# Supplementary material for: Graphene active sensor arrays for long-term and wireless mapping of wide frequency band epicortical brain activity
Source: Nat Commun. 2021 Jan 11;12:211. doi: 10.1038/s41467-020-20546-w (PMC7801381; doi:10.1038/s41467-020-20546-w)
Supplement: Supplementary file 4 — Source Data [file 41467_2020_20546_MOESM4_ESM.zip]

Archive with 216 entries (185 files):
- Source Data/
- Source Data/Source Data & plotting scripts/
- Source Data/Source Data & plotting scripts/Fig S2/
- Source Data/Source Data & plotting scripts/Fig S2/Coherence.py
- Source Data/Source Data & plotting scripts/Fig S2/CoherenceGFETs.mat
- Source Data/Source Data & plotting scripts/Fig S2/CoherenceR.mat
- Source Data/Source Data & plotting scripts/Fig S2/LoadPSD-ISA.py
- Source Data/Source Data & plotting scripts/Fig S2/LoadUrms.py
- Source Data/Source Data & plotting scripts/Fig S2/PSD-DCandAC.mat
- Source Data/Source Data & plotting scripts/Fig S2/UrmsInfraInfraSlow.mat
- Source Data/Source Data & plotting scripts/Fig1/
- Source Data/Source Data & plotting scripts/Fig1/GmIdsvsVgs.mat
- Source Data/Source Data & plotting scripts/Fig1/LoadGmIds.py
- Source Data/Source Data & plotting scripts/Fig2/
- Source Data/Source Data & plotting scripts/Fig2/GMandUrmsStats.mat
- Source Data/Source Data & plotting scripts/Fig2/LoadPSD-ISA.py
- Source Data/Source Data & plotting scripts/Fig2/LoadPSD.py
- Source Data/Source Data & plotting scripts/Fig2/LoadUrms.py
- Source Data/Source Data & plotting scripts/Fig2/PlotBoxPlot.py
- Source Data/Source Data & plotting scripts/Fig2/PSD-DCandAC.mat
- Source Data/Source Data & plotting scripts/Fig2/UrmsHigh.mat
- Source Data/Source Data & plotting scripts/Fig2/UrmsInfraSlow.mat
- Source Data/Source Data & plotting scripts/Fig2/UrmsLow.mat
- Source Data/Source Data & plotting scripts/Fig3/
- Source Data/Source Data & plotting scripts/Fig3/Bode-charact/
- Source Data/Source Data & plotting scripts/Fig3/Bode-charact/Day 1/
- Source Data/Source Data & plotting scripts/Fig3/Bode-charact/Day 15/
- Source Data/Source Data & plotting scripts/Fig3/Bode-charact/Day 15/GmFreq.mat
- Source Data/Source Data & plotting scripts/Fig3/Bode-charact/Day 1/GmFreq.mat
- Source Data/Source Data & plotting scripts/Fig3/Bode-charact/Day 28/
- Source Data/Source Data & plotting scripts/Fig3/Bode-charact/Day 28/GmFreq.mat
- Source Data/Source Data & plotting scripts/Fig3/IrmsMap.mat
- Source Data/Source Data & plotting scripts/Fig3/IrmsMap.py
- Source Data/Source Data & plotting scripts/Fig3/IV-charact/
- Source Data/Source Data & plotting scripts/Fig3/IV-charact/IV-Day1-2/
- Source Data/Source Data & plotting scripts/Fig3/IV-charact/IV-Day1-2/20190731_033840 Current vs time
- Source Data/Source Data & plotting scripts/Fig3/IV-charact/IV-Day1-2/20190731_033840 Current vs Vgs
- Source Data/Source Data & plotting scripts/Fig3/IV-charact/IV-Day1-2/20190731_033840 Current vs Vgs_5sStep.txt
- Source Data/Source Data & plotting scripts/Fig3/IV-charact/IV-Day1-2/20190731_035018 Current vs time
- Source Data/Source Data & plotting scripts/Fig3/IV-charact/IV-Day1-2/20190731_035018 Current vs time.txt
- Source Data/Source Data & plotting scripts/Fig3/IV-charact/IV-Day1-2/20190731_035018 Current vs Vgs
- Source Data/Source Data & plotting scripts/Fig3/IV-charact/IV-Day1-2/20190731_035018 Current vs Vgs_20sStep.txt
- Source Data/Source Data & plotting scripts/Fig3/IV-charact/IV-Day1-2/20190731_115211 Current vs Vgs
- Source Data/Source Data & plotting scripts/Fig3/IV-charact/IV-Day1-2/20190731_115239 Current vs Vgs
- Source Data/Source Data & plotting scripts/Fig3/IV-charact/IV-Day1-2/20190731_115540 Current vs time_5sStep-afterRec2
- Source Data/Source Data & plotting scripts/Fig3/IV-charact/IV-Day1-2/20190731_115540 Current vs Vgs_5sStep-afterRec2
- Source Data/Source Data & plotting scripts/Fig3/IV-charact/IV-Day1-2/20190731_115540 Current vs Vgs_5sStep-afterRec2.txt
- Source Data/Source Data & plotting scripts/Fig3/IV-charact/IV-Day1-2/20190801_031608 Current vs time5s-afterRec6-highRange
- Source Data/Source Data & plotting scripts/Fig3/IV-charact/IV-Day1-2/20190801_031608 Current vs Vgs5s-afterRec6-highRange
- Source Data/Source Data & plotting scripts/Fig3/IV-charact/IV-Day1-2/20190801_031608 Current vs Vgs5s-afterRec6-highRange.txt
- Source Data/Source Data & plotting scripts/Fig3/IV-charact/IV-Day1-2/B12784O18-T2-InVivo-VgsSweep1
- Source Data/Source Data & plotting scripts/Fig3/IV-charact/IV-Day1-2/B12784O18-T2-InVivo-VgsSweep20s
- Source Data/Source Data & plotting scripts/Fig3/IV-charact/IV-Day1-2/B12784O18-T2-InVivo-VgsSweep5s-afterRec2
- Source Data/Source Data & plotting scripts/Fig3/IV-charact/IV-Day1-2/B12784O18-T2-InVivo-VgsSweep5s-afterRec2-highRange
- Source Data/Source Data & plotting scripts/Fig3/IV-charact/IV-Day1-2/B12784O18-T2-InVivo-VgsSweep5s-afterRec6-highRange
- Source Data/Source Data & plotting scripts/Fig3/IV-charact/IV-Day12/
- Source Data/Source Data & plotting scripts/Fig3/IV-charact/IV-Day12/20190811_062354 Current vs time
- Source Data/Source Data & plotting scripts/Fig3/IV-charact/IV-Day12/20190811_062354 Current vs Vgs
- Source Data/Source Data & plotting scripts/Fig3/IV-charact/IV-Day12/20190811_062354 Current vs Vgs-PreRec1.txt
- Source Data/Source Data & plotting scripts/Fig3/IV-charact/IV-Day12/20190811_090313 Current vs time
- Source Data/Source Data & plotting scripts/Fig3/IV-charact/IV-Day12/20190811_090313 Current vs Vgs
- Source Data/Source Data & plotting scripts/Fig3/IV-charact/IV-Day12/20190811_090313 Current vs Vgs-PostRec1.txt
- Source Data/Source Data & plotting scripts/Fig3/IV-charact/IV-Day12/20190811_105206 Current vs time
- Source Data/Source Data & plotting scripts/Fig3/IV-charact/IV-Day12/20190811_105206 Current vs Vgs
- Source Data/Source Data & plotting scripts/Fig3/IV-charact/IV-Day12/20190811_105206 Current vs Vgs-PostAnesthesia.txt
- Source Data/Source Data & plotting scripts/Fig3/IV-charact/IV-Day12/B12784O18-T2-InVivo-VgsSweep5s-afterRec1
- Source Data/Source Data & plotting scripts/Fig3/IV-charact/IV-Day12/B12784O18-T2-InVivo-VgsSweep5s-beforeRec1
- Source Data/Source Data & plotting scripts/Fig3/IV-charact/IV-Day12/B12784O18-T2-InVivo-VgsSweep5s-beforeRec2-anesth
- Source Data/Source Data & plotting scripts/Fig3/IV-charact/IV-Day2/
- Source Data/Source Data & plotting scripts/Fig3/IV-charact/IV-Day26/
- Source Data/Source Data & plotting scripts/Fig3/IV-charact/IV-Day26/20190825_080628 Current vs time
- Source Data/Source Data & plotting scripts/Fig3/IV-charact/IV-Day26/20190825_080628 Current vs Vgs
- Source Data/Source Data & plotting scripts/Fig3/IV-charact/IV-Day26/20190825_080628 Current vs Vgs.txt
- Source Data/Source Data & plotting scripts/Fig3/IV-charact/IV-Day26/20190825_102924 Current vs time
- Source Data/Source Data & plotting scripts/Fig3/IV-charact/IV-Day26/20190825_102924 Current vs Vgs
- Source Data/Source Data & plotting scripts/Fig3/IV-charact/IV-Day26/20190825_102924 Current vs Vgs.txt
- Source Data/Source Data & plotting scripts/Fig3/IV-charact/IV-Day26/20190826_121747 Current vs time
- Source Data/Source Data & plotting scripts/Fig3/IV-charact/IV-Day26/20190826_121747 Current vs Vgs
- Source Data/Source Data & plotting scripts/Fig3/IV-charact/IV-Day26/20190826_121747 Current vs Vgs.txt
- Source Data/Source Data & plotting scripts/Fig3/IV-charact/IV-Day26/B12784O18-T2-InVivo-VgsSweep5s-afterRec1_2
- Source Data/Source Data & plotting scripts/Fig3/IV-charact/IV-Day26/B12784O18-T2-InVivo-VgsSweep5s-afterRec2
- Source Data/Source Data & plotting scripts/Fig3/IV-charact/IV-Day26/B12784O18-T2-InVivo-VgsSweep5s-beforeRec1
- Source Data/Source Data & plotting scripts/Fig3/IV-charact/IV-Day26/B12784O18-T2-InVivo-VgsSweep5s-beforeRec1_2
- Source Data/Source Data & plotting scripts/Fig3/IV-charact/IV-Day2/20190802_032535 Current vs time
- Source Data/Source Data & plotting scripts/Fig3/IV-charact/IV-Day2/20190802_032535 Current vs Vgs
- Source Data/Source Data & plotting scripts/Fig3/IV-charact/IV-Day2/20190802_032749 Current vs time
- Source Data/Source Data & plotting scripts/Fig3/IV-charact/IV-Day2/20190802_032749 Current vs Vgs
- Source Data/Source Data & plotting scripts/Fig3/IV-charact/IV-Day2/20190802_100447 Current vs time
- Source Data/Source Data & plotting scripts/Fig3/IV-charact/IV-Day2/20190802_100447 Current vs Vgs
- Source Data/Source Data & plotting scripts/Fig3/IV-charact/IV-Day2/20190802_100447 Current vs Vgs-24h2.txt
- Source Data/Source Data & plotting scripts/Fig3/IV-charact/IV-Day2/20190802_115002 Current vs time
- Source Data/Source Data & plotting scripts/Fig3/IV-charact/IV-Day2/20190802_115002 Current vs Vgs
- Source Data/Source Data & plotting scripts/Fig3/IV-charact/IV-Day2/20190802_115002 Current vs Vgs-24h2-PostRec7.txt
- Source Data/Source Data & plotting scripts/Fig3/IV-charact/IV-Day2/B12784O18-T2-invivo-VgsSweep-24h2
- Source Data/Source Data & plotting scripts/Fig3/IV-charact/IV-Day2/B12784O18-T2-invivo-VgsSweep-24h2-PostRec7
- Source Data/Source Data & plotting scripts/Fig3/IV-charact/IV-Day2/B12784O18-T2-invivo-VgsSweep-24h2-PostRec7-2
- Source Data/Source Data & plotting scripts/Fig3/IV-charact/IV-Day2/B12784O18-T2-invivo-VgsSweep-24h2-PostRec9-2
- Source Data/Source Data & plotting scripts/Fig3/IV-charact/IV-Day4/
- Source Data/Source Data & plotting scripts/Fig3/IV-charact/IV-Day4/20190803_010556 Current vs time
- Source Data/Source Data & plotting scripts/Fig3/IV-charact/IV-Day4/20190803_010556 Current vs Vgs
- Source Data/Source Data & plotting scripts/Fig3/IV-charact/IV-Day4/20190803_010556 Current vs Vgs-PostRec10.txt
- Source Data/Source Data & plotting scripts/Fig3/IV-charact/IV-Day4/20190803_031630 Current vs time
- Source Data/Source Data & plotting scripts/Fig3/IV-charact/IV-Day4/20190803_031630 Current vs Vgs
- Source Data/Source Data & plotting scripts/Fig3/IV-charact/IV-Day4/20190803_031630 Current vs Vgs-PostRec12.txt
- Source Data/Source Data & plotting scripts/Fig3/IV-charact/IV-Day4/20190803_094434 Current vs time
- Source Data/Source Data & plotting scripts/Fig3/IV-charact/IV-Day4/20190803_094434 Current vs Vgs
- Source Data/Source Data & plotting scripts/Fig3/IV-charact/IV-Day4/20190803_094434 Current vs Vgs-PreRec10.txt
- Source Data/Source Data & plotting scripts/Fig3/IV-charact/IV-Day4/B12784O18-T2-invivo-VgsSweep-24h2-PostRec10
- Source Data/Source Data & plotting scripts/Fig3/IV-charact/IV-Day4/B12784O18-T2-invivo-VgsSweep-24h2-PostRec12
- Source Data/Source Data & plotting scripts/Fig3/IV-charact/IV-Day4/B12784O18-T2-invivo-VgsSweep-24h2-PreRec10
- Source Data/Source Data & plotting scripts/Fig3/IV-charact/IV-Day6/
- Source Data/Source Data & plotting scripts/Fig3/IV-charact/IV-Day6/20190805_113528 Current vs time
- Source Data/Source Data & plotting scripts/Fig3/IV-charact/IV-Day6/20190805_113528 Current vs Vgs
- Source Data/Source Data & plotting scripts/Fig3/IV-charact/IV-Day6/20190805_113528 Current vs Vgs-PreRec1.txt
- Source Data/Source Data & plotting scripts/Fig3/IV-charact/IV-Day6/20190806_011608 Current vs time
- Source Data/Source Data & plotting scripts/Fig3/IV-charact/IV-Day6/20190806_011608 Current vs Vgs
- Source Data/Source Data & plotting scripts/Fig3/IV-charact/IV-Day6/20190806_011608 Current vs Vgs-PostRec1.txt
- Source Data/Source Data & plotting scripts/Fig3/IV-charact/IV-Day6/20190806_124704 Current vs time
- Source Data/Source Data & plotting scripts/Fig3/IV-charact/IV-Day6/20190806_124704 Current vs Vgs
- Source Data/Source Data & plotting scripts/Fig3/IV-charact/IV-Day6/B12784O18-T2-InVivo-VgsSweep5s-afterRec1
- Source Data/Source Data & plotting scripts/Fig3/IV-charact/IV-Day6/B12784O18-T2-InVivo-VgsSweep5s-afterStim
- Source Data/Source Data & plotting scripts/Fig3/IV-charact/IV-Day6/B12784O18-T2-InVivo-VgsSweep5s-beforeRec1
- Source Data/Source Data & plotting scripts/Fig3/LongitudinalAssessment.py
- Source Data/Source Data & plotting scripts/Fig3/PhaseAmpInVitro.mat
- Source Data/Source Data & plotting scripts/Fig3/PlotBodeMultipleDays.py
- Source Data/Source Data & plotting scripts/Fig3/PlotRawSpec.py
- Source Data/Source Data & plotting scripts/Fig3/PlotTheta.py
- Source Data/Source Data & plotting scripts/Fig3/PlotUrmsvsVgs.py
- Source Data/Source Data & plotting scripts/Fig3/PSD-charact/
- Source Data/Source Data & plotting scripts/Fig3/PSD-charact/Day1-2/
- Source Data/Source Data & plotting scripts/Fig3/PSD-charact/Day1-2/Power200Hz5
- Source Data/Source Data & plotting scripts/Fig3/PSD-charact/Day1-2/Power200Hz5.mat
- Source Data/Source Data & plotting scripts/Fig3/PSD-charact/Day1-2/PSDcol0
- Source Data/Source Data & plotting scripts/Fig3/PSD-charact/Day1-2/PSDcol1
- Source Data/Source Data & plotting scripts/Fig3/PSD-charact/Day1-2/PSDcol2
- Source Data/Source Data & plotting scripts/Fig3/PSD-charact/Day1-2/PSDcol3
- Source Data/Source Data & plotting scripts/Fig3/PSD-charact/Day1-2/PSDcol4
- Source Data/Source Data & plotting scripts/Fig3/PSD-charact/Day1-2/PSDcol5
- Source Data/Source Data & plotting scripts/Fig3/PSD-charact/Day12/
- Source Data/Source Data & plotting scripts/Fig3/PSD-charact/Day12/Power200Hz5
- Source Data/Source Data & plotting scripts/Fig3/PSD-charact/Day12/Power200Hz5.mat
- Source Data/Source Data & plotting scripts/Fig3/PSD-charact/Day12/PSDcol0
- Source Data/Source Data & plotting scripts/Fig3/PSD-charact/Day12/PSDcol1
- Source Data/Source Data & plotting scripts/Fig3/PSD-charact/Day12/PSDcol2
- Source Data/Source Data & plotting scripts/Fig3/PSD-charact/Day12/PSDcol3
- Source Data/Source Data & plotting scripts/Fig3/PSD-charact/Day12/PSDcol4
- Source Data/Source Data & plotting scripts/Fig3/PSD-charact/Day12/PSDcol5
- Source Data/Source Data & plotting scripts/Fig3/PSD-charact/Day2/
- Source Data/Source Data & plotting scripts/Fig3/PSD-charact/Day26/
- Source Data/Source Data & plotting scripts/Fig3/PSD-charact/Day26/Power200Hz5
- Source Data/Source Data & plotting scripts/Fig3/PSD-charact/Day26/Power200Hz5.mat
- Source Data/Source Data & plotting scripts/Fig3/PSD-charact/Day26/PSDcol0
- Source Data/Source Data & plotting scripts/Fig3/PSD-charact/Day26/PSDcol1
- Source Data/Source Data & plotting scripts/Fig3/PSD-charact/Day26/PSDcol2
- Source Data/Source Data & plotting scripts/Fig3/PSD-charact/Day26/PSDcol3
- Source Data/Source Data & plotting scripts/Fig3/PSD-charact/Day26/PSDcol4
- Source Data/Source Data & plotting scripts/Fig3/PSD-charact/Day26/PSDcol5
- Source Data/Source Data & plotting scripts/Fig3/PSD-charact/Day2/Power200Hz5
- Source Data/Source Data & plotting scripts/Fig3/PSD-charact/Day2/Power200Hz5.mat
- Source Data/Source Data & plotting scripts/Fig3/PSD-charact/Day2/PSDcol0
- Source Data/Source Data & plotting scripts/Fig3/PSD-charact/Day2/PSDcol1
- Source Data/Source Data & plotting scripts/Fig3/PSD-charact/Day2/PSDcol2
- Source Data/Source Data & plotting scripts/Fig3/PSD-charact/Day2/PSDcol3
- Source Data/Source Data & plotting scripts/Fig3/PSD-charact/Day2/PSDcol4
- Source Data/Source Data & plotting scripts/Fig3/PSD-charact/Day2/PSDcol5
- Source Data/Source Data & plotting scripts/Fig3/PSD-charact/Day4/
- Source Data/Source Data & plotting scripts/Fig3/PSD-charact/Day4/Power200Hz5
- Source Data/Source Data & plotting scripts/Fig3/PSD-charact/Day4/Power200Hz5.mat
- Source Data/Source Data & plotting scripts/Fig3/PSD-charact/Day4/PSDcol0
- Source Data/Source Data & plotting scripts/Fig3/PSD-charact/Day4/PSDcol1
- Source Data/Source Data & plotting scripts/Fig3/PSD-charact/Day4/PSDcol2
- Source Data/Source Data & plotting scripts/Fig3/PSD-charact/Day4/PSDcol3
- Source Data/Source Data & plotting scripts/Fig3/PSD-charact/Day4/PSDcol4
- Source Data/Source Data & plotting scripts/Fig3/PSD-charact/Day4/PSDcol5
- Source Data/Source Data & plotting scripts/Fig3/PSD-charact/Day6/
- Source Data/Source Data & plotting scripts/Fig3/PSD-charact/Day6/Power200Hz5
- Source Data/Source Data & plotting scripts/Fig3/PSD-charact/Day6/Power200Hz5.mat
- Source Data/Source Data & plotting scripts/Fig3/PSD-charact/Day6/PSDcol0
- Source Data/Source Data & plotting scripts/Fig3/PSD-charact/Day6/PSDcol1
- Source Data/Source Data & plotting scripts/Fig3/PSD-charact/Day6/PSDcol2
- Source Data/Source Data & plotting scripts/Fig3/PSD-charact/Day6/PSDcol3
- Source Data/Source Data & plotting scripts/Fig3/PSD-charact/Day6/PSDcol4
- Source Data/Source Data & plotting scripts/Fig3/PSD-charact/Day6/PSDcol5
- Source Data/Source Data & plotting scripts/Fig3/ThetaDay1.mat
- Source Data/Source Data & plotting scripts/Fig3/ThetaDay6.mat
- Source Data/Source Data & plotting scripts/Fig3/UrmsvsVgs.mat
- Source Data/Source Data & plotting scripts/FigS3/
- Source Data/Source Data & plotting scripts/FigS3/Current vs time_AgAgCl.txt
- Source Data/Source Data & plotting scripts/FigS3/Current vs time_Pt.txt
- Source Data/Source Data & plotting scripts/FigS3/Current vs Vgs_20sStep_AgAgCl.txt
- Source Data/Source Data & plotting scripts/FigS3/Current vs Vgs_2secStep_Pt.txt
- Source Data/Source Data & plotting scripts/FigS3/Current vs Vgs_40secStep_Pt.txt
- Source Data/Source Data & plotting scripts/FigS3/Current vs Vgs_5sStep_AgAgCl.txt
- Source Data/Source Data & plotting scripts/FigS3/PlotIdsvsTimeAgAgCl.py
- Source Data/Source Data & plotting scripts/FigS3/PlotIdsvsVgsMCS_Vgs_AgAgCl.py
- Source Data/Source Data & plotting scripts/FigS3/PlotIdsvsVgsMCS_Vgs_Pt.py
- Source Data/Source Data & plotting scripts/FigS4/
- Source Data/Source Data & plotting scripts/FigS4/Day1/
- Source Data/Source Data & plotting scripts/FigS4/Day11/
- Source Data/Source Data & plotting scripts/FigS4/Day11/PSDday11LLF.mat
- Source Data/Source Data & plotting scripts/FigS4/Day1/PSDday1LLF.mat
- Source Data/Source Data & plotting scripts/FigS4/PSDLoad.py
- Source Data/Source Data & plotting scripts/FigS5/
- Source Data/Source Data & plotting scripts/Figs5-6_S10-S12/
- Source Data/Source Data & plotting scripts/Figs5-6_S10-S12/source_data.mat
- Source Data/Source Data & plotting scripts/Figs5-6_S10-S12/source_data_plot.m
- Source Data/Source Data & plotting scripts/Figs5-6_S10-S12/utils/
- Source Data/Source Data & plotting scripts/Figs5-6_S10-S12/utils/imagescnangray.m
- Source Data/Source Data & plotting scripts/Figs5-6_S10-S12/utils/manual_legend.m
- Source Data/Source Data & plotting scripts/Figs5-6_S10-S12/utils/MapBrainCom64.m
- Source Data/Source Data & plotting scripts/Figs5-6_S10-S12/utils/subplot2.m
- Source Data/Source Data & plotting scripts/FigS5/GmMod.mat
- Source Data/Source Data & plotting scripts/FigS5/GmPhase.mat
- Source Data/Source Data & plotting scripts/FigS5/PlotBodeMagandPhase.py
- Source Data/source data.xls
- Source Data/Source Data & plotting scripts/README.txt
