# Supplementary material for: Graphene active sensor arrays for long-term and wireless mapping of wide frequency band epicortical brain activity
Source: Nat Commun. 2021 Jan 11;12:211. doi: 10.1038/s41467-020-20546-w (PMC7801381; doi:10.1038/s41467-020-20546-w)
Supplement: Supplementary file 4 — Source Data [file 41467_2020_20546_MOESM4_ESM.zip › Source Data/Source Data & plotting scripts/Fig S2/Coherence.py]

# -*- coding: utf-8 -*-
"""
Created on Wed Nov 11 11:57:04 2020

@author: rgarcia1
"""
import matplotlib.pyplot as plt
import scipy.io

plt.close('all')

Dict = scipy.io.loadmat('CoherenceR.mat')
plt.figure(1)
plt.loglog(Dict['f'][0,:],Dict['Cxy'][0,:],'k')

Dict = scipy.io.loadmat('CoherenceGFETs.mat')
plt.figure(1)
plt.loglog(Dict['f'][0,:],Dict['Cxy'][0,:],'r')
