# Supplementary material for: Graphene active sensor arrays for long-term and wireless mapping of wide frequency band epicortical brain activity
Source: Nat Commun. 2021 Jan 11;12:211. doi: 10.1038/s41467-020-20546-w (PMC7801381; doi:10.1038/s41467-020-20546-w)
Supplement: Supplementary file 4 — Source Data [file 41467_2020_20546_MOESM4_ESM.zip › Source Data/Source Data & plotting scripts/Fig S2/LoadPSD-ISA.py]

# -*- coding: utf-8 -*-
"""
Created on Wed Nov 11 12:19:35 2020

@author: rgarcia1
"""

import matplotlib.pyplot as plt
import numpy as np
import scipy.io
plt.close('all')
Dict = scipy.io.loadmat('PSD-DCandAC.mat')

plt.figure()
DCchSel = ['ME5','ME7','ME29','ME31','SE5','SE7','SE29','SE31']

for key in Dict.keys():
    if key in DCchSel:
        plt.loglog(Dict[key][:,0][0][0][0,1:],Dict[key][:,0][0][1][1:,0], 'k')
plt.xlim([0.005,0.5])
plt.ylim([1e-12,1e-8])        
