# Supplementary material for: Graphene active sensor arrays for long-term and wireless mapping of wide frequency band epicortical brain activity
Source: Nat Commun. 2021 Jan 11;12:211. doi: 10.1038/s41467-020-20546-w (PMC7801381; doi:10.1038/s41467-020-20546-w)
Supplement: Supplementary file 4 — Source Data [file 41467_2020_20546_MOESM4_ESM.zip › Source Data/Source Data & plotting scripts/Fig1/LoadGmIds.py]

# -*- coding: utf-8 -*-
"""
Created on Tue Nov 10 11:52:14 2020

@author: rgarcia1
"""

import scipy.io
import matplotlib.pyplot as plt
plt.close('all')

Dict = scipy.io.loadmat('GmIdsvsVgs.mat')

fig, ax1=plt.subplots()
ax2 =ax1.twinx()

ax1.semilogy(Dict['VgsGM'][0,:], Dict['MeanGM'][0,:],'b')
ax1.fill_between(Dict['VgsGM'][0,:], Dict['MeanGM'][0,:]+Dict['StdGM'][0,:], Dict['MeanGM'][0,:]-Dict['StdGM'][0,:], color ='b', alpha=0.3)

ax2.plot(Dict['VgsIds'][0,:], Dict['MeanIds'][0,:],'firebrick')
ax2.fill_between(Dict['VgsIds'][0,:], Dict['MeanIds'][0,:]+Dict['StdIds'][0,:], Dict['MeanIds'][0,:]-Dict['StdIds'][0,:], color ='firebrick', alpha=0.3)
