# Supplementary material for: Graphene active sensor arrays for long-term and wireless mapping of wide frequency band epicortical brain activity
Source: Nat Commun. 2021 Jan 11;12:211. doi: 10.1038/s41467-020-20546-w (PMC7801381; doi:10.1038/s41467-020-20546-w)
Supplement: Supplementary file 4 — Source Data [file 41467_2020_20546_MOESM4_ESM.zip › Source Data/Source Data & plotting scripts/Fig2/LoadPSD.py]

# -*- coding: utf-8 -*-
"""
Created on Tue Nov 10 14:06:38 2020

@author: rgarcia1
"""

import matplotlib.pyplot as plt
import numpy as np
import scipy.io
#plt.close('all')
Dict = scipy.io.loadmat('PSD-DCandAC.mat')

plt.figure()
DCchSel = ['ME5','ME7','ME29','ME31']
ACchSel = ['ME1','ME2','ME3','ME4']


for key in Dict.keys():
    if key in DCchSel:
        plt.loglog(Dict[key][:,0][0][0][0,1:],Dict[key][:,0][0][1][1:,0], 'k')
    
for key in Dict.keys():
    if key in ACchSel:
        plt.loglog(Dict[key][:,0][0][0][0,1:],Dict[key][:,0][0][1][1:,0], 'orange')
plt.xlim([0.01,200])
plt.ylim([1e-14,1e-8])        
