# Supplementary material for: Graphene active sensor arrays for long-term and wireless mapping of wide frequency band epicortical brain activity
Source: Nat Commun. 2021 Jan 11;12:211. doi: 10.1038/s41467-020-20546-w (PMC7801381; doi:10.1038/s41467-020-20546-w)
Supplement: Supplementary file 4 — Source Data [file 41467_2020_20546_MOESM4_ESM.zip › Source Data/Source Data & plotting scripts/Fig2/PlotBoxPlot.py]

# -*- coding: utf-8 -*-
"""
Created on Tue Nov 10 12:21:36 2020

@author: rgarcia1
"""

import scipy.io
import matplotlib.pyplot as plt
import numpy as np
plt.close('all')

def set_box_color(bp, color):
    plt.setp(bp['boxes'], color=color)
    plt.setp(bp['whiskers'], color=color)
    plt.setp(bp['caps'], color=color)
    
Dict = scipy.io.loadmat('GMandUrmsStats.mat')
    
flierprops1 = dict(marker='o', markeredgecolor='firebrick', markersize=2)
Fig, ax = plt.subplots()
bpr = ax.boxplot(Dict['Gm'].T,positions=[2,6,3,5,1,4,7,8,9],flierprops=flierprops1)
ax.set_ylabel('G$_m$ (mS/V)')
set_box_color(bpr, 'firebrick')
plt.xlabel('Device number')

xbin = np.linspace(1.2,3.5,100)
plt.figure()
plt.hist(Dict['Gm'][2], bins =22, range = (1.3,3.3))
plt.plot(xbin, 15*np.exp(-(xbin-np.mean(Dict['Gm'][2]))**2/(2*(np.std(Dict['Gm'][2]))**2)))
plt.legend()
plt.xlabel('Gm[mS/V]')
plt.ylabel('# counts')

flierprops2 = dict(marker='o', markeredgecolor='b', markersize=2)       
Fig, ax2 = plt.subplots()
bpr2 = ax2.boxplot(Dict['Urms'][0,:],positions=[2,6,3,5,1,4,7,8,9],flierprops=flierprops2)
                                                                  
set_box_color(bpr2, 'blue')
ax2.set_ylabel('U$_{gs-rms}$ ($\mu$V)')
ax2.set_yscale('log')

plt.xlabel('Device number')

xbin = np.linspace(0,2,100)  
fig2,ax3=plt.subplots()
ax3.hist(np.log10(Dict['Urms'][0,:][2][0,:]), bins =30, range = (0,1.5))
Urms = np.sort(Dict['Urms'][0,:][2][0,:])[:-8]
ax3.plot(xbin, 20*np.exp(-(xbin-np.mean(np.log10(Urms)))**2/(2*(np.std(np.log10(Urms)))**2)),'k')
ax3.set_xlabel('log10(U$_{gs-rms} [\mu V]$)')
ax3.set_ylabel('# counts')
plt.legend()
