# Supplementary material for: Graphene active sensor arrays for long-term and wireless mapping of wide frequency band epicortical brain activity
Source: Nat Commun. 2021 Jan 11;12:211. doi: 10.1038/s41467-020-20546-w (PMC7801381; doi:10.1038/s41467-020-20546-w)
Supplement: Supplementary file 4 — Source Data [file 41467_2020_20546_MOESM4_ESM.zip › Source Data/Source Data & plotting scripts/Fig3/IrmsMap.py]

# -*- coding: utf-8 -*-
"""
Created on Tue Nov 10 19:23:03 2020

@author: rgarcia1
"""

import scipy.io
import matplotlib.pyplot as plt
#    IrmsMap = {}
#    IrmsMap['data'] = A
IrmsMap = scipy.io.loadmat('IrmsMap.mat')
A = IrmsMap['data']
plt.imshow(A, interpolation='nearest', vmin=-8.5, vmax=-7.5)
plt.grid(True)
cbar=plt.colorbar()
plt.xlabel('column',fontsize=12)
plt.ylabel('row',fontsize=12)
cbar.set_label('I$_{ds-rms}$ (@10Hz)', rotation=270, labelpad=15,fontsize=13)
plt.title('Response to bipolar current stimulation')
