# Supplementary material for: Graphene active sensor arrays for long-term and wireless mapping of wide frequency band epicortical brain activity
Source: Nat Commun. 2021 Jan 11;12:211. doi: 10.1038/s41467-020-20546-w (PMC7801381; doi:10.1038/s41467-020-20546-w)
Supplement: Supplementary file 4 — Source Data [file 41467_2020_20546_MOESM4_ESM.zip › Source Data/Source Data & plotting scripts/Fig3/IV-charact/IV-Day1-2/20190731_033840 Current vs time]

Time [s]	Result A5 [�A]	Result A7 [�A]	Result A29 [�A]	Result A31 [�A]	Result B5 [�A]	Result B7 [�A]	Result B29 [�A]	Result B31 [�A]
0	0,00	0,00	0,00	0,00	0,00	0,00	0,00	0,00
0,1	0,00	0,00	0,00	0,00	0,00	0,00	0,00	0,00
0,2	0,00	0,00	0,00	0,00	77,47	69,06	56,90	57,96
0,3	54,27	57,28	-2,91	54,13	85,36	71,92	68,70	70,01
0,4	54,27	57,28	-2,91	54,13	85,34	71,90	68,68	69,99
0,5	72,18	78,76	6,54	77,18	85,35	71,90	68,68	69,99
0,6	72,18	78,75	6,55	77,17	85,34	71,90	68,68	69,99
0,7	72,18	78,75	6,55	77,17	85,34	71,90	68,69	69,99
0,8	72,17	78,75	6,56	77,17	85,34	71,90	68,69	69,99
0,9	72,17	78,75	6,56	77,17	85,34	71,89	68,69	70,00
1	72,17	78,75	6,56	77,17	85,34	71,89	68,69	69,99
1,1	72,17	78,75	6,55	77,17	85,34	71,89	68,69	69,99
1,2	72,17	78,75	6,54	77,17	85,34	71,89	68,69	69,99
1,3	72,17	78,75	6,54	77,17	85,34	71,90	68,68	69,99
1,4	72,17	78,75	6,54	77,17	85,34	71,89	68,68	69,98
1,5	72,17	78,75	6,53	77,16	85,32	71,88	68,67	69,97
1,6	72,17	78,75	6,53	77,16	85,35	71,90	68,69	69,99
1,7	72,17	78,75	6,53	77,16	85,33	71,90	68,68	69,98
1,8	72,17	78,75	6,53	77,16	85,32	71,88	68,67	69,97
1,9	72,17	78,74	6,52	77,16	85,33	71,89	68,68	69,98
2	72,17	78,75	6,52	77,17	85,34	71,90	68,68	69,98
2,1	72,17	78,75	6,52	77,17	85,34	71,89	68,68	69,98
2,2	72,17	78,75	6,53	77,17	85,34	71,89	68,68	69,98
2,3	72,17	78,75	6,53	77,17	85,33	71,89	68,67	69,97
2,4	72,17	78,75	6,53	77,17	85,33	71,89	68,68	69,98
2,5	72,17	78,75	6,53	77,17	85,33	71,89	68,68	69,98
2,6	72,17	78,75	6,55	77,16	85,33	71,89	68,67	69,98
2,7	72,17	78,75	6,53	77,17	85,33	71,88	68,67	69,98
2,8	72,17	78,75	6,53	77,17	85,34	71,89	68,68	69,98
2,9	72,17	78,75	6,55	77,17	85,34	71,89	68,68	69,98
3	72,17	78,75	6,55	77,17	85,34	71,90	68,68	69,99
3,1	72,17	78,75	6,54	77,17	85,32	71,88	68,67	69,97
3,2	72,17	78,75	6,54	77,17	85,33	71,89	68,68	69,98
3,3	72,17	78,75	6,54	77,17	85,31	71,88	68,67	69,97
3,4	72,17	78,75	6,53	77,16	85,32	71,89	68,67	69,97
3,5	72,17	78,75	6,53	77,16	85,32	71,89	68,67	69,97
3,6	72,17	78,75	6,54	77,16	85,33	71,89	68,67	69,98
3,7	72,17	78,75	6,54	77,16	85,34	71,90	68,68	69,98
3,8	72,17	78,75	6,54	77,16	85,34	71,89	68,68	69,98
3,9	72,17	78,75	6,54	77,16	85,34	71,89	68,67	69,98
4	72,17	78,75	6,52	77,16	85,35	71,90	68,68	69,98
4,1	72,17	78,75	6,53	77,16	85,33	71,90	68,68	69,98
4,2	72,17	78,75	6,53	77,16	85,34	71,90	68,68	69,98
4,3	72,17	78,75	6,53	77,17	85,34	71,90	68,68	69,98
4,4	72,17	78,75	6,53	77,17	85,34	71,90	68,68	69,98
4,5	72,17	78,75	6,53	77,16	85,35	71,91	68,69	69,99
4,6	72,17	78,75	6,53	77,16	85,35	71,91	68,69	69,99
4,7	72,17	78,74	6,53	77,16	85,35	71,90	68,68	69,99
4,8	72,17	78,74	6,53	77,16	85,35	71,90	68,68	69,98
4,9	72,17	78,74	6,53	77,16	85,35	71,90	68,68	69,99
5	72,17	78,75	6,53	77,17	85,35	71,90	68,69	69,99
5,1	72,17	78,75	6,53	77,17	85,35	71,90	68,69	69,99
5,2	72,16	78,74	6,53	77,16	85,35	71,90	68,68	69,99
5,3	72,16	78,74	6,53	77,16	85,35	71,90	68,68	69,99
5,4	72,16	78,74	6,49	77,16	85,35	71,90	68,68	69,99
5,5	72,16	78,74	6,49	77,16	85,34	71,90	68,68	69,99
5,6	72,16	78,74	6,49	77,16	85,34	71,89	68,68	69,99
5,7	72,16	78,74	6,53	77,15	85,34	71,90	68,68	69,99
5,8	72,16	78,74	6,53	77,15	85,34	71,90	68,68	69,99
5,9	73,74	80,32	8,10	78,74	86,93	73,48	70,27	71,58
6	73,74	80,32	8,10	78,74	84,93	71,46	68,20	69,69
6,1	73,75	80,33	8,12	78,75	84,50	71,04	67,74	69,31
6,2	71,32	77,83	6,35	76,31	84,41	70,99	67,67	69,26
6,3	71,32	77,83	6,35	76,31	84,35	70,94	67,63	69,23
6,4	71,24	77,76	6,29	76,21	84,30	70,91	67,61	69,21
6,5	71,24	77,76	6,29	76,21	84,25	70,88	67,57	69,17
6,6	71,21	77,72	6,32	76,17	84,23	70,86	67,56	69,16
6,7	71,20	77,71	6,31	76,16	84,21	70,85	67,56	69,15
6,8	71,20	77,71	6,31	76,16	84,16	70,81	67,53	69,12
6,9	71,18	77,67	6,33	76,13	84,15	70,80	67,53	69,11
7	71,18	77,67	6,33	76,13	84,13	70,79	67,52	69,10
7,1	71,15	77,63	6,27	76,09	84,11	70,77	67,51	69,08
7,2	71,15	77,63	6,27	76,09	84,09	70,76	67,50	69,08
7,3	71,13	77,61	6,29	76,07	84,07	70,74	67,49	69,06
7,4	71,12	77,60	6,28	76,05	84,05	70,73	67,48	69,05
7,5	71,12	77,60	6,28	76,05	84,04	70,72	67,48	69,04
7,6	71,12	77,58	6,29	76,04	84,03	70,71	67,47	69,03
7,7	71,12	77,58	6,29	76,04	84,01	70,69	67,46	69,01
7,8	71,09	77,55	6,28	76,01	83,99	70,68	67,45	69,01
7,9	71,09	77,55	6,28	76,01	83,98	70,67	67,45	69,00
8	71,09	77,55	6,30	76,01	83,97	70,66	67,44	68,99
8,1	71,08	77,53	6,29	75,99	83,96	70,66	67,44	68,99
8,2	71,08	77,53	6,29	75,99	83,95	70,65	67,43	68,98
8,3	71,06	77,51	6,27	75,97	83,94	70,65	67,43	68,97
8,4	71,06	77,51	6,27	75,97	83,94	70,64	67,43	68,97
8,5	71,06	77,51	6,26	75,98	83,93	70,64	67,43	68,96
8,6	71,06	77,51	6,26	75,98	83,92	70,63	67,42	68,96
8,7	71,05	77,50	6,26	75,97	83,92	70,63	67,42	68,96
8,8	71,05	77,49	6,26	75,96	83,90	70,63	67,42	68,95
8,9	71,04	77,47	6,26	75,95	83,90	70,62	67,42	68,95
9	71,03	77,47	6,26	75,95	83,89	70,62	67,42	68,95
9,1	71,03	77,47	6,26	75,95	83,89	70,61	67,41	68,94
9,2	71,04	77,47	6,25	75,95	83,90	70,61	67,41	68,94
9,3	71,05	77,47	6,26	75,96	83,89	70,60	67,41	68,93
9,4	71,04	77,47	6,26	75,96	83,89	70,60	67,41	68,93
9,5	71,04	77,46	6,25	75,94	83,88	70,60	67,41	68,93
9,6	71,04	77,46	6,25	75,94	83,88	70,59	67,40	68,93
9,7	71,04	77,46	6,25	75,94	83,86	70,59	67,40	68,92
9,8	71,04	77,46	6,25	75,94	83,86	70,59	67,40	68,92
9,9	71,02	77,45	6,27	75,92	83,86	70,59	67,40	68,92
10	71,02	77,45	6,27	75,92	83,86	70,58	67,40	68,91
10,1	71,02	77,44	6,24	75,91	83,85	70,58	67,40	68,91
10,2	71,01	77,43	6,24	75,91	83,84	70,58	67,40	68,91
10,3	71,01	77,43	6,24	75,91	83,84	70,57	67,39	68,91
10,4	71,00	77,42	6,25	75,90	83,84	70,57	67,40	68,91
10,5	71,00	77,42	6,25	75,90	83,84	70,57	67,39	68,91
10,6	71,00	77,42	6,25	75,90	83,83	70,57	67,39	68,90
10,7	71,00	77,42	6,25	75,90	83,82	70,57	67,39	68,90
10,8	71,00	77,41	6,26	75,89	83,82	70,56	67,39	68,89
10,9	71,00	77,41	6,26	75,89	83,81	70,56	67,38	68,89
11	71,00	77,41	6,26	75,89	83,80	70,54	67,37	68,88
11,1	71,00	77,41	6,27	75,91	83,81	70,54	67,37	68,87
11,2	71,00	77,41	6,27	75,91	83,80	70,54	67,37	68,87
11,3	71,00	77,41	6,29	75,90	83,81	70,54	67,37	68,87
11,4	71,00	77,41	6,29	75,90	83,79	70,53	67,36	68,87
11,5	71,00	77,41	6,27	75,90	83,79	70,54	67,37	68,87
11,6	72,58	78,99	7,85	77,48	85,39	72,13	68,97	70,47
11,7	72,58	78,99	7,85	77,48	85,39	72,14	68,97	70,47
11,8	72,57	78,98	7,85	77,48	85,39	72,13	68,97	70,46
11,9	72,57	78,98	7,85	77,48	84,34	71,03	67,83	69,45
12	72,57	78,98	7,85	77,48	83,31	69,98	66,71	68,50
12,1	72,57	78,98	7,85	77,48	83,20	69,91	66,62	68,43
12,2	70,31	76,67	6,09	75,20	83,13	69,86	66,58	68,39
12,3	70,31	76,67	6,09	75,20	83,08	69,82	66,55	68,36
12,4	70,31	76,67	6,09	75,20	83,04	69,80	66,53	68,34
12,5	70,28	76,64	6,07	75,15	83,00	69,77	66,51	68,32
12,6	70,28	76,64	6,07	75,15	82,96	69,74	66,50	68,30
12,7	70,28	76,63	6,08	75,13	82,91	69,71	66,47	68,27
12,8	70,26	76,60	6,09	75,11	82,90	69,70	66,46	68,26
12,9	70,26	76,60	6,09	75,11	82,87	69,68	66,46	68,25
13	70,23	76,56	6,08	75,07	82,85	69,67	66,44	68,23
13,1	70,23	76,56	6,08	75,07	82,82	69,64	66,43	68,21
13,2	70,22	76,54	6,08	75,06	82,79	69,62	66,41	68,19
13,3	70,22	76,54	6,08	75,06	82,76	69,60	66,40	68,17
13,4	70,20	76,51	6,07	75,03	82,77	69,58	66,39	68,16
13,5	70,18	76,49	6,08	75,02	82,74	69,57	66,38	68,16
13,6	70,18	76,49	6,08	75,02	82,73	69,56	66,38	68,14
13,7	70,17	76,48	6,08	75,00	82,71	69,55	66,37	68,13
13,8	70,17	76,48	6,08	75,00	82,69	69,55	66,36	68,12
13,9	70,16	76,46	6,08	74,99	82,68	69,53	66,35	68,11
14	70,16	76,46	6,08	74,99	82,67	69,53	66,34	68,10
14,1	70,13	76,44	6,06	74,97	82,64	69,52	66,33	68,09
14,2	70,13	76,43	6,07	74,96	82,64	69,51	66,33	68,09
14,3	70,13	76,43	6,07	74,96	82,62	69,51	66,33	68,08
14,4	70,12	76,42	6,07	74,94	82,62	69,50	66,32	68,08
14,5	70,12	76,42	6,07	74,94	82,60	69,49	66,32	68,07
14,6	70,11	76,40	6,08	74,93	82,60	69,49	66,32	68,07
14,7	70,11	76,40	6,08	74,93	82,60	69,49	66,32	68,07
14,8	70,10	76,38	6,10	74,93	82,59	69,47	66,31	68,06
14,9	70,10	76,37	6,09	74,92	82,58	69,47	66,31	68,05
15	70,10	76,37	6,09	74,92	82,57	69,46	66,30	68,04
15,1	70,09	76,37	6,09	74,91	82,57	69,46	66,31	68,04
15,2	70,09	76,37	6,09	74,91	82,56	69,45	66,30	68,03
15,3	70,08	76,35	6,07	74,89	82,54	69,45	66,30	68,03
15,4	70,08	76,35	6,07	74,89	82,54	69,44	66,29	68,02
15,5	70,07	76,34	6,07	74,88	82,54	69,43	66,29	68,01
15,6	70,06	76,33	6,08	74,88	82,53	69,43	66,29	68,01
15,7	70,06	76,33	6,08	74,88	82,53	69,43	66,29	68,01
15,8	70,05	76,32	6,07	74,87	82,52	69,42	66,28	68,00
15,9	70,05	76,32	6,07	74,87	82,50	69,42	66,28	68,01
16	70,05	76,31	6,07	74,87	82,50	69,42	66,28	68,00
16,1	70,05	76,31	6,07	74,87	82,51	69,42	66,28	68,00
16,2	70,05	76,31	6,07	74,86	82,51	69,42	66,28	68,00
16,3	70,04	76,30	6,07	74,86	82,50	69,41	66,27	67,99
16,4	70,04	76,30	6,07	74,86	82,49	69,40	66,28	67,99
16,5	70,03	76,30	6,09	74,85	82,50	69,41	66,28	67,98
16,6	70,03	76,30	6,09	74,85	82,48	69,40	66,27	67,98
16,7	70,03	76,29	6,08	74,85	82,49	69,40	66,27	67,98
16,8	70,03	76,29	6,08	74,85	82,48	69,40	66,27	67,98
16,9	70,02	76,28	6,09	74,85	82,48	69,40	66,27	67,97
17	70,02	76,27	6,08	74,84	82,49	69,39	66,27	67,97
17,1	70,02	76,27	6,08	74,84	82,47	69,39	66,26	67,97
17,2	70,01	76,26	6,07	74,84	82,48	69,39	66,27	67,97
17,3	70,01	76,26	6,07	74,84	82,46	69,39	66,27	67,96
17,4	70,01	76,25	6,07	74,84	82,46	69,39	66,27	67,97
17,5	70,01	76,25	6,07	74,84	82,47	69,39	66,27	67,97
17,6	71,59	77,83	7,66	76,42	84,05	70,97	67,84	69,55
17,7	71,59	77,83	7,66	76,42	84,05	70,97	67,84	69,54
17,8	71,59	77,83	7,66	76,42	83,66	70,56	67,44	69,17
17,9	71,58	77,83	7,66	76,41	81,70	68,58	65,37	67,34
18	71,58	77,83	7,66	76,41	81,58	68,49	65,26	67,26
18,1	71,58	77,83	7,66	76,41	81,48	68,43	65,20	67,21
18,2	71,58	77,83	7,66	76,41	81,41	68,38	65,16	67,17
18,3	71,58	77,83	7,66	76,41	81,36	68,34	65,13	67,14
18,4	69,06	75,21	5,87	73,83	81,32	68,31	65,11	67,11
18,5	69,06	75,21	5,87	73,83	81,28	68,29	65,09	67,09
18,6	68,96	75,11	5,84	73,72	81,25	68,26	65,07	67,06
18,7	68,96	75,11	5,84	73,72	81,21	68,24	65,06	67,05
18,8	68,96	75,11	5,84	73,72	81,19	68,22	65,05	67,03
18,9	68,92	75,07	5,86	73,68	81,16	68,20	65,03	67,01
19	68,92	75,07	5,86	73,68	81,14	68,19	65,02	67,00
19,1	68,88	75,01	5,83	73,62	81,13	68,17	65,01	66,98
19,2	68,88	75,01	5,83	73,62	81,09	68,15	65,00	66,96
19,3	68,87	74,99	5,83	73,61	81,07	68,13	65,00	66,95
19,4	68,87	74,99	5,83	73,61	81,05	68,12	64,98	66,93
19,5	68,86	74,98	5,83	73,60	81,02	68,11	64,97	66,92
19,6	68,84	74,95	5,80	73,57	81,00	68,09	64,96	66,91
19,7	68,84	74,95	5,80	73,57	80,98	68,08	64,95	66,89
19,8	68,83	74,93	5,82	73,55	80,96	68,06	64,94	66,87
19,9	68,83	74,93	5,82	73,55	80,94	68,05	64,93	66,87
20	68,81	74,92	5,81	73,53	80,94	68,04	64,93	66,86
20,1	68,81	74,92	5,81	73,53	80,94	68,05	64,93	66,86
20,2	68,80	74,90	5,80	73,53	80,93	68,04	64,93	66,85
20,3	68,78	74,88	5,81	73,51	80,92	68,03	64,92	66,84
20,4	68,78	74,88	5,81	73,51	80,91	68,03	64,92	66,84
20,5	68,78	74,87	5,80	73,51	80,89	68,01	64,91	66,82
20,6	68,78	74,87	5,80	73,51	80,88	68,00	64,90	66,81
20,7	68,77	74,86	5,81	73,50	80,87	67,99	64,90	66,81
20,8	68,77	74,86	5,81	73,50	80,86	67,99	64,90	66,80
20,9	68,76	74,84	5,83	73,49	80,84	67,97	64,88	66,79
21	68,76	74,84	5,83	73,49	80,84	67,97	64,88	66,79
21,1	68,76	74,84	5,83	73,49	80,83	67,97	64,88	66,78
21,2	68,74	74,82	5,82	73,47	80,83	67,97	64,88	66,78
21,3	68,74	74,82	5,82	73,47	80,82	67,96	64,88	66,78
21,4	68,74	74,82	5,82	73,47	80,81	67,95	64,87	66,77
21,5	68,74	74,82	5,82	73,47	80,81	67,96	64,88	66,77
21,6	68,73	74,79	5,82	73,45	80,80	67,95	64,88	66,76
21,7	68,72	74,78	5,82	73,44	80,80	67,95	64,88	66,76
21,8	68,72	74,78	5,82	73,44	80,79	67,95	64,88	66,75
21,9	68,71	74,77	5,82	73,44	80,79	67,94	64,87	66,75
22	68,71	74,77	5,82	73,44	80,78	67,94	64,87	66,75
22,1	68,70	74,76	5,83	73,42	80,78	67,93	64,86	66,74
22,2	68,70	74,76	5,83	73,42	80,78	67,92	64,87	66,74
22,3	68,69	74,75	5,81	73,42	80,77	67,92	64,87	66,73
22,4	68,69	74,74	5,82	73,41	80,76	67,92	64,86	66,73
22,5	68,69	74,74	5,82	73,41	80,76	67,92	64,86	66,72
22,6	68,68	74,73	5,82	73,41	80,75	67,91	64,86	66,72
22,7	68,68	74,73	5,82	73,41	80,76	67,91	64,86	66,72
22,8	68,67	74,73	5,81	73,40	80,75	67,91	64,86	66,71
22,9	68,67	74,73	5,81	73,40	80,75	67,91	64,86	66,71
23	68,67	74,72	5,82	73,41	80,74	67,91	64,86	66,71
23,1	68,66	74,71	5,83	73,39	80,73	67,90	64,85	66,70
23,2	68,66	74,71	5,83	73,39	80,72	67,89	64,83	66,69
23,3	68,65	74,70	5,82	73,38	80,72	67,89	64,84	66,70
23,4	68,65	74,70	5,82	73,38	80,72	67,89	64,84	66,70
23,5	68,65	74,69	5,83	73,38	80,71	67,89	64,84	66,70
23,6	68,65	74,69	5,83	73,38	80,71	67,89	64,83	66,69
23,7	68,64	74,68	5,81	73,37	80,71	67,88	64,83	66,69
23,8	68,64	74,67	5,84	73,37	82,29	69,47	66,42	68,27
23,9	68,64	74,67	5,84	73,37	82,29	69,47	66,42	68,27
24	70,21	76,26	7,41	74,95	81,02	68,14	65,04	67,06
24,1	70,21	76,26	7,41	74,95	80,05	67,16	64,00	66,17
24,2	70,21	76,26	7,41	74,95	79,94	67,08	63,92	66,10
24,3	70,21	76,26	7,41	74,95	79,85	67,02	63,87	66,05
24,4	70,21	76,26	7,41	74,95	79,79	66,97	63,83	66,02
24,5	70,21	76,26	7,41	74,95	79,73	66,94	63,80	65,98
24,6	70,21	76,26	7,41	74,95	79,68	66,91	63,78	65,96
24,7	70,21	76,26	7,41	74,95	79,63	66,88	63,75	65,93
24,8	70,21	76,26	7,41	74,95	79,60	66,86	63,74	65,91
24,9	70,21	76,26	7,41	74,95	79,57	66,83	63,72	65,88
25	70,21	76,26	7,41	74,95	79,54	66,82	63,71	65,87
25,1	70,21	76,26	7,41	74,95	79,51	66,80	63,70	65,85
25,2	67,63	73,56	5,62	72,29	79,49	66,77	63,68	65,83
25,3	67,63	73,56	5,62	72,29	79,47	66,76	63,68	65,82
25,4	67,63	73,56	5,62	72,29	79,44	66,74	63,66	65,80
25,5	67,63	73,56	5,62	72,29	79,41	66,72	63,65	65,78
25,6	67,61	73,53	5,61	72,25	79,39	66,70	63,63	65,76
25,7	67,60	73,51	5,61	72,24	79,36	66,69	63,63	65,75
25,8	67,57	73,48	5,60	72,21	79,36	66,69	63,64	65,75
25,9	67,57	73,48	5,60	72,21	79,34	66,68	63,63	65,74
26	67,57	73,47	5,62	72,21	79,34	66,68	63,63	65,74
26,1	67,56	73,46	5,61	72,19	79,32	66,66	63,62	65,73
26,2	67,56	73,46	5,61	72,19	79,30	66,64	63,61	65,71
26,3	67,53	73,43	5,62	72,17	79,27	66,61	63,59	65,68
26,4	67,51	73,41	5,61	72,16	79,26	66,61	63,58	65,67
26,5	67,51	73,41	5,61	72,16	79,25	66,60	63,57	65,66
26,6	67,50	73,39	5,60	72,15	79,24	66,61	63,58	65,66
26,7	67,50	73,39	5,60	72,15	79,24	66,60	63,58	65,67
26,8	67,50	73,38	5,61	72,14	79,23	66,60	63,58	65,67
26,9	67,50	73,38	5,61	72,14	79,21	66,57	63,56	65,64
27	67,50	73,38	5,61	72,14	79,19	66,56	63,55	65,63
27,1	67,47	73,35	5,61	72,11	79,19	66,56	63,54	65,62
27,2	67,47	73,35	5,61	72,11	79,18	66,55	63,54	65,62
27,3	67,47	73,35	5,61	72,11	79,17	66,54	63,53	65,61
27,4	67,47	73,35	5,61	72,11	79,16	66,53	63,53	65,61
27,5	67,46	73,33	5,61	72,09	79,16	66,54	63,54	65,61
27,6	67,46	73,33	5,61	72,09	79,16	66,53	63,53	65,60
27,7	67,45	73,32	5,61	72,08	79,14	66,53	63,53	65,60
27,8	67,43	73,30	5,62	72,07	79,13	66,53	63,53	65,60
27,9	67,43	73,30	5,62	72,07	79,12	66,52	63,53	65,59
28	67,41	73,28	5,63	72,05	79,11	66,52	63,52	65,59
28,1	67,41	73,28	5,63	72,05	79,11	66,51	63,52	65,58
28,2	67,40	73,27	5,62	72,05	79,11	66,50	63,51	65,57
28,3	67,40	73,27	5,62	72,05	79,09	66,50	63,51	65,57
28,4	67,40	73,26	5,62	72,04	79,10	66,51	63,51	65,57
28,5	67,38	73,24	5,61	72,02	79,11	66,51	63,52	65,58
28,6	67,38	73,24	5,61	72,02	79,10	66,50	63,51	65,57
28,7	67,38	73,24	5,62	72,02	79,11	66,49	63,51	65,56
28,8	67,38	73,24	5,62	72,02	79,09	66,48	63,50	65,56
28,9	67,37	73,23	5,62	72,02	79,09	66,47	63,49	65,55
29	67,37	73,23	5,62	72,02	79,09	66,48	63,50	65,55
29,1	67,37	73,22	5,59	72,01	79,08	66,48	63,50	65,55
29,2	67,35	73,20	5,62	72,01	79,06	66,47	63,49	65,54
29,3	67,35	73,20	5,62	72,01	79,05	66,47	63,49	65,53
29,4	67,36	73,21	5,62	72,00	79,07	66,47	63,49	65,53
29,5	67,36	73,21	5,62	72,00	79,07	66,47	63,49	65,54
29,6	67,35	73,19	5,61	72,00	79,07	66,47	63,50	65,54
29,7	67,35	73,19	5,61	72,00	79,05	66,45	63,49	65,53
29,8	67,35	73,19	5,62	71,99	79,04	66,45	63,49	65,52
29,9	67,34	73,18	5,61	71,99	79,04	66,45	63,49	65,52
30	67,34	73,18	5,61	71,99	79,02	66,45	63,49	65,52
30,1	68,92	74,76	7,20	73,57	80,62	68,04	65,07	67,10
30,2	68,92	74,76	7,20	73,57	80,62	68,04	65,07	67,10
30,3	68,92	74,75	7,19	73,57	78,36	65,76	62,73	65,00
30,4	68,92	74,75	7,19	73,57	77,87	65,30	62,23	64,59
30,5	68,92	74,75	7,19	73,57	77,76	65,22	62,16	64,52
30,6	68,92	74,75	7,19	73,57	77,66	65,16	62,10	64,46
30,7	68,92	74,75	7,19	73,57	77,59	65,11	62,07	64,42
30,8	66,00	71,73	5,38	70,57	77,53	65,08	62,04	64,39
30,9	66,00	71,73	5,38	70,57	77,49	65,05	62,02	64,36
31	66,00	71,73	5,38	70,57	77,44	65,01	61,99	64,32
31,1	65,97	71,69	5,38	70,52	77,40	64,98	61,97	64,30
31,2	65,97	71,69	5,38	70,52	77,38	64,95	61,95	64,27
31,3	65,95	71,67	5,39	70,50	77,35	64,93	61,94	64,26
31,4	65,95	71,67	5,39	70,50	77,31	64,91	61,92	64,24
31,5	65,91	71,62	5,37	70,46	77,29	64,89	61,90	64,22
31,6	65,91	71,62	5,37	70,46	77,25	64,88	61,90	64,21
31,7	65,89	71,58	5,38	70,42	77,23	64,86	61,89	64,19
31,8	65,88	71,57	5,37	70,42	77,21	64,85	61,88	64,17
31,9	65,88	71,57	5,37	70,42	77,19	64,83	61,87	64,16
32	65,82	71,49	5,38	70,34	77,17	64,81	61,86	64,15
32,1	65,82	71,49	5,38	70,34	77,15	64,79	61,85	64,12
32,2	65,82	71,49	5,38	70,34	77,12	64,79	61,84	64,12
32,3	65,82	71,49	5,38	70,34	77,11	64,77	61,83	64,11
32,4	65,81	71,47	5,38	70,33	77,09	64,75	61,82	64,09
32,5	65,78	71,45	5,39	70,31	77,08	64,74	61,81	64,09
32,6	65,78	71,45	5,39	70,31	77,05	64,73	61,80	64,07
32,7	65,75	71,40	5,36	70,27	77,04	64,73	61,81	64,07
32,8	65,75	71,40	5,36	70,27	77,03	64,72	61,79	64,05
32,9	65,75	71,40	5,36	70,27	77,03	64,73	61,80	64,06
33	65,75	71,40	5,36	70,27	77,02	64,72	61,79	64,05
33,1	65,73	71,39	5,36	70,25	77,01	64,70	61,78	64,03
33,2	65,72	71,37	5,36	70,24	77,00	64,70	61,78	64,03
33,3	65,71	71,37	5,37	70,23	76,98	64,68	61,76	64,01
33,4	65,70	71,35	5,36	70,23	76,98	64,68	61,76	64,01
33,5	65,70	71,34	5,37	70,22	76,96	64,67	61,76	64,00
33,6	65,70	71,34	5,37	70,22	76,96	64,66	61,76	64,00
33,7	65,70	71,34	5,37	70,22	76,96	64,66	61,76	64,00
33,8	65,67	71,31	5,37	70,20	76,95	64,66	61,75	64,00
33,9	65,65	71,28	5,34	70,16	76,95	64,65	61,75	63,99
34	65,65	71,28	5,34	70,16	76,94	64,65	61,75	63,98
34,1	65,65	71,28	5,34	70,16	76,92	64,65	61,75	63,99
34,2	65,65	71,28	5,34	70,16	76,91	64,63	61,74	63,97
34,3	65,64	71,26	5,35	70,16	76,90	64,63	61,74	63,97
34,4	65,64	71,26	5,35	70,16	76,88	64,61	61,72	63,95
34,5	65,62	71,24	5,34	70,15	76,89	64,61	61,72	63,95
34,6	65,62	71,24	5,36	70,15	76,87	64,60	61,71	63,95
34,7	65,62	71,24	5,36	70,15	76,86	64,60	61,71	63,94
34,8	65,60	71,22	5,34	70,14	76,85	64,59	61,71	63,94
34,9	65,60	71,22	5,34	70,14	76,85	64,59	61,70	63,94
35	65,59	71,21	5,35	70,12	76,86	64,58	61,71	63,93
35,1	65,59	71,21	5,35	70,12	76,85	64,58	61,70	63,92
35,2	65,59	71,21	5,35	70,12	76,85	64,58	61,70	63,93
35,3	65,58	71,19	5,35	70,11	76,84	64,57	61,70	63,93
35,4	65,58	71,19	5,35	70,11	76,85	64,57	61,69	63,92
35,5	65,58	71,18	5,35	70,11	76,84	64,57	61,70	63,91
35,6	65,58	71,18	5,35	70,11	76,82	64,57	61,70	63,91
35,7	65,56	71,17	5,36	70,09	76,82	64,56	61,69	63,91
35,8	65,56	71,17	5,36	70,09	76,81	64,55	61,69	63,90
35,9	65,56	71,17	5,36	70,09	76,83	64,56	61,70	63,92
36	65,56	71,16	5,34	70,09	76,83	64,56	61,71	63,92
36,1	65,56	71,16	5,34	70,09	76,81	64,56	61,70	63,90
36,2	65,54	71,14	5,35	70,07	78,40	66,14	63,28	65,49
36,3	65,54	71,14	5,35	70,07	78,41	66,15	63,29	65,50
36,4	67,12	72,71	6,92	71,65	78,41	66,14	63,29	65,50
36,5	67,12	72,71	6,92	71,65	77,87	65,58	62,71	64,98
36,6	67,12	72,71	6,92	71,66	76,09	63,75	60,77	63,33
36,7	64,66	70,17	5,15	69,16	75,92	63,62	60,64	63,22
36,8	64,66	70,17	5,15	69,16	75,82	63,56	60,59	63,16
36,9	64,66	70,17	5,15	69,16	75,73	63,49	60,53	63,10
37	64,66	70,17	5,15	69,16	75,68	63,45	60,51	63,07
37,1	64,53	70,04	5,14	69,00	75,62	63,41	60,48	63,04
37,2	64,53	70,04	5,14	69,00	75,57	63,38	60,45	63,00
37,3	64,53	70,04	5,14	69,00	75,52	63,35	60,43	62,97
37,4	64,44	69,93	5,14	68,88	75,48	63,32	60,41	62,95
37,5	64,44	69,93	5,14	68,88	75,43	63,29	60,38	62,92
37,6	64,42	69,90	5,14	68,86	75,40	63,27	60,37	62,90
37,7	64,42	69,90	5,14	68,86	75,37	63,25	60,36	62,88
37,8	64,39	69,87	5,15	68,82	75,34	63,23	60,35	62,86
37,9	64,36	69,82	5,14	68,78	75,32	63,21	60,34	62,84
38	64,36	69,82	5,14	68,78	75,30	63,19	60,33	62,82
38,1	64,33	69,78	5,15	68,74	75,27	63,17	60,32	62,81
38,2	64,33	69,78	5,15	68,74	75,26	63,17	60,32	62,81
38,3	64,31	69,76	5,14	68,73	75,24	63,15	60,30	62,79
38,4	64,31	69,76	5,14	68,73	75,23	63,14	60,29	62,78
38,5	64,28	69,72	5,14	68,70	75,20	63,12	60,28	62,76
38,6	64,25	69,68	5,11	68,66	75,18	63,11	60,28	62,75
38,7	64,25	69,68	5,11	68,66	75,17	63,10	60,27	62,73
38,8	64,25	69,68	5,14	68,66	75,16	63,08	60,26	62,73
38,9	64,25	69,68	5,14	68,66	75,12	63,06	60,24	62,71
39	64,23	69,66	5,13	68,64	75,14	63,07	60,25	62,71
39,1	64,23	69,66	5,13	68,64	75,12	63,07	60,25	62,70
39,2	64,19	69,62	5,12	68,61	75,10	63,05	60,24	62,69
39,3	64,20	69,63	5,13	68,61	75,10	63,05	60,24	62,68
39,4	64,20	69,63	5,13	68,61	75,08	63,03	60,23	62,67
39,5	64,17	69,60	5,12	68,59	75,07	63,02	60,22	62,66
39,6	64,17	69,60	5,12	68,59	75,07	63,02	60,22	62,66
39,7	64,15	69,56	5,12	68,57	75,05	63,01	60,22	62,65
39,8	64,15	69,56	5,12	68,57	75,03	63,00	60,21	62,63
39,9	64,15	69,55	5,13	68,57	75,02	62,99	60,20	62,63
40	64,15	69,54	5,13	68,56	75,01	62,98	60,19	62,62
40,1	64,15	69,54	5,13	68,56	75,02	63,00	60,21	62,63
40,2	64,13	69,52	5,12	68,55	75,02	63,00	60,21	62,63
40,3	64,13	69,52	5,12	68,55	75,01	62,98	60,20	62,62
40,4	64,12	69,51	5,12	68,53	75,00	62,98	60,19	62,61
40,5	64,12	69,51	5,12	68,53	74,98	62,97	60,19	62,60
40,6	64,10	69,50	5,12	68,52	74,96	62,96	60,18	62,59
40,7	64,09	69,49	5,11	68,51	74,95	62,95	60,17	62,58
40,8	64,09	69,49	5,11	68,51	74,94	62,95	60,17	62,58
40,9	64,08	69,47	5,12	68,51	74,95	62,95	60,18	62,58
41	64,08	69,47	5,12	68,51	74,93	62,93	60,16	62,56
41,1	64,07	69,45	5,11	68,49	74,93	62,93	60,16	62,56
41,2	64,07	69,45	5,11	68,49	74,93	62,92	60,16	62,56
41,3	64,06	69,44	5,12	68,49	74,93	62,94	60,17	62,57
41,4	64,05	69,42	5,12	68,48	74,93	62,93	60,17	62,56
41,5	64,05	69,42	5,11	68,48	74,93	62,92	60,16	62,56
41,6	64,05	69,41	5,13	68,47	74,92	62,91	60,14	62,55
41,7	64,04	69,41	5,14	68,47	74,91	62,91	60,14	62,54
41,8	64,04	69,41	5,14	68,47	74,90	62,91	60,15	62,54
41,9	64,03	69,39	5,13	68,46	74,91	62,90	60,14	62,53
42	64,03	69,39	5,13	68,46	74,88	62,89	60,14	62,53
42,1	64,01	69,38	5,15	68,45	76,48	64,48	61,72	64,11
42,2	65,59	70,95	6,73	70,03	76,47	64,48	61,72	64,12
42,3	65,59	70,95	6,74	70,03	76,47	64,47	61,72	64,11
42,4	65,59	70,95	6,72	70,03	76,36	64,35	61,61	64,00
42,5	65,59	70,94	6,71	70,02	73,75	61,72	58,87	61,58
42,6	65,59	70,94	6,71	70,02	73,54	61,55	58,68	61,44
42,7	62,61	67,87	4,85	66,99	73,41	61,46	58,60	61,36
42,8	62,57	67,82	4,86	66,92	73,31	61,39	58,54	61,30
42,9	62,57	67,82	4,86	66,92	73,25	61,34	58,51	61,26
43	62,49	67,72	4,85	66,82	73,18	61,30	58,47	61,22
43,1	62,49	67,72	4,85	66,82	73,12	61,26	58,44	61,18
43,2	62,46	67,68	4,86	66,78	73,05	61,21	58,41	61,14
43,3	62,46	67,68	4,86	66,78	73,01	61,19	58,40	61,11
43,4	62,44	67,66	4,86	66,75	72,97	61,16	58,38	61,09
43,5	62,39	67,60	4,85	66,69	72,95	61,13	58,37	61,08
43,6	62,39	67,60	4,85	66,69	72,92	61,12	58,37	61,06
43,7	62,35	67,56	4,83	66,64	72,89	61,09	58,36	61,04
43,8	62,35	67,56	4,83	66,64	72,87	61,08	58,34	61,03
43,9	62,33	67,53	4,85	66,62	72,83	61,05	58,33	61,00
44	62,33	67,53	4,85	66,62	72,79	61,03	58,31	60,97
44,1	62,33	67,53	4,85	66,62	72,77	61,01	58,29	60,95
44,2	62,28	67,45	4,85	66,57	72,76	60,99	58,29	60,94
44,3	62,28	67,45	4,85	66,57	72,75	60,98	58,27	60,93
44,4	62,26	67,43	4,85	66,54	72,72	60,95	58,26	60,90
44,5	62,26	67,43	4,85	66,54	72,71	60,95	58,26	60,90
44,6	62,26	67,43	4,85	66,54	72,69	60,93	58,24	60,88
44,7	62,22	67,36	4,87	66,50	72,67	60,92	58,23	60,87
44,8	62,22	67,36	4,87	66,50	72,66	60,91	58,23	60,86
44,9	62,22	67,36	4,87	66,50	72,63	60,90	58,23	60,84
45	62,22	67,36	4,87	66,50	72,61	60,89	58,22	60,84
45,1	62,19	67,35	4,87	66,47	72,59	60,88	58,21	60,83
45,2	62,19	67,35	4,87	66,47	72,59	60,88	58,21	60,83
45,3	62,16	67,31	4,87	66,44	72,57	60,86	58,20	60,81
45,4	62,14	67,28	4,87	66,42	72,57	60,86	58,20	60,80
45,5	62,14	67,28	4,87	66,42	72,55	60,85	58,19	60,79
45,6	62,12	67,26	4,86	66,41	72,53	60,83	58,18	60,78
45,7	62,12	67,26	4,86	66,41	72,53	60,83	58,18	60,78
45,8	62,11	67,25	4,85	66,40	72,52	60,82	58,17	60,77
45,9	62,11	67,25	4,85	66,40	72,51	60,82	58,17	60,76
46	62,10	67,23	4,85	66,39	72,51	60,81	58,16	60,76
46,1	62,08	67,21	4,85	66,38	72,49	60,81	58,16	60,75
46,2	62,08	67,21	4,85	66,38	72,49	60,80	58,16	60,75
46,3	62,08	67,20	4,86	66,37	72,48	60,80	58,16	60,74
46,4	62,08	67,20	4,86	66,37	72,47	60,79	58,16	60,74
46,5	62,06	67,17	4,86	66,35	72,47	60,79	58,16	60,73
46,6	62,06	67,17	4,86	66,35	72,46	60,79	58,16	60,73
46,7	62,05	67,16	4,85	66,34	72,45	60,77	58,14	60,71
46,8	62,03	67,14	4,85	66,33	72,45	60,76	58,13	60,70
46,9	62,03	67,14	4,85	66,33	72,44	60,76	58,13	60,70
47	62,03	67,14	4,85	66,32	72,44	60,76	58,13	60,69
47,1	62,03	67,14	4,85	66,32	72,43	60,75	58,13	60,69
47,2	62,01	67,12	4,85	66,31	72,40	60,74	58,12	60,68
47,3	62,01	67,12	4,85	66,31	72,40	60,74	58,12	60,68
47,4	61,99	67,09	4,85	66,29	72,42	60,73	58,12	60,67
47,5	61,99	67,09	4,85	66,30	72,40	60,73	58,12	60,67
47,6	61,99	67,09	4,85	66,30	72,39	60,73	58,12	60,67
47,7	61,98	67,09	4,82	66,28	72,38	60,73	58,12	60,66
47,8	61,98	67,09	4,82	66,28	72,38	60,73	58,11	60,66
47,9	61,97	67,07	4,84	66,27	72,38	60,73	58,11	60,66
48	61,97	67,07	4,84	66,27	72,37	60,72	58,11	60,66
48,1	61,96	67,07	4,84	66,26	73,95	62,31	59,69	62,24
48,2	63,53	68,64	6,43	67,84	73,95	62,31	59,69	62,24
48,3	63,53	68,64	6,43	67,84	73,94	62,30	59,69	62,23
48,4	63,53	68,64	6,44	67,83	72,36	60,67	57,99	60,74
48,5	63,53	68,64	6,44	67,83	71,29	59,61	56,85	59,79
48,6	63,53	68,64	6,44	67,83	71,13	59,49	56,74	59,69
48,7	63,53	68,64	6,44	67,83	71,02	59,42	56,68	59,62
48,8	63,53	68,64	6,44	67,83	70,94	59,36	56,63	59,57
48,9	63,53	68,64	6,44	67,83	70,85	59,30	56,59	59,52
49	63,53	68,64	6,44	67,83	70,80	59,26	56,56	59,48
49,1	63,53	68,64	6,44	67,83	70,74	59,22	56,53	59,44
49,2	63,53	68,64	6,44	67,83	70,68	59,18	56,51	59,41
49,3	63,53	68,64	6,44	67,83	70,64	59,16	56,49	59,38
49,4	63,53	68,64	6,44	67,83	70,60	59,14	56,48	59,36
49,5	63,53	68,64	6,44	67,83	70,56	59,11	56,46	59,33
49,6	60,45	65,42	4,63	64,60	70,52	59,08	56,45	59,30
49,7	60,42	65,38	4,60	64,58	70,51	59,06	56,44	59,29
49,8	60,42	65,38	4,60	64,58	70,48	59,04	56,43	59,27
49,9	60,40	65,36	4,61	64,56	70,44	59,02	56,41	59,25
50	60,40	65,36	4,61	64,56	70,41	59,01	56,40	59,23
50,1	60,37	65,31	4,61	64,52	70,39	58,99	56,39	59,21
50,2	60,37	65,31	4,61	64,52	70,36	58,97	56,38	59,19
50,3	60,35	65,28	4,63	64,49	70,33	58,94	56,36	59,17
50,4	60,33	65,25	4,62	64,47	70,33	58,94	56,37	59,16
50,5	60,33	65,25	4,62	64,47	70,30	58,92	56,35	59,14
50,6	60,32	65,24	4,61	64,47	70,27	58,91	56,34	59,13
50,7	60,27	65,19	4,62	64,42	70,26	58,89	56,32	59,11
50,8	60,27	65,19	4,62	64,42	70,26	58,89	56,32	59,10
50,9	60,27	65,19	4,62	64,42	70,25	58,87	56,31	59,09
51	60,24	65,15	4,60	64,39	70,23	58,87	56,31	59,08
51,1	60,24	65,15	4,60	64,39	70,21	58,86	56,31	59,07
51,2	60,21	65,12	4,61	64,37	70,20	58,84	56,30	59,06
51,3	60,21	65,12	4,61	64,37	70,20	58,84	56,29	59,06
51,4	60,19	65,10	4,61	64,35	70,17	58,82	56,28	59,04
51,5	60,19	65,10	4,61	64,35	70,18	58,82	56,28	59,03
51,6	60,19	65,10	4,61	64,35	70,16	58,82	56,28	59,02
51,7	60,16	65,06	4,59	64,32	70,14	58,81	56,27	59,02
51,8	60,16	65,06	4,59	64,32	70,13	58,80	56,26	59,00
51,9	60,14	65,03	4,60	64,30	70,12	58,79	56,26	59,01
52	60,14	65,03	4,60	64,30	70,11	58,78	56,25	59,00
52,1	60,13	65,02	4,60	64,28	70,09	58,78	56,24	58,98
52,2	60,11	64,99	4,59	64,27	70,09	58,77	56,24	58,97
52,3	60,11	64,99	4,59	64,27	70,09	58,77	56,24	58,97
52,4	60,10	64,97	4,60	64,26	70,08	58,76	56,23	58,96
52,5	60,10	64,97	4,60	64,26	70,07	58,76	56,23	58,96
52,6	60,10	64,97	4,60	64,26	70,07	58,75	56,22	58,95
52,7	60,10	64,97	4,60	64,26	70,06	58,75	56,23	58,95
52,8	60,08	64,95	4,61	64,24	70,05	58,73	56,22	58,95
52,9	60,06	64,93	4,63	64,22	70,03	58,73	56,22	58,94
53	60,06	64,93	4,63	64,22	70,03	58,72	56,21	58,93
53,1	60,05	64,92	4,63	64,21	70,02	58,72	56,21	58,93
53,2	60,05	64,92	4,63	64,21	70,01	58,71	56,21	58,93
53,3	60,05	64,92	4,63	64,21	70,00	58,71	56,21	58,92
53,4	60,05	64,92	4,63	64,21	70,00	58,70	56,20	58,91
53,5	60,02	64,89	4,64	64,19	69,99	58,69	56,19	58,91
53,6	60,01	64,87	4,62	64,17	69,99	58,68	56,19	58,90
53,7	60,01	64,87	4,62	64,17	69,98	58,68	56,18	58,90
53,8	60,00	64,85	4,61	64,16	69,98	58,68	56,18	58,90
53,9	60,00	64,85	4,61	64,16	69,97	58,68	56,18	58,89
54	59,99	64,85	4,61	64,16	69,96	58,68	56,18	58,89
54,1	59,99	64,85	4,61	64,16	69,95	58,68	56,18	58,89
54,2	59,97	64,82	4,61	64,14	69,97	58,68	56,19	58,90
54,3	59,96	64,82	4,61	64,14	71,56	60,27	57,78	60,48
54,4	59,96	64,82	4,61	64,14	71,53	60,26	57,76	60,46
54,5	61,56	66,41	6,20	65,73	71,55	60,27	57,78	60,48
54,6	61,56	66,41	6,20	65,73	71,40	60,12	57,64	60,34
54,7	61,54	66,40	6,21	65,72	68,52	57,24	54,63	57,68
54,8	61,54	66,40	6,21	65,72	68,28	57,06	54,43	57,52
54,9	58,34	63,10	4,37	62,45	68,13	56,95	54,33	57,42
55	58,26	63,02	4,35	62,34	68,02	56,87	54,26	57,35
55,1	58,26	63,02	4,35	62,34	67,94	56,82	54,22	57,30
55,2	58,15	62,90	4,34	62,20	67,87	56,77	54,19	57,25
55,3	58,15	62,90	4,34	62,20	67,81	56,72	54,16	57,22
55,4	58,10	62,83	4,34	62,13	67,74	56,67	54,12	57,17
55,5	58,10	62,83	4,34	62,13	67,69	56,63	54,10	57,14
55,6	58,04	62,76	4,36	62,07	67,62	56,60	54,07	57,11
55,7	58,02	62,73	4,38	62,04	67,60	56,58	54,06	57,09
55,8	58,02	62,73	4,38	62,04	67,57	56,56	54,05	57,07
55,9	58,00	62,68	4,38	62,00	67,55	56,53	54,04	57,05
56	58,00	62,68	4,38	62,00	67,50	56,51	54,03	57,03
56,1	57,96	62,64	4,37	61,95	67,47	56,49	54,01	57,00
56,2	57,94	62,61	4,36	61,93	67,43	56,47	53,99	56,98
56,3	57,94	62,61	4,36	61,93	67,41	56,45	53,98	56,96
56,4	57,90	62,56	4,37	61,88	67,39	56,43	53,97	56,94
56,5	57,90	62,56	4,37	61,88	67,35	56,40	53,95	56,92
56,6	57,86	62,51	4,38	61,84	67,35	56,39	53,95	56,90
56,7	57,86	62,51	4,38	61,84	67,32	56,37	53,93	56,88
56,8	57,84	62,47	4,38	61,81	67,31	56,36	53,93	56,87
56,9	57,83	62,46	4,38	61,80	67,31	56,35	53,93	56,87
57	57,83	62,46	4,38	61,80	67,28	56,33	53,91	56,85
57,1	57,79	62,43	4,37	61,77	67,25	56,32	53,90	56,84
57,2	57,79	62,43	4,37	61,77	67,25	56,32	53,89	56,84
57,3	57,76	62,40	4,37	61,74	67,21	56,30	53,88	56,81
57,4	57,76	62,40	4,37	61,74	67,22	56,30	53,89	56,81
57,5	57,75	62,39	4,36	61,74	67,20	56,29	53,87	56,80
57,6	57,70	62,32	4,34	61,68	67,19	56,27	53,87	56,79
57,7	57,70	62,32	4,34	61,68	67,16	56,26	53,86	56,78
57,8	57,69	62,31	4,36	61,68	67,15	56,25	53,85	56,76
57,9	57,69	62,31	4,36	61,68	67,15	56,25	53,84	56,76
58	57,67	62,28	4,36	61,65	67,13	56,23	53,84	56,75
58,1	57,67	62,28	4,36	61,65	67,13	56,23	53,83	56,74
58,2	57,67	62,28	4,36	61,65	67,11	56,23	53,83	56,74
58,3	57,65	62,26	4,34	61,64	67,11	56,22	53,83	56,73
58,4	57,65	62,26	4,34	61,64	67,09	56,21	53,83	56,73
58,5	57,65	62,25	4,34	61,62	67,08	56,21	53,82	56,73
58,6	57,64	62,25	4,35	61,62	67,08	56,20	53,82	56,72
58,7	57,64	62,25	4,35	61,62	67,08	56,20	53,82	56,71
58,8	57,63	62,23	4,35	61,60	67,06	56,18	53,81	56,70
58,9	57,61	62,21	4,35	61,59	67,05	56,19	53,81	56,70
59	57,61	62,19	4,36	61,59	67,06	56,19	53,82	56,70
59,1	57,61	62,19	4,36	61,59	67,06	56,18	53,82	56,69
59,2	57,60	62,18	4,33	61,58	67,05	56,17	53,80	56,67
59,3	57,60	62,18	4,33	61,58	67,03	56,17	53,80	56,67
59,4	57,59	62,16	4,34	61,57	67,02	56,17	53,80	56,67
59,5	57,59	62,16	4,34	61,57	67,02	56,16	53,79	56,65
59,6	57,58	62,15	4,36	61,55	67,01	56,14	53,79	56,65
59,7	57,58	62,15	4,36	61,55	67,01	56,14	53,80	56,65
59,8	57,58	62,15	4,36	61,55	66,99	56,15	53,80	56,65
59,9	57,54	62,12	4,34	61,53	67,00	56,16	53,80	56,65
60	57,54	62,12	4,34	61,53	66,99	56,14	53,79	56,64
60,1	57,53	62,10	4,34	61,53	66,99	56,13	53,78	56,62
60,2	57,53	62,10	4,34	61,53	66,99	56,12	53,77	56,62
60,3	57,52	62,10	4,34	61,51	68,56	57,70	55,36	58,20
60,4	59,09	63,66	5,93	63,09	68,55	57,70	55,35	58,19
60,5	59,09	63,66	5,93	63,09	68,54	57,69	55,35	58,19
60,6	59,08	63,66	5,93	63,08	65,92	55,00	52,52	55,73
60,7	59,08	63,66	5,93	63,08	65,59	54,72	52,22	55,49
60,8	56,12	60,60	4,16	60,06	65,42	54,60	52,11	55,38
60,9	56,12	60,60	4,16	60,06	65,29	54,50	52,03	55,29
61	55,94	60,42	4,09	59,85	65,20	54,44	51,98	55,24
61,1	55,86	60,32	4,09	59,73	65,12	54,38	51,93	55,18
61,2	55,86	60,32	4,09	59,73	65,05	54,33	51,90	55,14
61,3	55,80	60,25	4,08	59,65	64,99	54,30	51,87	55,10
61,4	55,80	60,25	4,08	59,65	64,94	54,26	51,85	55,07
61,5	55,80	60,25	4,08	59,65	64,89	54,22	51,83	55,03
61,6	55,80	60,25	4,08	59,65	64,84	54,19	51,80	55,00
61,7	55,75	60,17	4,09	59,57	64,81	54,16	51,79	54,98
61,8	55,71	60,11	4,08	59,53	64,78	54,14	51,79	54,96
61,9	55,71	60,11	4,08	59,53	64,74	54,12	51,77	54,94
62	55,68	60,09	4,10	59,49	64,72	54,10	51,77	54,92
62,1	55,68	60,09	4,10	59,49	64,69	54,08	51,75	54,90
62,2	55,65	60,03	4,07	59,45	64,67	54,07	51,75	54,89
62,3	55,61	59,99	4,08	59,42	64,64	54,04	51,73	54,87
62,4	55,61	59,99	4,08	59,42	64,60	54,01	51,71	54,84
62,5	55,57	59,95	4,09	59,37	64,59	54,01	51,71	54,83
62,6	55,57	59,95	4,09	59,37	64,57	53,99	51,70	54,82
62,7	55,56	59,93	4,08	59,35	64,54	53,98	51,69	54,80
62,8	55,56	59,93	4,08	59,35	64,52	53,96	51,68	54,79
62,9	55,50	59,85	4,09	59,29	64,50	53,94	51,66	54,77
63	55,50	59,85	4,09	59,29	64,47	53,92	51,65	54,75
63,1	55,50	59,85	4,09	59,29	64,45	53,90	51,63	54,73
63,2	55,48	59,83	4,08	59,28	64,43	53,89	51,63	54,72
63,3	55,48	59,83	4,08	59,28	64,43	53,89	51,63	54,72
63,4	55,46	59,81	4,07	59,25	64,40	53,87	51,61	54,70
63,5	55,46	59,81	4,07	59,25	64,40	53,87	51,61	54,70
63,6	55,43	59,78	4,06	59,23	64,39	53,86	51,61	54,68
63,7	55,41	59,75	4,06	59,21	64,37	53,85	51,61	54,68
63,8	55,41	59,75	4,06	59,21	64,35	53,83	51,59	54,67
63,9	55,40	59,74	4,06	59,21	64,34	53,83	51,59	54,66
64	55,40	59,74	4,06	59,21	64,33	53,81	51,57	54,65
64,1	55,38	59,71	4,07	59,18	64,31	53,81	51,57	54,64
64,2	55,38	59,71	4,07	59,18	64,31	53,81	51,57	54,64
64,3	55,37	59,69	4,08	59,16	64,32	53,81	51,58	54,64
64,4	55,34	59,67	4,06	59,14	64,30	53,80	51,57	54,63
64,5	55,34	59,67	4,06	59,14	64,30	53,79	51,56	54,62
64,6	55,32	59,64	4,04	59,12	64,28	53,78	51,56	54,61
64,7	55,32	59,64	4,04	59,12	64,26	53,77	51,55	54,60
64,8	55,32	59,64	4,07	59,13	64,26	53,77	51,55	54,60
64,9	55,32	59,64	4,07	59,13	64,26	53,76	51,55	54,59
65	55,31	59,63	4,06	59,12	64,26	53,76	51,54	54,59
65,1	55,28	59,61	4,08	59,10	64,24	53,75	51,53	54,57
65,2	55,28	59,61	4,08	59,10	64,23	53,73	51,52	54,57
65,3	55,26	59,58	4,08	59,08	64,22	53,74	51,53	54,57
65,4	55,26	59,58	4,08	59,08	64,21	53,75	51,54	54,57
65,5	55,24	59,55	4,08	59,06	64,20	53,73	51,53	54,56
65,6	55,24	59,55	4,08	59,06	64,19	53,72	51,52	54,55
65,7	55,24	59,55	4,08	59,06	64,18	53,71	51,50	54,53
65,8	55,23	59,55	4,07	59,05	64,17	53,71	51,50	54,53
65,9	55,23	59,55	4,07	59,05	64,16	53,71	51,50	54,53
66	55,21	59,52	4,08	59,04	64,19	53,71	51,50	54,53
66,1	55,21	59,52	4,08	59,04	64,18	53,71	51,50	54,53
66,2	56,76	61,06	5,67	60,60	65,76	55,29	53,09	56,11
66,3	56,76	61,06	5,66	60,59	65,75	55,28	53,08	56,11
66,4	56,76	61,05	5,65	60,59	65,75	55,27	53,08	56,11
66,5	56,75	61,05	5,67	60,59	64,24	53,75	51,51	54,69
66,6	56,75	61,05	5,67	60,59	62,44	51,99	49,65	53,08
66,7	56,75	61,05	5,67	60,59	62,23	51,84	49,51	52,94
66,8	53,36	57,54	3,82	57,12	62,09	51,74	49,42	52,85
66,9	53,28	57,45	3,80	57,00	61,98	51,66	49,35	52,77
67	53,21	57,39	3,79	56,91	61,90	51,61	49,31	52,72
67,1	53,13	57,28	3,81	56,81	61,83	51,55	49,27	52,67
67,2	53,09	57,24	3,77	56,77	61,76	51,51	49,23	52,62
67,3	53,09	57,24	3,77	56,77	61,70	51,47	49,20	52,58
67,4	53,04	57,17	3,78	56,70	61,65	51,43	49,18	52,54
67,5	53,04	57,17	3,78	56,70	61,60	51,40	49,16	52,52
67,6	52,98	57,11	3,79	56,63	61,55	51,37	49,13	52,48
67,7	52,98	57,11	3,79	56,63	61,52	51,35	49,13	52,47
67,8	52,98	57,11	3,79	56,63	61,49	51,32	49,11	52,44
67,9	52,97	57,09	3,81	56,61	61,46	51,30	49,09	52,41
68	52,97	57,09	3,81	56,61	61,43	51,28	49,08	52,40
68,1	52,90	57,00	3,80	56,52	61,39	51,25	49,06	52,36
68,2	52,90	57,00	3,80	56,52	61,34	51,22	49,04	52,33
68,3	52,87	56,95	3,81	56,49	61,33	51,21	49,04	52,32
68,4	52,87	56,95	3,81	56,49	61,31	51,19	49,03	52,30
68,5	52,87	56,95	3,81	56,49	61,30	51,18	49,02	52,29
68,6	52,81	56,89	3,80	56,43	61,27	51,16	49,00	52,27
68,7	52,81	56,89	3,80	56,43	61,24	51,14	48,99	52,25
68,8	52,77	56,85	3,80	56,40	61,22	51,12	48,97	52,23
68,9	52,77	56,85	3,80	56,40	61,20	51,11	48,96	52,21
69	52,76	56,83	3,80	56,38	61,19	51,11	48,97	52,21
69,1	52,76	56,83	3,80	56,38	61,16	51,07	48,94	52,18
69,2	52,76	56,83	3,80	56,38	61,14	51,05	48,93	52,17
69,3	52,69	56,75	3,78	56,33	61,12	51,03	48,91	52,14
69,4	52,69	56,75	3,78	56,33	61,10	51,03	48,91	52,14
69,5	52,67	56,72	3,79	56,30	61,08	51,02	48,90	52,12
69,6	52,67	56,72	3,79	56,30	61,08	51,03	48,91	52,12
69,7	52,67	56,72	3,79	56,30	61,06	51,00	48,89	52,10
69,8	52,62	56,67	3,80	56,26	61,04	50,99	48,87	52,09
69,9	52,62	56,67	3,80	56,26	61,03	50,98	48,87	52,08
70	52,60	56,65	3,80	56,24	61,01	50,97	48,87	52,07
70,1	52,60	56,65	3,80	56,24	60,99	50,97	48,86	52,06
70,2	52,59	56,63	3,78	56,23	60,98	50,96	48,86	52,05
70,3	52,59	56,63	3,78	56,23	60,99	50,95	48,86	52,04
70,4	52,56	56,61	3,78	56,21	60,97	50,96	48,85	52,04
70,5	52,55	56,59	3,76	56,19	60,97	50,95	48,85	52,03
70,6	52,55	56,59	3,76	56,19	60,96	50,94	48,85	52,02
70,7	52,55	56,59	3,77	56,19	60,94	50,93	48,84	52,00
70,8	52,55	56,59	3,77	56,19	60,94	50,92	48,84	52,01
70,9	52,53	56,57	3,79	56,18	60,94	50,92	48,84	52,00
71	52,53	56,57	3,79	56,18	60,93	50,91	48,83	51,99
71,1	52,53	56,57	3,79	56,18	60,92	50,91	48,82	51,99
71,2	52,48	56,51	3,78	56,14	60,92	50,92	48,84	51,99
71,3	52,48	56,51	3,78	56,14	60,92	50,92	48,84	51,99
71,4	52,49	56,51	3,78	56,15	60,90	50,90	48,83	51,98
71,5	52,49	56,51	3,78	56,15	60,88	50,89	48,82	51,98
71,6	52,49	56,51	3,78	56,15	60,88	50,88	48,81	51,96
71,7	52,49	56,51	3,78	56,15	60,88	50,88	48,82	51,97
71,8	52,46	56,46	3,78	56,12	60,88	50,88	48,82	51,97
71,9	52,45	56,46	3,78	56,11	60,88	50,88	48,83	51,97
72	52,45	56,46	3,78	56,11	60,85	50,87	48,80	51,95
72,1	52,42	56,43	3,80	56,09	62,44	52,44	50,37	53,52
72,2	52,42	56,43	3,80	56,09	62,43	52,44	50,37	53,52
72,3	54,00	58,00	5,38	57,67	62,41	52,44	50,37	53,52
72,4	54,00	58,00	5,38	57,67	61,85	51,85	49,77	52,97
72,5	53,98	57,99	5,36	57,67	59,27	49,27	47,06	50,60
72,6	53,98	57,99	5,36	57,67	58,99	49,07	46,86	50,42
72,7	53,98	57,99	5,36	57,67	58,83	48,96	46,75	50,32
72,8	53,98	57,99	5,36	57,67	58,71	48,88	46,69	50,23
72,9	53,98	57,99	5,36	57,67	58,60	48,80	46,63	50,16
73	53,98	57,99	5,36	57,67	58,52	48,75	46,58	50,11
73,1	53,98	57,99	5,36	57,67	58,46	48,69	46,54	50,06
73,2	50,49	54,32	3,57	54,00	58,40	48,65	46,51	50,02
73,3	50,34	54,16	3,53	53,83	58,35	48,61	46,49	49,99
73,4	50,34	54,16	3,53	53,83	58,29	48,57	46,46	49,95
73,5	50,28	54,09	3,52	53,76	58,26	48,54	46,44	49,92
73,6	50,28	54,09	3,52	53,76	58,21	48,50	46,42	49,89
73,7	50,26	54,06	3,50	53,74	58,19	48,48	46,40	49,87
73,8	50,26	54,06	3,50	53,74	58,15	48,45	46,39	49,85
73,9	50,21	53,99	3,51	53,68	58,13	48,43	46,38	49,83
74	50,17	53,95	3,52	53,64	58,10	48,41	46,36	49,80
74,1	50,17	53,95	3,52	53,64	58,07	48,39	46,35	49,78
74,2	50,12	53,89	3,50	53,60	58,03	48,36	46,33	49,76
74,3	50,12	53,89	3,52	53,59	58,01	48,35	46,32	49,73
74,4	50,10	53,86	3,52	53,57	57,99	48,33	46,31	49,72
74,5	50,08	53,83	3,51	53,54	57,96	48,30	46,30	49,71
74,6	50,08	53,83	3,51	53,54	57,94	48,29	46,29	49,69
74,7	50,05	53,78	3,49	53,50	57,90	48,27	46,27	49,66
74,8	50,03	53,77	3,52	53,49	57,87	48,24	46,25	49,64
74,9	50,03	53,77	3,52	53,49	57,84	48,23	46,24	49,62
75	50,03	53,77	3,52	53,49	57,83	48,21	46,23	49,61
75,1	49,98	53,71	3,50	53,43	57,80	48,20	46,21	49,59
75,2	49,93	53,64	3,52	53,38	57,80	48,18	46,20	49,58
75,3	49,93	53,64	3,52	53,38	57,77	48,16	46,19	49,56
75,4	49,92	53,63	3,50	53,37	57,77	48,15	46,19	49,55
75,5	49,92	53,63	3,50	53,37	57,75	48,13	46,17	49,53
75,6	49,89	53,60	3,49	53,34	57,73	48,12	46,16	49,51
75,7	49,89	53,60	3,49	53,34	57,70	48,12	46,16	49,51
75,8	49,86	53,56	3,51	53,32	57,70	48,11	46,15	49,51
75,9	49,85	53,55	3,52	53,31	57,68	48,09	46,14	49,49
76	49,85	53,55	3,52	53,31	57,68	48,09	46,14	49,49
76,1	49,85	53,55	3,52	53,31	57,68	48,08	46,14	49,48
76,2	49,85	53,55	3,52	53,31	57,67	48,08	46,14	49,48
76,3	49,82	53,51	3,52	53,28	57,64	48,07	46,13	49,46
76,4	49,82	53,51	3,52	53,28	57,63	48,06	46,12	49,45
76,5	49,79	53,48	3,51	53,26	57,64	48,05	46,12	49,45
76,6	49,77	53,47	3,51	53,24	57,62	48,06	46,13	49,45
76,7	49,77	53,47	3,51	53,24	57,61	48,06	46,12	49,44
76,8	49,74	53,44	3,50	53,21	57,60	48,05	46,11	49,43
76,9	49,74	53,44	3,50	53,21	57,59	48,04	46,12	49,43
77	49,75	53,44	3,51	53,21	57,61	48,04	46,11	49,42
77,1	49,75	53,44	3,51	53,21	57,59	48,03	46,11	49,42
77,2	49,73	53,41	3,50	53,19	57,58	48,03	46,11	49,41
77,3	49,73	53,41	3,50	53,19	57,58	48,01	46,09	49,40
77,4	49,73	53,41	3,50	53,19	57,56	48,01	46,09	49,39
77,5	49,69	53,38	3,52	53,16	57,53	47,99	46,07	49,37
77,6	49,69	53,38	3,52	53,16	57,54	47,98	46,07	49,36
77,7	49,69	53,38	3,52	53,16	57,53	47,99	46,07	49,37
77,8	49,69	53,38	3,52	53,16	57,52	47,98	46,08	49,36
77,9	49,68	53,37	3,52	53,16	57,50	47,96	46,06	49,34
78	49,66	53,33	3,52	53,13	57,49	47,95	46,05	49,34
78,1	49,66	53,33	3,52	53,13	57,48	47,95	46,05	49,33
78,2	49,65	53,32	3,51	53,13	57,49	47,96	46,06	49,33
78,3	49,65	53,32	3,51	53,13	57,48	47,96	46,06	49,33
78,4	51,23	54,90	5,11	54,71	59,07	49,55	47,64	50,91
78,5	51,23	54,90	5,11	54,71	59,08	49,54	47,64	50,91
78,6	51,22	54,87	5,11	54,70	58,49	48,95	47,03	50,33
78,7	51,22	54,89	5,10	54,71	55,46	46,00	43,95	47,57
78,8	51,22	54,89	5,10	54,71	55,21	45,81	43,75	47,39
78,9	51,22	54,89	5,10	54,71	55,04	45,69	43,65	47,28
79	51,22	54,89	5,10	54,71	54,88	45,58	43,55	47,19
79,1	47,35	50,83	3,21	50,67	54,80	45,51	43,49	47,12
79,2	47,35	50,83	3,21	50,67	54,71	45,45	43,44	47,06
79,3	47,25	50,70	3,20	50,55	54,62	45,39	43,39	47,00
79,4	47,18	50,62	3,18	50,46	54,58	45,34	43,36	46,95
79,5	47,18	50,62	3,18	50,46	54,51	45,31	43,35	46,92
79,6	47,18	50,62	3,18	50,46	54,44	45,26	43,32	46,89
79,7	47,18	50,62	3,18	50,46	54,40	45,22	43,30	46,85
79,8	47,09	50,51	3,22	50,36	54,37	45,19	43,27	46,82
79,9	47,09	50,51	3,22	50,36	54,34	45,18	43,26	46,80
80	47,05	50,44	3,20	50,31	54,32	45,16	43,25	46,79
80,1	47,03	50,42	3,20	50,29	54,30	45,14	43,24	46,76
80,2	47,03	50,42	3,20	50,29	54,25	45,12	43,22	46,73
80,3	47,00	50,36	3,20	50,24	54,21	45,08	43,19	46,70
80,4	47,00	50,36	3,20	50,24	54,20	45,06	43,17	46,68
80,5	46,95	50,30	3,19	50,19	54,16	45,05	43,16	46,66
80,6	46,94	50,28	3,20	50,18	54,15	45,03	43,16	46,65
80,7	46,94	50,28	3,20	50,18	54,12	45,00	43,15	46,63
80,8	46,91	50,24	3,20	50,14	54,10	44,98	43,14	46,60
80,9	46,91	50,24	3,20	50,14	54,06	44,97	43,12	46,58
81	46,87	50,20	3,20	50,09	54,05	44,96	43,12	46,57
81,1	46,87	50,20	3,20	50,09	54,03	44,94	43,11	46,56
81,2	46,81	50,15	3,20	50,05	54,01	44,93	43,10	46,55
81,3	46,80	50,13	3,19	50,03	53,99	44,92	43,09	46,53
81,4	46,80	50,13	3,19	50,03	53,96	44,90	43,07	46,51
81,5	46,77	50,09	3,20	50,01	53,93	44,89	43,06	46,49
81,6	46,77	50,09	3,20	50,01	53,93	44,87	43,05	46,47
81,7	46,74	50,07	3,20	49,98	53,90	44,85	43,04	46,46
81,8	46,74	50,07	3,20	49,98	53,90	44,84	43,03	46,45
81,9	46,73	50,04	3,21	49,97	53,87	44,83	43,02	46,44
82	46,67	49,99	3,18	49,92	53,85	44,81	43,01	46,42
82,1	46,67	49,99	3,18	49,92	53,84	44,81	43,01	46,42
82,2	46,67	49,99	3,18	49,92	53,83	44,80	43,00	46,41
82,3	46,67	49,99	3,18	49,92	53,81	44,78	42,99	46,39
82,4	46,63	49,93	3,18	49,88	53,81	44,78	42,98	46,39
82,5	46,63	49,93	3,18	49,88	53,80	44,77	42,97	46,38
82,6	46,63	49,92	3,18	49,88	53,80	44,75	42,96	46,37
82,7	46,62	49,91	3,17	49,88	53,80	44,76	42,97	46,37
82,8	46,62	49,91	3,17	49,88	53,78	44,74	42,96	46,36
82,9	46,60	49,88	3,20	49,85	53,76	44,74	42,96	46,35
83	46,60	49,88	3,19	49,84	53,75	44,73	42,95	46,34
83,1	46,60	49,88	3,19	49,84	53,75	44,72	42,94	46,33
83,2	46,60	49,88	3,19	49,84	53,72	44,70	42,93	46,31
83,3	46,56	49,84	3,20	49,81	53,70	44,69	42,93	46,30
83,4	46,54	49,80	3,20	49,78	53,70	44,69	42,93	46,30
83,5	46,54	49,80	3,20	49,78	53,70	44,70	42,94	46,32
83,6	46,52	49,79	3,18	49,77	53,69	44,68	42,92	46,29
83,7	46,52	49,79	3,18	49,77	53,69	44,67	42,92	46,29
83,8	46,50	49,78	3,18	49,75	53,68	44,67	42,92	46,28
83,9	46,50	49,78	3,18	49,75	53,66	44,66	42,92	46,28
84	46,47	49,74	3,20	49,73	53,64	44,66	42,91	46,28
84,1	46,48	49,74	3,20	49,73	53,63	44,65	42,90	46,26
84,2	46,48	49,74	3,20	49,73	53,63	44,64	42,90	46,25
84,3	46,48	49,74	3,20	49,73	53,62	44,63	42,88	46,25
84,4	46,48	49,74	3,20	49,73	53,62	44,63	42,88	46,24
84,5	48,03	51,28	4,77	51,29	55,19	46,21	44,47	47,82
84,6	48,03	51,28	4,77	51,29	52,06	43,08	41,19	44,88
84,7	48,03	51,28	4,77	51,29	51,61	42,69	40,77	44,54
84,8	44,48	47,51	2,92	47,59	51,41	42,56	40,64	44,41
84,9	44,48	47,51	2,92	47,59	51,27	42,46	40,56	44,31
85	44,34	47,34	2,92	47,41	51,16	42,38	40,50	44,23
85,1	44,34	47,34	2,92	47,41	51,06	42,31	40,44	44,17
85,2	44,26	47,26	2,92	47,30	50,98	42,24	40,38	44,10
85,3	44,26	47,26	2,92	47,30	50,91	42,21	40,36	44,06
85,4	44,22	47,22	2,92	47,25	50,86	42,18	40,34	44,02
85,5	44,17	47,16	2,92	47,19	50,80	42,14	40,31	43,99
85,6	44,17	47,16	2,92	47,19	50,76	42,10	40,28	43,96
85,7	44,08	47,06	2,91	47,09	50,71	42,06	40,26	43,92
85,8	44,08	47,06	2,91	47,09	50,65	42,03	40,24	43,88
85,9	44,07	47,05	2,90	47,07	50,60	41,98	40,21	43,84
86	44,07	47,05	2,90	47,07	50,58	41,96	40,19	43,82
86,1	44,07	47,05	2,90	47,07	50,55	41,94	40,16	43,78
86,2	43,97	46,93	2,92	46,96	50,51	41,91	40,13	43,75
86,3	43,97	46,93	2,92	46,96	50,48	41,87	40,11	43,73
86,4	43,97	46,93	2,92	46,96	50,46	41,86	40,10	43,72
86,5	43,97	46,93	2,92	46,96	50,42	41,85	40,10	43,70
86,6	43,91	46,84	2,91	46,89	50,40	41,83	40,08	43,68
86,7	43,91	46,84	2,91	46,89	50,38	41,80	40,07	43,66
86,8	43,88	46,81	2,92	46,86	50,35	41,78	40,06	43,64
86,9	43,84	46,75	2,90	46,83	50,34	41,77	40,04	43,62
87	43,84	46,75	2,90	46,83	50,32	41,77	40,05	43,62
87,1	43,82	46,74	2,90	46,80	50,32	41,76	40,04	43,60
87,2	43,82	46,74	2,90	46,80	50,28	41,73	40,03	43,58
87,3	43,79	46,71	2,93	46,77	50,25	41,71	40,01	43,57
87,4	43,76	46,66	2,93	46,73	50,23	41,70	40,00	43,54
87,5	43,76	46,66	2,93	46,73	50,21	41,69	39,99	43,52
87,6	43,75	46,65	2,92	46,73	50,20	41,67	39,98	43,51
87,7	43,75	46,65	2,92	46,73	50,19	41,65	39,97	43,49
87,8	43,71	46,61	2,90	46,70	50,16	41,65	39,96	43,49
87,9	43,71	46,61	2,90	46,70	50,15	41,64	39,95	43,48
88	43,71	46,61	2,90	46,70	50,14	41,63	39,94	43,47
88,1	43,65	46,54	2,89	46,64	50,13	41,63	39,95	43,47
88,2	43,65	46,54	2,89	46,64	50,11	41,61	39,93	43,44
88,3	43,64	46,53	2,89	46,64	50,09	41,61	39,93	43,43
88,4	43,64	46,53	2,89	46,64	50,06	41,58	39,92	43,42
88,5	43,62	46,49	2,88	46,61	50,05	41,58	39,92	43,41
88,6	43,62	46,49	2,88	46,61	50,06	41,57	39,90	43,39
88,7	43,60	46,48	2,88	46,59	50,05	41,56	39,90	43,38
88,8	43,60	46,46	2,89	46,58	50,03	41,55	39,89	43,37
88,9	43,60	46,46	2,89	46,58	50,01	41,53	39,88	43,36
89	43,57	46,44	2,88	46,56	50,00	41,53	39,88	43,36
89,1	43,57	46,44	2,88	46,56	50,00	41,53	39,88	43,35
89,2	43,54	46,40	2,89	46,52	49,97	41,52	39,87	43,35
89,3	43,54	46,40	2,89	46,52	49,97	41,52	39,87	43,34
89,4	43,53	46,38	2,89	46,52	49,96	41,51	39,86	43,33
89,5	43,51	46,37	2,89	46,51	49,97	41,51	39,85	43,32
89,6	43,51	46,37	2,89	46,51	49,93	41,50	39,85	43,31
89,7	43,49	46,33	2,89	46,48	49,92	41,48	39,84	43,30
89,8	43,49	46,33	2,89	46,48	49,91	41,48	39,84	43,30
89,9	43,47	46,32	2,90	46,46	49,90	41,48	39,83	43,29
90	43,47	46,32	2,90	46,46	49,89	41,47	39,83	43,29
90,1	43,46	46,32	2,89	46,45	49,89	41,47	39,82	43,28
90,2	43,44	46,29	2,88	46,44	51,46	43,05	41,40	44,86
90,3	43,44	46,29	2,88	46,44	51,47	43,04	41,39	44,84
90,4	45,01	47,87	4,47	48,01	51,46	43,04	41,40	44,84
90,5	45,01	47,87	4,47	48,01	50,70	42,29	40,62	44,11
90,6	45,01	47,85	4,47	48,03	47,66	39,39	37,51	41,33
90,7	45,01	47,85	4,47	48,03	47,37	39,18	37,28	41,13
90,8	41,05	43,63	2,61	43,83	47,18	39,05	37,17	41,01
90,9	41,05	43,63	2,61	43,83	47,05	38,95	37,08	40,91
91	40,93	43,48	2,58	43,66	46,95	38,88	37,02	40,84
91,1	40,93	43,48	2,58	43,66	46,86	38,81	36,96	40,76
91,2	40,93	43,48	2,58	43,66	46,78	38,76	36,92	40,70
91,3	40,82	43,37	2,56	43,55	46,71	38,71	36,88	40,66
91,4	40,78	43,32	2,56	43,49	46,65	38,67	36,85	40,61
91,5	40,75	43,28	2,58	43,44	46,59	38,63	36,81	40,57
91,6	40,71	43,23	2,59	43,40	46,54	38,60	36,80	40,55
91,7	40,71	43,23	2,59	43,40	46,51	38,57	36,78	40,51
91,8	40,65	43,16	2,59	43,33	46,46	38,53	36,74	40,46
91,9	40,65	43,16	2,59	43,33	46,41	38,51	36,73	40,43
92	40,65	43,16	2,59	43,33	46,38	38,48	36,71	40,41
92,1	40,65	43,16	2,59	43,33	46,33	38,44	36,68	40,37
92,2	40,55	43,04	2,59	43,21	46,31	38,42	36,67	40,36
92,3	40,54	43,02	2,60	43,20	46,27	38,40	36,65	40,34
92,4	40,54	43,02	2,60	43,20	46,24	38,38	36,64	40,32
92,5	40,54	43,02	2,60	43,20	46,21	38,36	36,62	40,30
92,6	40,54	43,02	2,60	43,20	46,19	38,34	36,61	40,27
92,7	40,45	42,91	2,60	43,11	46,19	38,32	36,60	40,25
92,8	40,45	42,91	2,60	43,11	46,15	38,29	36,58	40,23
92,9	40,44	42,90	2,59	43,09	46,14	38,28	36,57	40,21
93	40,40	42,85	2,59	43,04	46,11	38,26	36,56	40,20
93,1	40,40	42,85	2,59	43,04	46,09	38,26	36,56	40,18
93,2	40,35	42,80	2,59	43,01	46,07	38,24	36,55	40,16
93,3	40,35	42,80	2,59	43,01	46,06	38,22	36,53	40,14
93,4	40,34	42,79	2,59	42,99	46,03	38,20	36,53	40,13
93,5	40,31	42,75	2,58	42,97	46,01	38,19	36,51	40,10
93,6	40,31	42,75	2,58	42,97	45,99	38,17	36,49	40,08
93,7	40,27	42,71	2,59	42,93	45,97	38,17	36,48	40,08
93,8	40,27	42,71	2,59	42,93	45,96	38,16	36,47	40,06
93,9	40,25	42,68	2,58	42,92	45,94	38,15	36,47	40,05
94	40,25	42,68	2,58	42,92	45,94	38,14	36,46	40,04
94,1	40,23	42,66	2,57	42,89	45,90	38,12	36,45	40,02
94,2	40,23	42,66	2,57	42,89	45,89	38,11	36,44	40,02
94,3	40,23	42,66	2,57	42,89	45,87	38,10	36,43	40,00
94,4	40,17	42,59	2,58	42,83	45,87	38,10	36,43	40,00
94,5	40,17	42,59	2,58	42,83	45,84	38,09	36,42	39,98
94,6	40,15	42,57	2,58	42,83	45,85	38,09	36,43	39,98
94,7	40,15	42,57	2,58	42,83	45,85	38,09	36,43	39,97
94,8	40,14	42,56	2,57	42,81	45,84	38,07	36,42	39,96
94,9	40,11	42,52	2,57	42,79	45,80	38,05	36,39	39,93
95	40,11	42,52	2,57	42,79	45,78	38,04	36,38	39,92
95,1	40,09	42,51	2,57	42,78	45,79	38,03	36,37	39,91
95,2	40,09	42,51	2,57	42,78	45,77	38,03	36,38	39,91
95,3	40,07	42,49	2,56	42,75	45,74	38,01	36,36	39,89
95,4	40,07	42,49	2,56	42,75	45,76	38,01	36,36	39,89
95,5	40,07	42,47	2,58	42,75	45,76	38,00	36,37	39,89
95,6	40,03	42,43	2,58	42,72	45,74	37,99	36,37	39,89
95,7	40,03	42,43	2,58	42,72	45,73	37,98	36,34	39,86
95,8	40,03	42,42	2,58	42,71	45,72	37,98	36,34	39,85
95,9	40,03	42,42	2,58	42,71	45,72	37,97	36,34	39,85
96	40,01	42,41	2,58	42,69	45,71	37,96	36,34	39,84
96,1	40,01	42,41	2,58	42,69	45,70	37,95	36,32	39,83
96,2	39,97	42,38	2,58	42,67	47,27	39,54	37,90	41,41
96,3	41,55	43,96	4,18	44,25	47,25	39,54	37,91	41,41
96,4	41,55	43,96	4,18	44,25	47,25	39,52	37,90	41,40
96,5	41,53	43,94	4,15	44,23	44,11	36,56	34,68	38,47
96,6	41,53	43,94	4,15	44,23	43,34	35,89	33,93	37,83
96,7	41,53	43,94	4,15	44,23	43,12	35,74	33,78	37,68
96,8	41,53	43,94	4,15	44,23	42,98	35,62	33,66	37,57
96,9	41,53	43,94	4,15	44,23	42,86	35,53	33,58	37,48
97	41,53	43,94	4,15	44,23	42,78	35,47	33,54	37,41
97,1	41,53	43,94	4,15	44,23	42,69	35,40	33,49	37,35
97,2	37,50	39,62	2,33	39,90	42,61	35,34	33,44	37,29
97,3	37,50	39,62	2,33	39,90	42,54	35,28	33,39	37,24
97,4	37,39	39,49	2,30	39,77	42,50	35,25	33,38	37,19
97,5	37,39	39,49	2,30	39,77	42,46	35,21	33,34	37,14
97,6	37,35	39,44	2,32	39,72	42,43	35,17	33,33	37,12
97,7	37,31	39,40	2,30	39,66	42,37	35,16	33,32	37,11
97,8	37,31	39,40	2,30	39,66	42,33	35,11	33,29	37,07
97,9	37,22	39,29	2,30	39,54	42,26	35,07	33,25	37,02
98	37,22	39,29	2,30	39,54	42,24	35,05	33,24	37,00
98,1	37,22	39,29	2,30	39,54	42,22	35,03	33,23	36,97
98,2	37,22	39,29	2,30	39,54	42,15	35,00	33,21	36,95
98,3	37,19	39,25	2,30	39,52	42,15	34,99	33,21	36,94
98,4	37,13	39,20	2,30	39,46	42,12	34,96	33,19	36,90
98,5	37,13	39,20	2,30	39,46	42,11	34,94	33,17	36,88
98,6	37,10	39,15	2,31	39,42	42,07	34,93	33,16	36,86
98,7	37,10	39,15	2,31	39,42	42,03	34,90	33,13	36,83
98,8	37,03	39,05	2,31	39,35	42,02	34,88	33,12	36,82
98,9	37,03	39,05	2,31	39,35	41,99	34,85	33,10	36,79
99	37,01	39,03	2,31	39,33	41,97	34,84	33,09	36,77
99,1	37,00	39,01	2,31	39,31	41,93	34,82	33,07	36,75
99,2	37,00	39,01	2,31	39,31	41,91	34,79	33,06	36,72
99,3	36,95	38,96	2,31	39,27	41,90	34,78	33,05	36,71
99,4	36,93	38,95	2,30	39,25	41,87	34,76	33,03	36,69
99,5	36,91	38,92	2,29	39,23	41,86	34,75	33,02	36,67
99,6	36,90	38,91	2,30	39,22	41,83	34,74	33,02	36,67
99,7	36,89	38,90	2,31	39,20	41,81	34,72	33,01	36,65
99,8	36,85	38,85	2,30	39,17	41,81	34,71	33,01	36,63
99,9	36,85	38,85	2,30	39,17	41,79	34,69	32,98	36,62
100	36,82	38,82	2,29	39,14	41,78	34,68	32,97	36,60
100,1	36,82	38,82	2,29	39,14	41,76	34,68	32,96	36,59
100,2	36,80	38,79	2,29	39,11	41,74	34,67	32,96	36,58
100,3	36,79	38,79	2,29	39,11	41,73	34,66	32,96	36,57
100,4	36,79	38,79	2,29	39,11	41,72	34,66	32,97	36,57
100,5	36,76	38,75	2,30	39,09	41,70	34,64	32,95	36,54
100,6	36,76	38,75	2,30	39,09	41,70	34,63	32,94	36,53
100,7	36,76	38,75	2,30	39,09	41,69	34,62	32,93	36,52
100,8	36,76	38,75	2,30	39,09	41,69	34,62	32,92	36,51
100,9	36,73	38,71	2,28	39,06	41,68	34,62	32,94	36,52
101	36,71	38,67	2,28	39,04	41,67	34,63	32,94	36,52
101,1	36,71	38,67	2,28	39,04	41,64	34,61	32,92	36,50
101,2	36,68	38,64	2,28	39,02	41,63	34,58	32,89	36,48
101,3	36,68	38,64	2,28	39,02	41,64	34,57	32,89	36,47
101,4	36,67	38,63	2,29	39,01	41,63	34,57	32,89	36,47
101,5	36,67	38,63	2,29	39,01	41,62	34,56	32,88	36,46
101,6	36,66	38,61	2,29	39,00	41,59	34,55	32,88	36,45
101,7	36,63	38,59	2,28	38,97	41,59	34,55	32,87	36,44
101,8	36,63	38,59	2,28	38,97	41,57	34,54	32,87	36,44
101,9	36,60	38,55	2,28	38,94	41,54	34,53	32,86	36,43
102	36,60	38,55	2,28	38,94	41,54	34,52	32,86	36,41
102,1	36,59	38,54	2,28	38,93	41,54	34,51	32,85	36,41
102,2	36,59	38,54	2,28	38,93	41,52	34,51	32,85	36,40
102,3	36,58	38,53	2,28	38,92	41,51	34,50	32,84	36,40
102,4	36,58	38,53	2,28	38,92	41,52	34,50	32,84	36,39
102,5	36,58	38,53	2,28	38,92	41,50	34,49	32,84	36,39
102,6	38,12	40,08	3,86	40,47	43,07	36,07	34,43	37,97
102,7	38,12	40,08	3,86	40,47	42,35	35,41	33,72	37,28
102,8	38,12	40,08	3,85	40,47	39,05	32,40	30,44	34,24
102,9	38,12	40,08	3,85	40,47	38,76	32,18	30,19	34,02
103	34,09	35,87	2,02	36,21	38,58	32,05	30,06	33,89
103,1	33,90	35,66	1,98	35,97	38,43	31,94	29,96	33,79
103,2	33,90	35,66	1,98	35,97	38,32	31,86	29,89	33,70
103,3	33,84	35,58	1,97	35,88	38,23	31,79	29,85	33,64
103,4	33,84	35,58	1,97	35,88	38,15	31,72	29,79	33,57
103,5	33,74	35,47	1,97	35,76	38,09	31,68	29,75	33,52
103,6	33,74	35,47	1,97	35,76	38,04	31,63	29,72	33,47
103,7	33,62	35,32	1,98	35,59	37,98	31,58	29,68	33,42
103,8	33,59	35,28	1,99	35,56	37,93	31,55	29,66	33,38
103,9	33,59	35,28	1,99	35,56	37,89	31,53	29,64	33,35
104	33,59	35,28	1,99	35,56	37,81	31,48	29,59	33,29
104,1	33,59	35,28	1,99	35,56	37,78	31,45	29,58	33,26
104,2	33,55	35,22	1,99	35,51	37,77	31,43	29,56	33,24
104,3	33,55	35,22	1,99	35,51	37,75	31,40	29,55	33,22
104,4	33,50	35,17	1,99	35,46	37,72	31,37	29,53	33,18
104,5	33,48	35,14	1,99	35,44	37,68	31,35	29,51	33,16
104,6	33,48	35,14	1,99	35,44	37,67	31,33	29,50	33,15
104,7	33,42	35,08	2,00	35,39	37,64	31,31	29,48	33,12
104,8	33,42	35,08	2,00	35,39	37,61	31,29	29,46	33,10
104,9	33,37	35,02	1,97	35,34	37,60	31,27	29,45	33,07
105	33,37	35,02	1,97	35,34	37,56	31,24	29,42	33,04
105,1	33,33	34,97	1,99	35,30	37,52	31,23	29,42	33,03
105,2	33,31	34,96	1,98	35,28	37,50	31,21	29,41	33,00
105,3	33,31	34,96	1,98	35,28	37,48	31,19	29,40	32,99
105,4	33,28	34,90	1,98	35,24	37,47	31,18	29,39	32,98
105,5	33,28	34,90	1,98	35,24	37,45	31,15	29,36	32,95
105,6	33,23	34,86	1,98	35,20	37,43	31,14	29,34	32,93
105,7	33,24	34,85	1,98	35,20	37,44	31,13	29,35	32,93
105,8	33,24	34,85	1,98	35,20	37,42	31,10	29,33	32,89
105,9	33,20	34,81	1,97	35,17	37,40	31,10	29,33	32,88
106	33,20	34,81	1,97	35,17	37,39	31,10	29,33	32,87
106,1	33,16	34,78	1,97	35,13	37,36	31,07	29,30	32,85
106,2	33,16	34,78	1,97	35,13	37,36	31,06	29,29	32,86
106,3	33,15	34,76	1,97	35,14	37,38	31,05	29,30	32,84
106,4	33,13	34,72	1,97	35,13	37,34	31,04	29,29	32,83
106,5	33,13	34,72	1,97	35,13	37,33	31,00	29,26	32,79
106,6	33,09	34,69	1,98	35,09	37,32	31,00	29,26	32,77
106,7	33,09	34,69	1,98	35,09	37,30	30,99	29,27	32,78
106,8	33,06	34,66	1,97	35,05	37,29	30,97	29,25	32,77
106,9	33,06	34,66	1,97	35,05	37,27	30,94	29,24	32,76
107	33,02	34,61	1,97	35,01	37,24	30,94	29,24	32,76
107,1	33,00	34,58	1,96	34,98	37,22	30,93	29,23	32,74
107,2	33,00	34,58	1,96	34,98	37,22	30,93	29,23	32,73
107,3	33,00	34,58	1,96	34,98	37,20	30,93	29,22	32,73
107,4	33,00	34,58	1,96	34,98	37,18	30,91	29,21	32,71
107,5	32,98	34,57	1,96	34,97	37,15	30,89	29,19	32,70
107,6	32,98	34,57	1,96	34,97	37,15	30,88	29,18	32,69
107,7	32,94	34,53	1,98	34,93	37,15	30,88	29,18	32,69
107,8	32,92	34,51	1,97	34,92	37,12	30,87	29,17	32,68
107,9	32,92	34,51	1,97	34,92	37,11	30,86	29,17	32,67
108	32,90	34,49	1,98	34,90	37,12	30,87	29,18	32,67
108,1	32,90	34,49	1,98	34,90	37,09	30,85	29,16	32,65
108,2	32,87	34,46	1,99	34,87	37,08	30,84	29,14	32,63
108,3	32,87	34,46	1,99	34,87	37,08	30,84	29,15	32,64
108,4	34,44	36,03	3,55	36,45	38,66	32,42	30,72	34,21
108,5	34,43	36,01	3,55	36,43	38,65	32,41	30,72	34,20
108,6	34,43	36,01	3,55	36,43	38,64	32,40	30,72	34,20
108,7	34,42	36,01	3,57	36,42	35,47	29,51	27,64	31,19
108,8	34,42	36,01	3,57	36,42	34,71	28,86	26,91	30,53
108,9	34,42	36,01	3,57	36,42	34,50	28,69	26,74	30,36
109	34,42	36,01	3,57	36,42	34,34	28,56	26,63	30,24
109,1	30,54	32,04	1,75	32,35	34,23	28,47	26,55	30,17
109,2	30,34	31,81	1,73	32,09	34,14	28,40	26,50	30,10
109,3	30,34	31,81	1,73	32,09	34,06	28,34	26,45	30,03
109,4	30,27	31,71	1,74	31,99	34,00	28,27	26,40	29,97
109,5	30,27	31,71	1,74	31,99	33,94	28,23	26,37	29,92
109,6	30,21	31,65	1,73	31,91	33,90	28,19	26,35	29,89
109,7	30,21	31,65	1,73	31,91	33,85	28,14	26,32	29,83
109,8	30,18	31,62	1,73	31,87	33,81	28,11	26,30	29,79
109,9	30,13	31,56	1,76	31,82	33,76	28,08	26,27	29,75
110	30,13	31,56	1,76	31,82	33,72	28,04	26,23	29,71
110,1	30,06	31,47	1,72	31,73	33,68	28,02	26,23	29,69
110,2	30,06	31,47	1,72	31,73	33,65	27,99	26,20	29,67
110,3	30,04	31,44	1,73	31,72	33,63	27,97	26,18	29,64
110,4	30,04	31,44	1,73	31,72	33,60	27,93	26,16	29,61
110,5	29,98	31,34	1,76	31,65	33,57	27,91	26,14	29,58
110,6	29,98	31,34	1,76	31,65	33,55	27,89	26,13	29,56
110,7	29,98	31,34	1,76	31,65	33,54	27,87	26,12	29,53
110,8	29,93	31,29	1,77	31,61	33,52	27,85	26,11	29,52
110,9	29,93	31,29	1,77	31,61	33,49	27,82	26,09	29,49
111	29,92	31,27	1,76	31,60	33,47	27,80	26,08	29,47
111,1	29,92	31,27	1,76	31,60	33,44	27,78	26,06	29,45
111,2	29,88	31,22	1,75	31,55	33,42	27,76	26,05	29,43
111,3	29,88	31,22	1,75	31,55	33,39	27,75	26,04	29,41
111,4	29,88	31,22	1,75	31,55	33,37	27,73	26,03	29,39
111,5	29,83	31,17	1,75	31,50	33,36	27,72	26,02	29,38
111,6	29,83	31,17	1,75	31,50	33,33	27,69	25,99	29,35
111,7	29,79	31,12	1,73	31,46	33,32	27,67	25,99	29,34
111,8	29,75	31,08	1,73	31,43	33,30	27,65	25,97	29,31
111,9	29,75	31,08	1,73	31,43	33,29	27,64	25,96	29,31
112	29,71	31,04	1,73	31,40	33,28	27,63	25,95	29,30
112,1	29,71	31,04	1,73	31,40	33,24	27,62	25,94	29,28
112,2	29,71	31,04	1,73	31,40	33,23	27,61	25,93	29,27
112,3	29,71	31,04	1,73	31,40	33,22	27,59	25,92	29,25
112,4	29,68	31,01	1,72	31,38	33,21	27,59	25,91	29,24
112,5	29,65	30,98	1,73	31,34	33,20	27,59	25,92	29,24
112,6	29,65	30,98	1,73	31,34	33,16	27,57	25,90	29,21
112,7	29,64	30,96	1,73	31,33	33,15	27,57	25,90	29,21
112,8	29,64	30,96	1,73	31,33	33,13	27,55	25,89	29,20
112,9	29,61	30,94	1,73	31,31	33,13	27,56	25,90	29,20
113	29,61	30,94	1,73	31,31	33,13	27,55	25,90	29,19
113,1	29,59	30,90	1,73	31,28	33,11	27,54	25,88	29,18
113,2	29,59	30,89	1,74	31,27	33,09	27,52	25,87	29,17
113,3	29,59	30,89	1,74	31,27	33,06	27,50	25,85	29,15
113,4	29,55	30,86	1,73	31,24	33,05	27,49	25,85	29,13
113,5	29,55	30,86	1,73	31,24	33,04	27,49	25,84	29,12
113,6	29,52	30,84	1,73	31,21	33,04	27,48	25,84	29,12
113,7	29,52	30,84	1,73	31,21	33,03	27,48	25,84	29,11
113,8	29,48	30,79	1,72	31,18	33,03	27,47	25,83	29,10
113,9	29,49	30,80	1,72	31,19	33,02	27,45	25,82	29,08
114	29,49	30,80	1,72	31,19	33,01	27,45	25,82	29,08
114,1	29,48	30,78	1,73	31,18	32,99	27,44	25,82	29,07
114,2	29,48	30,78	1,73	31,18	32,98	27,43	25,81	29,06
114,3	29,46	30,76	1,75	31,16	32,98	27,43	25,81	29,05
114,4	29,46	30,76	1,75	31,16	32,98	27,42	25,80	29,05
114,5	31,04	32,33	3,33	32,74	34,55	29,00	27,39	30,63
114,6	31,04	32,32	3,33	32,73	33,80	28,32	26,70	29,91
114,7	31,04	32,32	3,33	32,73	30,86	25,64	23,94	27,09
114,8	31,04	32,32	3,33	32,73	30,61	25,44	23,72	26,90
114,9	31,04	32,32	3,33	32,73	30,46	25,31	23,61	26,79
115	27,17	28,51	1,53	28,72	30,34	25,21	23,53	26,68
115,1	27,17	28,51	1,53	28,72	30,24	25,13	23,46	26,59
115,2	27,05	28,36	1,53	28,56	30,16	25,06	23,40	26,53
115,3	27,01	28,31	1,54	28,51	30,10	25,01	23,36	26,48
115,4	26,97	28,27	1,53	28,46	30,03	24,95	23,31	26,42
115,5	26,94	28,22	1,52	28,41	29,98	24,91	23,28	26,38
115,6	26,94	28,22	1,52	28,41	29,96	24,87	23,26	26,34
115,7	26,87	28,12	1,54	28,31	29,91	24,83	23,23	26,30
115,8	26,87	28,12	1,54	28,31	29,87	24,79	23,20	26,26
115,9	26,84	28,09	1,55	28,27	29,81	24,75	23,17	26,21
116	26,83	28,06	1,55	28,25	29,80	24,73	23,16	26,19
116,1	26,83	28,06	1,55	28,25	29,76	24,70	23,14	26,16
116,2	26,75	27,98	1,54	28,17	29,70	24,66	23,11	26,13
116,3	26,75	27,98	1,54	28,17	29,68	24,64	23,10	26,10
116,4	26,75	27,98	1,54	28,17	29,68	24,63	23,08	26,08
116,5	26,75	27,98	1,54	28,17	29,65	24,61	23,07	26,05
116,6	26,67	27,86	1,53	28,07	29,60	24,57	23,05	26,02
116,7	26,65	27,83	1,54	28,05	29,60	24,56	23,04	26,00
116,8	26,65	27,83	1,54	28,05	29,58	24,54	23,03	25,98
116,9	26,62	27,78	1,54	28,01	29,57	24,54	23,03	25,98
117	26,62	27,78	1,54	28,01	29,53	24,51	23,00	25,95
117,1	26,62	27,78	1,54	28,01	29,53	24,49	22,99	25,93
117,2	26,62	27,78	1,54	28,01	29,51	24,47	22,98	25,91
117,3	26,56	27,73	1,54	27,96	29,48	24,45	22,97	25,89
117,4	26,54	27,70	1,53	27,94	29,46	24,43	22,96	25,87
117,5	26,54	27,70	1,53	27,94	29,45	24,42	22,95	25,87
117,6	26,52	27,67	1,52	27,92	29,44	24,41	22,94	25,85
117,7	26,52	27,67	1,52	27,92	29,42	24,39	22,93	25,83
117,8	26,48	27,63	1,52	27,88	29,41	24,38	22,92	25,82
117,9	26,48	27,61	1,52	27,88	29,40	24,36	22,91	25,81
118	26,48	27,61	1,52	27,88	29,40	24,35	22,90	25,79
118,1	26,45	27,57	1,52	27,85	29,38	24,34	22,89	25,78
118,2	26,45	27,57	1,52	27,85	29,35	24,33	22,88	25,77
118,3	26,43	27,54	1,52	27,83	29,34	24,32	22,88	25,76
118,4	26,43	27,54	1,52	27,83	29,34	24,30	22,87	25,74
118,5	26,41	27,54	1,51	27,80	29,30	24,29	22,86	25,74
118,6	26,41	27,54	1,51	27,80	29,30	24,27	22,85	25,72
118,7	26,41	27,54	1,51	27,80	29,30	24,27	22,86	25,72
118,8	26,38	27,50	1,51	27,79	29,28	24,26	22,85	25,71
118,9	26,38	27,50	1,51	27,79	29,26	24,24	22,84	25,69
119	26,34	27,47	1,52	27,75	29,24	24,24	22,83	25,68
119,1	26,34	27,47	1,52	27,75	29,23	24,23	22,82	25,66
119,2	26,31	27,43	1,51	27,72	29,23	24,22	22,81	25,66
119,3	26,30	27,41	1,52	27,71	29,22	24,22	22,81	25,65
119,4	26,30	27,41	1,52	27,71	29,21	24,21	22,80	25,65
119,5	26,27	27,38	1,52	27,69	29,19	24,19	22,80	25,64
119,6	26,27	27,38	1,52	27,69	29,19	24,19	22,79	25,62
119,7	26,26	27,37	1,52	27,69	29,18	24,18	22,78	25,60
119,8	26,26	27,37	1,52	27,69	29,18	24,17	22,78	25,61
119,9	26,23	27,34	1,52	27,64	29,16	24,17	22,78	25,60
120	26,23	27,34	1,52	27,64	29,16	24,15	22,77	25,59
120,1	26,23	27,34	1,52	27,64	29,14	24,15	22,77	25,58
120,2	26,21	27,33	1,52	27,64	29,13	24,13	22,76	25,57
120,3	26,21	27,33	1,52	27,64	29,11	24,12	22,75	25,55
120,4	27,77	28,88	3,10	29,20	30,69	25,70	24,33	27,13
120,5	27,77	28,88	3,10	29,20	30,69	25,70	24,33	27,13
120,6	27,75	28,86	3,11	29,18	29,20	24,31	22,99	25,65
120,7	27,75	28,86	3,11	29,18	27,35	22,61	21,33	23,85
120,8	27,75	28,86	3,11	29,18	27,19	22,46	21,20	23,72
120,9	27,75	28,86	3,11	29,18	27,06	22,35	21,11	23,62
121	27,75	28,86	3,11	29,18	26,98	22,28	21,05	23,55
121,1	27,75	28,86	3,11	29,18	26,90	22,22	20,99	23,48
121,2	27,75	28,86	3,11	29,18	26,84	22,15	20,94	23,42
121,3	24,18	25,40	1,42	25,50	26,77	22,11	20,90	23,37
121,4	24,12	25,33	1,39	25,43	26,71	22,05	20,86	23,32
121,5	24,12	25,33	1,39	25,43	26,68	22,02	20,84	23,29
121,6	24,06	25,25	1,38	25,35	26,65	21,99	20,82	23,26
121,7	24,06	25,25	1,38	25,35	26,62	21,96	20,80	23,23
121,8	24,02	25,20	1,40	25,31	26,57	21,92	20,76	23,19
121,9	24,02	25,20	1,40	25,31	26,53	21,89	20,74	23,16
122	23,96	25,13	1,40	25,22	26,50	21,87	20,72	23,13
122,1	23,96	25,13	1,40	25,22	26,48	21,85	20,70	23,11
122,2	23,96	25,13	1,40	25,22	26,43	21,82	20,68	23,08
122,3	23,92	25,07	1,39	25,18	26,42	21,80	20,67	23,06
122,4	23,92	25,07	1,39	25,18	26,40	21,78	20,66	23,04
122,5	23,88	25,02	1,40	25,13	26,37	21,76	20,65	23,02
122,6	23,88	25,02	1,40	25,13	26,35	21,73	20,63	23,00
122,7	23,86	25,00	1,40	25,10	26,33	21,72	20,62	22,98
122,8	23,82	24,96	1,39	25,06	26,31	21,69	20,60	22,96
122,9	23,82	24,96	1,39	25,06	26,29	21,67	20,59	22,93
123	23,79	24,92	1,39	25,03	26,28	21,67	20,58	22,92
123,1	23,79	24,92	1,39	25,03	26,25	21,64	20,56	22,90
123,2	23,77	24,90	1,38	25,00	26,24	21,63	20,56	22,89
123,3	23,77	24,90	1,38	25,00	26,23	21,62	20,55	22,88
123,4	23,75	24,87	1,38	24,98	26,19	21,60	20,53	22,85
123,5	23,72	24,83	1,38	24,94	26,18	21,59	20,52	22,84
123,6	23,72	24,82	1,37	24,92	26,15	21,57	20,51	22,82
123,7	23,70	24,80	1,37	24,91	26,15	21,56	20,51	22,81
123,8	23,70	24,80	1,37	24,91	26,15	21,55	20,51	22,80
123,9	23,69	24,79	1,37	24,90	26,14	21,54	20,50	22,79
124	23,66	24,76	1,37	24,88	26,13	21,54	20,49	22,78
124,1	23,63	24,73	1,37	24,85	26,11	21,52	20,48	22,76
124,2	23,63	24,73	1,37	24,85	26,10	21,51	20,46	22,74
124,3	23,62	24,71	1,38	24,83	26,06	21,50	20,46	22,73
124,4	23,61	24,70	1,37	24,82	26,07	21,49	20,45	22,73
124,5	23,61	24,70	1,37	24,82	26,05	21,47	20,45	22,71
124,6	23,57	24,67	1,37	24,79	26,03	21,47	20,44	22,70
124,7	23,56	24,66	1,37	24,78	26,01	21,46	20,44	22,70
124,8	23,56	24,66	1,37	24,78	26,01	21,45	20,43	22,69
124,9	23,56	24,65	1,37	24,77	26,01	21,44	20,43	22,68
125	23,56	24,65	1,37	24,77	26,00	21,43	20,42	22,67
125,1	23,54	24,61	1,38	24,75	25,98	21,42	20,41	22,66
125,2	23,54	24,61	1,38	24,75	25,99	21,42	20,41	22,66
125,3	23,54	24,61	1,38	24,75	25,98	21,40	20,39	22,64
125,4	23,51	24,58	1,37	24,72	25,97	21,39	20,39	22,63
125,5	23,51	24,58	1,37	24,72	25,95	21,38	20,38	22,62
125,6	23,49	24,57	1,37	24,71	25,95	21,38	20,38	22,62
125,7	23,49	24,57	1,37	24,71	25,94	21,38	20,38	22,62
125,8	23,47	24,55	1,39	24,68	25,91	21,37	20,38	22,61
125,9	23,47	24,55	1,39	24,68	25,91	21,36	20,38	22,60
126	23,47	24,54	1,39	24,68	25,91	21,36	20,37	22,60
126,1	23,44	24,51	1,38	24,66	25,91	21,36	20,37	22,60
126,2	23,44	24,51	1,38	24,66	25,89	21,34	20,35	22,58
126,3	23,42	24,49	1,37	24,64	25,88	21,33	20,35	22,56
126,4	23,42	24,49	1,37	24,64	25,88	21,33	20,34	22,56
126,5	23,40	24,47	1,37	24,62	25,86	21,33	20,34	22,56
126,6	23,40	24,47	1,37	24,62	25,85	21,32	20,34	22,55
126,7	24,99	26,06	2,96	26,21	27,45	22,89	21,92	24,13
126,8	24,97	26,04	2,96	26,19	27,21	22,68	21,72	23,90
126,9	24,97	26,04	2,96	26,19	24,51	20,14	19,44	21,22
127	24,97	26,04	2,96	26,19	24,39	20,02	19,35	21,11
127,1	24,97	26,04	2,96	26,19	24,31	19,95	19,29	21,05
127,2	21,87	23,09	1,31	23,12	24,23	19,88	19,24	20,98
127,3	21,87	23,09	1,31	23,12	24,18	19,83	19,20	20,94
127,4	21,81	23,01	1,31	23,03	24,13	19,79	19,17	20,90
127,5	21,78	22,97	1,31	22,99	24,09	19,75	19,15	20,87
127,6	21,78	22,97	1,31	22,99	24,05	19,71	19,12	20,83
127,7	21,73	22,93	1,29	22,93	24,02	19,69	19,10	20,81
127,8	21,73	22,93	1,29	22,93	23,99	19,66	19,08	20,78
127,9	21,73	22,91	1,31	22,91	23,94	19,62	19,05	20,74
128	21,73	22,91	1,31	22,91	23,90	19,60	19,04	20,72
128,1	21,68	22,88	1,31	22,87	23,89	19,58	19,03	20,70
128,2	21,64	22,81	1,30	22,82	23,87	19,56	19,01	20,69
128,3	21,64	22,81	1,30	22,82	23,85	19,54	19,00	20,67
128,4	21,64	22,81	1,30	22,82	23,83	19,52	18,99	20,65
128,5	21,64	22,81	1,30	22,82	23,80	19,50	18,97	20,63
128,6	21,62	22,78	1,31	22,78	23,78	19,47	18,95	20,60
128,7	21,62	22,78	1,31	22,78	23,75	19,45	18,94	20,59
128,8	21,59	22,74	1,30	22,75	23,75	19,45	18,94	20,58
128,9	21,58	22,73	1,30	22,74	23,71	19,43	18,92	20,56
129	21,58	22,73	1,30	22,74	23,70	19,41	18,91	20,54
129,1	21,55	22,69	1,31	22,70	23,69	19,39	18,90	20,52
129,2	21,55	22,69	1,31	22,70	23,67	19,37	18,88	20,50
129,3	21,52	22,66	1,30	22,67	23,64	19,37	18,88	20,49
129,4	21,52	22,66	1,30	22,67	23,65	19,36	18,88	20,49
129,5	21,50	22,64	1,29	22,65	23,64	19,35	18,87	20,49
129,6	21,48	22,63	1,28	22,63	23,62	19,34	18,86	20,47
129,7	21,48	22,63	1,28	22,63	23,60	19,33	18,85	20,46
129,8	21,46	22,60	1,27	22,61	23,58	19,32	18,85	20,45
129,9	21,46	22,60	1,27	22,61	23,57	19,30	18,84	20,43
130	21,43	22,58	1,28	22,59	23,55	19,29	18,82	20,41
130,1	21,43	22,58	1,28	22,59	23,54	19,27	18,81	20,39
130,2	21,42	22,57	1,28	22,58	23,52	19,26	18,81	20,39
130,3	21,40	22,54	1,29	22,55	23,50	19,25	18,80	20,37
130,4	21,40	22,54	1,29	22,55	23,48	19,25	18,79	20,36
130,5	21,38	22,51	1,28	22,53	23,47	19,24	18,78	20,35
130,6	21,38	22,51	1,28	22,53	23,48	19,23	18,78	20,34
130,7	21,37	22,50	1,29	22,52	23,46	19,22	18,77	20,33
130,8	21,36	22,49	1,29	22,51	23,45	19,21	18,77	20,33
130,9	21,36	22,49	1,29	22,51	23,46	19,21	18,77	20,33
131	21,34	22,47	1,29	22,49	23,43	19,20	18,76	20,31
131,1	21,34	22,47	1,29	22,49	23,41	19,18	18,75	20,30
131,2	21,32	22,45	1,29	22,47	23,40	19,18	18,75	20,29
131,3	21,32	22,45	1,29	22,47	23,39	19,17	18,74	20,28
131,4	21,31	22,44	1,28	22,46	23,39	19,16	18,73	20,27
131,5	21,31	22,42	1,29	22,45	23,38	19,16	18,73	20,26
131,6	21,29	22,41	1,29	22,44	23,38	19,15	18,72	20,25
131,7	21,28	22,40	1,28	22,43	23,37	19,14	18,72	20,24
131,8	21,28	22,40	1,28	22,43	23,37	19,14	18,72	20,24
131,9	21,28	22,40	1,29	22,43	23,34	19,13	18,71	20,23
132	21,28	22,40	1,29	22,43	23,33	19,12	18,71	20,23
132,1	21,25	22,37	1,29	22,40	23,33	19,11	18,71	20,22
132,2	21,24	22,36	1,29	22,39	23,32	19,11	18,70	20,21
132,3	21,23	22,35	1,29	22,38	23,32	19,10	18,69	20,20
132,4	21,23	22,34	1,29	22,37	23,31	19,09	18,69	20,19
132,5	21,22	22,34	1,29	22,37	23,30	19,09	18,68	20,19
132,6	21,21	22,32	1,28	22,36	23,29	19,09	18,68	20,19
132,7	21,21	22,32	1,28	22,36	23,29	19,08	18,68	20,18
132,8	21,21	22,32	1,28	22,36	23,29	19,09	18,69	20,19
132,9	21,21	22,32	1,28	22,36	23,30	19,10	18,70	20,19
133	21,21	22,32	1,28	22,36	23,29	19,09	18,69	20,19
133,1	21,21	22,32	1,28	22,36	23,28	19,08	18,69	20,18
133,2	21,21	22,32	1,28	22,36	23,27	19,08	18,68	20,18
133,3	21,21	22,31	1,28	22,36	23,26	19,07	18,68	20,17
133,4	21,21	22,31	1,28	22,36	23,25	19,06	18,67	20,16
133,5	21,21	22,31	1,28	22,36	23,25	19,06	18,68	20,16
