# Supplementary material for: Graphene active sensor arrays for long-term and wireless mapping of wide frequency band epicortical brain activity
Source: Nat Commun. 2021 Jan 11;12:211. doi: 10.1038/s41467-020-20546-w (PMC7801381; doi:10.1038/s41467-020-20546-w)
Supplement: Supplementary file 4 — Source Data [file 41467_2020_20546_MOESM4_ESM.zip › Source Data/Source Data & plotting scripts/Fig3/IV-charact/IV-Day1-2/20190731_033840 Current vs Vgs]

Vgs [V]	Result A5 [µA]	Result A7 [µA]	Result A29 [µA]	Result A31 [µA]	Result B5 [µA]	Result B7 [µA]	Result B29 [µA]	Result B31 [µA]
0	72,16	78,74	6,53	77,15	85,34	71,90	68,68	69,99
0,019047619047619	71,00	77,41	6,27	75,90	83,79	70,54	67,37	68,87
0,0380952380952381	70,01	76,25	6,07	74,84	82,47	69,39	66,27	67,97
0,0571428571428571	68,64	74,67	5,84	73,37	80,71	67,88	64,83	66,69
0,0761904761904762	67,34	73,18	5,61	71,99	79,02	66,45	63,49	65,52
0,0952380952380952	65,54	71,14	5,35	70,07	76,81	64,56	61,70	63,90
0,114285714285714	64,01	69,38	5,15	68,45	74,88	62,89	60,14	62,53
0,133333333333333	61,96	67,07	4,84	66,26	72,37	60,72	58,11	60,66
0,152380952380952	59,96	64,82	4,61	64,14	69,97	58,68	56,19	58,90
0,171428571428571	57,52	62,10	4,34	61,51	66,99	56,12	53,77	56,62
0,19047619047619	55,20	59,50	4,08	59,04	64,18	53,71	51,50	54,53
0,20952380952381	52,42	56,43	3,80	56,09	60,85	50,87	48,80	51,95
0,228571428571429	49,65	53,32	3,51	53,13	57,48	47,96	46,06	49,33
0,247619047619048	46,48	49,74	3,20	49,73	53,62	44,63	42,88	46,24
0,266666666666667	43,44	46,29	2,88	46,44	49,89	41,47	39,82	43,28
0,285714285714286	39,97	42,38	2,58	42,67	45,70	37,95	36,32	39,83
0,304761904761905	36,57	38,51	2,27	38,91	41,50	34,49	32,84	36,39
0,323809523809524	32,87	34,46	1,99	34,87	37,08	30,84	29,15	32,64
0,342857142857143	29,46	30,76	1,75	31,16	32,98	27,42	25,80	29,05
0,361904761904762	26,21	27,33	1,52	27,64	29,11	24,12	22,75	25,55
0,380952380952381	23,40	24,47	1,37	24,62	25,85	21,32	20,34	22,55
0,4	21,22	22,34	1,29	22,37	23,30	19,09	18,68	20,19
