# Supplementary material for: Graphene active sensor arrays for long-term and wireless mapping of wide frequency band epicortical brain activity
Source: Nat Commun. 2021 Jan 11;12:211. doi: 10.1038/s41467-020-20546-w (PMC7801381; doi:10.1038/s41467-020-20546-w)
Supplement: Supplementary file 4 — Source Data [file 41467_2020_20546_MOESM4_ESM.zip › Source Data/Source Data & plotting scripts/Fig3/IV-charact/IV-Day1-2/20190731_035018 Current vs time]

Time [s]	Result A5 [�A]	Result A7 [�A]	Result A29 [�A]	Result A31 [�A]	Result B5 [�A]	Result B7 [�A]	Result B29 [�A]	Result B31 [�A]
0	0,00	0,00	0,00	0,00	0,00	0,00	0,00	0,00
0,1	0,00	0,00	0,00	0,00	0,00	0,00	0,00	0,00
0,2	0,00	0,00	0,00	0,00	84,35	70,83	68,35	69,14
0,3	70,10	76,39	6,37	75,35	84,88	71,31	68,80	69,59
0,4	70,10	76,39	6,37	75,35	84,87	71,30	68,80	69,58
0,5	70,67	76,99	6,64	75,94	84,87	71,30	68,79	69,59
0,6	70,69	77,01	6,62	75,96	84,87	71,31	68,79	69,59
0,7	70,69	77,01	6,62	75,96	84,90	71,32	68,81	69,61
0,8	70,70	77,03	6,61	75,97	84,90	71,32	68,81	69,60
0,9	70,70	77,03	6,61	75,97	84,90	71,32	68,81	69,61
1	70,70	77,04	6,63	75,97	84,92	71,34	68,81	69,61
1,1	70,70	77,04	6,63	75,97	84,92	71,34	68,81	69,62
1,2	70,71	77,05	6,63	75,98	84,93	71,34	68,82	69,62
1,3	70,73	77,07	6,62	76,00	84,94	71,34	68,82	69,63
1,4	70,73	77,07	6,62	76,00	84,94	71,35	68,82	69,62
1,5	70,76	77,11	6,63	76,03	84,93	71,34	68,81	69,62
1,6	70,76	77,11	6,63	76,03	84,93	71,34	68,81	69,62
1,7	70,78	77,13	6,60	76,04	84,95	71,35	68,82	69,63
1,8	70,78	77,13	6,60	76,04	84,96	71,36	68,82	69,64
1,9	70,79	77,15	6,61	76,05	84,95	71,35	68,81	69,63
2	70,80	77,15	6,62	76,06	84,95	71,36	68,81	69,63
2,1	70,80	77,15	6,62	76,06	84,95	71,37	68,82	69,64
2,2	70,81	77,17	6,62	76,07	84,98	71,38	68,83	69,66
2,3	70,81	77,17	6,62	76,07	84,99	71,38	68,82	69,66
2,4	70,81	77,17	6,62	76,07	84,99	71,38	68,83	69,66
2,5	70,81	77,17	6,62	76,07	85,00	71,39	68,83	69,66
2,6	70,84	77,21	6,62	76,09	85,00	71,39	68,82	69,66
2,7	70,84	77,20	6,59	76,08	85,00	71,39	68,82	69,66
2,8	70,84	77,20	6,59	76,08	85,01	71,40	68,83	69,67
2,9	70,86	77,23	6,63	76,11	85,01	71,40	68,83	69,67
3	70,86	77,23	6,63	76,11	85,02	71,41	68,83	69,67
3,1	70,87	77,25	6,61	76,13	85,03	71,41	68,83	69,67
3,2	70,87	77,25	6,61	76,13	85,02	71,40	68,82	69,67
3,3	70,88	77,26	6,61	76,13	85,03	71,41	68,83	69,67
3,4	70,89	77,27	6,62	76,14	85,04	71,43	68,84	69,68
3,5	70,89	77,27	6,62	76,14	85,04	71,42	68,83	69,67
3,6	70,89	77,27	6,62	76,14	85,04	71,43	68,84	69,68
3,7	70,89	77,27	6,62	76,14	85,05	71,44	68,84	69,69
3,8	70,92	77,30	6,61	76,15	85,05	71,44	68,83	69,69
3,9	70,92	77,30	6,61	76,15	85,05	71,43	68,83	69,68
4	70,93	77,31	6,61	76,16	85,06	71,44	68,84	69,69
4,1	70,95	77,33	6,59	76,18	85,06	71,45	68,84	69,69
4,2	70,95	77,33	6,59	76,18	85,06	71,44	68,84	69,69
4,3	70,97	77,35	6,61	76,19	85,07	71,45	68,84	69,69
4,4	70,97	77,35	6,61	76,19	85,08	71,45	68,85	69,70
4,5	70,97	77,36	6,59	76,20	85,07	71,45	68,84	69,70
4,6	70,97	77,36	6,59	76,20	85,08	71,46	68,85	69,70
4,7	71,00	77,39	6,60	76,22	85,08	71,46	68,84	69,70
4,8	71,00	77,39	6,60	76,22	85,07	71,45	68,83	69,70
4,9	71,00	77,39	6,60	76,22	85,08	71,46	68,84	69,70
5	71,01	77,40	6,60	76,23	85,07	71,46	68,83	69,69
5,1	71,01	77,40	6,60	76,23	85,09	71,46	68,83	69,69
5,2	71,01	77,41	6,62	76,23	85,10	71,46	68,84	69,70
5,3	71,01	77,41	6,62	76,23	85,11	71,47	68,84	69,70
5,4	71,03	77,43	6,62	76,24	85,11	71,47	68,84	69,70
5,5	71,03	77,43	6,62	76,24	85,11	71,47	68,84	69,70
5,6	71,03	77,43	6,62	76,24	85,12	71,48	68,84	69,70
5,7	71,04	77,44	6,60	76,26	85,13	71,48	68,84	69,70
5,8	71,04	77,44	6,60	76,26	85,12	71,48	68,84	69,71
5,9	71,05	77,47	6,62	76,27	85,12	71,48	68,84	69,71
6	71,05	77,47	6,62	76,27	85,13	71,48	68,84	69,71
6,1	71,07	77,47	6,61	76,28	85,14	71,49	68,84	69,72
6,2	71,07	77,48	6,61	76,29	85,14	71,49	68,85	69,71
6,3	71,07	77,48	6,61	76,29	85,13	71,49	68,85	69,72
6,4	71,09	77,50	6,61	76,29	85,15	71,49	68,85	69,72
6,5	71,09	77,50	6,61	76,29	85,15	71,50	68,85	69,72
6,6	71,10	77,51	6,61	76,31	85,16	71,50	68,85	69,72
6,7	71,10	77,52	6,62	76,31	85,16	71,50	68,85	69,73
6,8	71,10	77,52	6,62	76,31	85,15	71,50	68,85	69,72
6,9	71,11	77,52	6,63	76,31	85,16	71,51	68,85	69,73
7	71,11	77,52	6,63	76,31	85,17	71,51	68,85	69,73
7,1	71,12	77,54	6,62	76,33	85,17	71,51	68,85	69,73
7,2	71,12	77,54	6,62	76,33	85,18	71,51	68,84	69,73
7,3	71,13	77,55	6,60	76,34	85,19	71,52	68,84	69,74
7,4	71,14	77,55	6,60	76,34	85,20	71,52	68,84	69,74
7,5	71,14	77,55	6,60	76,34	85,19	71,52	68,85	69,74
7,6	71,15	77,56	6,58	76,35	85,18	71,53	68,84	69,74
7,7	71,15	77,56	6,58	76,35	85,19	71,53	68,84	69,74
7,8	71,15	77,56	6,57	76,35	85,18	71,53	68,85	69,75
7,9	71,15	77,56	6,57	76,35	85,19	71,53	68,85	69,75
8	71,15	77,57	6,60	76,36	85,20	71,53	68,84	69,74
8,1	71,16	77,58	6,59	76,36	85,19	71,53	68,84	69,75
8,2	71,16	77,58	6,59	76,36	85,21	71,54	68,84	69,75
8,3	71,17	77,59	6,62	76,37	85,19	71,54	68,84	69,76
8,4	71,17	77,59	6,62	76,37	85,20	71,54	68,85	69,76
8,5	71,18	77,60	6,61	76,39	85,21	71,54	68,85	69,75
8,6	71,18	77,60	6,61	76,39	85,22	71,54	68,85	69,76
8,7	71,18	77,60	6,61	76,39	85,21	71,55	68,84	69,76
8,8	71,19	77,62	6,61	76,40	85,22	71,54	68,84	69,76
8,9	71,19	77,62	6,61	76,40	85,22	71,55	68,85	69,76
9	71,21	77,63	6,61	76,41	85,24	71,57	68,86	69,78
9,1	71,21	77,63	6,61	76,41	85,23	71,56	68,86	69,77
9,2	71,21	77,64	6,62	76,41	85,22	71,56	68,85	69,77
9,3	71,21	77,64	6,62	76,41	85,23	71,55	68,85	69,77
9,4	71,23	77,66	6,60	76,43	85,22	71,55	68,85	69,77
9,5	71,23	77,66	6,60	76,43	85,24	71,56	68,85	69,77
9,6	71,23	77,66	6,60	76,43	85,24	71,56	68,85	69,77
9,7	71,24	77,68	6,59	76,44	85,24	71,56	68,85	69,77
9,8	71,24	77,68	6,59	76,44	85,24	71,56	68,86	69,78
9,9	71,25	77,68	6,60	76,45	85,25	71,57	68,85	69,78
10	71,25	77,68	6,60	76,45	85,26	71,57	68,86	69,79
10,1	71,26	77,69	6,60	76,47	85,26	71,57	68,86	69,79
10,2	71,26	77,70	6,60	76,46	85,27	71,57	68,86	69,79
10,3	71,26	77,70	6,60	76,46	85,27	71,58	68,87	69,80
10,4	71,27	77,71	6,60	76,48	85,28	71,58	68,87	69,81
10,5	71,27	77,71	6,60	76,48	85,28	71,58	68,87	69,80
10,6	71,27	77,71	6,60	76,48	85,27	71,58	68,86	69,80
10,7	71,27	77,71	6,60	76,48	85,28	71,58	68,86	69,80
10,8	71,29	77,73	6,63	76,49	85,28	71,58	68,86	69,80
10,9	71,29	77,74	6,61	76,50	85,27	71,59	68,86	69,80
11	71,29	77,74	6,61	76,50	85,27	71,60	68,87	69,80
11,1	71,29	77,75	6,60	76,50	85,28	71,60	68,86	69,80
11,2	71,29	77,75	6,60	76,50	85,28	71,60	68,87	69,81
11,3	71,31	77,76	6,60	76,52	85,29	71,60	68,86	69,81
11,4	71,31	77,76	6,60	76,52	85,29	71,60	68,87	69,81
11,5	71,30	77,76	6,60	76,51	85,28	71,61	68,86	69,81
11,6	71,32	77,77	6,61	76,52	85,30	71,61	68,87	69,81
11,7	71,32	77,77	6,61	76,52	85,31	71,61	68,87	69,82
11,8	71,32	77,78	6,61	76,52	85,30	71,61	68,86	69,81
11,9	71,32	77,78	6,61	76,52	85,30	71,61	68,87	69,81
12	71,33	77,78	6,62	76,52	85,31	71,61	68,87	69,81
12,1	71,33	77,78	6,62	76,52	85,31	71,61	68,87	69,81
12,2	71,33	77,78	6,62	76,52	85,31	71,61	68,86	69,81
12,3	71,34	77,80	6,60	76,54	85,31	71,62	68,87	69,82
12,4	71,34	77,80	6,60	76,54	85,32	71,62	68,87	69,82
12,5	71,34	77,81	6,59	76,54	85,31	71,62	68,87	69,82
12,6	71,34	77,81	6,59	76,54	85,33	71,63	68,87	69,82
12,7	71,35	77,81	6,60	76,54	85,32	71,63	68,87	69,82
12,8	71,36	77,83	6,59	76,55	85,33	71,63	68,87	69,83
12,9	71,36	77,83	6,59	76,55	85,33	71,63	68,87	69,83
13	71,37	77,83	6,59	76,56	85,32	71,63	68,87	69,83
13,1	71,37	77,83	6,59	76,56	85,33	71,63	68,87	69,83
13,2	71,37	77,84	6,62	76,56	85,33	71,63	68,87	69,83
13,3	71,37	77,84	6,62	76,56	85,34	71,64	68,87	69,83
13,4	71,38	77,85	6,61	76,56	85,34	71,64	68,87	69,83
13,5	71,39	77,86	6,61	76,57	85,34	71,63	68,87	69,83
13,6	71,39	77,86	6,61	76,57	85,33	71,64	68,88	69,83
13,7	71,39	77,86	6,61	76,57	85,34	71,64	68,88	69,83
13,8	71,39	77,87	6,62	76,57	85,35	71,65	68,88	69,84
13,9	71,40	77,87	6,62	76,58	85,35	71,64	68,88	69,84
14	71,40	77,87	6,62	76,58	85,36	71,64	68,87	69,83
14,1	71,41	77,88	6,60	76,59	85,35	71,65	68,87	69,83
14,2	71,42	77,88	6,60	76,59	85,34	71,65	68,87	69,84
14,3	71,42	77,88	6,60	76,59	85,35	71,65	68,87	69,84
14,4	71,42	77,89	6,62	76,60	85,36	71,66	68,88	69,84
14,5	71,42	77,89	6,62	76,60	85,35	71,66	68,87	69,85
14,6	71,42	77,90	6,60	76,60	85,36	71,66	68,88	69,85
14,7	71,42	77,90	6,60	76,60	85,37	71,66	68,87	69,85
14,8	71,43	77,91	6,61	76,61	85,36	71,66	68,87	69,84
14,9	71,43	77,91	6,59	76,61	85,37	71,67	68,88	69,85
15	71,43	77,91	6,59	76,61	85,38	71,67	68,88	69,86
15,1	71,43	77,92	6,61	76,62	85,38	71,68	68,89	69,86
15,2	71,43	77,92	6,61	76,62	85,38	71,68	68,88	69,86
15,3	71,45	77,93	6,58	76,63	85,39	71,68	68,89	69,87
15,4	71,45	77,93	6,58	76,63	85,39	71,68	68,88	69,86
15,5	71,45	77,93	6,58	76,63	85,40	71,68	68,88	69,87
15,6	71,47	77,95	6,60	76,64	85,40	71,69	68,89	69,87
15,7	71,47	77,95	6,60	76,64	85,38	71,68	68,88	69,86
15,8	71,47	77,95	6,60	76,64	85,39	71,68	68,87	69,86
15,9	71,47	77,95	6,60	76,64	85,39	71,68	68,88	69,86
16	71,47	77,95	6,59	76,64	85,39	71,68	68,87	69,86
16,1	71,47	77,95	6,59	76,64	85,40	71,68	68,87	69,86
16,2	71,47	77,95	6,58	76,65	85,40	71,68	68,87	69,86
16,3	71,47	77,96	6,58	76,64	85,40	71,68	68,87	69,86
16,4	71,47	77,96	6,58	76,64	85,40	71,68	68,87	69,86
16,5	71,48	77,97	6,59	76,65	85,39	71,68	68,87	69,86
16,6	71,48	77,97	6,59	76,65	85,39	71,69	68,87	69,86
16,7	71,49	77,98	6,60	76,66	85,40	71,69	68,87	69,86
16,8	71,49	77,98	6,60	76,66	85,40	71,69	68,87	69,87
16,9	71,49	77,98	6,60	76,66	85,40	71,69	68,87	69,87
17	71,49	77,97	6,62	76,66	85,41	71,69	68,87	69,87
17,1	71,49	77,97	6,62	76,66	85,41	71,69	68,88	69,87
17,2	71,51	77,98	6,61	76,67	85,42	71,70	68,88	69,87
17,3	71,51	77,98	6,61	76,67	85,41	71,70	68,88	69,87
17,4	71,51	78,00	6,61	76,67	85,42	71,70	68,88	69,87
17,5	71,51	78,00	6,61	76,67	85,42	71,71	68,88	69,88
17,6	71,52	78,01	6,61	76,69	85,41	71,70	68,88	69,87
17,7	71,52	78,02	6,60	76,69	85,44	71,70	68,88	69,87
17,8	71,52	78,02	6,60	76,69	85,43	71,70	68,88	69,88
17,9	71,53	78,03	6,60	76,69	85,43	71,71	68,88	69,88
18	71,53	78,03	6,60	76,69	85,42	71,71	68,88	69,88
18,1	71,53	78,03	6,60	76,70	85,43	71,70	68,88	69,88
18,2	71,53	78,03	6,60	76,70	85,43	71,71	68,88	69,88
18,3	71,54	78,04	6,60	76,70	85,43	71,72	68,88	69,89
18,4	71,54	78,04	6,61	76,70	85,44	71,71	68,89	69,88
18,5	71,54	78,04	6,61	76,70	85,44	71,72	68,88	69,88
18,6	71,55	78,05	6,60	76,71	85,44	71,72	68,88	69,89
18,7	71,55	78,05	6,60	76,71	85,44	71,73	68,89	69,89
18,8	71,55	78,05	6,60	76,71	85,45	71,74	68,89	69,90
18,9	71,56	78,07	6,59	76,72	85,45	71,73	68,89	69,89
19	71,56	78,07	6,59	76,72	85,45	71,74	68,90	69,90
19,1	71,56	78,07	6,58	76,73	85,46	71,73	68,89	69,89
19,2	71,56	78,07	6,58	76,73	85,46	71,73	68,88	69,89
19,3	71,56	78,07	6,59	76,73	85,44	71,73	68,89	69,89
19,4	71,56	78,07	6,59	76,73	85,43	71,73	68,88	69,89
19,5	71,56	78,07	6,58	76,73	85,45	71,73	68,89	69,89
19,6	71,57	78,08	6,60	76,73	85,45	71,73	68,89	69,90
19,7	71,57	78,08	6,60	76,73	85,46	71,74	68,89	69,90
19,8	71,58	78,09	6,61	76,73	85,46	71,74	68,89	69,90
19,9	71,58	78,09	6,61	76,73	85,46	71,75	68,90	69,91
20	71,56	78,07	6,58	76,72	85,47	71,75	68,90	69,92
20,1	71,56	78,07	6,58	76,72	85,47	71,75	68,90	69,92
20,2	71,58	78,09	6,58	76,75	85,45	71,74	68,88	69,90
20,3	71,58	78,09	6,58	76,75	85,46	71,74	68,88	69,90
20,4	71,58	78,09	6,58	76,75	85,46	71,74	68,88	69,91
20,5	71,59	78,10	6,58	76,75	85,47	71,74	68,88	69,91
20,6	71,59	78,10	6,58	76,75	85,47	71,74	68,88	69,91
20,7	71,59	78,10	6,57	76,75	85,47	71,74	68,88	69,91
20,8	71,59	78,10	6,57	76,75	85,47	71,75	68,88	69,91
20,9	71,60	78,11	6,59	76,76	85,47	71,74	68,88	69,91
21	71,59	78,10	6,57	76,75	85,49	71,75	68,90	69,93
21,1	71,59	78,10	6,57	76,75	85,50	71,75	68,90	69,93
21,2	71,59	78,11	6,58	76,75	85,50	71,76	68,91	69,93
21,3	71,59	78,11	6,58	76,75	85,50	71,76	68,90	69,93
21,4	71,59	78,11	6,59	76,76	85,50	71,76	68,90	69,94
21,5	71,59	78,11	6,59	76,76	85,51	71,76	68,91	69,94
21,6	71,59	78,12	6,61	76,76	85,50	71,76	68,90	69,93
21,7	71,61	78,14	6,60	76,78	85,51	71,76	68,90	69,93
21,8	71,61	78,14	6,60	76,78	85,50	71,76	68,89	69,93
21,9	71,61	78,13	6,58	76,77	85,51	71,76	68,90	69,93
22	71,61	78,13	6,58	76,77	85,50	71,75	68,88	69,92
22,1	71,62	78,15	6,58	76,79	85,51	71,76	68,89	69,92
22,2	71,62	78,15	6,58	76,79	85,51	71,76	68,89	69,93
22,3	73,21	79,74	8,16	78,38	86,65	72,89	70,02	71,08
22,4	73,21	79,74	8,16	78,38	84,74	70,98	68,04	69,31
22,5	73,21	79,74	8,16	78,38	84,62	70,88	67,93	69,24
22,6	70,78	77,24	6,39	75,93	84,56	70,83	67,88	69,20
22,7	70,78	77,24	6,39	75,93	84,49	70,79	67,84	69,16
22,8	70,70	77,16	6,32	75,83	84,45	70,77	67,82	69,14
22,9	70,70	77,16	6,32	75,83	84,42	70,74	67,80	69,11
23	70,67	77,11	6,34	75,78	84,38	70,72	67,79	69,10
23,1	70,67	77,11	6,35	75,78	84,36	70,70	67,78	69,08
23,2	70,67	77,11	6,35	75,78	84,33	70,68	67,77	69,07
23,3	70,65	77,08	6,35	75,74	84,30	70,66	67,75	69,04
23,4	70,65	77,08	6,35	75,74	84,28	70,64	67,74	69,02
23,5	70,64	77,06	6,37	75,73	84,27	70,63	67,73	69,01
23,6	70,64	77,06	6,37	75,73	84,25	70,61	67,71	69,00
23,7	70,63	77,05	6,36	75,72	84,22	70,60	67,71	68,98
23,8	70,62	77,03	6,37	75,70	84,22	70,58	67,69	68,97
23,9	70,62	77,03	6,37	75,70	84,22	70,57	67,69	68,97
24	70,61	77,01	6,36	75,68	84,19	70,57	67,68	68,96
24,1	70,61	77,01	6,36	75,68	84,17	70,56	67,68	68,95
24,2	70,60	76,99	6,34	75,67	84,17	70,55	67,66	68,94
24,3	70,60	76,99	6,34	75,67	84,16	70,55	67,67	68,94
24,4	70,59	76,99	6,34	75,67	84,15	70,54	67,67	68,94
24,5	70,58	76,99	6,35	75,66	84,14	70,53	67,66	68,92
24,6	70,58	76,99	6,35	75,66	84,12	70,53	67,66	68,92
24,7	70,58	76,98	6,34	75,65	84,13	70,52	67,65	68,91
24,8	70,58	76,98	6,34	75,65	84,13	70,52	67,65	68,92
24,9	70,58	76,97	6,36	75,65	84,12	70,52	67,65	68,92
25	70,58	76,96	6,34	75,65	84,13	70,51	67,64	68,90
25,1	70,58	76,96	6,34	75,65	84,11	70,50	67,64	68,90
25,2	70,57	76,95	6,34	75,64	84,11	70,50	67,64	68,90
25,3	70,57	76,95	6,34	75,64	84,11	70,49	67,63	68,89
25,4	70,57	76,95	6,34	75,64	84,10	70,49	67,63	68,89
25,5	70,57	76,95	6,34	75,64	84,10	70,50	67,64	68,90
25,6	70,57	76,95	6,34	75,64	84,11	70,50	67,64	68,90
25,7	70,57	76,95	6,32	75,63	84,10	70,49	67,64	68,89
25,8	70,57	76,95	6,32	75,63	84,10	70,50	67,64	68,89
25,9	70,56	76,94	6,33	75,63	84,10	70,49	67,63	68,89
26	70,56	76,94	6,33	75,63	84,08	70,48	67,62	68,88
26,1	70,56	76,94	6,33	75,63	84,08	70,47	67,61	68,87
26,2	70,56	76,94	6,33	75,63	84,09	70,49	67,63	68,88
26,3	70,56	76,94	6,34	75,63	84,09	70,49	67,63	68,89
26,4	70,56	76,94	6,34	75,63	84,07	70,48	67,61	68,87
26,5	70,56	76,94	6,34	75,63	84,07	70,47	67,61	68,87
26,6	70,56	76,94	6,34	75,63	84,07	70,47	67,61	68,87
26,7	70,56	76,94	6,34	75,63	84,07	70,46	67,61	68,87
26,8	70,56	76,93	6,32	75,62	84,06	70,46	67,61	68,87
26,9	70,56	76,93	6,32	75,62	84,06	70,46	67,61	68,87
27	70,56	76,93	6,32	75,62	84,06	70,47	67,62	68,87
27,1	70,56	76,93	6,32	75,63	84,07	70,46	67,61	68,86
27,2	70,56	76,93	6,32	75,63	84,05	70,46	67,61	68,86
27,3	70,56	76,93	6,34	75,62	84,06	70,45	67,61	68,86
27,4	70,56	76,93	6,34	75,62	84,06	70,46	67,61	68,87
27,5	70,56	76,93	6,34	75,63	84,06	70,46	67,61	68,86
27,6	70,56	76,93	6,34	75,63	84,05	70,45	67,60	68,85
27,7	70,57	76,94	6,34	75,63	84,05	70,46	67,61	68,86
27,8	70,56	76,93	6,34	75,62	84,05	70,46	67,60	68,85
27,9	70,56	76,93	6,34	75,62	84,05	70,46	67,60	68,86
28	70,56	76,92	6,34	75,62	84,04	70,46	67,60	68,85
28,1	70,56	76,92	6,34	75,62	84,05	70,45	67,59	68,85
28,2	70,57	76,92	6,30	75,63	84,06	70,45	67,59	68,85
28,3	70,57	76,92	6,30	75,63	84,06	70,46	67,60	68,86
28,4	70,56	76,92	6,31	75,63	84,06	70,47	67,61	68,87
28,5	70,56	76,92	6,31	75,63	84,05	70,45	67,60	68,85
28,6	70,56	76,92	6,31	75,63	84,06	70,45	67,60	68,85
28,7	70,57	76,92	6,32	75,63	84,05	70,46	67,59	68,86
28,8	70,57	76,92	6,32	75,63	84,05	70,46	67,59	68,86
28,9	70,57	76,92	6,31	75,63	84,05	70,46	67,59	68,85
29	70,57	76,92	6,31	75,63	84,05	70,46	67,60	68,86
29,1	70,57	76,92	6,32	75,63	84,06	70,47	67,61	68,87
29,2	70,57	76,92	6,31	75,64	84,05	70,46	67,59	68,85
29,3	70,57	76,92	6,31	75,64	84,04	70,46	67,59	68,86
29,4	70,57	76,92	6,32	75,64	84,04	70,46	67,60	68,86
29,5	70,57	76,92	6,32	75,64	84,05	70,46	67,60	68,86
29,6	70,57	76,92	6,33	75,64	84,04	70,46	67,59	68,86
29,7	70,57	76,92	6,33	75,64	84,04	70,46	67,60	68,86
29,8	70,57	76,92	6,35	75,64	84,05	70,46	67,60	68,86
29,9	70,58	76,93	6,34	75,64	84,04	70,46	67,60	68,85
30	70,58	76,93	6,34	75,64	84,05	70,45	67,59	68,85
30,1	70,57	76,93	6,35	75,64	84,05	70,46	67,60	68,85
30,2	70,57	76,93	6,35	75,64	84,05	70,47	67,61	68,86
30,3	70,57	76,92	6,34	75,64	84,04	70,46	67,59	68,85
30,4	70,57	76,92	6,34	75,64	84,03	70,46	67,60	68,85
30,5	70,57	76,92	6,34	75,64	84,05	70,46	67,60	68,85
30,6	70,58	76,93	6,34	75,64	84,04	70,46	67,60	68,85
30,7	70,58	76,93	6,34	75,64	84,05	70,46	67,59	68,85
30,8	70,58	76,93	6,33	75,65	84,04	70,47	67,60	68,85
30,9	70,58	76,93	6,33	75,65	84,05	70,47	67,60	68,86
31	70,58	76,93	6,33	75,64	84,04	70,46	67,59	68,85
31,1	70,58	76,93	6,32	75,64	84,03	70,46	67,60	68,85
31,2	70,58	76,93	6,32	75,64	84,03	70,46	67,60	68,85
31,3	70,58	76,93	6,32	75,64	84,05	70,46	67,59	68,85
31,4	70,58	76,93	6,32	75,64	84,06	70,46	67,59	68,85
31,5	70,58	76,93	6,33	75,65	84,05	70,46	67,59	68,85
31,6	70,58	76,93	6,33	75,65	84,06	70,46	67,59	68,85
31,7	70,58	76,93	6,33	75,65	84,06	70,46	67,59	68,84
31,8	70,58	76,93	6,33	75,65	84,06	70,46	67,59	68,85
31,9	70,58	76,93	6,33	75,65	84,05	70,46	67,59	68,85
32	70,59	76,94	6,32	75,65	84,05	70,46	67,60	68,85
32,1	70,59	76,94	6,32	75,65	84,05	70,46	67,60	68,85
32,2	70,59	76,94	6,33	75,66	84,05	70,46	67,60	68,85
32,3	70,59	76,94	6,33	75,66	84,05	70,46	67,60	68,85
32,4	70,59	76,94	6,33	75,66	84,05	70,46	67,59	68,86
32,5	70,59	76,93	6,33	75,65	84,05	70,46	67,59	68,85
32,6	70,59	76,93	6,33	75,65	84,04	70,46	67,59	68,85
32,7	70,59	76,94	6,31	75,65	84,05	70,46	67,59	68,85
32,8	70,59	76,94	6,31	75,65	84,05	70,46	67,59	68,86
32,9	70,59	76,94	6,30	75,66	84,05	70,46	67,58	68,85
33	70,59	76,94	6,30	75,66	84,05	70,46	67,59	68,85
33,1	70,59	76,94	6,30	75,66	84,05	70,46	67,59	68,85
33,2	70,60	76,95	6,31	75,66	84,05	70,47	67,60	68,85
33,3	70,60	76,95	6,31	75,66	84,06	70,47	67,59	68,85
33,4	70,60	76,94	6,31	75,67	84,05	70,47	67,60	68,85
33,5	70,60	76,94	6,31	75,67	84,05	70,47	67,60	68,85
33,6	70,60	76,94	6,30	75,66	84,05	70,47	67,60	68,86
33,7	70,60	76,94	6,30	75,66	84,06	70,47	67,59	68,86
33,8	70,61	76,95	6,31	75,67	84,06	70,48	67,59	68,85
33,9	70,61	76,96	6,32	75,68	84,06	70,47	67,60	68,86
34	70,61	76,96	6,32	75,68	84,07	70,47	67,59	68,86
34,1	70,61	76,95	6,34	75,67	84,06	70,47	67,60	68,86
34,2	70,61	76,95	6,34	75,67	84,06	70,46	67,60	68,85
34,3	70,61	76,96	6,33	75,67	84,06	70,46	67,59	68,85
34,4	70,61	76,96	6,33	75,67	84,06	70,46	67,59	68,86
34,5	70,62	76,96	6,32	75,68	84,07	70,47	67,59	68,85
34,6	70,62	76,96	6,32	75,68	84,07	70,47	67,60	68,85
34,7	70,62	76,96	6,32	75,68	84,07	70,47	67,60	68,86
34,8	70,63	76,96	6,32	75,68	84,07	70,47	67,60	68,86
34,9	70,63	76,96	6,32	75,68	84,07	70,47	67,60	68,86
35	70,62	76,96	6,31	75,68	84,07	70,47	67,59	68,85
35,1	70,62	76,96	6,31	75,68	84,07	70,47	67,60	68,85
35,2	70,62	76,96	6,31	75,68	84,08	70,47	67,60	68,85
35,3	70,63	76,97	6,33	75,68	84,08	70,47	67,60	68,86
35,4	70,63	76,97	6,33	75,68	84,08	70,47	67,60	68,86
35,5	70,63	76,97	6,33	75,68	84,08	70,47	67,60	68,85
35,6	70,63	76,97	6,33	75,68	84,07	70,47	67,60	68,85
35,7	70,63	76,97	6,33	75,69	84,08	70,47	67,59	68,85
35,8	70,63	76,97	6,33	75,69	84,07	70,47	67,59	68,85
35,9	70,63	76,97	6,33	75,69	84,07	70,48	67,60	68,86
36	70,63	76,96	6,31	75,69	84,08	70,47	67,59	68,85
36,1	70,63	76,96	6,31	75,69	84,07	70,47	67,59	68,85
36,2	70,63	76,97	6,31	75,69	84,07	70,47	67,60	68,85
36,3	70,63	76,97	6,31	75,69	84,06	70,47	67,59	68,85
36,4	70,63	76,97	6,31	75,69	84,08	70,48	67,59	68,86
36,5	70,63	76,97	6,31	75,69	84,08	70,48	67,59	68,86
36,6	70,63	76,97	6,33	75,69	84,06	70,47	67,59	68,85
36,7	70,63	76,98	6,34	75,70	84,06	70,47	67,60	68,86
36,8	70,63	76,98	6,34	75,70	84,08	70,47	67,60	68,86
36,9	70,64	76,98	6,33	75,69	84,07	70,47	67,60	68,85
37	70,64	76,98	6,33	75,69	84,08	70,48	67,60	68,86
37,1	70,64	76,98	6,33	75,70	84,07	70,48	67,61	68,86
37,2	70,64	76,98	6,33	75,70	84,08	70,48	67,60	68,86
37,3	70,64	76,98	6,33	75,70	84,07	70,48	67,60	68,86
37,4	70,64	76,98	6,34	75,70	84,08	70,48	67,60	68,86
37,5	70,64	76,98	6,34	75,70	84,08	70,48	67,60	68,86
37,6	70,64	76,98	6,35	75,69	84,08	70,48	67,60	68,86
37,7	70,64	76,98	6,35	75,69	84,08	70,48	67,59	68,86
37,8	70,64	76,99	6,35	75,69	84,07	70,49	67,60	68,86
37,9	70,64	76,98	6,33	75,69	84,06	70,48	67,59	68,86
38	70,64	76,98	6,33	75,69	84,08	70,49	67,59	68,86
38,1	70,64	76,99	6,31	75,70	84,06	70,49	67,59	68,86
38,2	70,64	76,99	6,31	75,70	84,08	70,49	67,59	68,86
38,3	70,64	76,98	6,32	75,70	84,09	70,50	67,60	68,87
38,4	70,64	76,98	6,32	75,70	84,08	70,48	67,59	68,86
38,5	70,64	76,99	6,32	75,70	84,07	70,48	67,59	68,86
38,6	70,64	76,99	6,31	75,70	84,08	70,48	67,59	68,86
38,7	70,64	76,99	6,31	75,70	84,08	70,48	67,59	68,86
38,8	70,64	76,99	6,31	75,71	84,08	70,48	67,59	68,86
38,9	70,64	76,99	6,31	75,71	84,08	70,48	67,59	68,86
39	70,64	76,99	6,34	75,71	84,08	70,48	67,59	68,86
39,1	70,64	76,99	6,34	75,71	84,08	70,48	67,59	68,86
39,2	70,64	77,00	6,35	75,71	84,08	70,48	67,59	68,86
39,3	70,64	77,00	6,35	75,72	84,09	70,48	67,59	68,86
39,4	70,64	77,00	6,35	75,72	84,08	70,48	67,59	68,86
39,5	70,65	77,00	6,32	75,71	84,09	70,49	67,58	68,86
39,6	70,65	77,00	6,32	75,71	84,09	70,49	67,59	68,86
39,7	70,65	77,00	6,32	75,72	84,09	70,50	67,59	68,86
39,8	70,65	77,00	6,32	75,72	84,09	70,50	67,60	68,86
39,9	70,66	77,01	6,31	75,72	84,09	70,50	67,60	68,86
40	70,66	77,01	6,31	75,72	84,09	70,49	67,59	68,86
40,1	70,66	77,01	6,31	75,72	84,10	70,49	67,59	68,86
40,2	70,66	77,01	6,34	75,72	84,09	70,49	67,60	68,86
40,3	70,66	77,01	6,34	75,72	84,09	70,49	67,59	68,86
40,4	70,66	77,01	6,34	75,72	84,10	70,50	67,60	68,86
40,5	70,66	77,01	6,34	75,72	84,10	70,50	67,60	68,86
40,6	70,66	77,01	6,33	75,72	84,10	70,49	67,59	68,86
40,7	70,66	77,01	6,34	75,72	84,09	70,50	67,59	68,86
40,8	70,66	77,01	6,34	75,72	84,10	70,51	67,60	68,87
40,9	70,66	77,02	6,33	75,73	84,10	70,51	67,60	68,86
41	70,66	77,02	6,33	75,73	84,10	70,51	67,60	68,87
41,1	70,66	77,02	6,33	75,73	84,11	70,51	67,60	68,87
41,2	70,66	77,02	6,33	75,73	84,10	70,51	67,60	68,86
41,3	70,66	77,01	6,31	75,73	84,11	70,51	67,60	68,86
41,4	70,66	77,02	6,34	75,73	84,10	70,51	67,60	68,86
41,5	70,66	77,02	6,34	75,73	84,10	70,52	67,60	68,87
41,6	70,67	77,03	6,34	75,73	84,10	70,51	67,60	68,87
41,7	70,67	77,03	6,34	75,73	84,11	70,51	67,60	68,87
41,8	70,67	77,02	6,35	75,73	84,10	70,51	67,60	68,87
41,9	70,67	77,02	6,35	75,73	84,09	70,51	67,60	68,87
42	70,67	77,03	6,34	75,73	84,10	70,52	67,60	68,87
42,1	70,67	77,02	6,33	75,72	84,10	70,52	67,60	68,87
42,2	70,67	77,02	6,33	75,72	84,09	70,51	67,59	68,86
42,3	70,67	77,03	6,32	75,72	84,10	70,51	67,60	68,87
42,4	70,67	77,03	6,32	75,72	84,12	70,51	67,60	68,87
42,5	70,67	77,03	6,35	75,74	84,11	70,51	67,59	68,87
42,6	70,67	77,03	6,35	75,74	84,11	70,51	67,59	68,87
42,7	70,67	77,04	6,34	75,74	84,11	70,51	67,59	68,87
42,8	70,68	77,03	6,33	75,74	84,11	70,52	67,60	68,86
42,9	70,68	77,03	6,33	75,74	84,11	70,52	67,60	68,87
43	70,69	77,04	6,32	75,74	84,12	70,52	67,61	68,87
43,1	70,69	77,04	6,32	75,74	84,11	70,52	67,60	68,87
43,2	70,69	77,04	6,32	75,74	84,11	70,52	67,60	68,87
43,3	70,69	77,04	6,32	75,74	84,11	70,52	67,60	68,87
43,4	70,68	77,05	6,34	75,75	84,11	70,52	67,60	68,87
43,5	70,69	77,04	6,34	75,75	84,12	70,53	67,61	68,87
43,6	70,69	77,04	6,34	75,75	84,11	70,52	67,61	68,87
43,7	70,68	77,04	6,32	75,75	84,11	70,52	67,60	68,87
43,8	70,68	77,04	6,32	75,75	84,12	70,52	67,60	68,88
43,9	70,69	77,04	6,33	75,75	84,12	70,53	67,60	68,88
44	70,68	77,04	6,32	75,75	84,12	70,52	67,59	68,87
44,1	70,68	77,04	6,32	75,75	84,11	70,51	67,59	68,87
44,2	70,69	77,04	6,32	75,75	84,11	70,52	67,60	68,87
44,3	70,69	77,04	6,32	75,75	84,11	70,52	67,60	68,87
44,4	72,28	78,62	7,93	77,34	85,69	72,10	69,18	70,46
44,5	72,28	78,62	7,93	77,34	85,70	72,11	69,18	70,46
44,6	72,28	78,63	7,94	77,35	85,71	72,12	69,19	70,46
44,7	72,28	78,62	7,92	77,35	83,73	70,06	67,04	68,57
44,8	72,28	78,62	7,92	77,35	83,59	69,93	66,89	68,48
44,9	70,07	76,37	6,13	75,13	83,49	69,87	66,83	68,42
45	70,07	76,37	6,13	75,13	83,43	69,82	66,79	68,39
45,1	70,04	76,34	6,11	75,09	83,36	69,77	66,75	68,34
45,2	70,04	76,34	6,11	75,09	83,31	69,74	66,73	68,31
45,3	70,01	76,31	6,13	75,03	83,29	69,72	66,72	68,30
45,4	69,98	76,27	6,13	74,99	83,25	69,70	66,70	68,28
45,5	69,98	76,27	6,13	74,99	83,23	69,68	66,69	68,26
45,6	69,96	76,23	6,15	74,95	83,21	69,66	66,68	68,24
45,7	69,96	76,23	6,15	74,95	83,19	69,64	66,67	68,23
45,8	69,96	76,23	6,15	74,95	83,16	69,62	66,66	68,21
45,9	69,96	76,23	6,15	74,95	83,14	69,60	66,65	68,20
46	69,93	76,19	6,13	74,91	83,13	69,59	66,64	68,19
46,1	69,91	76,17	6,11	74,90	83,11	69,58	66,64	68,17
46,2	69,91	76,17	6,11	74,90	83,10	69,57	66,63	68,16
46,3	69,89	76,14	6,09	74,88	83,08	69,56	66,62	68,15
46,4	69,89	76,14	6,09	74,88	83,07	69,55	66,61	68,14
46,5	69,89	76,14	6,09	74,88	83,07	69,55	66,61	68,14
46,6	69,89	76,14	6,09	74,88	83,04	69,53	66,60	68,13
46,7	69,86	76,11	6,10	74,86	83,03	69,52	66,59	68,12
46,8	69,86	76,11	6,13	74,85	83,02	69,53	66,60	68,11
46,9	69,86	76,11	6,13	74,85	83,01	69,52	66,59	68,11
47	69,86	76,10	6,13	74,85	83,00	69,51	66,58	68,10
47,1	69,86	76,10	6,13	74,85	83,00	69,50	66,58	68,10
47,2	69,85	76,10	6,11	74,84	83,00	69,50	66,57	68,09
47,3	69,85	76,10	6,11	74,84	83,00	69,49	66,57	68,08
47,4	69,85	76,08	6,12	74,84	82,99	69,49	66,57	68,08
47,5	69,84	76,07	6,13	74,83	82,99	69,49	66,57	68,08
47,6	69,84	76,07	6,13	74,83	82,98	69,49	66,57	68,08
47,7	69,84	76,07	6,14	74,82	82,98	69,48	66,56	68,08
47,8	69,84	76,07	6,14	74,82	82,97	69,48	66,56	68,08
47,9	69,84	76,06	6,13	74,82	82,97	69,48	66,55	68,07
48	69,84	76,06	6,13	74,82	82,96	69,47	66,55	68,07
48,1	69,83	76,05	6,12	74,82	82,96	69,47	66,55	68,07
48,2	69,84	76,05	6,13	74,81	82,95	69,47	66,55	68,07
48,3	69,84	76,05	6,13	74,81	82,94	69,47	66,55	68,06
48,4	69,83	76,03	6,13	74,81	82,93	69,46	66,55	68,06
48,5	69,83	76,03	6,13	74,81	82,94	69,46	66,55	68,06
48,6	69,82	76,03	6,11	74,81	82,94	69,45	66,54	68,05
48,7	69,82	76,03	6,11	74,81	82,93	69,45	66,54	68,05
48,8	69,82	76,02	6,12	74,81	82,92	69,45	66,54	68,05
48,9	69,82	76,02	6,12	74,80	82,91	69,45	66,54	68,05
49	69,82	76,02	6,12	74,80	82,91	69,45	66,54	68,05
49,1	69,82	76,02	6,14	74,80	82,91	69,45	66,54	68,05
49,2	69,82	76,02	6,14	74,80	82,91	69,46	66,55	68,05
49,3	69,82	76,02	6,12	74,80	82,90	69,45	66,54	68,04
49,4	69,82	76,02	6,12	74,80	82,90	69,46	66,54	68,04
49,5	69,81	76,01	6,13	74,80	82,90	69,45	66,54	68,04
49,6	69,81	76,00	6,15	74,78	82,90	69,45	66,54	68,04
49,7	69,81	76,00	6,15	74,78	82,90	69,45	66,54	68,04
49,8	69,81	76,00	6,15	74,78	82,90	69,44	66,53	68,03
49,9	69,81	76,00	6,15	74,78	82,90	69,44	66,53	68,03
50	69,80	76,00	6,14	74,78	82,90	69,44	66,53	68,03
50,1	69,81	76,00	6,14	74,79	82,90	69,44	66,53	68,03
50,2	69,81	76,00	6,14	74,79	82,90	69,44	66,53	68,03
50,3	69,81	76,00	6,14	74,79	82,90	69,44	66,53	68,03
50,4	69,81	76,00	6,14	74,79	82,89	69,44	66,53	68,03
50,5	69,80	75,99	6,15	74,78	82,88	69,44	66,53	68,03
50,6	69,80	75,99	6,15	74,78	82,88	69,44	66,54	68,03
50,7	69,80	75,99	6,13	74,78	82,88	69,44	66,53	68,03
50,8	69,79	75,98	6,15	74,77	82,88	69,43	66,53	68,03
50,9	69,79	75,98	6,15	74,77	82,88	69,43	66,53	68,02
51	69,79	75,99	6,12	74,78	82,89	69,43	66,52	68,02
51,1	69,79	75,99	6,12	74,78	82,88	69,43	66,53	68,02
51,2	69,79	75,98	6,11	74,78	82,88	69,44	66,53	68,02
51,3	69,79	75,98	6,11	74,78	82,88	69,44	66,53	68,02
51,4	69,79	75,98	6,11	74,78	82,87	69,44	66,53	68,02
51,5	69,79	75,98	6,12	74,78	82,88	69,44	66,53	68,02
51,6	69,79	75,98	6,13	74,78	82,87	69,44	66,53	68,02
51,7	69,79	75,98	6,15	74,77	82,88	69,44	66,53	68,02
51,8	69,79	75,98	6,15	74,77	82,88	69,43	66,53	68,02
51,9	69,79	75,98	6,13	74,77	82,88	69,43	66,53	68,01
52	69,79	75,98	6,13	74,77	82,88	69,43	66,53	68,01
52,1	69,78	75,98	6,12	74,77	82,87	69,42	66,52	68,01
52,2	69,78	75,97	6,12	74,77	82,87	69,43	66,53	68,01
52,3	69,78	75,97	6,12	74,77	82,87	69,43	66,53	68,02
52,4	69,79	75,97	6,12	74,77	82,87	69,43	66,53	68,01
52,5	69,79	75,97	6,12	74,77	82,87	69,44	66,54	68,02
52,6	69,78	75,96	6,10	74,76	82,86	69,44	66,53	68,02
52,7	69,78	75,96	6,10	74,76	82,86	69,44	66,53	68,02
52,8	69,78	75,97	6,11	74,77	82,86	69,44	66,53	68,02
52,9	69,78	75,96	6,11	74,77	82,87	69,43	66,52	68,01
53	69,78	75,96	6,11	74,77	82,87	69,43	66,53	68,01
53,1	69,78	75,96	6,11	74,77	82,87	69,43	66,52	68,01
53,2	69,78	75,96	6,11	74,77	82,87	69,43	66,52	68,01
53,3	69,77	75,95	6,10	74,77	82,86	69,43	66,52	68,01
53,4	69,77	75,95	6,10	74,77	82,87	69,42	66,51	68,01
53,5	69,77	75,96	6,12	74,76	82,86	69,42	66,51	68,00
53,6	69,77	75,95	6,13	74,76	82,86	69,42	66,51	68,00
53,7	69,77	75,95	6,13	74,76	82,87	69,42	66,52	68,01
53,8	69,78	75,95	6,11	74,76	82,87	69,42	66,52	68,01
53,9	69,78	75,95	6,11	74,76	82,86	69,43	66,52	68,01
54	69,78	75,96	6,11	74,77	82,86	69,43	66,52	68,01
54,1	69,78	75,96	6,11	74,77	82,87	69,43	66,52	68,01
54,2	69,77	75,95	6,10	74,76	82,86	69,42	66,52	68,00
54,3	69,77	75,95	6,11	74,76	82,86	69,42	66,52	68,01
54,4	69,77	75,95	6,11	74,76	82,86	69,42	66,52	68,01
54,5	69,77	75,95	6,11	74,76	82,85	69,42	66,51	68,01
54,6	69,77	75,95	6,11	74,76	82,85	69,41	66,51	68,01
54,7	69,77	75,94	6,11	74,76	82,86	69,42	66,51	68,00
54,8	69,77	75,94	6,11	74,76	82,86	69,42	66,52	68,01
54,9	69,77	75,94	6,12	74,76	82,86	69,42	66,51	68,01
55	69,77	75,94	6,13	74,76	82,86	69,41	66,51	68,01
55,1	69,77	75,94	6,13	74,76	82,87	69,42	66,51	68,01
55,2	69,78	75,95	6,12	74,77	82,87	69,42	66,52	68,01
55,3	69,78	75,95	6,12	74,77	82,87	69,42	66,51	68,01
55,4	69,77	75,94	6,09	74,76	82,86	69,41	66,51	68,01
55,5	69,77	75,94	6,09	74,76	82,86	69,42	66,51	68,01
55,6	69,77	75,94	6,11	74,76	82,87	69,42	66,51	68,01
55,7	69,77	75,93	6,10	74,77	82,87	69,41	66,51	68,00
55,8	69,77	75,93	6,10	74,77	82,85	69,41	66,51	68,01
55,9	69,76	75,93	6,12	74,77	82,85	69,41	66,51	68,01
56	69,76	75,93	6,12	74,77	82,85	69,41	66,50	68,00
56,1	69,76	75,93	6,12	74,77	82,86	69,42	66,51	68,01
56,2	69,77	75,94	6,11	74,77	82,86	69,41	66,51	68,01
56,3	69,77	75,94	6,11	74,77	82,86	69,41	66,51	68,01
56,4	69,77	75,94	6,11	74,77	82,86	69,41	66,51	68,00
56,5	69,77	75,94	6,11	74,77	82,86	69,41	66,51	68,01
56,6	69,77	75,94	6,10	74,78	82,86	69,41	66,51	68,01
56,7	69,77	75,94	6,10	74,78	82,86	69,41	66,51	68,01
56,8	69,78	75,94	6,12	74,78	82,87	69,41	66,51	68,01
56,9	69,77	75,93	6,10	74,78	82,86	69,41	66,50	68,01
57	69,77	75,93	6,10	74,78	82,86	69,41	66,50	68,00
57,1	69,77	75,93	6,11	74,78	82,87	69,41	66,50	68,00
57,2	69,77	75,93	6,11	74,78	82,86	69,41	66,50	68,01
57,3	69,77	75,94	6,10	74,78	82,86	69,41	66,51	68,01
57,4	69,77	75,94	6,10	74,78	82,86	69,41	66,51	68,01
57,5	69,77	75,94	6,10	74,78	82,86	69,41	66,51	68,01
57,6	69,77	75,93	6,12	74,77	82,86	69,41	66,50	68,01
57,7	69,77	75,93	6,12	74,77	82,86	69,41	66,51	68,01
57,8	69,77	75,94	6,14	74,78	82,86	69,41	66,51	68,01
57,9	69,77	75,94	6,14	74,78	82,86	69,40	66,51	68,01
58	69,77	75,94	6,14	74,77	82,86	69,40	66,51	68,01
58,1	69,77	75,94	6,14	74,77	82,86	69,40	66,50	68,00
58,2	69,77	75,94	6,16	74,77	82,86	69,41	66,51	68,01
58,3	69,77	75,94	6,14	74,78	82,86	69,41	66,51	68,01
58,4	69,77	75,94	6,14	74,78	82,86	69,40	66,51	68,01
58,5	69,77	75,94	6,13	74,78	82,86	69,40	66,51	68,01
58,6	69,77	75,94	6,13	74,78	82,86	69,40	66,51	68,01
58,7	69,77	75,94	6,13	74,77	82,85	69,40	66,51	68,01
58,8	69,77	75,94	6,13	74,77	82,86	69,41	66,51	68,01
58,9	69,77	75,93	6,15	74,78	82,86	69,41	66,51	68,01
59	69,77	75,93	6,15	74,78	82,86	69,41	66,51	68,01
59,1	69,77	75,93	6,15	74,78	82,87	69,41	66,50	68,01
59,2	69,77	75,93	6,14	74,78	82,86	69,41	66,50	68,01
59,3	69,77	75,93	6,14	74,78	82,86	69,40	66,50	68,01
59,4	69,76	75,93	6,12	74,78	82,86	69,40	66,49	68,01
59,5	69,76	75,93	6,12	74,78	82,85	69,40	66,50	68,01
59,6	69,77	75,94	6,13	74,77	82,86	69,40	66,50	68,01
59,7	69,77	75,94	6,13	74,77	82,86	69,41	66,51	68,01
59,8	69,77	75,94	6,13	74,77	82,86	69,40	66,51	68,01
59,9	69,77	75,94	6,13	74,78	82,86	69,40	66,50	68,00
60	69,77	75,94	6,13	74,78	82,86	69,40	66,50	68,01
60,1	69,77	75,93	6,14	74,79	82,86	69,40	66,50	68,01
60,2	69,77	75,93	6,14	74,79	82,86	69,40	66,50	68,00
60,3	69,77	75,93	6,13	74,79	82,86	69,40	66,50	68,00
60,4	69,76	75,93	6,12	74,78	82,85	69,40	66,50	68,00
60,5	69,76	75,93	6,12	74,78	82,86	69,41	66,50	68,00
60,6	69,77	75,93	6,13	74,79	82,87	69,40	66,50	68,01
60,7	69,77	75,93	6,13	74,79	82,87	69,40	66,50	68,00
60,8	69,78	75,94	6,13	74,79	82,87	69,40	66,51	68,01
60,9	69,78	75,94	6,13	74,79	82,86	69,40	66,50	68,01
61	69,77	75,93	6,13	74,78	82,86	69,40	66,50	68,00
61,1	69,78	75,94	6,13	74,79	82,86	69,40	66,50	68,01
61,2	69,78	75,94	6,13	74,79	82,86	69,41	66,50	68,00
61,3	69,76	75,92	6,13	74,79	82,86	69,41	66,50	68,00
61,4	69,76	75,92	6,13	74,79	82,86	69,40	66,49	68,00
61,5	69,77	75,92	6,13	74,79	82,86	69,40	66,49	68,00
61,6	69,77	75,92	6,13	74,79	82,85	69,40	66,50	68,00
61,7	69,76	75,93	6,11	74,78	82,85	69,39	66,49	68,00
61,8	69,78	75,93	6,12	74,79	82,85	69,40	66,50	68,00
61,9	69,78	75,93	6,12	74,79	82,85	69,39	66,50	68,00
62	69,77	75,93	6,13	74,78	82,85	69,40	66,50	68,01
62,1	69,77	75,93	6,13	74,78	82,85	69,39	66,50	68,00
62,2	69,78	75,93	6,13	74,80	82,86	69,39	66,50	68,00
62,3	69,78	75,93	6,13	74,80	82,85	69,39	66,50	67,99
62,4	69,78	75,93	6,13	74,80	82,86	69,39	66,50	68,00
62,5	69,78	75,94	6,13	74,80	82,86	69,39	66,50	68,00
62,6	69,78	75,94	6,13	74,80	82,86	69,39	66,50	68,00
62,7	69,77	75,93	6,11	74,80	82,86	69,39	66,50	68,00
62,8	69,77	75,93	6,11	74,80	82,86	69,39	66,50	68,00
62,9	69,77	75,93	6,11	74,80	82,85	69,39	66,50	68,00
63	69,78	75,93	6,12	74,79	82,84	69,39	66,50	68,00
63,1	69,78	75,93	6,12	74,79	82,85	69,39	66,50	68,00
63,2	69,78	75,93	6,12	74,80	82,86	69,40	66,51	68,00
63,3	69,78	75,93	6,12	74,80	82,87	69,40	66,51	68,00
63,4	69,79	75,94	6,14	74,80	82,86	69,39	66,51	68,00
63,5	69,79	75,94	6,14	74,80	82,86	69,39	66,50	67,99
63,6	69,77	75,93	6,13	74,80	82,86	69,39	66,50	68,00
63,7	69,78	75,93	6,15	74,81	82,86	69,39	66,50	68,00
63,8	69,78	75,93	6,15	74,81	82,86	69,38	66,49	68,00
63,9	69,77	75,93	6,13	74,80	82,86	69,37	66,49	67,99
64	69,77	75,93	6,13	74,80	82,86	69,39	66,50	68,00
64,1	69,78	75,93	6,13	74,80	82,86	69,39	66,50	68,00
64,2	69,78	75,93	6,13	74,80	82,85	69,39	66,50	68,00
64,3	69,78	75,93	6,12	74,81	82,86	69,39	66,50	68,00
64,4	69,78	75,93	6,12	74,80	82,85	69,39	66,50	67,99
64,5	69,78	75,93	6,12	74,80	82,85	69,38	66,50	68,00
64,6	69,78	75,93	6,12	74,80	82,86	69,39	66,50	68,00
64,7	69,78	75,93	6,12	74,80	82,86	69,39	66,50	68,00
64,8	69,78	75,93	6,13	74,80	82,85	69,39	66,50	68,00
64,9	69,78	75,93	6,13	74,80	82,86	69,39	66,50	68,00
65	69,77	75,93	6,14	74,80	82,86	69,38	66,50	68,00
65,1	69,78	75,93	6,13	74,81	82,86	69,39	66,50	68,00
65,2	69,78	75,93	6,13	74,81	82,86	69,38	66,49	68,00
65,3	69,78	75,93	6,12	74,81	82,86	69,39	66,49	67,99
65,4	69,78	75,93	6,12	74,81	82,85	69,39	66,50	68,00
65,5	69,78	75,93	6,12	74,81	82,85	69,38	66,49	68,00
65,6	69,78	75,93	6,12	74,81	82,85	69,38	66,50	68,00
65,7	69,78	75,93	6,12	74,81	82,86	69,39	66,50	68,00
65,8	69,79	75,93	6,11	74,82	82,86	69,39	66,50	68,00
65,9	69,79	75,93	6,11	74,82	82,85	69,38	66,50	68,00
66	69,78	75,93	6,12	74,80	82,86	69,39	66,50	68,00
66,1	69,78	75,93	6,12	74,80	82,86	69,39	66,50	68,00
66,2	69,78	75,93	6,12	74,81	82,86	69,38	66,49	68,00
66,3	69,78	75,93	6,12	74,81	82,85	69,37	66,49	68,00
66,4	69,78	75,93	6,12	74,81	82,85	69,38	66,50	68,00
66,5	69,78	75,92	6,12	74,81	82,86	69,38	66,49	68,01
66,6	69,78	75,92	6,12	74,81	82,85	69,39	66,50	68,00
66,7	69,78	75,93	6,12	74,81	84,45	70,97	68,09	69,59
66,8	69,78	75,93	6,12	74,81	84,45	70,98	68,09	69,59
66,9	71,37	77,52	7,70	76,40	84,44	70,98	68,08	69,59
67	71,37	77,52	7,70	76,40	82,37	68,86	65,90	67,63
67,1	71,37	77,52	7,71	76,40	82,02	68,52	65,54	67,36
67,2	71,37	77,52	7,71	76,40	81,91	68,43	65,45	67,29
67,3	71,37	77,52	7,71	76,40	81,83	68,39	65,41	67,24
67,4	71,37	77,52	7,71	76,40	81,77	68,34	65,37	67,21
67,5	71,37	77,52	7,71	76,40	81,73	68,30	65,35	67,18
67,6	68,82	74,86	5,89	73,79	81,69	68,28	65,33	67,15
67,7	68,82	74,86	5,89	73,79	81,65	68,26	65,31	67,13
67,8	68,79	74,82	5,88	73,75	81,62	68,23	65,29	67,10
67,9	68,76	74,78	5,90	73,72	81,60	68,21	65,28	67,09
68	68,76	74,78	5,90	73,72	81,58	68,20	65,27	67,07
68,1	68,74	74,76	5,90	73,68	81,54	68,17	65,25	67,05
68,2	68,74	74,76	5,90	73,68	81,50	68,14	65,24	67,02
68,3	68,72	74,73	5,89	73,65	81,50	68,13	65,23	67,01
68,4	68,72	74,72	5,89	73,64	81,47	68,12	65,23	67,00
68,5	68,72	74,72	5,89	73,64	81,46	68,11	65,22	66,99
68,6	68,69	74,69	5,89	73,63	81,45	68,10	65,21	66,97
68,7	68,69	74,69	5,89	73,63	81,44	68,09	65,21	66,97
68,8	68,68	74,67	5,89	73,61	81,43	68,08	65,20	66,96
68,9	68,68	74,67	5,89	73,61	81,42	68,07	65,19	66,95
69	68,67	74,65	5,88	73,61	81,40	68,06	65,18	66,94
69,1	68,66	74,65	5,90	73,60	81,40	68,05	65,17	66,93
69,2	68,66	74,65	5,90	73,60	81,38	68,05	65,17	66,92
69,3	68,65	74,63	5,89	73,59	81,36	68,04	65,17	66,91
69,4	68,65	74,63	5,89	73,59	81,36	68,03	65,16	66,91
69,5	68,64	74,62	5,90	73,58	81,36	68,03	65,17	66,91
69,6	68,64	74,62	5,90	73,58	81,34	68,03	65,16	66,90
69,7	68,63	74,62	5,89	73,57	81,33	68,02	65,16	66,90
69,8	68,63	74,60	5,89	73,57	81,33	68,02	65,15	66,89
69,9	68,63	74,60	5,89	73,57	81,32	68,02	65,16	66,89
70	68,62	74,59	5,88	73,57	81,32	68,01	65,14	66,89
70,1	68,62	74,59	5,88	73,57	81,32	68,01	65,15	66,89
70,2	68,60	74,58	5,86	73,54	81,32	68,01	65,15	66,88
70,3	68,60	74,58	5,86	73,54	81,31	68,00	65,15	66,87
70,4	68,60	74,58	5,86	73,54	81,31	67,99	65,14	66,87
70,5	68,60	74,57	5,88	73,54	81,31	67,99	65,14	66,87
70,6	68,60	74,57	5,88	73,54	81,30	67,98	65,13	66,87
70,7	68,59	74,56	5,88	73,54	81,29	67,98	65,14	66,86
70,8	68,59	74,56	5,88	73,54	81,28	67,98	65,14	66,86
70,9	68,58	74,56	5,87	73,53	81,27	67,98	65,13	66,86
71	68,58	74,56	5,87	73,53	81,27	67,98	65,13	66,86
71,1	68,58	74,55	5,89	73,53	81,27	67,98	65,13	66,85
71,2	68,58	74,55	5,89	73,53	81,27	67,97	65,13	66,85
71,3	68,58	74,55	5,89	73,53	81,27	67,96	65,12	66,84
71,4	68,57	74,55	5,90	73,53	81,27	67,96	65,12	66,85
71,5	68,57	74,55	5,90	73,53	81,27	67,95	65,12	66,84
71,6	68,57	74,54	5,89	73,52	81,27	67,95	65,12	66,84
71,7	68,57	74,54	5,89	73,52	81,26	67,94	65,12	66,83
71,8	68,56	74,53	5,89	73,51	81,24	67,95	65,12	66,83
71,9	68,56	74,53	5,89	73,51	81,25	67,95	65,12	66,84
72	68,56	74,53	5,89	73,51	81,24	67,95	65,12	66,83
72,1	68,56	74,52	5,88	73,51	81,24	67,94	65,11	66,83
72,2	68,56	74,52	5,88	73,51	81,24	67,94	65,11	66,83
72,3	68,55	74,51	5,89	73,51	81,24	67,95	65,11	66,83
72,4	68,55	74,51	5,89	73,51	81,23	67,95	65,12	66,83
72,5	68,55	74,51	5,87	73,50	81,23	67,95	65,12	66,82
72,6	68,55	74,51	5,87	73,50	81,22	67,94	65,11	66,82
72,7	68,55	74,51	5,87	73,50	81,22	67,93	65,11	66,82
72,8	68,54	74,49	5,88	73,50	81,23	67,93	65,11	66,82
72,9	68,54	74,49	5,88	73,50	81,23	67,93	65,11	66,82
73	68,54	74,50	5,88	73,49	81,22	67,94	65,11	66,82
73,1	68,54	74,50	5,88	73,49	81,21	67,92	65,10	66,82
73,2	68,54	74,49	5,88	73,49	81,21	67,93	65,10	66,81
73,3	68,54	74,49	5,88	73,49	81,22	67,93	65,11	66,82
73,4	68,54	74,49	5,88	73,49	81,22	67,93	65,10	66,81
73,5	68,53	74,49	5,89	73,49	81,22	67,93	65,10	66,81
73,6	68,53	74,49	5,89	73,49	81,21	67,92	65,10	66,81
73,7	68,53	74,48	5,89	73,48	81,22	67,92	65,10	66,81
73,8	68,53	74,48	5,89	73,48	81,21	67,92	65,10	66,81
73,9	68,53	74,48	5,88	73,49	81,21	67,92	65,10	66,81
74	68,53	74,48	5,88	73,48	81,21	67,92	65,10	66,81
74,1	68,53	74,48	5,88	73,48	81,21	67,92	65,10	66,81
74,2	68,52	74,48	5,87	73,48	81,20	67,92	65,09	66,81
74,3	68,52	74,48	5,87	73,48	81,21	67,92	65,09	66,81
74,4	68,52	74,48	5,87	73,48	81,20	67,91	65,09	66,81
74,5	68,51	74,46	5,87	73,48	81,20	67,91	65,09	66,80
74,6	68,51	74,46	5,87	73,48	81,21	67,91	65,09	66,80
74,7	68,51	74,47	5,87	73,48	81,20	67,91	65,10	66,80
74,8	68,51	74,47	5,87	73,48	81,19	67,92	65,10	66,80
74,9	68,50	74,46	5,89	73,47	81,19	67,92	65,10	66,80
75	68,50	74,46	5,89	73,47	81,19	67,92	65,09	66,80
75,1	68,51	74,46	5,87	73,46	81,21	67,91	65,09	66,80
75,2	68,51	74,45	5,88	73,47	81,20	67,91	65,08	66,80
75,3	68,51	74,45	5,88	73,47	81,20	67,91	65,09	66,80
75,4	68,50	74,46	5,88	73,47	81,19	67,91	65,09	66,80
75,5	68,50	74,46	5,88	73,47	81,19	67,91	65,09	66,80
75,6	68,50	74,44	5,87	73,47	81,20	67,90	65,08	66,79
75,7	68,50	74,44	5,87	73,47	81,20	67,90	65,08	66,79
75,8	68,50	74,44	5,86	73,47	81,21	67,91	65,09	66,80
75,9	68,49	74,43	5,85	73,47	81,20	67,91	65,08	66,79
76	68,49	74,43	5,85	73,47	81,20	67,90	65,08	66,79
76,1	68,49	74,43	5,85	73,47	81,19	67,91	65,09	66,79
76,2	68,49	74,43	5,85	73,47	81,19	67,90	65,09	66,79
76,3	68,49	74,44	5,86	73,46	81,19	67,91	65,09	66,79
76,4	68,49	74,44	5,86	73,46	81,20	67,91	65,09	66,79
76,5	68,50	74,44	5,86	73,47	81,19	67,91	65,09	66,79
76,6	68,50	74,44	5,87	73,46	81,19	67,91	65,09	66,79
76,7	68,50	74,44	5,87	73,46	81,19	67,90	65,09	66,79
76,8	68,49	74,44	5,86	73,45	81,18	67,90	65,09	66,79
76,9	68,49	74,44	5,86	73,45	81,18	67,90	65,09	66,79
77	68,49	74,44	5,86	73,46	81,18	67,90	65,09	66,79
77,1	68,49	74,44	5,86	73,46	81,18	67,90	65,09	66,79
77,2	68,49	74,43	5,86	73,46	81,18	67,90	65,09	66,79
77,3	68,48	74,42	5,87	73,46	81,19	67,89	65,08	66,79
77,4	68,48	74,42	5,87	73,46	81,19	67,89	65,08	66,79
77,5	68,49	74,43	5,88	73,45	81,18	67,91	65,10	66,80
77,6	68,49	74,43	5,88	73,45	81,17	67,90	65,09	66,80
77,7	68,49	74,43	5,90	73,45	81,17	67,90	65,09	66,79
77,8	68,49	74,43	5,90	73,45	81,17	67,90	65,09	66,79
77,9	68,48	74,43	5,89	73,45	81,17	67,89	65,08	66,78
78	68,48	74,42	5,88	73,45	81,17	67,89	65,08	66,78
78,1	68,48	74,42	5,88	73,45	81,17	67,88	65,07	66,78
78,2	68,48	74,42	5,88	73,45	81,17	67,89	65,07	66,78
78,3	68,48	74,42	5,88	73,45	81,17	67,90	65,09	66,78
78,4	68,48	74,42	5,90	73,44	81,16	67,89	65,08	66,78
78,5	68,48	74,42	5,90	73,44	81,17	67,89	65,08	66,78
78,6	68,48	74,42	5,87	73,45	81,17	67,90	65,08	66,79
78,7	68,47	74,41	5,87	73,44	81,17	67,89	65,08	66,78
78,8	68,47	74,41	5,87	73,44	81,16	67,90	65,08	66,78
78,9	68,48	74,41	5,88	73,45	81,17	67,90	65,08	66,78
79	68,48	74,41	5,88	73,45	81,16	67,89	65,07	66,78
79,1	68,47	74,41	5,88	73,45	81,16	67,89	65,08	66,78
79,2	68,47	74,41	5,88	73,45	81,16	67,89	65,08	66,78
79,3	68,47	74,41	5,88	73,45	81,17	67,90	65,08	66,78
79,4	68,47	74,41	5,87	73,45	81,16	67,89	65,07	66,77
79,5	68,47	74,41	5,87	73,45	81,16	67,89	65,08	66,78
79,6	68,47	74,41	5,87	73,45	81,17	67,90	65,08	66,78
79,7	68,47	74,41	5,87	73,45	81,17	67,89	65,08	66,78
79,8	68,47	74,41	5,89	73,45	81,17	67,89	65,08	66,78
79,9	68,47	74,41	5,89	73,45	81,17	67,90	65,08	66,78
80	68,47	74,41	5,89	73,45	81,16	67,89	65,08	66,78
80,1	68,47	74,40	5,89	73,45	81,16	67,89	65,08	66,79
80,2	68,47	74,40	5,89	73,45	81,16	67,89	65,09	66,79
80,3	68,47	74,41	5,88	73,45	81,15	67,89	65,09	66,78
80,4	68,47	74,41	5,88	73,45	81,15	67,89	65,08	66,78
80,5	68,46	74,41	5,88	73,44	81,15	67,89	65,09	66,78
80,6	68,46	74,41	5,88	73,44	81,15	67,89	65,08	66,78
80,7	68,46	74,41	5,88	73,44	81,14	67,88	65,08	66,78
80,8	68,46	74,40	5,86	73,43	81,13	67,89	65,09	66,78
80,9	68,46	74,40	5,86	73,43	81,14	67,89	65,08	66,78
81	68,46	74,41	5,87	73,43	81,14	67,89	65,08	66,78
81,1	68,46	74,41	5,87	73,43	81,15	67,90	65,09	66,79
81,2	68,46	74,41	5,87	73,44	81,16	67,90	65,09	66,78
81,3	68,46	74,41	5,88	73,43	81,14	67,90	65,08	66,78
81,4	68,46	74,41	5,88	73,43	81,13	67,90	65,09	66,78
81,5	68,45	74,41	5,89	73,43	81,14	67,90	65,09	66,78
81,6	68,45	74,41	5,89	73,43	81,13	67,90	65,09	66,78
81,7	68,45	74,41	5,90	73,42	81,14	67,89	65,09	66,78
81,8	68,45	74,41	5,90	73,42	81,13	67,89	65,08	66,78
81,9	68,45	74,41	5,91	73,42	81,14	67,90	65,08	66,78
82	68,45	74,41	5,91	73,43	81,14	67,89	65,08	66,78
82,1	68,45	74,41	5,91	73,43	81,15	67,89	65,08	66,78
82,2	68,45	74,40	5,90	73,42	81,14	67,89	65,08	66,78
82,3	68,45	74,40	5,90	73,42	81,15	67,89	65,08	66,78
82,4	68,45	74,40	5,90	73,42	81,15	67,89	65,08	66,78
82,5	68,45	74,40	5,90	73,42	81,14	67,88	65,07	66,78
82,6	68,45	74,39	5,87	73,42	81,14	67,89	65,07	66,78
82,7	68,45	74,40	5,88	73,42	81,14	67,88	65,07	66,77
82,8	68,45	74,40	5,88	73,42	81,15	67,89	65,08	66,77
82,9	68,45	74,39	5,88	73,43	81,15	67,88	65,07	66,77
83	68,45	74,39	5,88	73,43	81,15	67,89	65,08	66,77
83,1	68,46	74,39	5,88	73,43	81,14	67,89	65,08	66,78
83,2	68,46	74,39	5,88	73,43	81,15	67,89	65,08	66,78
83,3	68,46	74,40	5,88	73,43	81,15	67,89	65,08	66,78
83,4	68,44	74,40	5,86	73,42	81,15	67,88	65,08	66,78
83,5	68,44	74,40	5,86	73,42	81,14	67,89	65,08	66,78
83,6	68,45	74,40	5,88	73,42	81,14	67,89	65,09	66,78
83,7	68,45	74,40	5,88	73,42	81,15	67,89	65,09	66,78
83,8	68,45	74,40	5,86	73,42	81,15	67,89	65,08	66,78
83,9	68,45	74,40	5,86	73,42	81,15	67,89	65,08	66,78
84	68,44	74,40	5,88	73,42	81,14	67,89	65,08	66,78
84,1	68,45	74,40	5,88	73,42	81,14	67,89	65,08	66,78
84,2	68,45	74,40	5,88	73,42	81,14	67,90	65,09	66,78
84,3	68,45	74,40	5,88	73,42	81,14	67,89	65,08	66,77
84,4	68,45	74,40	5,88	73,42	81,15	67,89	65,08	66,77
84,5	68,45	74,39	5,88	73,41	81,15	67,89	65,08	66,77
84,6	68,45	74,39	5,88	73,41	81,14	67,88	65,08	66,77
84,7	68,45	74,40	5,90	73,41	81,14	67,88	65,08	66,77
84,8	68,45	74,40	5,88	73,42	81,13	67,89	65,08	66,77
84,9	68,45	74,40	5,88	73,42	81,14	67,89	65,09	66,77
85	68,44	74,39	5,88	73,41	81,14	67,89	65,08	66,77
85,1	68,44	74,39	5,88	73,41	81,13	67,89	65,08	66,77
85,2	68,45	74,40	5,89	73,41	81,14	67,89	65,08	66,77
85,3	68,45	74,40	5,89	73,41	81,14	67,89	65,09	66,78
85,4	68,45	74,39	5,88	73,41	81,14	67,89	65,08	66,77
85,5	68,44	74,39	5,89	73,41	81,14	67,88	65,08	66,77
85,6	68,44	74,39	5,89	73,41	81,14	67,88	65,08	66,77
85,7	68,44	74,39	5,89	73,41	81,14	67,88	65,08	66,77
85,8	68,44	74,39	5,89	73,41	81,14	67,88	65,08	66,77
85,9	68,45	74,39	5,89	73,41	81,15	67,89	65,08	66,78
86	68,45	74,39	5,89	73,41	81,15	67,89	65,09	66,78
86,1	68,44	74,38	5,89	73,41	81,14	67,89	65,08	66,78
86,2	68,44	74,39	5,88	73,42	81,13	67,89	65,08	66,78
86,3	68,44	74,39	5,88	73,42	81,14	67,89	65,08	66,78
86,4	68,44	74,39	5,89	73,42	81,14	67,89	65,08	66,77
86,5	68,44	74,39	5,89	73,42	81,13	67,89	65,07	66,77
86,6	68,44	74,39	5,89	73,42	81,14	67,88	65,08	66,77
86,7	68,44	74,39	5,89	73,42	81,14	67,89	65,07	66,77
86,8	68,44	74,39	5,90	73,42	81,14	67,89	65,08	66,77
86,9	68,44	74,38	5,90	73,42	81,14	67,89	65,07	66,77
87	68,44	74,38	5,90	73,42	81,15	67,89	65,08	66,77
87,1	68,44	74,38	5,89	73,42	81,14	67,89	65,08	66,77
87,2	68,44	74,38	5,89	73,42	81,14	67,88	65,07	66,77
87,3	68,43	74,38	5,89	73,42	81,13	67,88	65,07	66,77
87,4	68,43	74,38	5,88	73,41	81,14	67,89	65,07	66,77
87,5	68,43	74,38	5,88	73,41	81,13	67,89	65,08	66,77
87,6	68,43	74,37	5,89	73,41	81,13	67,88	65,08	66,77
87,7	68,43	74,37	5,89	73,41	81,13	67,88	65,07	66,77
87,8	68,43	74,37	5,90	73,41	81,14	67,88	65,07	66,77
87,9	68,43	74,37	5,90	73,41	81,14	67,88	65,08	66,77
88	68,43	74,38	5,88	73,41	81,14	67,89	65,08	66,77
88,1	68,43	74,38	5,88	73,41	81,13	67,89	65,08	66,77
88,2	68,43	74,38	5,88	73,41	81,13	67,88	65,08	66,77
88,3	68,43	74,37	5,88	73,41	81,12	67,88	65,08	66,77
88,4	68,43	74,37	5,88	73,41	81,12	67,88	65,08	66,77
88,5	68,43	74,37	5,88	73,41	81,12	67,88	65,08	66,77
88,6	68,43	74,37	5,88	73,41	81,13	67,88	65,07	66,77
88,7	68,43	74,37	5,88	73,41	81,13	67,89	65,08	66,78
88,8	68,43	74,37	5,89	73,41	81,13	67,89	65,08	66,78
88,9	68,43	74,37	5,89	73,41	81,12	67,88	65,07	66,77
89	68,42	74,37	5,89	73,40	81,12	67,88	65,07	66,77
89,1	68,42	74,37	5,89	73,40	81,13	67,88	65,07	66,77
89,2	68,42	74,37	5,89	73,40	81,13	67,88	65,07	66,77
89,3	68,42	74,37	5,89	73,40	81,12	67,88	65,07	66,77
89,4	68,43	74,37	5,88	73,40	81,12	67,88	65,06	66,77
89,5	70,01	75,96	7,49	74,99	82,71	69,46	66,66	68,36
89,6	70,01	75,96	7,49	74,99	82,41	69,15	66,34	68,07
89,7	67,69	73,58	5,68	72,66	80,57	67,24	64,32	66,33
89,8	67,69	73,58	5,68	72,66	80,40	67,10	64,18	66,22
89,9	67,69	73,58	5,68	72,66	80,30	67,03	64,12	66,16
90	67,69	73,58	5,68	72,66	80,22	66,97	64,06	66,11
90,1	67,58	73,46	5,67	72,51	80,17	66,93	64,04	66,08
90,2	67,58	73,46	5,67	72,51	80,12	66,90	64,02	66,05
90,3	67,58	73,46	5,67	72,51	80,07	66,86	64,00	66,01
90,4	67,54	73,41	5,67	72,46	80,04	66,85	63,99	66,00
90,5	67,54	73,41	5,67	72,46	80,01	66,82	63,97	65,98
90,6	67,50	73,35	5,68	72,40	79,98	66,80	63,96	65,96
90,7	67,50	73,35	5,68	72,40	79,95	66,78	63,95	65,94
90,8	67,50	73,35	5,68	72,40	79,93	66,76	63,93	65,92
90,9	67,47	73,32	5,69	72,37	79,91	66,75	63,92	65,90
91	67,47	73,32	5,69	72,37	79,90	66,73	63,92	65,89
91,1	67,44	73,28	5,67	72,33	79,87	66,72	63,91	65,87
91,2	67,44	73,28	5,67	72,33	79,87	66,71	63,90	65,86
91,3	67,42	73,26	5,66	72,31	79,85	66,70	63,89	65,84
91,4	67,42	73,26	5,66	72,31	79,82	66,68	63,87	65,83
91,5	67,42	73,26	5,66	72,31	79,82	66,67	63,87	65,83
91,6	67,39	73,23	5,66	72,29	79,80	66,66	63,86	65,82
91,7	67,39	73,23	5,66	72,29	79,80	66,66	63,86	65,81
91,8	67,38	73,21	5,66	72,27	79,78	66,65	63,85	65,80
91,9	67,38	73,21	5,66	72,27	79,77	66,64	63,84	65,79
92	67,37	73,19	5,65	72,25	79,76	66,63	63,84	65,78
92,1	67,37	73,19	5,65	72,25	79,75	66,63	63,84	65,78
92,2	67,37	73,18	5,65	72,24	79,74	66,62	63,83	65,77
92,3	67,36	73,16	5,65	72,24	79,73	66,61	63,83	65,77
92,4	67,36	73,16	5,65	72,24	79,72	66,60	63,82	65,76
92,5	67,36	73,16	5,65	72,24	79,71	66,60	63,82	65,76
92,6	67,36	73,16	5,65	72,24	79,72	66,60	63,82	65,75
92,7	67,34	73,14	5,67	72,23	79,71	66,60	63,82	65,75
92,8	67,34	73,14	5,67	72,23	79,70	66,59	63,81	65,75
92,9	67,34	73,14	5,69	72,22	79,71	66,59	63,81	65,74
93	67,34	73,14	5,66	72,21	79,70	66,59	63,82	65,74
93,1	67,34	73,14	5,66	72,21	79,70	66,58	63,82	65,74
93,2	67,33	73,12	5,67	72,20	79,68	66,58	63,81	65,73
93,3	67,33	73,12	5,67	72,20	79,68	66,58	63,81	65,73
93,4	67,32	73,12	5,67	72,19	79,68	66,58	63,82	65,73
93,5	67,32	73,12	5,67	72,19	79,67	66,57	63,81	65,73
93,6	67,32	73,12	5,67	72,19	79,66	66,56	63,81	65,72
93,7	67,31	73,10	5,67	72,19	79,66	66,56	63,80	65,72
93,8	67,31	73,10	5,67	72,19	79,66	66,56	63,80	65,71
93,9	67,30	73,09	5,68	72,18	79,66	66,56	63,80	65,72
94	67,30	73,09	5,68	72,18	79,65	66,56	63,80	65,71
94,1	67,29	73,07	5,65	72,18	79,65	66,55	63,79	65,71
94,2	67,29	73,07	5,65	72,18	79,64	66,55	63,79	65,71
94,3	67,29	73,07	5,65	72,18	79,64	66,55	63,79	65,71
94,4	67,29	73,07	5,65	72,18	79,63	66,54	63,79	65,70
94,5	67,29	73,07	5,65	72,18	79,62	66,55	63,79	65,70
94,6	67,28	73,06	5,66	72,17	79,63	66,55	63,78	65,69
94,7	67,28	73,06	5,66	72,17	79,62	66,55	63,78	65,69
94,8	67,28	73,06	5,66	72,17	79,62	66,54	63,78	65,69
94,9	67,28	73,05	5,66	72,17	79,63	66,54	63,78	65,69
95	67,28	73,05	5,66	72,17	79,62	66,55	63,78	65,69
95,1	67,27	73,04	5,66	72,16	79,62	66,54	63,78	65,69
95,2	67,27	73,04	5,66	72,16	79,62	66,54	63,78	65,69
95,3	67,27	73,04	5,66	72,16	79,61	66,54	63,77	65,68
95,4	67,27	73,04	5,66	72,16	79,60	66,53	63,77	65,67
95,5	67,27	73,03	5,66	72,15	79,60	66,53	63,77	65,67
95,6	67,26	73,03	5,66	72,15	79,60	66,53	63,77	65,67
95,7	67,26	73,03	5,66	72,15	79,60	66,53	63,77	65,68
95,8	67,26	73,03	5,66	72,15	79,61	66,53	63,77	65,67
95,9	67,26	73,03	5,66	72,15	79,60	66,52	63,76	65,67
96	67,25	73,01	5,66	72,14	79,59	66,53	63,76	65,67
96,1	67,25	73,01	5,66	72,14	79,60	66,52	63,77	65,67
96,2	67,25	73,01	5,65	72,14	79,59	66,52	63,77	65,67
96,3	67,25	73,01	5,65	72,14	79,59	66,52	63,77	65,67
96,4	67,25	73,01	5,65	72,14	79,58	66,52	63,76	65,66
96,5	67,24	73,01	5,67	72,13	79,58	66,51	63,77	65,66
96,6	67,24	73,01	5,67	72,13	79,58	66,52	63,76	65,66
96,7	67,23	73,00	5,65	72,12	79,58	66,52	63,77	65,66
96,8	67,23	73,00	5,65	72,12	79,58	66,52	63,76	65,66
96,9	67,23	73,00	5,65	72,12	79,57	66,51	63,76	65,66
97	67,23	72,99	5,66	72,12	79,56	66,51	63,76	65,66
97,1	67,23	72,99	5,66	72,12	79,56	66,52	63,76	65,66
97,2	67,23	72,98	5,65	72,12	79,55	66,52	63,76	65,66
97,3	67,23	72,98	5,65	72,12	79,55	66,52	63,76	65,65
97,4	67,23	72,98	5,65	72,12	79,56	66,51	63,75	65,66
97,5	67,23	72,98	5,65	72,12	79,55	66,52	63,75	65,66
97,6	67,22	72,98	5,65	72,11	79,55	66,51	63,76	65,66
97,7	67,22	72,97	5,68	72,11	79,56	66,51	63,75	65,66
97,8	67,22	72,97	5,68	72,11	79,55	66,51	63,75	65,66
97,9	67,22	72,97	5,68	72,11	79,55	66,51	63,75	65,66
98	67,22	72,97	5,68	72,11	79,56	66,51	63,76	65,66
98,1	67,22	72,97	5,66	72,11	79,56	66,52	63,76	65,66
98,2	67,22	72,97	5,66	72,11	79,55	66,51	63,76	65,66
98,3	67,22	72,97	5,67	72,10	79,55	66,52	63,76	65,66
98,4	67,22	72,97	5,67	72,10	79,55	66,52	63,76	65,65
98,5	67,22	72,97	5,67	72,10	79,55	66,51	63,76	65,65
98,6	67,21	72,97	5,67	72,11	79,55	66,51	63,76	65,65
98,7	67,21	72,97	5,67	72,11	79,54	66,51	63,76	65,65
98,8	67,21	72,97	5,66	72,11	79,54	66,52	63,76	65,65
98,9	67,21	72,97	5,66	72,11	79,54	66,51	63,76	65,65
99	67,21	72,97	5,66	72,11	79,54	66,51	63,75	65,65
99,1	67,21	72,96	5,67	72,10	79,54	66,51	63,76	65,65
99,2	67,21	72,96	5,67	72,10	79,54	66,51	63,76	65,64
99,3	67,20	72,96	5,64	72,10	79,54	66,51	63,76	65,65
99,4	67,20	72,96	5,64	72,10	79,54	66,51	63,76	65,65
99,5	67,20	72,96	5,64	72,10	79,53	66,51	63,75	65,64
99,6	67,20	72,94	5,63	72,09	79,53	66,51	63,75	65,64
99,7	67,20	72,94	5,63	72,09	79,53	66,51	63,75	65,64
99,8	67,20	72,94	5,64	72,09	79,54	66,51	63,76	65,64
99,9	67,20	72,94	5,64	72,09	79,53	66,51	63,75	65,64
100	67,20	72,94	5,63	72,10	79,53	66,51	63,76	65,64
100,1	67,20	72,94	5,63	72,10	79,53	66,51	63,76	65,63
100,2	67,20	72,94	5,65	72,09	79,54	66,51	63,76	65,64
100,3	67,20	72,93	5,64	72,10	79,53	66,51	63,76	65,63
100,4	67,20	72,93	5,64	72,10	79,52	66,51	63,76	65,63
100,5	67,19	72,93	5,66	72,09	79,52	66,51	63,76	65,63
100,6	67,19	72,93	5,66	72,09	79,52	66,50	63,75	65,64
100,7	67,19	72,93	5,66	72,09	79,52	66,51	63,76	65,64
100,8	67,19	72,93	5,64	72,09	79,53	66,51	63,76	65,64
100,9	67,19	72,93	5,65	72,09	79,53	66,51	63,76	65,64
101	67,19	72,93	5,64	72,09	79,53	66,50	63,75	65,63
101,1	67,19	72,93	5,64	72,09	79,53	66,51	63,75	65,63
101,2	67,18	72,93	5,65	72,08	79,52	66,50	63,75	65,63
101,3	67,18	72,93	5,65	72,08	79,53	66,50	63,75	65,63
101,4	67,18	72,93	5,64	72,09	79,53	66,50	63,75	65,63
101,5	67,18	72,93	5,64	72,09	79,52	66,51	63,75	65,63
101,6	67,18	72,92	5,63	72,08	79,53	66,50	63,74	65,63
101,7	67,18	72,92	5,64	72,08	79,52	66,50	63,75	65,63
101,8	67,18	72,92	5,64	72,08	79,52	66,50	63,75	65,63
101,9	67,18	72,92	5,65	72,08	79,52	66,50	63,76	65,64
102	67,18	72,92	5,65	72,08	79,53	66,50	63,76	65,63
102,1	67,18	72,92	5,63	72,08	79,53	66,50	63,76	65,63
102,2	67,18	72,92	5,63	72,08	79,53	66,50	63,76	65,63
102,3	67,18	72,92	5,63	72,08	79,53	66,51	63,76	65,63
102,4	67,18	72,92	5,64	72,07	79,53	66,51	63,76	65,63
102,5	67,18	72,92	5,64	72,07	79,52	66,51	63,76	65,63
102,6	67,17	72,91	5,63	72,07	79,52	66,51	63,76	65,63
102,7	67,17	72,91	5,63	72,07	79,50	66,51	63,75	65,63
102,8	67,17	72,91	5,63	72,07	79,51	66,51	63,75	65,63
102,9	67,17	72,91	5,63	72,07	79,52	66,51	63,75	65,63
103	67,18	72,92	5,63	72,08	79,52	66,51	63,76	65,63
103,1	67,18	72,92	5,64	72,07	79,52	66,51	63,75	65,63
103,2	67,18	72,92	5,64	72,07	79,51	66,50	63,75	65,63
103,3	67,18	72,92	5,63	72,07	79,52	66,50	63,76	65,63
103,4	67,18	72,92	5,63	72,07	79,51	66,51	63,75	65,63
103,5	67,18	72,92	5,63	72,07	79,51	66,51	63,76	65,63
103,6	67,18	72,92	5,63	72,07	79,51	66,51	63,75	65,63
103,7	67,17	72,91	5,62	72,06	79,51	66,51	63,75	65,63
103,8	67,17	72,91	5,63	72,06	79,51	66,51	63,75	65,63
103,9	67,17	72,91	5,63	72,06	79,51	66,51	63,75	65,63
104	67,17	72,91	5,63	72,06	79,51	66,50	63,75	65,62
104,1	67,17	72,91	5,63	72,06	79,51	66,51	63,76	65,63
104,2	67,16	72,91	5,63	72,06	79,51	66,50	63,75	65,63
104,3	67,16	72,91	5,63	72,06	79,50	66,50	63,76	65,63
104,4	67,16	72,90	5,64	72,06	79,50	66,51	63,76	65,63
104,5	67,16	72,90	5,64	72,06	79,51	66,51	63,76	65,63
104,6	67,16	72,90	5,64	72,06	79,50	66,52	63,76	65,63
104,7	67,16	72,90	5,63	72,07	79,50	66,52	63,76	65,63
104,8	67,16	72,90	5,63	72,07	79,50	66,51	63,75	65,63
104,9	67,16	72,90	5,65	72,06	79,51	66,51	63,75	65,62
105	67,16	72,90	5,65	72,06	79,51	66,51	63,76	65,63
105,1	67,16	72,90	5,66	72,06	79,51	66,51	63,76	65,63
105,2	67,16	72,90	5,66	72,06	79,51	66,52	63,76	65,63
105,3	67,16	72,90	5,66	72,06	79,51	66,52	63,76	65,63
105,4	67,15	72,90	5,68	72,05	79,50	66,51	63,76	65,62
105,5	67,15	72,90	5,68	72,05	79,51	66,51	63,76	65,63
105,6	67,15	72,90	5,68	72,05	79,51	66,51	63,75	65,62
105,7	67,15	72,89	5,67	72,05	79,50	66,50	63,75	65,63
105,8	67,15	72,89	5,67	72,05	79,50	66,51	63,75	65,63
105,9	67,14	72,89	5,67	72,04	79,50	66,51	63,75	65,63
106	67,14	72,89	5,67	72,04	79,50	66,51	63,75	65,63
106,1	67,14	72,89	5,67	72,04	79,51	66,50	63,75	65,63
106,2	67,14	72,89	5,67	72,04	79,49	66,50	63,75	65,63
106,3	67,15	72,89	5,67	72,04	79,51	66,51	63,76	65,63
106,4	67,15	72,89	5,68	72,04	79,50	66,51	63,75	65,63
106,5	67,15	72,89	5,68	72,04	79,50	66,51	63,75	65,63
106,6	67,15	72,89	5,68	72,04	79,50	66,51	63,75	65,63
106,7	67,15	72,89	5,68	72,04	79,50	66,51	63,74	65,63
106,8	67,14	72,89	5,69	72,03	79,50	66,51	63,75	65,63
106,9	67,14	72,89	5,69	72,03	79,50	66,51	63,75	65,63
107	67,15	72,89	5,67	72,04	79,49	66,51	63,75	65,63
107,1	67,15	72,89	5,67	72,04	79,50	66,52	63,76	65,63
107,2	67,15	72,89	5,67	72,04	79,50	66,52	63,76	65,63
107,3	67,15	72,89	5,68	72,04	79,50	66,52	63,76	65,63
107,4	67,15	72,89	5,68	72,04	79,49	66,51	63,75	65,63
107,5	67,15	72,90	5,65	72,04	79,50	66,51	63,75	65,63
107,6	67,15	72,90	5,65	72,04	79,50	66,52	63,76	65,63
107,7	67,15	72,90	5,65	72,04	79,50	66,52	63,76	65,63
107,8	67,15	72,90	5,66	72,04	79,50	66,51	63,75	65,63
107,9	67,15	72,90	5,66	72,04	79,50	66,51	63,76	65,63
108	67,15	72,90	5,68	72,03	79,50	66,52	63,75	65,63
108,1	67,15	72,90	5,68	72,03	79,49	66,52	63,76	65,63
108,2	67,14	72,89	5,68	72,03	79,49	66,52	63,75	65,64
108,3	67,14	72,89	5,68	72,03	79,49	66,51	63,75	65,63
108,4	67,14	72,89	5,69	72,02	79,48	66,51	63,75	65,63
108,5	67,13	72,88	5,68	72,02	79,49	66,51	63,75	65,63
108,6	67,13	72,88	5,68	72,02	79,49	66,51	63,74	65,63
108,7	67,14	72,89	5,68	72,02	79,49	66,51	63,75	65,63
108,8	67,14	72,89	5,68	72,02	79,48	66,51	63,75	65,63
108,9	67,14	72,89	5,68	72,02	79,49	66,52	63,75	65,63
109	67,14	72,89	5,68	72,02	79,48	66,51	63,74	65,62
109,1	67,14	72,89	5,68	72,02	79,48	66,52	63,74	65,62
109,2	67,14	72,88	5,68	72,02	79,49	66,52	63,75	65,62
109,3	67,14	72,88	5,68	72,02	79,48	66,52	63,75	65,63
109,4	67,14	72,88	5,65	72,03	79,48	66,51	63,75	65,63
109,5	67,14	72,88	5,65	72,03	79,48	66,51	63,75	65,62
109,6	67,14	72,88	5,63	72,01	79,48	66,52	63,75	65,63
109,7	67,14	72,88	5,63	72,01	79,48	66,51	63,75	65,63
109,8	67,14	72,88	5,65	72,02	79,48	66,50	63,75	65,63
109,9	67,14	72,88	5,64	72,02	79,48	66,51	63,75	65,63
110	67,14	72,88	5,64	72,02	79,48	66,52	63,74	65,62
110,1	67,13	72,87	5,65	72,03	79,48	66,52	63,75	65,63
110,2	67,13	72,87	5,65	72,03	79,48	66,51	63,74	65,63
110,3	67,13	72,87	5,64	72,01	79,48	66,51	63,74	65,63
110,4	67,13	72,87	5,64	72,01	79,48	66,51	63,75	65,63
110,5	67,13	72,87	5,67	72,00	79,48	66,51	63,75	65,62
110,6	67,13	72,87	5,66	72,02	79,48	66,51	63,74	65,62
110,7	67,13	72,87	5,66	72,02	79,48	66,52	63,75	65,63
110,8	67,13	72,87	5,66	72,01	79,48	66,51	63,75	65,62
110,9	67,13	72,87	5,66	72,01	79,48	66,51	63,75	65,63
111	67,13	72,87	5,67	72,01	79,48	66,51	63,75	65,63
111,1	67,13	72,87	5,67	72,01	79,47	66,51	63,74	65,62
111,2	67,13	72,87	5,67	72,01	79,47	66,52	63,75	65,63
111,3	67,13	72,87	5,69	72,01	79,47	66,52	63,74	65,62
111,4	67,13	72,87	5,69	72,01	79,48	66,52	63,75	65,62
111,5	67,13	72,87	5,66	72,01	79,48	66,51	63,74	65,62
111,6	67,13	72,87	5,66	72,01	79,48	66,52	63,75	65,62
111,7	67,13	72,87	5,66	72,01	79,48	66,51	63,75	65,62
111,8	67,13	72,87	5,66	72,01	79,49	66,52	63,75	65,62
111,9	67,13	72,87	5,66	72,01	79,48	66,52	63,74	65,62
112	68,71	74,46	7,27	73,59	81,07	68,11	65,34	67,21
112,1	68,71	74,46	7,27	73,59	79,96	66,98	64,19	66,16
112,2	68,71	74,46	7,27	73,59	78,39	65,44	62,56	64,76
112,3	68,71	74,46	7,27	73,59	78,26	65,32	62,45	64,67
112,4	65,96	71,63	5,43	70,80	78,15	65,25	62,39	64,61
112,5	65,84	71,49	5,40	70,64	78,06	65,19	62,33	64,55
112,6	65,84	71,49	5,40	70,64	78,02	65,16	62,31	64,53
112,7	65,84	71,49	5,40	70,64	77,96	65,12	62,28	64,48
112,8	65,84	71,49	5,40	70,64	77,93	65,09	62,27	64,45
112,9	65,82	71,45	5,41	70,60	77,90	65,05	62,24	64,42
113	65,82	71,45	5,41	70,60	77,85	65,03	62,23	64,40
113,1	65,78	71,40	5,42	70,56	77,83	65,01	62,22	64,38
113,2	65,77	71,38	5,43	70,54	77,80	64,98	62,20	64,36
113,3	65,77	71,38	5,43	70,54	77,78	64,97	62,19	64,35
113,4	65,74	71,33	5,42	70,50	77,77	64,96	62,19	64,33
113,5	65,74	71,33	5,42	70,50	77,75	64,95	62,18	64,32
113,6	65,70	71,30	5,41	70,45	77,72	64,93	62,17	64,31
113,7	65,70	71,30	5,41	70,45	77,71	64,91	62,17	64,30
113,8	65,70	71,30	5,41	70,45	77,69	64,90	62,16	64,29
113,9	65,69	71,27	5,40	70,43	77,66	64,88	62,15	64,28
114	65,69	71,27	5,40	70,43	77,67	64,87	62,15	64,26
114,1	65,65	71,22	5,38	70,39	77,64	64,87	62,14	64,25
114,2	65,65	71,22	5,38	70,39	77,62	64,86	62,13	64,24
114,3	65,65	71,22	5,38	70,39	77,62	64,85	62,12	64,24
114,4	65,65	71,22	5,38	70,39	77,60	64,84	62,11	64,23
114,5	65,65	71,22	5,37	70,38	77,59	64,84	62,11	64,22
114,6	65,62	71,19	5,37	70,36	77,59	64,84	62,11	64,22
114,7	65,62	71,19	5,37	70,36	77,57	64,82	62,10	64,21
114,8	65,62	71,19	5,37	70,36	77,56	64,82	62,09	64,20
114,9	65,62	71,19	5,37	70,36	77,56	64,81	62,10	64,20
115	65,61	71,18	5,37	70,36	77,56	64,82	62,10	64,19
115,1	65,61	71,18	5,37	70,36	77,55	64,81	62,09	64,19
115,2	65,59	71,15	5,39	70,34	77,53	64,80	62,08	64,18
115,3	65,59	71,15	5,39	70,34	77,53	64,80	62,08	64,18
115,4	65,59	71,15	5,39	70,34	77,52	64,80	62,08	64,17
115,5	65,60	71,15	5,41	70,33	77,53	64,79	62,08	64,17
115,6	65,60	71,15	5,41	70,33	77,51	64,78	62,07	64,16
115,7	65,58	71,13	5,39	70,31	77,51	64,79	62,07	64,16
115,8	65,58	71,13	5,39	70,31	77,50	64,78	62,06	64,15
115,9	65,58	71,13	5,39	70,31	77,50	64,77	62,06	64,14
116	65,58	71,12	5,39	70,31	77,49	64,77	62,07	64,14
116,1	65,58	71,12	5,39	70,31	77,49	64,77	62,06	64,14
116,2	65,57	71,11	5,40	70,30	77,49	64,77	62,07	64,15
116,3	65,57	71,11	5,40	70,30	77,48	64,77	62,06	64,14
116,4	65,55	71,09	5,41	70,29	77,47	64,77	62,06	64,14
116,5	65,55	71,09	5,41	70,29	77,46	64,77	62,06	64,14
116,6	65,55	71,09	5,42	70,28	77,46	64,76	62,06	64,14
116,7	65,55	71,08	5,41	70,29	77,46	64,76	62,06	64,13
116,8	65,55	71,08	5,41	70,29	77,46	64,76	62,06	64,14
116,9	65,54	71,07	5,41	70,27	77,45	64,75	62,05	64,13
117	65,54	71,07	5,41	70,27	77,45	64,75	62,05	64,13
117,1	65,54	71,07	5,41	70,27	77,45	64,75	62,05	64,13
117,2	65,54	71,07	5,41	70,27	77,44	64,75	62,05	64,12
117,3	65,53	71,06	5,41	70,26	77,44	64,75	62,05	64,12
117,4	65,52	71,05	5,42	70,26	77,44	64,75	62,05	64,12
117,5	65,52	71,05	5,42	70,26	77,44	64,75	62,05	64,12
117,6	65,52	71,05	5,41	70,25	77,43	64,75	62,04	64,11
117,7	65,52	71,05	5,41	70,25	77,42	64,75	62,04	64,11
117,8	65,50	71,04	5,42	70,25	77,43	64,74	62,04	64,11
117,9	65,50	71,03	5,42	70,24	77,43	64,74	62,03	64,10
118	65,50	71,03	5,42	70,24	77,42	64,73	62,03	64,10
118,1	65,49	71,03	5,41	70,24	77,41	64,73	62,03	64,10
118,2	65,49	71,03	5,41	70,24	77,42	64,73	62,04	64,11
118,3	65,50	71,02	5,40	70,25	77,41	64,73	62,03	64,11
118,4	65,50	71,02	5,40	70,25	77,41	64,74	62,03	64,11
118,5	65,49	71,02	5,39	70,24	77,40	64,73	62,04	64,11
118,6	65,49	71,01	5,38	70,23	77,40	64,73	62,03	64,10
118,7	65,49	71,01	5,38	70,23	77,40	64,73	62,03	64,11
118,8	65,48	71,01	5,40	70,23	77,40	64,73	62,02	64,09
118,9	65,48	71,01	5,40	70,23	77,40	64,73	62,02	64,10
119	65,48	71,00	5,38	70,23	77,39	64,73	62,02	64,10
119,1	65,48	71,00	5,38	70,23	77,40	64,72	62,02	64,10
119,2	65,47	71,00	5,40	70,23	77,39	64,72	62,01	64,09
119,3	65,47	70,98	5,38	70,23	77,39	64,73	62,02	64,09
119,4	65,47	70,98	5,38	70,23	77,39	64,72	62,02	64,09
119,5	65,47	70,99	5,40	70,23	77,39	64,72	62,02	64,09
119,6	65,47	70,99	5,40	70,23	77,39	64,72	62,02	64,09
119,7	65,47	70,99	5,41	70,22	77,38	64,72	62,03	64,09
119,8	65,47	70,99	5,41	70,22	77,39	64,73	62,02	64,09
119,9	65,47	70,99	5,41	70,22	77,39	64,72	62,02	64,09
120	65,46	70,98	5,41	70,21	77,39	64,72	62,02	64,08
120,1	65,46	70,98	5,41	70,21	77,39	64,72	62,01	64,08
120,2	65,46	70,97	5,41	70,21	77,38	64,72	62,02	64,08
120,3	65,46	70,97	5,41	70,21	77,38	64,72	62,02	64,08
120,4	65,46	70,97	5,41	70,21	77,38	64,72	62,02	64,08
120,5	65,46	70,97	5,41	70,21	77,38	64,71	62,01	64,08
120,6	65,46	70,97	5,41	70,21	77,38	64,71	62,01	64,09
120,7	65,45	70,96	5,40	70,20	77,37	64,71	62,01	64,08
120,8	65,45	70,96	5,40	70,20	77,38	64,71	62,01	64,08
120,9	65,45	70,96	5,40	70,20	77,38	64,71	62,01	64,08
121	65,45	70,96	5,40	70,20	77,37	64,71	62,02	64,08
121,1	65,44	70,95	5,38	70,19	77,36	64,71	62,01	64,08
121,2	65,44	70,95	5,38	70,19	77,36	64,71	62,01	64,08
121,3	65,44	70,95	5,40	70,19	77,36	64,71	62,02	64,08
121,4	65,44	70,95	5,40	70,19	77,36	64,71	62,01	64,08
121,5	65,44	70,95	5,40	70,19	77,36	64,70	62,01	64,07
121,6	65,44	70,94	5,40	70,19	77,35	64,71	62,01	64,08
121,7	65,44	70,94	5,40	70,19	77,35	64,70	62,01	64,07
121,8	65,43	70,95	5,40	70,18	77,35	64,70	62,01	64,07
121,9	65,43	70,95	5,40	70,18	77,35	64,70	62,01	64,07
122	65,43	70,95	5,40	70,18	77,35	64,71	62,01	64,07
122,1	65,42	70,94	5,38	70,19	77,35	64,70	62,00	64,06
122,2	65,42	70,94	5,38	70,19	77,35	64,70	62,00	64,07
122,3	65,42	70,93	5,37	70,17	77,35	64,70	62,01	64,07
122,4	65,42	70,93	5,37	70,17	77,34	64,70	62,00	64,06
122,5	65,42	70,93	5,37	70,16	77,35	64,70	62,00	64,07
122,6	65,42	70,93	5,37	70,16	77,34	64,69	62,00	64,06
122,7	65,42	70,93	5,37	70,16	77,34	64,69	62,00	64,06
122,8	65,41	70,93	5,40	70,17	77,34	64,69	62,00	64,06
122,9	65,41	70,93	5,40	70,17	77,35	64,70	62,00	64,07
123	65,41	70,93	5,40	70,17	77,34	64,69	62,00	64,07
123,1	65,41	70,93	5,40	70,17	77,34	64,69	61,99	64,06
123,2	65,41	70,93	5,39	70,17	77,34	64,69	62,00	64,07
123,3	65,41	70,93	5,39	70,17	77,34	64,68	61,99	64,06
123,4	65,40	70,91	5,36	70,16	77,33	64,68	61,99	64,06
123,5	65,40	70,91	5,36	70,16	77,33	64,68	62,00	64,06
123,6	65,40	70,91	5,36	70,16	77,34	64,69	62,00	64,06
123,7	65,40	70,92	5,35	70,16	77,33	64,69	62,00	64,05
123,8	65,40	70,92	5,35	70,16	77,33	64,70	62,00	64,06
123,9	65,40	70,92	5,38	70,16	77,33	64,69	62,00	64,05
124	65,40	70,92	5,38	70,16	77,33	64,69	62,00	64,06
124,1	65,40	70,92	5,38	70,16	77,34	64,69	62,00	64,06
124,2	65,39	70,92	5,38	70,15	77,33	64,69	62,00	64,06
124,3	65,39	70,92	5,38	70,15	77,34	64,69	61,99	64,06
124,4	65,39	70,91	5,39	70,16	77,34	64,68	62,00	64,06
124,5	65,39	70,91	5,39	70,16	77,34	64,68	61,99	64,05
124,6	65,39	70,90	5,39	70,16	77,33	64,68	61,99	64,05
124,7	65,39	70,91	5,38	70,16	77,34	64,68	61,99	64,05
124,8	65,39	70,91	5,38	70,16	77,33	64,68	61,99	64,05
124,9	65,39	70,90	5,38	70,15	77,32	64,67	61,98	64,05
125	65,39	70,90	5,38	70,15	77,32	64,67	61,99	64,05
125,1	65,38	70,90	5,37	70,15	77,33	64,68	61,99	64,05
125,2	65,38	70,90	5,37	70,15	77,33	64,68	61,99	64,05
125,3	65,38	70,90	5,37	70,15	77,34	64,68	61,99	64,05
125,4	65,38	70,89	5,36	70,16	77,34	64,68	61,99	64,04
125,5	65,38	70,89	5,36	70,16	77,33	64,68	61,99	64,04
125,6	65,38	70,89	5,37	70,16	77,33	64,68	61,99	64,04
125,7	65,38	70,89	5,37	70,16	77,33	64,68	61,99	64,04
125,8	65,37	70,89	5,37	70,16	77,33	64,68	61,99	64,04
125,9	65,37	70,89	5,37	70,16	77,33	64,67	61,99	64,05
126	65,37	70,89	5,37	70,15	77,33	64,67	61,98	64,04
126,1	65,37	70,88	5,39	70,15	77,32	64,67	61,98	64,05
126,2	65,37	70,88	5,39	70,15	77,31	64,68	61,99	64,04
126,3	65,38	70,89	5,38	70,15	77,32	64,68	62,00	64,05
126,4	65,38	70,89	5,38	70,15	77,32	64,67	62,00	64,05
126,5	65,38	70,89	5,39	70,15	77,32	64,68	61,99	64,05
126,6	65,38	70,89	5,39	70,15	77,32	64,68	61,99	64,05
126,7	65,38	70,89	5,38	70,15	77,32	64,67	61,99	64,05
126,8	65,38	70,88	5,37	70,15	77,32	64,68	61,99	64,05
126,9	65,38	70,88	5,37	70,15	77,31	64,68	61,99	64,05
127	65,37	70,88	5,37	70,14	77,32	64,68	61,99	64,05
127,1	65,37	70,88	5,37	70,14	77,32	64,67	61,99	64,05
127,2	65,37	70,88	5,37	70,14	77,32	64,67	61,99	64,05
127,3	65,37	70,88	5,37	70,14	77,32	64,67	61,99	64,05
127,4	65,37	70,88	5,39	70,15	77,32	64,68	62,00	64,05
127,5	65,37	70,87	5,40	70,14	77,31	64,68	62,00	64,05
127,6	65,37	70,87	5,40	70,14	77,32	64,68	61,99	64,05
127,7	65,37	70,87	5,38	70,14	77,30	64,68	61,99	64,05
127,8	65,37	70,87	5,38	70,14	77,31	64,68	61,99	64,05
127,9	65,37	70,87	5,38	70,14	77,31	64,68	62,00	64,05
128	65,37	70,87	5,38	70,14	77,31	64,68	62,00	64,05
128,1	65,37	70,87	5,38	70,14	77,31	64,68	62,00	64,05
128,2	65,36	70,87	5,38	70,14	77,31	64,68	61,99	64,04
128,3	65,36	70,87	5,38	70,14	77,31	64,67	61,99	64,04
128,4	65,36	70,87	5,38	70,13	77,31	64,67	61,99	64,04
128,5	65,36	70,87	5,38	70,13	77,32	64,67	61,99	64,04
128,6	65,36	70,87	5,38	70,13	77,32	64,68	62,00	64,05
128,7	65,36	70,87	5,38	70,13	77,31	64,67	62,00	64,04
128,8	65,35	70,87	5,39	70,13	77,31	64,67	61,99	64,04
128,9	65,36	70,86	5,39	70,13	77,32	64,67	62,00	64,04
129	65,36	70,86	5,39	70,13	77,31	64,67	61,99	64,04
129,1	65,36	70,86	5,39	70,13	77,32	64,67	61,99	64,04
129,2	65,36	70,86	5,39	70,13	77,30	64,67	61,99	64,04
129,3	65,35	70,86	5,40	70,13	77,31	64,67	61,99	64,04
129,4	65,35	70,86	5,40	70,13	77,31	64,67	61,99	64,04
129,5	65,35	70,86	5,38	70,13	77,31	64,66	61,99	64,04
129,6	65,35	70,86	5,38	70,13	77,31	64,66	61,99	64,04
129,7	65,35	70,86	5,38	70,13	77,30	64,66	61,99	64,04
129,8	65,35	70,86	5,38	70,13	77,30	64,67	61,99	64,04
129,9	65,35	70,86	5,38	70,13	77,30	64,67	61,99	64,04
130	65,34	70,86	5,39	70,12	77,29	64,67	61,99	64,03
130,1	65,34	70,86	5,39	70,12	77,31	64,67	61,99	64,04
130,2	65,34	70,86	5,39	70,12	77,31	64,67	61,99	64,04
130,3	65,35	70,86	5,37	70,12	77,30	64,67	61,99	64,04
130,4	65,35	70,86	5,37	70,12	77,30	64,66	61,98	64,03
130,5	65,35	70,85	5,39	70,12	77,30	64,66	61,98	64,04
130,6	65,35	70,85	5,39	70,12	77,30	64,67	61,99	64,03
130,7	65,35	70,85	5,39	70,12	77,31	64,68	61,99	64,04
130,8	65,35	70,86	5,38	70,12	77,30	64,68	62,00	64,03
130,9	65,35	70,86	5,38	70,12	77,29	64,67	61,99	64,03
131	65,35	70,85	5,38	70,11	77,30	64,68	62,00	64,04
131,1	65,35	70,85	5,38	70,11	77,30	64,68	62,00	64,04
131,2	65,35	70,85	5,38	70,11	77,29	64,68	61,99	64,04
131,3	65,35	70,85	5,38	70,11	77,30	64,67	61,99	64,04
131,4	65,34	70,85	5,37	70,11	77,29	64,67	61,99	64,03
131,5	65,34	70,84	5,38	70,11	77,31	64,67	61,99	64,03
131,6	65,34	70,84	5,38	70,11	77,29	64,68	61,99	64,03
131,7	65,34	70,84	5,38	70,11	77,29	64,67	61,99	64,03
131,8	65,34	70,84	5,38	70,11	77,29	64,67	61,99	64,04
131,9	65,34	70,84	5,38	70,11	77,29	64,66	61,99	64,03
132	65,34	70,84	5,38	70,11	77,29	64,66	61,99	64,03
132,1	65,34	70,85	5,40	70,11	77,29	64,66	61,99	64,04
132,2	65,34	70,85	5,40	70,11	77,29	64,67	61,99	64,03
132,3	65,34	70,85	5,40	70,11	77,28	64,67	61,99	64,03
132,4	65,33	70,84	5,42	70,11	77,28	64,67	61,99	64,04
132,5	65,33	70,84	5,42	70,11	77,28	64,67	61,99	64,03
132,6	65,33	70,83	5,40	70,10	77,28	64,67	61,98	64,03
132,7	65,33	70,83	5,40	70,10	77,29	64,67	61,99	64,03
132,8	65,33	70,83	5,40	70,11	77,29	64,67	61,99	64,04
132,9	65,33	70,83	5,41	70,10	77,28	64,67	61,98	64,04
133	65,33	70,83	5,41	70,10	77,29	64,67	61,98	64,04
133,1	65,33	70,83	5,39	70,10	77,28	64,67	61,99	64,04
133,2	65,33	70,83	5,39	70,10	77,29	64,67	61,99	64,04
133,3	65,33	70,84	5,40	70,10	77,28	64,67	61,99	64,03
133,4	65,33	70,84	5,40	70,10	77,28	64,67	62,00	64,03
133,5	65,33	70,84	5,40	70,10	77,28	64,67	61,99	64,03
133,6	65,33	70,84	5,42	70,10	77,28	64,68	61,99	64,03
133,7	65,33	70,84	5,42	70,10	77,29	64,67	61,99	64,03
133,8	65,33	70,83	5,41	70,11	77,29	64,67	61,99	64,04
133,9	65,33	70,83	5,41	70,11	77,28	64,67	61,99	64,04
134	65,33	70,83	5,39	70,10	77,28	64,67	61,99	64,04
134,1	65,33	70,83	5,39	70,10	77,28	64,67	61,99	64,04
134,2	65,32	70,83	5,40	70,10	77,28	64,67	61,99	64,04
134,3	66,91	72,42	7,00	71,68	78,87	66,26	63,58	65,62
134,4	66,91	72,42	7,00	71,68	78,87	66,26	63,58	65,62
134,5	66,92	72,42	7,00	71,68	78,37	65,73	63,04	65,13
134,6	66,92	72,42	7,00	71,68	76,59	63,91	61,10	63,49
134,7	66,92	72,42	7,00	71,68	76,41	63,77	60,96	63,38
134,8	66,92	72,42	7,00	71,68	76,30	63,68	60,88	63,30
134,9	66,92	72,42	7,00	71,68	76,22	63,62	60,84	63,25
135	66,92	72,42	7,00	71,68	76,14	63,57	60,81	63,21
135,1	66,92	72,42	7,00	71,68	76,10	63,54	60,79	63,18
135,2	66,92	72,42	7,00	71,68	76,05	63,50	60,76	63,14
135,3	66,92	72,42	7,00	71,68	76,01	63,47	60,74	63,12
135,4	64,68	70,11	5,43	69,38	75,97	63,45	60,72	63,09
135,5	64,68	70,11	5,43	69,38	75,94	63,43	60,71	63,08
135,6	64,24	69,63	5,17	68,90	75,89	63,39	60,69	63,04
135,7	64,21	69,60	5,15	68,87	75,87	63,38	60,68	63,02
135,8	64,21	69,60	5,15	68,87	75,86	63,35	60,66	63,00
135,9	64,20	69,57	5,16	68,86	75,83	63,33	60,65	62,99
136	64,20	69,57	5,16	68,86	75,82	63,32	60,64	62,97
136,1	64,15	69,51	5,16	68,79	75,78	63,31	60,64	62,95
136,2	64,15	69,51	5,16	68,79	75,77	63,28	60,62	62,94
136,3	64,15	69,51	5,16	68,79	75,76	63,28	60,61	62,93
136,4	64,13	69,49	5,16	68,78	75,75	63,26	60,61	62,92
136,5	64,13	69,49	5,16	68,78	75,73	63,26	60,61	62,92
136,6	64,09	69,45	5,17	68,74	75,70	63,25	60,59	62,90
136,7	64,09	69,45	5,17	68,74	75,69	63,24	60,59	62,89
136,8	64,09	69,45	5,17	68,74	75,68	63,24	60,59	62,89
136,9	64,09	69,44	5,15	68,74	75,68	63,23	60,59	62,88
137	64,09	69,44	5,15	68,74	75,67	63,22	60,58	62,87
137,1	64,06	69,40	5,15	68,71	75,65	63,22	60,57	62,86
137,2	64,06	69,40	5,15	68,71	75,65	63,21	60,56	62,86
137,3	64,06	69,40	5,15	68,71	75,64	63,20	60,56	62,86
137,4	64,06	69,40	5,15	68,71	75,65	63,21	60,57	62,86
137,5	64,07	69,41	5,15	68,71	75,64	63,20	60,57	62,85
137,6	64,05	69,38	5,16	68,69	75,62	63,19	60,56	62,84
137,7	64,05	69,38	5,16	68,69	75,61	63,18	60,55	62,84
137,8	64,05	69,38	5,16	68,69	75,61	63,18	60,55	62,83
137,9	64,05	69,38	5,16	68,69	75,60	63,18	60,55	62,82
138	64,03	69,36	5,14	68,69	75,59	63,17	60,54	62,82
138,1	64,03	69,36	5,14	68,69	75,58	63,17	60,54	62,82
138,2	64,02	69,35	5,15	68,67	75,58	63,17	60,55	62,82
138,3	64,02	69,35	5,15	68,67	75,58	63,14	60,53	62,81
138,4	64,02	69,35	5,15	68,67	75,56	63,14	60,53	62,80
138,5	64,01	69,34	5,13	68,66	75,56	63,14	60,53	62,80
138,6	64,01	69,34	5,13	68,66	75,55	63,14	60,52	62,79
138,7	63,99	69,32	5,13	68,64	75,54	63,14	60,51	62,79
138,8	63,99	69,32	5,13	68,64	75,54	63,14	60,52	62,79
138,9	63,99	69,32	5,13	68,64	75,53	63,14	60,52	62,79
139	63,99	69,31	5,13	68,64	75,54	63,13	60,52	62,78
139,1	63,99	69,31	5,13	68,64	75,53	63,13	60,52	62,78
139,2	63,97	69,29	5,14	68,62	75,53	63,13	60,51	62,78
139,3	63,97	69,29	5,14	68,62	75,53	63,13	60,51	62,78
139,4	63,97	69,29	5,14	68,62	75,52	63,12	60,50	62,77
139,5	63,97	69,29	5,14	68,62	75,52	63,12	60,51	62,77
139,6	63,96	69,28	5,14	68,62	75,52	63,12	60,51	62,77
139,7	63,96	69,28	5,16	68,62	75,52	63,12	60,51	62,77
139,8	63,96	69,28	5,16	68,62	75,52	63,13	60,51	62,77
139,9	63,96	69,28	5,16	68,62	75,51	63,12	60,51	62,77
140	63,96	69,28	5,16	68,62	75,51	63,12	60,51	62,76
140,1	63,96	69,28	5,15	68,62	75,50	63,11	60,50	62,75
140,2	63,96	69,28	5,15	68,62	75,49	63,11	60,50	62,76
140,3	63,94	69,25	5,15	68,60	75,49	63,12	60,50	62,75
140,4	63,94	69,25	5,15	68,60	75,50	63,11	60,50	62,75
140,5	63,94	69,25	5,15	68,60	75,49	63,09	60,49	62,74
140,6	63,93	69,25	5,14	68,59	75,49	63,09	60,49	62,74
140,7	63,93	69,25	5,14	68,59	75,50	63,10	60,49	62,74
140,8	63,93	69,24	5,16	68,59	75,49	63,10	60,50	62,74
140,9	63,93	69,24	5,16	68,59	75,48	63,10	60,50	62,75
141	63,93	69,24	5,17	68,59	75,49	63,10	60,50	62,74
141,1	63,93	69,24	5,17	68,59	75,49	63,10	60,50	62,74
141,2	63,93	69,24	5,17	68,59	75,50	63,10	60,50	62,74
141,3	63,91	69,23	5,16	68,58	75,48	63,09	60,49	62,73
141,4	63,91	69,23	5,16	68,58	75,49	63,10	60,49	62,73
141,5	63,91	69,23	5,17	68,57	75,47	63,09	60,49	62,74
141,6	63,91	69,23	5,17	68,57	75,49	63,09	60,49	62,74
141,7	63,91	69,23	5,17	68,57	75,48	63,09	60,49	62,74
141,8	63,91	69,22	5,16	68,58	75,48	63,09	60,49	62,73
141,9	63,91	69,22	5,16	68,58	75,47	63,09	60,49	62,73
142	63,90	69,21	5,16	68,57	75,47	63,09	60,49	62,73
142,1	63,90	69,21	5,16	68,57	75,46	63,09	60,48	62,73
142,2	63,90	69,21	5,15	68,56	75,46	63,09	60,48	62,73
142,3	63,90	69,21	5,15	68,56	75,47	63,09	60,48	62,72
142,4	63,90	69,20	5,16	68,56	75,46	63,09	60,49	62,72
142,5	63,90	69,20	5,18	68,56	75,46	63,08	60,48	62,72
142,6	63,90	69,20	5,18	68,56	75,45	63,08	60,49	62,73
142,7	63,89	69,19	5,19	68,55	75,45	63,08	60,48	62,73
142,8	63,89	69,19	5,19	68,55	75,45	63,07	60,48	62,73
142,9	63,89	69,19	5,18	68,55	75,45	63,07	60,48	62,73
143	63,88	69,19	5,16	68,55	75,45	63,08	60,48	62,72
143,1	63,88	69,19	5,16	68,55	75,43	63,08	60,48	62,72
143,2	63,87	69,18	5,16	68,54	75,44	63,08	60,48	62,72
143,3	63,87	69,18	5,16	68,54	75,44	63,08	60,48	62,72
143,4	63,87	69,18	5,14	68,54	75,44	63,07	60,48	62,72
143,5	63,87	69,18	5,14	68,54	75,45	63,08	60,49	62,73
143,6	63,87	69,18	5,14	68,55	75,44	63,08	60,48	62,72
143,7	63,87	69,17	5,18	68,54	75,44	63,08	60,48	62,73
143,8	63,87	69,17	5,18	68,54	75,43	63,07	60,47	62,72
143,9	63,87	69,16	5,19	68,54	75,43	63,07	60,47	62,71
144	63,87	69,16	5,19	68,54	75,43	63,07	60,47	62,72
144,1	63,87	69,16	5,18	68,54	75,43	63,07	60,47	62,72
144,2	63,87	69,16	5,18	68,54	75,42	63,07	60,47	62,72
144,3	63,87	69,16	5,18	68,53	75,42	63,06	60,47	62,71
144,4	63,87	69,16	5,18	68,53	75,42	63,06	60,47	62,71
144,5	63,87	69,16	5,18	68,53	75,42	63,07	60,48	62,71
144,6	63,87	69,17	5,18	68,53	75,43	63,06	60,47	62,71
144,7	63,87	69,17	5,18	68,53	75,42	63,05	60,46	62,70
144,8	63,85	69,14	5,16	68,52	75,42	63,05	60,46	62,70
144,9	63,85	69,14	5,16	68,52	75,41	63,05	60,46	62,70
145	63,85	69,14	5,16	68,52	75,42	63,05	60,46	62,70
145,1	63,85	69,14	5,18	68,52	75,41	63,05	60,45	62,70
145,2	63,85	69,14	5,18	68,52	75,41	63,05	60,46	62,71
145,3	63,84	69,13	5,18	68,51	75,41	63,06	60,46	62,71
145,4	63,84	69,13	5,18	68,51	75,42	63,06	60,47	62,71
145,5	63,84	69,13	5,18	68,51	75,41	63,06	60,46	62,71
145,6	63,84	69,13	5,18	68,51	75,42	63,06	60,47	62,71
145,7	63,83	69,13	5,16	68,51	75,40	63,05	60,46	62,71
145,8	63,84	69,13	5,16	68,51	75,40	63,05	60,46	62,70
145,9	63,84	69,13	5,16	68,51	75,39	63,05	60,45	62,70
146	63,84	69,13	5,16	68,51	75,40	63,05	60,46	62,70
146,1	63,84	69,13	5,16	68,51	75,40	63,05	60,46	62,70
146,2	63,83	69,12	5,15	68,50	75,40	63,05	60,46	62,70
146,3	63,83	69,12	5,15	68,50	75,39	63,05	60,46	62,70
146,4	63,83	69,12	5,15	68,50	75,40	63,06	60,47	62,70
146,5	63,83	69,12	5,15	68,50	75,39	63,06	60,46	62,70
146,6	63,83	69,12	5,15	68,50	75,41	63,05	60,46	62,70
146,7	63,83	69,13	5,16	68,51	75,40	63,05	60,46	62,69
146,8	63,83	69,13	5,16	68,51	75,40	63,05	60,46	62,69
146,9	63,82	69,12	5,14	68,50	75,40	63,05	60,46	62,69
147	63,82	69,12	5,14	68,50	75,40	63,05	60,46	62,69
147,1	63,82	69,12	5,14	68,50	75,40	63,05	60,46	62,69
147,2	63,82	69,12	5,15	68,50	75,41	63,05	60,47	62,70
147,3	63,82	69,12	5,15	68,50	75,41	63,05	60,47	62,70
147,4	63,82	69,12	5,16	68,50	75,41	63,05	60,47	62,69
147,5	63,82	69,12	5,16	68,50	75,41	63,05	60,46	62,69
147,6	63,82	69,12	5,16	68,50	75,41	63,05	60,47	62,69
147,7	63,82	69,12	5,16	68,50	75,39	63,05	60,46	62,69
147,8	63,81	69,11	5,15	68,50	75,40	63,05	60,46	62,69
147,9	63,81	69,11	5,15	68,50	75,40	63,04	60,46	62,69
148	63,81	69,11	5,15	68,50	75,40	63,05	60,46	62,70
148,1	63,81	69,11	5,15	68,50	75,41	63,05	60,46	62,69
148,2	63,81	69,11	5,15	68,50	75,40	63,05	60,46	62,70
148,3	63,81	69,11	5,16	68,49	75,40	63,05	60,46	62,70
148,4	63,81	69,11	5,16	68,49	75,40	63,05	60,46	62,69
148,5	63,80	69,09	5,13	68,49	75,39	63,05	60,46	62,69
148,6	63,80	69,09	5,13	68,49	75,39	63,05	60,46	62,69
148,7	63,80	69,09	5,13	68,49	75,39	63,05	60,47	62,70
148,8	63,81	69,10	5,14	68,49	75,39	63,05	60,46	62,69
148,9	63,81	69,10	5,14	68,49	75,40	63,05	60,46	62,69
149	63,80	69,10	5,15	68,49	75,39	63,06	60,46	62,69
149,1	63,80	69,10	5,16	68,47	75,39	63,05	60,46	62,69
149,2	63,80	69,10	5,16	68,47	75,38	63,04	60,46	62,69
149,3	63,80	69,10	5,16	68,47	75,38	63,04	60,45	62,69
149,4	63,80	69,10	5,16	68,47	75,38	63,04	60,45	62,69
149,5	63,79	69,09	5,16	68,47	75,37	63,03	60,45	62,69
149,6	63,79	69,09	5,16	68,47	75,37	63,04	60,45	62,69
149,7	63,79	69,08	5,16	68,47	75,37	63,03	60,45	62,69
149,8	63,79	69,08	5,16	68,47	75,38	63,04	60,46	62,70
149,9	63,79	69,08	5,16	68,47	75,38	63,04	60,45	62,69
150	63,79	69,09	5,15	68,46	75,37	63,03	60,45	62,68
150,1	63,79	69,09	5,15	68,46	75,36	63,04	60,46	62,69
150,2	63,79	69,09	5,15	68,46	75,37	63,04	60,46	62,68
150,3	63,79	69,09	5,15	68,46	75,38	63,03	60,45	62,68
150,4	63,79	69,08	5,14	68,47	75,38	63,04	60,46	62,68
150,5	63,78	69,08	5,15	68,46	75,38	63,04	60,45	62,68
150,6	63,78	69,08	5,15	68,46	75,38	63,04	60,45	62,67
150,7	63,78	69,07	5,14	68,46	75,37	63,04	60,45	62,67
150,8	63,78	69,07	5,14	68,46	75,37	63,03	60,45	62,67
150,9	63,78	69,07	5,14	68,46	75,37	63,04	60,45	62,67
151	63,78	69,07	5,14	68,46	75,37	63,04	60,46	62,68
151,1	63,78	69,07	5,13	68,46	75,37	63,04	60,45	62,68
151,2	63,77	69,07	5,13	68,46	75,36	63,04	60,45	62,67
151,3	63,77	69,07	5,13	68,46	75,36	63,03	60,44	62,67
151,4	63,77	69,06	5,11	68,46	75,36	63,03	60,45	62,67
151,5	63,77	69,06	5,11	68,46	75,37	63,03	60,45	62,68
151,6	63,77	69,06	5,12	68,46	75,36	63,03	60,44	62,67
151,7	63,77	69,06	5,12	68,46	75,36	63,03	60,45	62,68
151,8	63,77	69,07	5,12	68,46	75,37	63,04	60,46	62,68
151,9	63,77	69,06	5,13	68,46	75,37	63,04	60,46	62,68
152	63,77	69,06	5,13	68,46	75,36	63,03	60,45	62,68
152,1	63,77	69,06	5,14	68,45	75,37	63,03	60,45	62,68
152,2	63,77	69,06	5,14	68,45	75,37	63,02	60,44	62,68
152,3	63,77	69,06	5,14	68,45	75,36	63,02	60,44	62,67
152,4	63,77	69,06	5,14	68,45	75,36	63,03	60,44	62,68
152,5	63,77	69,06	5,15	68,46	75,36	63,03	60,45	62,67
152,6	63,77	69,06	5,16	68,46	75,36	63,03	60,45	62,67
152,7	63,77	69,06	5,16	68,46	75,36	63,03	60,45	62,67
152,8	63,77	69,06	5,13	68,45	75,35	63,03	60,45	62,67
152,9	63,77	69,06	5,13	68,45	75,36	63,03	60,45	62,67
153	63,76	69,05	5,17	68,44	75,35	63,03	60,45	62,67
153,1	63,76	69,05	5,17	68,44	75,35	63,02	60,45	62,67
153,2	63,76	69,05	5,17	68,44	75,34	63,03	60,44	62,67
153,3	63,76	69,05	5,17	68,44	75,35	63,03	60,45	62,66
153,4	63,76	69,05	5,17	68,44	75,35	63,03	60,44	62,66
153,5	63,77	69,05	5,17	68,44	75,35	63,02	60,44	62,66
153,6	63,77	69,05	5,17	68,44	75,35	63,03	60,45	62,67
153,7	63,77	69,05	5,17	68,44	75,35	63,03	60,45	62,67
153,8	63,77	69,05	5,17	68,44	75,34	63,03	60,45	62,67
153,9	63,76	69,05	5,19	68,44	75,34	63,03	60,44	62,67
154	63,76	69,06	5,17	68,44	75,37	63,03	60,45	62,68
154,1	63,76	69,06	5,17	68,44	75,36	63,03	60,46	62,68
154,2	63,75	69,04	5,15	68,43	75,36	63,02	60,45	62,67
154,3	63,75	69,04	5,15	68,43	75,35	63,02	60,44	62,66
154,4	63,75	69,04	5,15	68,43	75,35	63,03	60,45	62,67
154,5	63,75	69,04	5,15	68,43	75,34	63,03	60,45	62,66
154,6	63,76	69,04	5,15	68,43	75,35	63,03	60,45	62,66
154,7	63,76	69,04	5,15	68,43	75,34	63,02	60,44	62,66
154,8	63,76	69,04	5,15	68,43	75,35	63,02	60,44	62,66
154,9	63,75	69,04	5,16	68,43	75,34	63,02	60,44	62,66
155	63,75	69,04	5,16	68,43	75,35	63,02	60,44	62,66
155,1	63,75	69,04	5,17	68,43	75,34	63,03	60,44	62,66
155,2	63,75	69,04	5,17	68,43	75,35	63,02	60,44	62,66
155,3	63,75	69,04	5,17	68,43	75,35	63,03	60,45	62,67
155,4	63,75	69,05	5,17	68,43	75,34	63,02	60,44	62,66
155,5	63,75	69,05	5,17	68,43	75,34	63,02	60,44	62,66
155,6	63,75	69,04	5,15	68,43	75,35	63,03	60,44	62,66
155,7	63,75	69,04	5,15	68,43	75,35	63,03	60,44	62,67
155,8	63,75	69,04	5,15	68,43	75,34	63,03	60,45	62,66
155,9	63,74	69,02	5,15	68,43	75,34	63,02	60,44	62,66
156	63,74	69,02	5,15	68,43	75,34	63,02	60,44	62,67
156,1	63,73	69,02	5,16	68,43	75,34	63,02	60,43	62,66
156,2	63,73	69,02	5,16	68,43	75,34	63,01	60,44	62,66
156,3	63,73	69,02	5,17	68,42	75,35	63,01	60,44	62,66
156,4	63,73	69,02	5,17	68,42	75,35	63,01	60,44	62,66
156,5	63,73	69,02	5,16	68,42	75,35	63,01	60,44	62,66
156,6	63,73	69,03	5,15	68,42	75,34	63,02	60,44	62,66
156,7	63,73	69,03	5,15	68,42	75,34	63,01	60,44	62,66
156,8	63,73	69,03	5,15	68,42	75,35	63,02	60,44	62,67
156,9	63,73	69,03	5,15	68,42	75,35	63,02	60,44	62,66
157	63,73	69,03	5,14	68,43	75,35	63,02	60,44	62,67
157,1	63,73	69,03	5,14	68,43	75,35	63,01	60,44	62,66
157,2	65,32	70,61	6,72	70,01	76,94	64,60	62,02	64,25
157,3	65,32	70,61	6,72	70,01	76,13	63,77	61,17	63,49
157,4	65,32	70,61	6,72	70,01	74,14	61,79	59,09	61,68
157,5	62,42	67,62	4,89	67,04	73,96	61,65	58,96	61,56
157,6	62,42	67,62	4,89	67,04	73,84	61,57	58,89	61,49
157,7	62,32	67,51	4,88	66,91	73,75	61,51	58,85	61,43
157,8	62,32	67,51	4,88	66,91	73,68	61,45	58,80	61,39
157,9	62,25	67,43	4,88	66,82	73,60	61,40	58,77	61,34
158	62,25	67,43	4,88	66,82	73,55	61,37	58,74	61,31
158,1	62,23	67,40	4,88	66,79	73,52	61,34	58,72	61,28
158,2	62,18	67,34	4,88	66,74	73,48	61,31	58,70	61,26
158,3	62,18	67,34	4,88	66,74	73,44	61,28	58,68	61,23
158,4	62,15	67,29	4,88	66,69	73,41	61,25	58,66	61,20
158,5	62,15	67,29	4,88	66,69	73,38	61,24	58,65	61,19
158,6	62,14	67,28	4,86	66,68	73,37	61,23	58,65	61,17
158,7	62,11	67,24	4,86	66,65	73,35	61,22	58,64	61,16
158,8	62,11	67,24	4,86	66,65	73,33	61,19	58,63	61,14
158,9	62,08	67,20	4,86	66,62	73,30	61,18	58,62	61,13
159	62,08	67,20	4,86	66,62	73,29	61,16	58,60	61,11
159,1	62,06	67,17	4,88	66,59	73,27	61,15	58,60	61,09
159,2	62,06	67,17	4,88	66,59	73,25	61,13	58,58	61,08
159,3	62,04	67,16	4,87	66,58	73,23	61,12	58,58	61,07
159,4	62,03	67,12	4,86	66,56	73,21	61,10	58,56	61,06
159,5	62,03	67,12	4,86	66,56	73,20	61,09	58,56	61,05
159,6	62,00	67,10	4,86	66,53	73,17	61,08	58,56	61,04
159,7	62,00	67,10	4,86	66,53	73,16	61,07	58,54	61,02
159,8	62,01	67,11	4,87	66,54	73,17	61,08	58,56	61,02
159,9	62,01	67,11	4,87	66,54	73,15	61,06	58,55	61,01
160	61,99	67,08	4,83	66,52	73,14	61,05	58,54	61,00
160,1	61,97	67,05	4,86	66,51	73,13	61,05	58,53	60,99
160,2	61,97	67,05	4,86	66,51	73,12	61,04	58,53	60,99
160,3	61,97	67,04	4,86	66,51	73,12	61,03	58,52	60,98
160,4	61,97	67,04	4,86	66,51	73,11	61,03	58,52	60,98
160,5	61,96	67,04	4,85	66,50	73,11	61,02	58,52	60,96
160,6	61,96	67,04	4,85	66,50	73,09	61,01	58,51	60,95
160,7	61,94	67,02	4,86	66,47	73,08	61,01	58,51	60,96
160,8	61,94	67,02	4,86	66,47	73,09	61,01	58,52	60,96
160,9	61,94	67,02	4,86	66,47	73,08	61,00	58,51	60,96
161	61,93	67,01	4,87	66,47	73,07	60,99	58,51	60,95
161,1	61,93	67,01	4,87	66,47	73,06	60,99	58,50	60,95
161,2	61,91	66,99	4,88	66,45	73,07	60,98	58,50	60,95
161,3	61,91	66,99	4,88	66,45	73,06	60,99	58,50	60,95
161,4	61,91	66,99	4,88	66,45	73,05	60,99	58,50	60,94
161,5	61,91	66,99	4,88	66,45	73,04	60,98	58,49	60,93
161,6	61,91	66,99	4,88	66,45	73,04	60,98	58,49	60,93
161,7	61,89	66,95	4,87	66,43	73,04	60,98	58,49	60,93
161,8	61,89	66,95	4,87	66,43	73,03	60,97	58,48	60,92
161,9	61,89	66,95	4,87	66,43	73,03	60,97	58,48	60,92
162	61,88	66,94	4,86	66,42	73,03	60,97	58,48	60,92
162,1	61,88	66,94	4,86	66,42	73,03	60,96	58,48	60,92
162,2	61,88	66,93	4,86	66,42	73,03	60,96	58,48	60,92
162,3	61,88	66,93	4,86	66,42	73,02	60,95	58,48	60,92
162,4	61,87	66,93	4,86	66,41	73,02	60,96	58,49	60,92
162,5	61,87	66,93	4,86	66,41	73,01	60,95	58,48	60,91
162,6	61,87	66,93	4,86	66,41	73,01	60,95	58,48	60,91
162,7	61,85	66,91	4,87	66,39	73,01	60,94	58,47	60,91
162,8	61,85	66,91	4,87	66,39	73,00	60,95	58,48	60,91
162,9	61,85	66,91	4,87	66,39	72,99	60,95	58,48	60,90
163	61,85	66,91	4,87	66,39	72,99	60,95	58,48	60,91
163,1	61,85	66,91	4,86	66,39	72,99	60,95	58,48	60,90
163,2	61,85	66,91	4,86	66,39	72,98	60,94	58,47	60,90
163,3	61,84	66,90	4,86	66,38	72,99	60,94	58,47	60,90
163,4	61,84	66,90	4,86	66,38	72,98	60,94	58,46	60,89
163,5	61,84	66,90	4,86	66,38	72,98	60,94	58,47	60,89
163,6	61,83	66,89	4,84	66,37	72,97	60,93	58,47	60,89
163,7	61,83	66,89	4,84	66,37	72,97	60,94	58,46	60,89
163,8	61,83	66,88	4,86	66,37	72,96	60,93	58,46	60,88
163,9	61,83	66,88	4,86	66,37	72,96	60,93	58,46	60,88
164	61,83	66,88	4,86	66,37	72,95	60,93	58,46	60,88
164,1	61,82	66,87	4,86	66,36	72,95	60,92	58,46	60,87
164,2	61,82	66,87	4,86	66,36	72,95	60,92	58,46	60,87
164,3	61,81	66,86	4,88	66,36	72,95	60,92	58,46	60,87
164,4	61,81	66,86	4,88	66,36	72,94	60,92	58,46	60,86
164,5	61,81	66,86	4,88	66,36	72,95	60,92	58,46	60,86
164,6	61,81	66,86	4,88	66,36	72,93	60,92	58,45	60,86
164,7	61,81	66,86	4,88	66,35	72,94	60,92	58,45	60,86
164,8	61,80	66,85	4,88	66,36	72,94	60,91	58,45	60,86
164,9	61,80	66,85	4,88	66,36	72,95	60,92	58,45	60,85
165	61,80	66,86	4,89	66,35	72,94	60,92	58,46	60,86
165,1	61,80	66,86	4,89	66,35	72,94	60,91	58,46	60,86
165,2	61,80	66,86	4,89	66,35	72,93	60,91	58,45	60,85
165,3	61,80	66,86	4,89	66,35	72,93	60,90	58,45	60,86
165,4	61,78	66,83	4,86	66,34	72,93	60,90	58,44	60,85
165,5	61,78	66,84	4,87	66,33	72,91	60,90	58,45	60,85
165,6	61,78	66,84	4,87	66,33	72,92	60,89	58,44	60,85
165,7	61,78	66,83	4,87	66,33	72,93	60,91	58,45	60,85
165,8	61,78	66,83	4,87	66,33	72,91	60,90	58,44	60,85
165,9	61,77	66,83	4,87	66,33	72,92	60,91	58,44	60,85
166	61,77	66,83	4,87	66,33	72,91	60,91	58,45	60,85
166,1	61,77	66,82	4,88	66,33	72,91	60,90	58,45	60,85
166,2	61,77	66,82	4,88	66,33	72,92	60,90	58,45	60,85
166,3	61,77	66,83	4,88	66,33	72,92	60,90	58,44	60,85
166,4	61,76	66,81	4,86	66,32	72,91	60,90	58,44	60,85
166,5	61,76	66,81	4,86	66,32	72,91	60,90	58,44	60,84
166,6	61,76	66,81	4,89	66,32	72,92	60,90	58,44	60,84
166,7	61,76	66,81	4,89	66,32	72,90	60,90	58,44	60,84
166,8	61,77	66,80	4,90	66,32	72,91	60,90	58,44	60,84
166,9	61,76	66,80	4,86	66,31	72,90	60,90	58,44	60,84
167	61,76	66,80	4,86	66,31	72,90	60,90	58,44	60,84
167,1	61,75	66,79	4,86	66,31	72,90	60,89	58,44	60,84
167,2	61,75	66,79	4,86	66,31	72,90	60,90	58,44	60,84
167,3	61,74	66,79	4,86	66,31	72,88	60,89	58,43	60,83
167,4	61,74	66,79	4,86	66,31	72,89	60,89	58,44	60,84
167,5	61,74	66,79	4,86	66,30	72,88	60,90	58,44	60,84
167,6	61,74	66,79	4,90	66,30	72,89	60,89	58,44	60,84
167,7	61,74	66,79	4,90	66,30	72,90	60,89	58,43	60,84
167,8	61,73	66,78	4,90	66,30	72,88	60,89	58,43	60,84
167,9	61,73	66,78	4,90	66,30	72,88	60,89	58,43	60,83
168	61,73	66,78	4,89	66,30	72,88	60,89	58,43	60,83
168,1	61,74	66,78	4,88	66,29	72,89	60,89	58,44	60,83
168,2	61,74	66,78	4,88	66,29	72,88	60,88	58,44	60,84
168,3	61,74	66,78	4,88	66,30	72,89	60,89	58,45	60,84
168,4	61,74	66,78	4,88	66,30	72,88	60,89	58,44	60,83
168,5	61,73	66,78	4,89	66,30	72,89	60,90	58,45	60,84
168,6	61,73	66,78	4,89	66,30	72,89	60,90	58,44	60,84
168,7	61,73	66,78	4,88	66,30	72,89	60,90	58,44	60,84
168,8	61,72	66,77	4,89	66,30	72,89	60,90	58,45	60,84
168,9	61,72	66,77	4,89	66,30	72,89	60,90	58,45	60,83
169	61,72	66,77	4,89	66,30	72,88	60,90	58,43	60,83
169,1	61,72	66,77	4,89	66,30	72,88	60,90	58,43	60,83
169,2	61,72	66,77	4,90	66,29	72,89	60,90	58,44	60,83
169,3	61,72	66,77	4,90	66,29	72,87	60,90	58,44	60,83
169,4	61,72	66,76	4,89	66,30	72,87	60,89	58,43	60,82
169,5	61,72	66,76	4,89	66,30	72,88	60,90	58,44	60,83
169,6	61,72	66,76	4,89	66,30	72,88	60,89	58,44	60,83
169,7	61,71	66,76	4,88	66,29	72,88	60,89	58,44	60,84
169,8	61,71	66,76	4,88	66,29	72,89	60,89	58,44	60,83
169,9	61,71	66,75	4,90	66,29	72,88	60,89	58,44	60,83
170	61,71	66,75	4,90	66,29	72,88	60,88	58,43	60,83
170,1	61,71	66,75	4,90	66,29	72,88	60,87	58,43	60,82
170,2	61,71	66,75	4,90	66,28	72,87	60,88	58,43	60,82
170,3	61,71	66,75	4,90	66,28	72,87	60,88	58,44	60,83
170,4	61,70	66,75	4,89	66,28	72,88	60,87	58,43	60,83
170,5	61,70	66,75	4,89	66,28	72,88	60,87	58,42	60,82
170,6	61,71	66,75	4,89	66,28	72,88	60,87	58,43	60,83
170,7	61,71	66,75	4,89	66,28	72,88	60,87	58,43	60,83
170,8	61,71	66,75	4,86	66,28	72,88	60,87	58,43	60,83
170,9	61,68	66,73	4,86	66,26	72,88	60,86	58,42	60,83
171	61,68	66,73	4,86	66,26	72,88	60,86	58,41	60,82
171,1	61,68	66,73	4,86	66,26	72,88	60,86	58,42	60,82
171,2	61,68	66,73	4,86	66,26	72,87	60,87	58,42	60,82
171,3	61,68	66,73	4,86	66,26	72,87	60,87	58,42	60,82
171,4	61,68	66,73	4,86	66,26	72,88	60,86	58,42	60,82
171,5	61,69	66,73	4,88	66,27	72,87	60,87	58,43	60,83
171,6	61,69	66,73	4,88	66,27	72,87	60,87	58,43	60,83
171,7	61,69	66,73	4,88	66,27	72,87	60,86	58,43	60,83
171,8	61,69	66,73	4,88	66,26	72,86	60,86	58,42	60,83
171,9	61,69	66,73	4,88	66,26	72,87	60,88	58,43	60,83
172	61,68	66,73	4,87	66,26	72,86	60,87	58,42	60,82
172,1	61,68	66,73	4,87	66,26	72,86	60,87	58,42	60,82
172,2	61,68	66,73	4,87	66,26	72,86	60,87	58,42	60,82
172,3	61,68	66,72	4,88	66,25	72,85	60,87	58,42	60,82
172,4	61,68	66,72	4,88	66,25	72,86	60,87	58,42	60,82
172,5	61,68	66,72	4,90	66,25	72,86	60,86	58,42	60,82
172,6	61,68	66,72	4,90	66,25	72,86	60,87	58,42	60,82
172,7	61,68	66,72	4,90	66,25	72,85	60,87	58,42	60,82
172,8	61,68	66,72	4,90	66,25	72,85	60,86	58,42	60,81
172,9	61,67	66,71	4,87	66,24	72,85	60,86	58,42	60,82
173	61,67	66,71	4,86	66,25	72,86	60,87	58,42	60,82
173,1	61,67	66,71	4,86	66,25	72,85	60,86	58,42	60,82
173,2	61,67	66,71	4,86	66,25	72,86	60,86	58,42	60,82
173,3	61,67	66,71	4,86	66,25	72,86	60,86	58,42	60,81
173,4	61,67	66,71	4,88	66,25	72,85	60,86	58,41	60,81
173,5	61,67	66,71	4,88	66,25	72,86	60,86	58,41	60,81
173,6	61,66	66,71	4,86	66,24	72,85	60,85	58,41	60,81
173,7	61,66	66,70	4,86	66,24	72,85	60,85	58,41	60,81
173,8	61,66	66,70	4,86	66,24	72,86	60,85	58,41	60,81
173,9	61,66	66,71	4,86	66,24	72,85	60,85	58,40	60,80
174	61,66	66,71	4,86	66,24	72,85	60,86	58,41	60,81
174,1	61,66	66,70	4,88	66,23	72,85	60,85	58,41	60,81
174,2	61,65	66,70	4,89	66,23	72,84	60,85	58,41	60,81
174,3	61,65	66,70	4,89	66,23	72,85	60,85	58,41	60,81
174,4	61,65	66,70	4,89	66,23	72,85	60,86	58,42	60,81
174,5	61,65	66,70	4,89	66,23	72,85	60,86	58,42	60,81
174,6	61,66	66,70	4,89	66,23	72,84	60,86	58,42	60,81
174,7	61,66	66,70	4,89	66,23	72,85	60,86	58,42	60,81
174,8	61,65	66,69	4,89	66,22	72,83	60,85	58,41	60,81
174,9	61,65	66,70	4,89	66,23	72,84	60,86	58,41	60,81
175	61,65	66,70	4,89	66,23	72,83	60,85	58,41	60,81
175,1	61,64	66,69	4,89	66,22	72,84	60,85	58,41	60,80
175,2	61,64	66,69	4,89	66,22	72,84	60,85	58,41	60,80
175,3	61,64	66,69	4,89	66,22	72,84	60,85	58,41	60,81
175,4	61,64	66,69	4,89	66,22	72,84	60,85	58,41	60,80
175,5	61,64	66,68	4,89	66,22	72,82	60,85	58,41	60,80
175,6	61,64	66,68	4,90	66,21	72,83	60,84	58,40	60,80
175,7	61,64	66,68	4,90	66,21	72,83	60,85	58,41	60,80
175,8	61,64	66,68	4,92	66,22	72,83	60,85	58,41	60,80
175,9	61,64	66,68	4,92	66,22	72,84	60,85	58,41	60,80
176	61,64	66,68	4,88	66,22	72,83	60,85	58,41	60,80
176,1	61,64	66,68	4,88	66,22	72,84	60,85	58,41	60,80
176,2	61,64	66,68	4,88	66,22	72,83	60,85	58,41	60,79
176,3	61,63	66,68	4,89	66,21	72,83	60,84	58,41	60,80
176,4	61,63	66,68	4,89	66,21	72,83	60,84	58,40	60,79
176,5	61,63	66,68	4,87	66,22	72,83	60,84	58,41	60,79
176,6	61,63	66,68	4,87	66,22	72,82	60,84	58,41	60,79
176,7	61,63	66,68	4,86	66,22	72,83	60,84	58,41	60,79
176,8	61,63	66,68	4,86	66,22	72,82	60,85	58,41	60,80
176,9	61,63	66,68	4,87	66,22	72,83	60,85	58,41	60,80
177	61,63	66,67	4,87	66,21	72,83	60,85	58,42	60,80
177,1	61,63	66,67	4,87	66,21	72,83	60,84	58,41	60,79
177,2	61,63	66,67	4,87	66,21	72,83	60,84	58,41	60,79
177,3	61,63	66,67	4,87	66,21	72,83	60,84	58,41	60,79
177,4	61,63	66,67	4,87	66,21	72,83	60,84	58,40	60,79
177,5	61,63	66,67	4,87	66,21	72,82	60,84	58,41	60,79
177,6	61,63	66,67	4,87	66,20	72,83	60,84	58,41	60,79
177,7	61,63	66,67	4,87	66,20	72,83	60,84	58,41	60,79
177,8	61,63	66,67	4,87	66,20	72,83	60,84	58,41	60,79
177,9	61,63	66,67	4,86	66,21	72,82	60,84	58,41	60,79
178	61,63	66,67	4,86	66,21	72,83	60,84	58,41	60,79
178,1	61,62	66,66	4,89	66,20	72,83	60,84	58,40	60,79
178,2	61,62	66,66	4,89	66,20	72,83	60,83	58,40	60,78
178,3	61,62	66,66	4,89	66,20	72,82	60,83	58,40	60,78
178,4	61,62	66,66	4,88	66,20	72,82	60,83	58,40	60,78
178,5	61,62	66,66	4,88	66,20	72,82	60,84	58,40	60,78
178,6	61,62	66,65	4,88	66,20	72,83	60,84	58,40	60,79
178,7	61,62	66,65	4,88	66,20	72,82	60,84	58,40	60,78
178,8	61,62	66,66	4,87	66,20	72,82	60,83	58,40	60,78
178,9	61,62	66,66	4,87	66,20	72,82	60,84	58,40	60,78
179	61,62	66,65	4,86	66,20	72,81	60,84	58,41	60,79
179,1	61,62	66,65	4,85	66,20	72,81	60,83	58,40	60,78
179,2	61,62	66,65	4,85	66,20	72,81	60,84	58,40	60,79
179,3	61,62	66,65	4,85	66,20	72,81	60,83	58,40	60,79
179,4	61,62	66,65	4,85	66,20	72,81	60,82	58,39	60,78
179,5	63,20	68,23	6,45	67,78	74,39	62,42	59,99	62,37
179,6	63,20	68,23	6,45	67,78	74,39	62,42	59,99	62,37
179,7	63,20	68,23	6,45	67,78	71,96	59,90	57,34	60,08
179,8	63,20	68,23	6,45	67,78	71,68	59,68	57,11	59,90
179,9	63,20	68,23	6,45	67,78	71,53	59,58	57,02	59,80
180	60,40	65,36	4,64	64,91	71,42	59,49	56,95	59,72
180,1	60,40	65,36	4,64	64,91	71,32	59,42	56,90	59,67
180,2	60,28	65,23	4,66	64,75	71,26	59,37	56,86	59,62
180,3	60,28	65,23	4,66	64,75	71,20	59,33	56,84	59,58
180,4	60,28	65,23	4,66	64,75	71,16	59,30	56,81	59,55
180,5	60,23	65,15	4,67	64,68	71,11	59,26	56,79	59,52
180,6	60,23	65,15	4,67	64,68	71,08	59,24	56,78	59,49
180,7	60,17	65,08	4,67	64,60	71,04	59,22	56,77	59,48
180,8	60,17	65,08	4,67	64,60	71,00	59,19	56,75	59,45
180,9	60,17	65,08	4,67	64,60	70,98	59,17	56,74	59,43
181	60,14	65,03	4,67	64,56	70,96	59,16	56,73	59,41
181,1	60,14	65,03	4,67	64,56	70,92	59,13	56,71	59,39
181,2	60,09	64,97	4,66	64,51	70,91	59,12	56,70	59,37
181,3	60,09	64,97	4,66	64,51	70,89	59,11	56,69	59,36
181,4	60,09	64,97	4,66	64,51	70,87	59,09	56,68	59,34
181,5	60,09	64,97	4,66	64,51	70,85	59,07	56,67	59,33
181,6	60,07	64,93	4,65	64,49	70,83	59,07	56,66	59,32
181,7	60,02	64,88	4,65	64,45	70,81	59,05	56,66	59,31
181,8	60,02	64,88	4,65	64,45	70,80	59,04	56,64	59,29
181,9	60,00	64,86	4,64	64,43	70,79	59,03	56,64	59,28
182	60,00	64,86	4,64	64,43	70,77	59,02	56,63	59,27
182,1	60,00	64,85	4,64	64,42	70,76	59,00	56,62	59,26
182,2	60,00	64,85	4,64	64,42	70,75	59,00	56,62	59,26
182,3	59,98	64,83	4,62	64,40	70,73	59,00	56,62	59,25
182,4	59,97	64,81	4,61	64,40	70,72	58,99	56,61	59,25
182,5	59,97	64,81	4,61	64,40	70,72	58,99	56,61	59,24
182,6	59,96	64,80	4,63	64,38	70,70	58,98	56,61	59,23
182,7	59,96	64,80	4,63	64,38	70,69	58,97	56,60	59,23
182,8	59,95	64,78	4,63	64,37	70,69	58,96	56,59	59,22
182,9	59,95	64,78	4,63	64,37	70,69	58,96	56,59	59,22
183	59,95	64,77	4,62	64,37	70,69	58,95	56,59	59,21
183,1	59,93	64,76	4,62	64,36	70,69	58,95	56,59	59,21
183,2	59,93	64,76	4,62	64,36	70,67	58,95	56,59	59,21
183,3	59,92	64,75	4,64	64,34	70,67	58,94	56,58	59,20
183,4	59,92	64,75	4,64	64,34	70,66	58,93	56,57	59,19
183,5	59,91	64,73	4,65	64,33	70,64	58,93	56,57	59,19
183,6	59,91	64,73	4,65	64,33	70,63	58,92	56,57	59,19
183,7	59,91	64,73	4,66	64,33	70,63	58,93	56,58	59,18
183,8	59,91	64,72	4,65	64,33	70,63	58,93	56,58	59,18
183,9	59,91	64,72	4,65	64,33	70,62	58,93	56,58	59,18
184	59,89	64,71	4,65	64,31	70,62	58,92	56,57	59,17
184,1	59,89	64,71	4,65	64,31	70,62	58,91	56,57	59,16
184,2	59,88	64,71	4,67	64,30	70,61	58,91	56,56	59,17
184,3	59,88	64,71	4,67	64,30	70,61	58,91	56,57	59,17
184,4	59,88	64,71	4,67	64,30	70,60	58,90	56,56	59,16
184,5	59,87	64,69	4,67	64,30	70,61	58,91	56,57	59,16
184,6	59,87	64,69	4,67	64,30	70,60	58,90	56,56	59,15
184,7	59,86	64,68	4,64	64,29	70,61	58,90	56,56	59,15
184,8	59,86	64,68	4,64	64,29	70,61	58,90	56,56	59,15
184,9	59,86	64,68	4,64	64,29	70,61	58,90	56,56	59,15
185	59,86	64,68	4,64	64,29	70,59	58,89	56,55	59,14
185,1	59,84	64,66	4,64	64,27	70,58	58,88	56,54	59,14
185,2	59,85	64,66	4,65	64,27	70,58	58,89	56,55	59,14
185,3	59,85	64,66	4,65	64,27	70,59	58,89	56,55	59,14
185,4	59,85	64,66	4,65	64,27	70,58	58,89	56,55	59,14
185,5	59,85	64,66	4,65	64,27	70,59	58,88	56,55	59,14
185,6	59,83	64,65	4,64	64,26	70,58	58,87	56,54	59,13
185,7	59,83	64,65	4,64	64,26	70,58	58,88	56,54	59,13
185,8	59,83	64,64	4,63	64,26	70,58	58,88	56,54	59,13
185,9	59,83	64,64	4,63	64,26	70,58	58,88	56,54	59,13
186	59,83	64,64	4,63	64,26	70,57	58,87	56,54	59,13
186,1	59,81	64,62	4,63	64,25	70,56	58,87	56,53	59,13
186,2	59,81	64,62	4,63	64,25	70,56	58,88	56,54	59,12
186,3	59,81	64,62	4,66	64,25	70,56	58,87	56,54	59,12
186,4	59,81	64,62	4,66	64,25	70,56	58,88	56,54	59,12
186,5	59,81	64,62	4,66	64,25	70,54	58,86	56,53	59,11
186,6	59,80	64,60	4,66	64,24	70,54	58,86	56,53	59,12
186,7	59,80	64,60	4,66	64,24	70,54	58,86	56,53	59,11
186,8	59,79	64,59	4,64	64,23	70,54	58,86	56,53	59,12
186,9	59,79	64,59	4,64	64,23	70,54	58,85	56,53	59,11
187	59,79	64,59	4,64	64,23	70,54	58,86	56,52	59,11
187,1	59,79	64,60	4,65	64,23	70,53	58,86	56,53	59,11
187,2	59,79	64,60	4,65	64,23	70,54	58,85	56,52	59,11
187,3	59,78	64,58	4,66	64,22	70,53	58,85	56,53	59,11
187,4	59,78	64,58	4,66	64,22	70,53	58,85	56,52	59,11
187,5	59,78	64,58	4,66	64,22	70,53	58,85	56,52	59,10
187,6	59,78	64,58	4,66	64,22	70,54	58,86	56,53	59,11
187,7	59,77	64,58	4,65	64,22	70,53	58,86	56,53	59,11
187,8	59,76	64,57	4,65	64,21	70,53	58,85	56,52	59,10
187,9	59,76	64,57	4,65	64,21	70,52	58,84	56,51	59,10
188	59,76	64,57	4,65	64,21	70,51	58,84	56,52	59,10
188,1	59,76	64,57	4,65	64,21	70,52	58,84	56,52	59,10
188,2	59,77	64,57	4,65	64,22	70,51	58,84	56,52	59,10
188,3	59,77	64,57	4,65	64,22	70,52	58,84	56,52	59,10
188,4	59,76	64,57	4,64	64,22	70,52	58,84	56,52	59,10
188,5	59,76	64,56	4,64	64,21	70,52	58,84	56,52	59,10
188,6	59,76	64,56	4,64	64,21	70,51	58,83	56,51	59,10
188,7	59,76	64,56	4,64	64,21	70,52	58,83	56,51	59,10
188,8	59,76	64,56	4,64	64,21	70,52	58,83	56,51	59,10
188,9	59,75	64,56	4,66	64,20	70,50	58,83	56,51	59,09
189	59,75	64,56	4,66	64,20	70,51	58,83	56,52	59,10
189,1	59,75	64,55	4,63	64,19	70,50	58,82	56,51	59,09
189,2	59,75	64,55	4,63	64,19	70,50	58,83	56,51	59,09
189,3	59,75	64,55	4,63	64,19	70,50	58,83	56,51	59,10
189,4	59,74	64,54	4,65	64,19	70,50	58,82	56,51	59,09
189,5	59,74	64,54	4,65	64,19	70,50	58,82	56,51	59,09
189,6	59,74	64,54	4,64	64,18	70,49	58,81	56,51	59,09
189,7	59,74	64,54	4,64	64,18	70,49	58,82	56,51	59,09
189,8	59,74	64,54	4,64	64,18	70,50	58,82	56,51	59,09
189,9	59,74	64,53	4,64	64,18	70,49	58,81	56,51	59,09
190	59,74	64,53	4,64	64,18	70,49	58,81	56,51	59,09
190,1	59,73	64,53	4,64	64,18	70,49	58,81	56,51	59,09
190,2	59,73	64,53	4,64	64,18	70,49	58,81	56,51	59,09
190,3	59,73	64,53	4,65	64,18	70,49	58,82	56,51	59,09
190,4	59,73	64,53	4,65	64,18	70,49	58,83	56,51	59,08
190,5	59,73	64,53	4,64	64,19	70,49	58,82	56,51	59,08
190,6	59,72	64,52	4,64	64,18	70,49	58,83	56,52	59,08
190,7	59,72	64,52	4,64	64,18	70,49	58,82	56,50	59,08
190,8	59,72	64,51	4,65	64,17	70,47	58,82	56,51	59,08
190,9	59,72	64,51	4,65	64,17	70,48	58,81	56,51	59,08
191	59,72	64,52	4,65	64,18	70,47	58,82	56,51	59,08
191,1	59,72	64,52	4,65	64,18	70,48	58,82	56,52	59,09
191,2	59,72	64,52	4,64	64,18	70,49	58,82	56,52	59,08
191,3	59,72	64,52	4,64	64,18	70,48	58,81	56,51	59,08
191,4	59,72	64,52	4,64	64,18	70,48	58,81	56,51	59,08
191,5	59,71	64,51	4,63	64,17	70,48	58,81	56,50	59,08
191,6	59,71	64,51	4,63	64,17	70,48	58,81	56,50	59,07
191,7	59,71	64,51	4,64	64,17	70,47	58,81	56,50	59,07
191,8	59,71	64,51	4,64	64,17	70,48	58,81	56,50	59,07
191,9	59,71	64,51	4,65	64,17	70,47	58,81	56,51	59,07
192	59,71	64,50	4,64	64,17	70,48	58,82	56,51	59,07
192,1	59,71	64,50	4,64	64,17	70,47	58,81	56,50	59,07
192,2	59,70	64,51	4,64	64,16	70,47	58,80	56,50	59,07
192,3	59,70	64,51	4,64	64,16	70,47	58,80	56,50	59,07
192,4	59,69	64,50	4,64	64,16	70,47	58,80	56,50	59,07
192,5	59,70	64,50	4,64	64,16	70,46	58,80	56,50	59,07
192,6	59,70	64,50	4,64	64,16	70,46	58,80	56,50	59,07
192,7	59,70	64,50	4,65	64,16	70,46	58,80	56,51	59,07
192,8	59,70	64,50	4,65	64,16	70,46	58,80	56,50	59,06
192,9	59,69	64,49	4,65	64,15	70,46	58,80	56,50	59,06
193	59,69	64,49	4,65	64,15	70,46	58,80	56,51	59,07
193,1	59,69	64,49	4,63	64,15	70,47	58,80	56,50	59,07
193,2	59,68	64,48	4,61	64,14	70,46	58,80	56,50	59,06
193,3	59,68	64,48	4,61	64,14	70,45	58,80	56,50	59,06
193,4	59,68	64,48	4,62	64,15	70,45	58,80	56,50	59,06
193,5	59,68	64,48	4,62	64,15	70,44	58,80	56,50	59,07
193,6	59,68	64,48	4,62	64,15	70,45	58,80	56,50	59,07
193,7	59,68	64,48	4,62	64,15	70,44	58,81	56,51	59,07
193,8	59,68	64,48	4,63	64,15	70,44	58,81	56,50	59,07
193,9	59,67	64,48	4,63	64,14	70,43	58,80	56,49	59,06
194	59,67	64,48	4,63	64,14	70,43	58,80	56,50	59,06
194,1	59,67	64,48	4,63	64,14	70,43	58,80	56,50	59,06
194,2	59,67	64,48	4,63	64,14	70,44	58,81	56,51	59,06
194,3	59,67	64,47	4,62	64,14	70,44	58,81	56,51	59,06
194,4	59,67	64,47	4,62	64,14	70,44	58,81	56,50	59,06
194,5	59,66	64,46	4,63	64,12	70,44	58,81	56,51	59,07
194,6	59,66	64,46	4,63	64,12	70,44	58,80	56,50	59,06
194,7	59,66	64,46	4,63	64,12	70,44	58,80	56,49	59,06
194,8	59,66	64,46	4,63	64,12	70,44	58,79	56,49	59,06
194,9	59,66	64,46	4,63	64,12	70,45	58,79	56,50	59,06
195	59,66	64,46	4,63	64,12	70,44	58,78	56,50	59,06
195,1	59,66	64,46	4,63	64,12	70,44	58,79	56,50	59,06
195,2	59,66	64,46	4,63	64,12	70,44	58,78	56,49	59,05
195,3	59,66	64,45	4,62	64,12	70,43	58,78	56,48	59,05
195,4	59,66	64,45	4,62	64,12	70,42	58,78	56,48	59,05
195,5	59,65	64,44	4,63	64,11	70,42	58,78	56,49	59,05
195,6	59,65	64,44	4,63	64,11	70,42	58,78	56,48	59,05
195,7	59,65	64,44	4,63	64,11	70,42	58,78	56,48	59,05
195,8	59,65	64,44	4,63	64,11	70,42	58,78	56,48	59,05
195,9	59,65	64,44	4,63	64,11	70,43	58,78	56,48	59,05
196	59,65	64,43	4,62	64,11	70,42	58,78	56,49	59,05
196,1	59,64	64,44	4,60	64,11	70,43	58,78	56,49	59,05
196,2	59,65	64,45	4,61	64,12	70,42	58,79	56,49	59,05
196,3	59,65	64,45	4,61	64,12	70,41	58,78	56,48	59,05
196,4	59,65	64,44	4,63	64,12	70,42	58,79	56,49	59,05
196,5	59,65	64,44	4,63	64,12	70,42	58,80	56,49	59,05
196,6	59,64	64,44	4,64	64,11	70,43	58,79	56,49	59,05
196,7	59,64	64,44	4,64	64,11	70,42	58,78	56,49	59,05
196,8	59,64	64,44	4,64	64,11	70,41	58,78	56,48	59,04
196,9	59,63	64,43	4,62	64,10	70,42	58,78	56,48	59,04
197	59,63	64,43	4,62	64,10	70,42	58,78	56,48	59,03
197,1	59,64	64,44	4,61	64,11	70,41	58,77	56,49	59,03
197,2	59,64	64,44	4,61	64,11	70,41	58,77	56,49	59,03
197,3	59,64	64,44	4,62	64,11	70,42	58,78	56,49	59,03
197,4	59,64	64,44	4,62	64,10	70,42	58,79	56,49	59,03
197,5	59,64	64,44	4,62	64,10	70,41	58,78	56,49	59,03
197,6	59,63	64,43	4,61	64,10	70,41	58,78	56,49	59,03
197,7	59,63	64,43	4,61	64,10	70,41	58,78	56,49	59,04
197,8	59,63	64,43	4,62	64,10	70,42	58,78	56,49	59,04
197,9	59,64	64,43	4,61	64,10	70,42	58,78	56,49	59,04
198	59,64	64,43	4,61	64,10	70,41	58,79	56,49	59,04
198,1	59,64	64,43	4,62	64,09	70,42	58,78	56,49	59,04
198,2	59,64	64,43	4,62	64,09	70,42	58,78	56,49	59,04
198,3	59,63	64,43	4,63	64,10	70,42	58,77	56,50	59,04
198,4	59,63	64,43	4,63	64,10	70,42	58,77	56,50	59,05
198,5	59,63	64,43	4,64	64,09	70,41	58,77	56,49	59,04
198,6	59,63	64,43	4,63	64,09	70,42	58,77	56,49	59,04
198,7	59,63	64,43	4,63	64,09	70,41	58,77	56,49	59,04
198,8	59,63	64,43	4,64	64,10	70,42	58,78	56,50	59,04
198,9	59,63	64,43	4,64	64,10	70,41	58,78	56,49	59,04
199	59,63	64,43	4,62	64,10	70,42	58,78	56,50	59,04
199,1	59,63	64,43	4,62	64,10	70,42	58,77	56,50	59,04
199,2	59,63	64,42	4,64	64,09	70,42	58,77	56,50	59,04
199,3	59,62	64,41	4,64	64,08	70,40	58,77	56,49	59,04
199,4	59,62	64,41	4,64	64,08	70,42	58,77	56,49	59,04
199,5	59,62	64,41	4,67	64,08	70,41	58,78	56,49	59,03
199,6	59,62	64,41	4,67	64,08	70,42	58,78	56,49	59,04
199,7	59,63	64,42	4,66	64,08	70,41	58,78	56,49	59,04
199,8	59,63	64,42	4,66	64,08	70,41	58,78	56,49	59,04
[truncated: 4,444 more rows]
