# Supplementary material for: Graphene active sensor arrays for long-term and wireless mapping of wide frequency band epicortical brain activity
Source: Nat Commun. 2021 Jan 11;12:211. doi: 10.1038/s41467-020-20546-w (PMC7801381; doi:10.1038/s41467-020-20546-w)
Supplement: Supplementary file 4 — Source Data [file 41467_2020_20546_MOESM4_ESM.zip › Source Data/Source Data & plotting scripts/Fig3/IV-charact/IV-Day1-2/20190731_115540 Current vs time_5sStep-afterRec2]

Time [s]	Result A5 [�A]	Result A7 [�A]	Result A29 [�A]	Result A31 [�A]	Result B5 [�A]	Result B7 [�A]	Result B29 [�A]	Result B31 [�A]
0	0,00	0,00	0,00	0,00	0,00	0,00	0,00	0,00
0,1	0,00	0,00	0,00	0,00	0,00	0,00	0,00	0,00
0,2	0,00	0,00	0,00	0,00	68,43	56,80	55,13	57,44
0,3	57,42	62,59	4,39	61,24	68,74	57,08	55,39	57,71
0,4	57,42	62,59	4,39	61,24	68,74	57,09	55,40	57,72
0,5	57,69	62,87	4,48	61,52	68,74	57,09	55,40	57,72
0,6	57,70	62,88	4,48	61,54	68,74	57,09	55,40	57,73
0,7	57,70	62,88	4,48	61,54	68,75	57,10	55,40	57,73
0,8	57,71	62,91	4,46	61,56	68,76	57,10	55,40	57,73
0,9	57,71	62,91	4,46	61,56	68,76	57,11	55,41	57,74
1	57,73	62,91	4,45	61,57	68,77	57,10	55,40	57,74
1,1	57,73	62,91	4,45	61,57	68,77	57,11	55,41	57,75
1,2	57,74	62,93	4,48	61,59	68,78	57,11	55,41	57,75
1,3	57,76	62,94	4,46	61,61	68,78	57,12	55,41	57,75
1,4	57,76	62,94	4,47	61,61	68,78	57,11	55,42	57,75
1,5	57,77	62,95	4,44	61,62	68,78	57,11	55,41	57,76
1,6	57,78	62,96	4,44	61,62	68,79	57,12	55,42	57,76
1,7	57,81	62,98	4,47	61,65	68,80	57,13	55,42	57,77
1,8	57,81	62,98	4,47	61,65	68,80	57,13	55,42	57,77
1,9	57,83	63,00	4,49	61,68	68,82	57,14	55,43	57,78
2	57,84	63,00	4,49	61,69	68,81	57,14	55,43	57,78
2,1	57,84	63,00	4,49	61,69	68,82	57,14	55,43	57,78
2,2	57,84	63,00	4,49	61,69	68,82	57,14	55,43	57,78
2,3	57,84	63,00	4,49	61,69	68,81	57,14	55,43	57,78
2,4	57,85	63,02	4,48	61,71	68,81	57,14	55,42	57,79
2,5	57,85	63,02	4,48	61,71	68,81	57,14	55,42	57,79
2,6	57,87	63,04	4,49	61,73	68,81	57,15	55,43	57,80
2,7	57,87	63,03	4,49	61,74	68,82	57,15	55,44	57,80
2,8	57,87	63,03	4,49	61,74	68,82	57,15	55,43	57,80
2,9	57,89	63,05	4,47	61,75	68,82	57,16	55,44	57,81
3	57,89	63,05	4,47	61,75	68,83	57,15	55,43	57,81
3,1	57,89	63,05	4,47	61,75	68,82	57,14	55,42	57,80
3,2	57,89	63,05	4,47	61,75	68,84	57,15	55,43	57,80
3,3	57,91	63,07	4,47	61,78	68,83	57,15	55,42	57,80
3,4	57,92	63,08	4,47	61,79	68,83	57,15	55,43	57,81
3,5	57,92	63,08	4,47	61,79	68,83	57,16	55,43	57,81
3,6	57,93	63,09	4,49	61,79	68,82	57,16	55,43	57,81
3,7	57,93	63,09	4,49	61,79	68,85	57,17	55,44	57,82
3,8	57,93	63,08	4,49	61,80	68,85	57,18	55,44	57,82
3,9	57,93	63,08	4,49	61,80	68,84	57,17	55,43	57,82
4	57,93	63,08	4,49	61,80	68,84	57,18	55,45	57,83
4,1	57,96	63,11	4,49	61,83	68,84	57,18	55,45	57,82
4,2	57,96	63,11	4,49	61,83	68,85	57,18	55,44	57,83
4,3	57,96	63,11	4,49	61,83	68,86	57,19	55,45	57,84
4,4	57,96	63,11	4,49	61,83	68,88	57,19	55,46	57,84
4,5	57,98	63,13	4,47	61,85	68,87	57,19	55,46	57,84
4,6	57,98	63,13	4,47	61,85	68,85	57,20	55,45	57,84
4,7	57,99	63,13	4,48	61,86	68,87	57,20	55,45	57,84
4,8	58,00	63,13	4,51	61,87	68,87	57,20	55,45	57,84
4,9	58,00	63,13	4,51	61,87	68,87	57,20	55,45	57,85
5	58,00	63,13	4,51	61,87	68,88	57,22	55,47	57,86
5,1	58,00	63,13	4,51	61,87	68,89	57,21	55,46	57,86
5,2	58,01	63,15	4,49	61,89	68,87	57,20	55,45	57,85
5,3	58,01	63,15	4,49	61,89	68,90	57,21	55,46	57,87
5,4	58,03	63,16	4,47	61,90	68,89	57,21	55,47	57,87
5,5	58,03	63,16	4,47	61,90	68,89	57,22	55,47	57,88
5,6	58,03	63,16	4,47	61,90	68,90	57,23	55,47	57,88
5,7	58,04	63,17	4,49	61,92	68,88	57,22	55,46	57,87
5,8	58,04	63,17	4,49	61,92	68,89	57,21	55,46	57,87
5,9	59,51	64,65	5,93	63,40	69,96	58,29	56,53	58,98
6	59,51	64,65	5,93	63,40	67,47	55,87	54,01	56,76
6,1	59,52	64,66	5,92	63,41	67,20	55,68	53,84	56,60
6,2	56,54	61,51	4,23	60,33	67,02	55,55	53,73	56,50
6,3	56,54	61,51	4,23	60,33	66,90	55,47	53,67	56,42
6,4	56,44	61,39	4,22	60,20	66,79	55,40	53,62	56,36
6,5	56,44	61,39	4,22	60,20	66,74	55,35	53,59	56,32
6,6	56,36	61,29	4,24	60,10	66,69	55,32	53,57	56,29
6,7	56,34	61,26	4,24	60,07	66,66	55,28	53,55	56,26
6,8	56,34	61,26	4,24	60,07	66,63	55,25	53,53	56,22
6,9	56,30	61,21	4,23	60,03	66,56	55,22	53,50	56,19
7	56,30	61,21	4,23	60,03	66,52	55,19	53,48	56,16
7,1	56,26	61,16	4,21	59,99	66,52	55,18	53,48	56,15
7,2	56,26	61,16	4,21	59,99	66,50	55,17	53,47	56,14
7,3	56,22	61,10	4,21	59,94	66,48	55,15	53,45	56,12
7,4	56,22	61,10	4,21	59,94	66,47	55,13	53,45	56,11
7,5	56,22	61,10	4,21	59,94	66,45	55,12	53,43	56,09
7,6	56,20	61,07	4,22	59,91	66,42	55,11	53,43	56,08
7,7	56,20	61,07	4,22	59,91	66,41	55,10	53,42	56,07
7,8	56,17	61,04	4,20	59,89	66,39	55,08	53,41	56,05
7,9	56,17	61,04	4,20	59,89	66,37	55,07	53,40	56,04
8	56,16	61,02	4,22	59,87	66,36	55,06	53,39	56,03
8,1	56,14	60,99	4,20	59,85	66,34	55,05	53,37	56,02
8,2	56,14	60,99	4,20	59,85	66,34	55,05	53,37	56,01
8,3	56,12	60,97	4,17	59,84	66,31	55,03	53,36	56,00
8,4	56,12	60,97	4,17	59,84	66,32	55,03	53,36	56,00
8,5	56,11	60,96	4,19	59,84	66,30	55,02	53,35	56,00
8,6	56,11	60,96	4,19	59,84	66,31	55,02	53,35	56,00
8,7	56,11	60,95	4,20	59,84	66,29	55,02	53,35	55,99
8,8	56,10	60,93	4,19	59,82	66,27	55,01	53,33	55,98
8,9	56,10	60,93	4,19	59,82	66,28	55,01	53,33	55,97
9	56,09	60,92	4,21	59,82	66,27	55,00	53,33	55,97
9,1	56,09	60,92	4,21	59,82	66,27	55,00	53,32	55,97
9,2	56,09	60,92	4,20	59,81	66,26	54,99	53,33	55,97
9,3	56,09	60,92	4,20	59,81	66,25	54,99	53,33	55,97
9,4	56,08	60,91	4,20	59,81	66,26	54,98	53,33	55,97
9,5	56,07	60,89	4,20	59,81	66,26	54,99	53,33	55,97
9,6	56,07	60,89	4,20	59,81	66,26	55,00	53,34	55,98
9,7	56,07	60,89	4,20	59,81	66,25	54,99	53,33	55,97
9,8	56,07	60,89	4,20	59,81	66,26	54,99	53,33	55,97
9,9	56,07	60,88	4,21	59,80	66,26	54,99	53,33	55,97
10	56,07	60,88	4,21	59,80	66,25	54,99	53,33	55,97
10,1	56,07	60,88	4,20	59,80	66,24	54,99	53,33	55,97
10,2	56,05	60,86	4,19	59,79	66,23	54,98	53,32	55,96
10,3	56,05	60,86	4,19	59,79	66,23	54,98	53,32	55,97
10,4	56,05	60,86	4,19	59,79	66,23	54,96	53,31	55,95
10,5	56,05	60,86	4,19	59,79	66,23	54,96	53,31	55,95
10,6	56,06	60,86	4,20	59,79	66,22	54,96	53,31	55,96
10,7	56,06	60,86	4,20	59,79	66,22	54,96	53,31	55,96
10,8	56,06	60,86	4,20	59,79	66,22	54,96	53,31	55,95
10,9	56,06	60,86	4,20	59,79	66,21	54,97	53,32	55,96
11	56,06	60,86	4,20	59,79	66,21	54,96	53,31	55,94
11,1	56,07	60,87	4,18	59,80	66,22	54,97	53,32	55,95
11,2	56,07	60,87	4,18	59,80	66,22	54,98	53,32	55,96
11,3	56,07	60,87	4,19	59,80	66,23	54,97	53,31	55,95
11,4	56,07	60,87	4,19	59,80	66,23	54,97	53,31	55,95
11,5	56,06	60,85	4,20	59,78	66,20	54,96	53,29	55,94
11,6	56,06	60,85	4,20	59,78	67,67	56,44	54,77	57,42
11,7	56,06	60,85	4,20	59,78	67,68	56,45	54,78	57,42
11,8	57,54	62,33	5,68	61,27	67,59	56,36	54,70	57,34
11,9	57,54	62,33	5,68	61,27	65,04	53,82	52,05	55,04
12	57,54	62,33	5,68	61,27	64,74	53,59	51,83	54,85
12,1	57,54	62,33	5,68	61,27	64,54	53,46	51,73	54,74
12,2	57,54	62,33	5,68	61,27	64,43	53,39	51,67	54,66
12,3	57,54	62,33	5,68	61,27	64,32	53,31	51,62	54,60
12,4	57,54	62,33	5,68	61,27	64,26	53,26	51,59	54,54
12,5	57,54	62,33	5,68	61,27	64,19	53,20	51,55	54,49
12,6	57,54	62,33	5,68	61,27	64,14	53,15	51,51	54,45
12,7	57,54	62,33	5,68	61,27	64,10	53,12	51,49	54,41
12,8	57,54	62,33	5,68	61,27	64,06	53,10	51,48	54,40
12,9	57,54	62,33	5,68	61,27	64,01	53,06	51,45	54,36
13	57,54	62,33	5,68	61,27	64,01	53,04	51,44	54,34
13,1	57,54	62,33	5,68	61,27	63,96	53,01	51,42	54,31
13,2	57,54	62,33	5,68	61,27	63,94	52,99	51,41	54,29
13,3	57,54	62,33	5,68	61,27	63,91	52,98	51,40	54,28
13,4	57,54	62,33	5,68	61,27	63,90	52,96	51,39	54,26
13,5	57,54	62,33	5,68	61,27	63,88	52,94	51,37	54,25
13,6	57,54	62,33	5,68	61,27	63,87	52,93	51,37	54,24
13,7	57,54	62,33	5,68	61,27	63,85	52,92	51,36	54,22
13,8	57,54	62,33	5,68	61,27	63,83	52,91	51,34	54,20
13,9	57,54	62,33	5,68	61,27	63,80	52,90	51,34	54,19
14	57,54	62,33	5,68	61,27	63,80	52,89	51,33	54,18
14,1	57,54	62,33	5,68	61,27	63,77	52,88	51,32	54,18
14,2	57,54	62,33	5,68	61,27	63,77	52,87	51,31	54,17
14,3	57,54	62,33	5,68	61,27	63,76	52,87	51,31	54,16
14,4	57,54	62,33	5,68	61,27	63,75	52,86	51,31	54,16
14,5	57,54	62,33	5,68	61,27	63,75	52,85	51,30	54,15
14,6	57,54	62,33	5,68	61,27	63,74	52,85	51,30	54,15
14,7	57,54	62,33	5,68	61,27	63,73	52,84	51,29	54,14
14,8	57,54	62,33	5,68	61,27	63,72	52,84	51,29	54,14
14,9	57,54	62,33	5,68	61,27	63,71	52,82	51,27	54,12
15	57,54	62,33	5,68	61,27	63,69	52,82	51,27	54,12
15,1	57,54	62,33	5,68	61,27	63,70	52,83	51,28	54,13
15,2	57,54	62,33	5,68	61,27	63,69	52,83	51,28	54,12
15,3	57,54	62,33	5,68	61,27	63,67	52,82	51,27	54,12
15,4	57,54	62,33	5,68	61,27	63,67	52,82	51,27	54,11
15,5	57,54	62,33	5,68	61,27	63,67	52,82	51,26	54,11
15,6	57,54	62,33	5,68	61,27	63,67	52,81	51,26	54,11
15,7	57,54	62,33	5,68	61,27	63,65	52,82	51,27	54,11
15,8	54,08	58,56	3,99	57,67	63,64	52,80	51,25	54,10
15,9	54,08	58,56	3,99	57,67	63,64	52,80	51,25	54,09
16	54,04	58,52	3,95	57,64	63,64	52,80	51,25	54,09
16,1	54,04	58,52	3,95	57,64	63,63	52,79	51,25	54,09
16,2	54,03	58,52	3,94	57,63	63,62	52,78	51,24	54,08
16,3	54,02	58,51	3,97	57,63	63,63	52,80	51,25	54,08
16,4	54,02	58,51	3,97	57,63	63,63	52,79	51,25	54,08
16,5	54,02	58,51	3,97	57,63	63,62	52,79	51,24	54,08
16,6	54,02	58,51	3,97	57,63	63,61	52,78	51,23	54,07
16,7	54,02	58,50	3,97	57,63	63,61	52,77	51,23	54,07
16,8	54,02	58,50	3,97	57,63	63,61	52,77	51,23	54,07
16,9	54,02	58,50	3,96	57,63	63,61	52,77	51,23	54,07
17	54,02	58,50	3,97	57,63	63,61	52,77	51,23	54,07
17,1	54,02	58,50	3,97	57,63	63,61	52,76	51,22	54,06
17,2	54,02	58,49	3,96	57,63	63,60	52,76	51,22	54,06
17,3	54,02	58,49	3,96	57,63	63,61	52,77	51,23	54,07
17,4	54,02	58,48	3,97	57,63	63,60	52,77	51,23	54,07
17,5	54,02	58,48	3,97	57,63	63,60	52,78	51,23	54,07
17,6	54,01	58,48	3,95	57,62	63,61	52,78	51,24	54,08
17,7	54,01	58,48	3,94	57,62	63,60	52,78	51,24	54,07
17,8	54,02	58,48	3,97	57,62	63,60	52,78	51,23	54,07
17,9	54,02	58,49	3,98	57,62	63,61	52,78	51,24	54,08
18	54,01	58,47	3,98	57,61	63,59	52,78	51,23	54,07
18,1	55,47	59,93	5,42	59,08	65,05	54,24	52,70	55,53
18,2	55,47	59,93	5,42	59,08	65,07	54,24	52,70	55,54
18,3	55,46	59,94	5,40	59,07	64,79	53,97	52,43	55,29
18,4	55,46	59,94	5,40	59,07	61,98	51,24	49,58	52,79
18,5	55,46	59,94	5,40	59,07	61,65	51,01	49,38	52,59
18,6	55,46	59,94	5,40	59,07	61,44	50,87	49,26	52,46
18,7	55,46	59,94	5,40	59,07	61,31	50,76	49,19	52,37
18,8	52,07	56,31	3,69	55,51	61,21	50,69	49,13	52,30
18,9	52,02	56,24	3,69	55,45	61,12	50,62	49,08	52,24
19	52,02	56,24	3,69	55,45	61,04	50,57	49,04	52,18
19,1	51,96	56,16	3,70	55,38	61,00	50,51	49,01	52,13
19,2	51,96	56,16	3,70	55,38	60,95	50,49	48,99	52,10
19,3	51,89	56,09	3,70	55,30	60,90	50,46	48,97	52,07
19,4	51,89	56,09	3,70	55,30	60,88	50,45	48,97	52,05
19,5	51,87	56,06	3,71	55,28	60,85	50,41	48,94	52,02
19,6	51,83	56,00	3,71	55,23	60,80	50,39	48,92	52,00
19,7	51,83	56,00	3,71	55,23	60,78	50,38	48,92	51,98
19,8	51,83	56,00	3,71	55,23	60,76	50,36	48,91	51,97
19,9	51,83	56,00	3,71	55,23	60,76	50,34	48,90	51,95
20	51,74	55,90	3,69	55,15	60,73	50,32	48,88	51,93
20,1	51,74	55,90	3,69	55,15	60,70	50,28	48,86	51,90
20,2	51,74	55,90	3,69	55,15	60,69	50,28	48,86	51,89
20,3	51,74	55,90	3,70	55,13	60,68	50,27	48,85	51,87
20,4	51,74	55,90	3,70	55,13	60,67	50,27	48,84	51,87
20,5	51,71	55,86	3,69	55,11	60,66	50,25	48,83	51,86
20,6	51,71	55,86	3,69	55,11	60,62	50,24	48,81	51,84
20,7	51,67	55,80	3,69	55,09	60,62	50,23	48,80	51,82
20,8	51,67	55,80	3,69	55,09	60,60	50,21	48,80	51,81
20,9	51,64	55,77	3,67	55,05	60,59	50,20	48,79	51,80
21	51,62	55,76	3,69	55,04	60,58	50,19	48,77	51,79
21,1	51,62	55,76	3,69	55,04	60,58	50,20	48,78	51,79
21,2	51,60	55,73	3,68	55,02	60,58	50,19	48,78	51,78
21,3	51,60	55,73	3,68	55,02	60,55	50,17	48,77	51,77
21,4	51,59	55,73	3,67	55,01	60,55	50,17	48,76	51,76
21,5	51,59	55,73	3,67	55,01	60,56	50,16	48,76	51,76
21,6	51,57	55,71	3,65	55,01	60,53	50,15	48,75	51,75
21,7	51,56	55,69	3,67	54,99	60,51	50,15	48,75	51,75
21,8	51,56	55,69	3,67	54,99	60,53	50,15	48,76	51,76
21,9	51,56	55,69	3,67	54,99	60,52	50,15	48,76	51,76
22	51,56	55,69	3,67	54,99	60,51	50,15	48,75	51,75
22,1	51,54	55,67	3,67	54,98	60,51	50,15	48,76	51,76
22,2	51,54	55,67	3,67	54,98	60,51	50,15	48,76	51,75
22,3	51,53	55,65	3,67	54,97	60,51	50,14	48,75	51,75
22,4	51,53	55,66	3,67	54,97	60,51	50,15	48,76	51,74
22,5	51,53	55,66	3,67	54,97	60,50	50,13	48,75	51,74
22,6	51,52	55,65	3,66	54,95	60,50	50,13	48,75	51,74
22,7	51,52	55,65	3,66	54,95	60,51	50,13	48,75	51,74
22,8	51,50	55,63	3,67	54,94	60,50	50,12	48,74	51,73
22,9	51,50	55,63	3,67	54,94	60,49	50,12	48,73	51,73
23	51,51	55,62	3,67	54,94	60,50	50,13	48,75	51,74
23,1	51,50	55,61	3,68	54,94	60,48	50,11	48,73	51,73
23,2	51,50	55,61	3,68	54,94	60,47	50,09	48,70	51,71
23,3	51,49	55,59	3,67	54,93	60,47	50,09	48,71	51,71
23,4	51,49	55,59	3,67	54,93	60,48	50,09	48,71	51,71
23,5	51,47	55,59	3,69	54,93	60,47	50,08	48,72	51,71
23,6	51,47	55,59	3,69	54,93	60,48	50,09	48,72	51,71
23,7	51,47	55,59	3,69	54,93	60,48	50,08	48,71	51,71
23,8	51,46	55,58	3,69	54,92	60,46	50,08	48,70	51,70
23,9	51,46	55,58	3,69	54,92	60,46	50,09	48,71	51,70
24	51,46	55,58	3,69	54,92	60,46	50,09	48,71	51,70
24,1	51,46	55,58	3,69	54,92	60,46	50,09	48,71	51,69
24,2	51,45	55,57	3,67	54,91	61,92	51,55	50,17	53,16
24,3	51,45	55,57	3,67	54,91	61,91	51,55	50,18	53,17
24,4	52,91	57,03	5,14	56,37	61,93	51,55	50,18	53,17
24,5	52,92	57,03	5,15	56,37	60,44	50,10	48,68	51,83
24,6	52,92	57,03	5,15	56,37	58,67	48,44	46,95	50,34
24,7	52,92	57,03	5,15	56,37	58,37	48,21	46,76	50,14
24,8	52,92	57,03	5,15	56,37	58,20	48,10	46,67	50,03
24,9	49,52	53,40	3,40	52,81	58,07	48,01	46,60	49,93
25	49,52	53,40	3,40	52,81	57,99	47,96	46,57	49,87
25,1	49,52	53,40	3,40	52,81	57,92	47,90	46,53	49,81
25,2	49,41	53,27	3,44	52,68	57,84	47,84	46,48	49,75
25,3	49,41	53,27	3,44	52,68	57,79	47,79	46,45	49,70
25,4	49,32	53,17	3,41	52,58	57,74	47,75	46,42	49,65
25,5	49,32	53,17	3,41	52,58	57,69	47,73	46,40	49,63
25,6	49,29	53,13	3,42	52,56	57,67	47,70	46,38	49,60
25,7	49,25	53,09	3,43	52,52	57,62	47,67	46,37	49,57
25,8	49,25	53,09	3,43	52,52	57,58	47,64	46,35	49,55
25,9	49,18	53,01	3,41	52,44	57,57	47,62	46,34	49,53
26	49,18	53,01	3,41	52,44	57,55	47,60	46,32	49,49
26,1	49,15	52,97	3,42	52,42	57,50	47,58	46,29	49,47
26,2	49,13	52,95	3,42	52,40	57,47	47,57	46,29	49,46
26,3	49,10	52,91	3,43	52,37	57,49	47,56	46,29	49,45
26,4	49,07	52,89	3,42	52,34	57,46	47,55	46,28	49,44
26,5	49,07	52,89	3,42	52,34	57,44	47,53	46,27	49,42
26,6	49,04	52,85	3,40	52,31	57,40	47,51	46,24	49,40
26,7	49,04	52,85	3,40	52,31	57,39	47,48	46,23	49,38
26,8	49,01	52,81	3,40	52,30	57,40	47,48	46,23	49,38
26,9	49,01	52,81	3,40	52,30	57,37	47,47	46,22	49,37
27	48,98	52,78	3,40	52,27	57,38	47,46	46,22	49,35
27,1	48,97	52,76	3,39	52,27	57,36	47,46	46,22	49,36
27,2	48,97	52,76	3,39	52,27	57,33	47,44	46,20	49,33
27,3	48,94	52,74	3,40	52,24	57,31	47,44	46,19	49,33
27,4	48,94	52,74	3,40	52,24	57,30	47,42	46,17	49,31
27,5	48,91	52,71	3,38	52,21	57,30	47,42	46,18	49,31
27,6	48,91	52,71	3,38	52,21	57,29	47,42	46,18	49,31
27,7	48,89	52,69	3,40	52,19	57,27	47,41	46,16	49,30
27,8	48,89	52,69	3,40	52,19	57,26	47,40	46,16	49,30
27,9	48,89	52,69	3,40	52,19	57,25	47,40	46,16	49,30
28	48,86	52,65	3,40	52,16	57,24	47,40	46,15	49,28
28,1	48,86	52,65	3,40	52,16	57,23	47,39	46,14	49,28
28,2	48,86	52,65	3,40	52,15	57,23	47,39	46,15	49,28
28,3	48,86	52,65	3,40	52,15	57,22	47,38	46,14	49,27
28,4	48,86	52,65	3,40	52,15	57,21	47,38	46,14	49,26
28,5	48,84	52,63	3,40	52,15	57,22	47,38	46,14	49,27
28,6	48,84	52,63	3,40	52,15	57,20	47,37	46,12	49,25
28,7	48,81	52,59	3,40	52,12	57,20	47,36	46,12	49,25
28,8	48,81	52,59	3,40	52,12	57,21	47,38	46,14	49,27
28,9	48,81	52,59	3,40	52,12	57,20	47,37	46,14	49,27
29	48,81	52,59	3,40	52,12	57,19	47,36	46,12	49,25
29,1	48,79	52,58	3,41	52,09	57,18	47,36	46,12	49,25
29,2	48,76	52,54	3,40	52,06	57,17	47,34	46,11	49,24
29,3	48,76	52,54	3,40	52,06	57,17	47,35	46,11	49,23
29,4	48,76	52,54	3,39	52,07	57,17	47,35	46,11	49,24
29,5	48,76	52,54	3,39	52,07	57,17	47,34	46,11	49,24
29,6	48,76	52,55	3,40	52,07	57,16	47,34	46,12	49,24
29,7	48,76	52,55	3,40	52,07	57,17	47,34	46,11	49,23
29,8	48,73	52,52	3,37	52,05	57,17	47,34	46,11	49,23
29,9	48,75	52,53	3,39	52,06	57,15	47,34	46,11	49,23
30	48,75	52,53	3,39	52,06	57,16	47,34	46,12	49,23
30,1	48,75	52,53	3,39	52,06	57,14	47,32	46,10	49,22
30,2	48,75	52,53	3,39	52,06	57,13	47,32	46,10	49,21
30,3	50,20	53,98	4,87	53,51	58,62	48,80	47,58	50,69
30,4	50,20	53,98	4,87	53,51	58,18	48,39	47,16	50,30
30,5	50,19	53,97	4,89	53,50	55,19	45,54	44,19	47,65
30,6	50,19	53,97	4,89	53,50	54,81	45,28	43,96	47,43
30,7	50,19	53,97	4,89	53,50	54,57	45,12	43,83	47,28
30,8	46,59	50,11	3,15	49,75	54,41	45,00	43,74	47,17
30,9	46,59	50,11	3,15	49,75	54,31	44,92	43,69	47,09
31	46,37	49,85	3,17	49,48	54,23	44,87	43,66	47,04
31,1	46,37	49,85	3,17	49,48	54,17	44,83	43,63	47,00
31,2	46,37	49,85	3,17	49,48	54,10	44,76	43,58	46,93
31,3	46,32	49,80	3,16	49,44	54,05	44,71	43,54	46,88
31,4	46,32	49,80	3,16	49,44	54,02	44,68	43,52	46,85
31,5	46,24	49,70	3,14	49,35	53,97	44,65	43,49	46,81
31,6	46,24	49,70	3,14	49,35	53,93	44,63	43,48	46,79
31,7	46,19	49,64	3,15	49,30	53,89	44,60	43,46	46,76
31,8	46,12	49,56	3,15	49,23	53,87	44,58	43,44	46,73
31,9	46,12	49,56	3,15	49,23	53,84	44,56	43,43	46,71
32	46,12	49,56	3,15	49,23	53,82	44,54	43,42	46,69
32,1	46,12	49,56	3,15	49,23	53,79	44,52	43,40	46,67
32,2	46,08	49,52	3,18	49,19	53,77	44,50	43,39	46,65
32,3	46,08	49,52	3,18	49,19	53,76	44,49	43,39	46,64
32,4	46,05	49,49	3,15	49,16	53,73	44,46	43,37	46,61
32,5	45,98	49,41	3,12	49,10	53,73	44,45	43,36	46,60
32,6	45,98	49,41	3,12	49,10	53,72	44,44	43,36	46,58
32,7	45,98	49,41	3,12	49,10	53,69	44,44	43,35	46,57
32,8	45,98	49,41	3,12	49,10	53,67	44,41	43,32	46,55
32,9	45,95	49,38	3,12	49,07	53,66	44,41	43,32	46,54
33	45,95	49,38	3,12	49,07	53,65	44,40	43,31	46,53
33,1	45,93	49,36	3,12	49,05	53,65	44,40	43,31	46,52
33,2	45,90	49,32	3,10	49,03	53,64	44,39	43,30	46,51
33,3	45,90	49,32	3,10	49,03	53,63	44,38	43,29	46,51
33,4	45,88	49,30	3,11	49,02	53,61	44,36	43,28	46,49
33,5	45,88	49,30	3,11	49,02	53,61	44,36	43,28	46,48
33,6	45,87	49,28	3,13	49,01	53,60	44,36	43,27	46,48
33,7	45,87	49,28	3,13	49,01	53,59	44,36	43,28	46,47
33,8	45,85	49,26	3,12	48,99	53,58	44,34	43,26	46,45
33,9	45,83	49,24	3,12	48,96	53,57	44,34	43,26	46,45
34	45,83	49,24	3,12	48,96	53,57	44,33	43,25	46,45
34,1	45,83	49,24	3,12	48,96	53,55	44,33	43,25	46,44
34,2	45,83	49,24	3,12	48,96	53,55	44,33	43,26	46,44
34,3	45,80	49,21	3,12	48,94	53,55	44,33	43,26	46,44
34,4	45,79	49,21	3,13	48,93	53,55	44,32	43,26	46,44
34,5	45,78	49,20	3,11	48,92	53,55	44,33	43,27	46,44
34,6	45,77	49,19	3,13	48,93	53,54	44,32	43,26	46,43
34,7	45,77	49,19	3,13	48,93	53,53	44,30	43,24	46,41
34,8	45,77	49,19	3,13	48,93	53,52	44,30	43,24	46,41
34,9	45,77	49,19	3,13	48,93	53,52	44,30	43,24	46,41
35	45,77	49,18	3,14	48,92	53,51	44,31	43,24	46,41
35,1	45,77	49,18	3,14	48,92	53,51	44,30	43,25	46,41
35,2	45,75	49,16	3,13	48,89	53,49	44,29	43,23	46,40
35,3	45,74	49,15	3,13	48,89	53,50	44,29	43,23	46,40
35,4	45,74	49,15	3,13	48,89	53,50	44,29	43,23	46,39
35,5	45,73	49,14	3,13	48,88	53,50	44,29	43,22	46,38
35,6	45,73	49,14	3,13	48,88	53,50	44,28	43,22	46,38
35,7	45,72	49,13	3,13	48,87	53,47	44,27	43,21	46,38
35,8	45,72	49,13	3,13	48,87	53,47	44,26	43,21	46,38
35,9	45,72	49,13	3,12	48,87	53,49	44,27	43,21	46,38
36	45,71	49,11	3,11	48,86	53,47	44,26	43,20	46,37
36,1	45,71	49,11	3,11	48,86	53,44	44,25	43,19	46,36
36,2	47,15	50,55	4,59	50,30	54,91	45,72	44,66	47,83
36,3	47,15	50,55	4,59	50,30	54,92	45,71	44,66	47,83
36,4	47,16	50,55	4,60	50,31	51,79	42,78	41,60	45,06
36,5	47,16	50,55	4,60	50,31	51,01	42,15	40,95	44,48
36,6	47,16	50,55	4,60	50,31	50,74	41,96	40,79	44,30
36,7	47,16	50,55	4,60	50,31	50,59	41,83	40,71	44,18
36,8	47,16	50,55	4,60	50,31	50,46	41,73	40,63	44,08
36,9	47,16	50,55	4,60	50,31	50,35	41,64	40,55	43,98
37	47,16	50,55	4,60	50,31	50,27	41,57	40,50	43,92
37,1	47,16	50,55	4,60	50,31	50,21	41,52	40,47	43,87
37,2	47,16	50,55	4,60	50,31	50,15	41,48	40,45	43,82
37,3	47,16	50,55	4,60	50,31	50,11	41,44	40,42	43,78
37,4	47,16	50,55	4,60	50,31	50,08	41,42	40,41	43,75
37,5	47,16	50,55	4,60	50,31	50,03	41,38	40,38	43,72
37,6	43,15	46,21	2,97	46,07	49,99	41,34	40,34	43,67
37,7	43,15	46,21	2,97	46,07	49,97	41,32	40,34	43,65
37,8	42,91	45,95	2,87	45,82	49,94	41,30	40,33	43,63
37,9	42,86	45,89	2,84	45,77	49,91	41,28	40,31	43,61
38	42,86	45,89	2,84	45,77	49,90	41,26	40,30	43,59
38,1	42,80	45,83	2,85	45,72	49,88	41,24	40,28	43,57
38,2	42,80	45,83	2,85	45,72	49,85	41,21	40,26	43,54
38,3	42,80	45,83	2,85	45,72	49,82	41,20	40,25	43,52
38,4	42,80	45,83	2,85	45,72	49,80	41,19	40,24	43,51
38,5	42,75	45,79	2,84	45,68	49,79	41,17	40,23	43,50
38,6	42,75	45,79	2,84	45,68	49,77	41,17	40,23	43,49
38,7	42,75	45,79	2,84	45,68	49,75	41,16	40,21	43,47
38,8	42,70	45,72	2,84	45,63	49,74	41,14	40,20	43,46
38,9	42,70	45,72	2,84	45,63	49,73	41,13	40,20	43,45
39	42,66	45,68	2,84	45,60	49,72	41,13	40,19	43,44
39,1	42,66	45,68	2,84	45,60	49,70	41,12	40,18	43,42
39,2	42,65	45,66	2,85	45,58	49,69	41,11	40,17	43,40
39,3	42,64	45,65	2,85	45,58	49,67	41,10	40,17	43,40
39,4	42,64	45,65	2,85	45,58	49,66	41,09	40,15	43,38
39,5	42,60	45,61	2,85	45,55	49,65	41,08	40,15	43,38
39,6	42,60	45,61	2,85	45,55	49,65	41,07	40,13	43,37
39,7	42,58	45,59	2,83	45,53	49,64	41,07	40,13	43,36
39,8	42,58	45,59	2,83	45,53	49,64	41,06	40,13	43,35
39,9	42,57	45,57	2,83	45,53	49,65	41,06	40,13	43,36
40	42,56	45,56	2,84	45,53	49,63	41,06	40,14	43,35
40,1	42,56	45,56	2,84	45,53	49,63	41,06	40,14	43,35
40,2	42,55	45,56	2,83	45,51	49,61	41,04	40,12	43,34
40,3	42,55	45,56	2,83	45,51	49,61	41,03	40,11	43,33
40,4	42,53	45,54	2,82	45,49	49,60	41,02	40,10	43,32
40,5	42,53	45,54	2,82	45,49	49,60	41,01	40,09	43,31
40,6	42,52	45,53	2,82	45,48	49,59	41,00	40,09	43,31
40,7	42,52	45,52	2,82	45,48	49,60	41,00	40,10	43,30
40,8	42,52	45,52	2,82	45,48	49,60	41,01	40,10	43,31
40,9	42,50	45,50	2,82	45,46	49,58	41,00	40,09	43,30
41	42,50	45,50	2,82	45,46	49,57	41,00	40,09	43,29
41,1	42,49	45,49	2,83	45,46	49,57	41,00	40,09	43,30
41,2	42,49	45,49	2,83	45,46	49,56	40,99	40,10	43,30
41,3	42,49	45,48	2,83	45,45	49,56	40,99	40,10	43,29
41,4	42,48	45,47	2,84	45,45	49,56	40,99	40,09	43,29
41,5	42,48	45,47	2,84	45,45	49,56	40,98	40,09	43,28
41,6	42,47	45,47	2,82	45,44	49,56	40,98	40,09	43,28
41,7	42,47	45,47	2,82	45,44	49,56	40,97	40,08	43,27
41,8	42,47	45,47	2,82	45,44	49,55	40,98	40,08	43,27
41,9	42,47	45,47	2,82	45,44	49,55	40,97	40,08	43,27
42	42,46	45,46	2,82	45,43	49,55	40,96	40,08	43,27
42,1	42,44	45,45	2,83	45,41	49,55	40,95	40,08	43,26
42,2	42,44	45,44	2,82	45,41	49,54	40,96	40,08	43,26
42,3	42,44	45,44	2,82	45,41	49,53	40,95	40,06	43,25
42,4	42,43	45,43	2,83	45,40	49,52	40,95	40,07	43,25
42,5	43,89	46,89	4,31	46,86	51,00	42,42	41,54	44,72
42,6	43,89	46,89	4,31	46,87	51,00	42,43	41,54	44,72
42,7	43,89	46,89	4,31	46,87	50,99	42,42	41,53	44,72
42,8	43,89	46,88	4,31	46,86	48,19	39,80	38,76	42,21
42,9	43,89	46,88	4,31	46,86	47,12	38,91	37,82	41,36
43	40,15	42,85	2,60	42,93	46,82	38,69	37,65	41,16
43,1	40,15	42,85	2,60	42,93	46,64	38,56	37,55	41,04
43,2	39,97	42,65	2,60	42,70	46,49	38,45	37,46	40,92
43,3	39,97	42,65	2,60	42,70	46,39	38,36	37,40	40,84
43,4	39,89	42,56	2,62	42,62	46,30	38,30	37,35	40,78
43,5	39,78	42,44	2,59	42,49	46,24	38,24	37,31	40,71
43,6	39,78	42,44	2,59	42,49	46,17	38,18	37,27	40,66
43,7	39,71	42,36	2,60	42,41	46,12	38,17	37,26	40,63
43,8	39,71	42,36	2,60	42,41	46,10	38,13	37,23	40,59
43,9	39,64	42,28	2,60	42,34	46,05	38,10	37,21	40,55
44	39,62	42,26	2,63	42,33	46,02	38,06	37,18	40,53
44,1	39,62	42,26	2,63	42,33	45,99	38,03	37,16	40,49
44,2	39,55	42,19	2,62	42,27	45,95	38,02	37,15	40,47
44,3	39,55	42,19	2,62	42,27	45,93	38,00	37,13	40,45
44,4	39,55	42,19	2,62	42,27	45,90	37,96	37,09	40,40
44,5	39,55	42,19	2,62	42,27	45,86	37,94	37,07	40,38
44,6	39,50	42,11	2,62	42,22	45,85	37,93	37,07	40,37
44,7	39,50	42,11	2,62	42,22	45,84	37,92	37,06	40,36
44,8	39,45	42,06	2,61	42,18	45,81	37,89	37,04	40,34
44,9	39,45	42,06	2,61	42,18	45,80	37,87	37,03	40,33
45	39,42	42,02	2,60	42,14	45,80	37,86	37,03	40,32
45,1	39,41	42,01	2,59	42,13	45,78	37,86	37,03	40,30
45,2	39,41	42,01	2,59	42,13	45,76	37,84	37,00	40,29
45,3	39,37	41,97	2,59	42,12	45,77	37,85	37,01	40,29
45,4	39,34	41,94	2,59	42,09	45,75	37,83	36,99	40,27
45,5	39,34	41,94	2,59	42,09	45,71	37,81	36,99	40,25
45,6	39,30	41,91	2,59	42,06	45,71	37,81	36,98	40,25
45,7	39,30	41,91	2,59	42,06	45,69	37,80	36,97	40,24
45,8	39,30	41,91	2,58	42,05	45,68	37,79	36,96	40,23
45,9	39,30	41,91	2,58	42,05	45,66	37,77	36,95	40,21
46	39,27	41,88	2,58	42,02	45,66	37,77	36,94	40,20
46,1	39,24	41,84	2,57	42,01	45,65	37,76	36,94	40,19
46,2	39,24	41,84	2,57	42,01	45,65	37,76	36,93	40,18
46,3	39,24	41,83	2,58	42,01	45,65	37,76	36,93	40,19
46,4	39,24	41,83	2,58	42,01	45,62	37,74	36,92	40,18
46,5	39,24	41,83	2,58	42,01	45,62	37,74	36,92	40,17
46,6	39,24	41,83	2,58	42,01	45,61	37,74	36,92	40,17
46,7	39,20	41,79	2,59	41,97	45,60	37,73	36,92	40,16
46,8	39,20	41,79	2,59	41,97	45,61	37,73	36,92	40,16
46,9	39,20	41,79	2,59	41,97	45,60	37,72	36,91	40,16
47	39,18	41,76	2,57	41,96	45,60	37,72	36,91	40,15
47,1	39,18	41,76	2,57	41,96	45,60	37,72	36,91	40,15
47,2	39,18	41,77	2,57	41,96	45,59	37,72	36,91	40,14
47,3	39,18	41,77	2,57	41,96	45,58	37,72	36,91	40,14
47,4	39,16	41,76	2,58	41,93	45,57	37,71	36,90	40,12
47,5	39,16	41,77	2,58	41,93	45,56	37,70	36,90	40,12
47,6	39,16	41,77	2,58	41,93	45,55	37,70	36,89	40,11
47,7	39,13	41,75	2,58	41,91	45,55	37,69	36,89	40,12
47,8	39,13	41,75	2,58	41,91	45,55	37,70	36,89	40,12
47,9	39,14	41,73	2,59	41,92	45,56	37,69	36,88	40,11
48	39,14	41,73	2,59	41,92	45,56	37,69	36,88	40,12
48,1	39,13	41,72	2,58	41,91	45,53	37,68	36,87	40,10
48,2	39,09	41,71	2,58	41,88	45,54	37,67	36,86	40,09
48,3	39,09	41,71	2,58	41,88	45,54	37,67	36,87	40,09
48,4	39,08	41,71	2,58	41,87	47,00	39,14	38,34	41,56
48,5	39,08	41,71	2,58	41,87	46,98	39,13	38,33	41,55
48,6	40,53	43,16	4,05	43,33	47,00	39,14	38,35	41,56
48,7	40,53	43,16	4,05	43,33	44,62	37,01	36,05	39,43
48,8	40,53	43,16	4,05	43,33	42,67	35,32	34,25	37,79
48,9	36,70	39,02	2,42	39,29	42,34	35,09	34,05	37,57
49	36,70	39,02	2,42	39,29	42,14	34,96	33,94	37,43
49,1	36,29	38,59	2,31	38,82	41,99	34,83	33,84	37,31
49,2	36,29	38,59	2,31	38,82	41,88	34,74	33,77	37,21
49,3	36,21	38,49	2,30	38,72	41,80	34,68	33,73	37,15
49,4	36,21	38,49	2,30	38,72	41,72	34,61	33,68	37,09
49,5	36,09	38,35	2,31	38,58	41,65	34,57	33,65	37,03
49,6	35,99	38,24	2,31	38,48	41,59	34,51	33,61	36,98
49,7	35,99	38,24	2,31	38,48	41,54	34,46	33,57	36,93
49,8	35,91	38,14	2,31	38,40	41,51	34,45	33,56	36,89
49,9	35,91	38,14	2,31	38,40	41,48	34,43	33,54	36,87
50	35,88	38,11	2,32	38,37	41,45	34,39	33,51	36,84
50,1	35,82	38,03	2,32	38,30	41,43	34,37	33,50	36,82
50,2	35,82	38,03	2,32	38,30	41,40	34,36	33,49	36,80
50,3	35,79	37,99	2,31	38,28	41,39	34,34	33,48	36,78
50,4	35,79	37,99	2,31	38,28	41,36	34,31	33,47	36,76
50,5	35,71	37,92	2,31	38,20	41,33	34,30	33,45	36,75
50,6	35,71	37,92	2,31	38,20	41,32	34,28	33,44	36,72
50,7	35,70	37,90	2,31	38,18	41,29	34,27	33,43	36,70
50,8	35,62	37,83	2,29	38,12	41,26	34,25	33,41	36,68
50,9	35,62	37,83	2,29	38,12	41,27	34,24	33,40	36,67
51	35,61	37,81	2,30	38,11	41,24	34,23	33,40	36,65
51,1	35,61	37,81	2,30	38,11	41,23	34,22	33,38	36,64
51,2	35,58	37,77	2,27	38,09	41,24	34,20	33,38	36,63
51,3	35,58	37,77	2,27	38,09	41,23	34,19	33,36	36,61
51,4	35,55	37,74	2,29	38,07	41,20	34,19	33,36	36,60
51,5	35,53	37,73	2,29	38,05	41,20	34,18	33,35	36,59
51,6	35,53	37,73	2,29	38,05	41,19	34,17	33,35	36,59
51,7	35,50	37,70	2,28	38,03	41,18	34,16	33,34	36,57
51,8	35,50	37,70	2,28	38,03	41,16	34,15	33,33	36,56
51,9	35,48	37,69	2,28	38,03	41,16	34,14	33,33	36,56
52	35,48	37,69	2,28	38,03	41,15	34,14	33,32	36,55
52,1	35,48	37,69	2,28	38,02	41,14	34,14	33,33	36,55
52,2	35,45	37,66	2,28	37,99	41,14	34,13	33,32	36,54
52,3	35,45	37,66	2,28	37,99	41,11	34,12	33,31	36,52
52,4	35,43	37,63	2,27	37,98	41,11	34,11	33,30	36,52
52,5	35,43	37,63	2,27	37,98	41,12	34,11	33,30	36,52
52,6	35,42	37,62	2,28	37,96	41,11	34,10	33,30	36,51
52,7	35,42	37,62	2,28	37,96	41,09	34,10	33,29	36,49
52,8	35,41	37,61	2,29	37,96	41,09	34,09	33,27	36,49
52,9	35,41	37,61	2,29	37,96	41,08	34,08	33,26	36,48
53	35,39	37,58	2,29	37,93	41,08	34,08	33,28	36,49
53,1	35,39	37,58	2,29	37,93	41,08	34,08	33,27	36,48
53,2	35,39	37,58	2,29	37,93	41,06	34,08	33,27	36,48
53,3	35,39	37,57	2,28	37,93	41,07	34,08	33,28	36,48
53,4	35,39	37,57	2,28	37,93	41,08	34,08	33,28	36,47
53,5	35,39	37,57	2,29	37,93	41,06	34,08	33,28	36,47
53,6	35,37	37,55	2,29	37,91	41,07	34,07	33,28	36,47
53,7	35,37	37,55	2,29	37,91	41,05	34,05	33,26	36,45
53,8	35,36	37,54	2,29	37,90	41,05	34,04	33,25	36,45
53,9	35,36	37,54	2,29	37,90	41,05	34,04	33,25	36,45
54	35,35	37,54	2,29	37,89	41,05	34,05	33,26	36,44
54,1	35,35	37,54	2,29	37,89	41,05	34,04	33,25	36,44
54,2	35,35	37,54	2,29	37,89	41,05	34,04	33,26	36,43
54,3	35,35	37,53	2,29	37,88	42,51	35,51	34,73	37,90
54,4	35,35	37,53	2,29	37,88	42,51	35,51	34,73	37,90
54,5	36,81	38,99	3,76	39,34	42,49	35,50	34,71	37,88
54,6	36,81	38,99	3,76	39,34	42,52	35,51	34,72	37,89
54,7	36,81	38,99	3,76	39,34	39,21	32,62	31,58	34,95
54,8	36,81	38,99	3,76	39,34	38,21	31,83	30,73	34,18
54,9	36,80	38,97	3,77	39,34	37,94	31,63	30,56	33,99
55	36,80	38,97	3,77	39,34	37,73	31,47	30,42	33,82
55,1	36,80	38,97	3,77	39,34	37,62	31,36	30,35	33,71
55,2	36,80	38,97	3,77	39,34	37,52	31,28	30,29	33,62
55,3	36,80	38,97	3,77	39,34	37,44	31,22	30,24	33,56
55,4	36,80	38,97	3,77	39,34	37,37	31,16	30,20	33,50
55,5	36,80	38,97	3,77	39,34	37,31	31,12	30,17	33,45
55,6	32,36	34,24	2,08	34,62	37,26	31,07	30,14	33,40
55,7	32,28	34,17	2,05	34,54	37,20	31,03	30,10	33,35
55,8	32,28	34,17	2,05	34,54	37,16	30,99	30,08	33,32
55,9	32,20	34,10	2,07	34,45	37,12	30,96	30,07	33,30
56	32,20	34,10	2,07	34,45	37,09	30,94	30,05	33,27
56,1	32,15	34,04	2,07	34,41	37,06	30,92	30,04	33,25
56,2	32,11	34,01	2,07	34,38	37,02	30,90	30,01	33,21
56,3	32,11	34,01	2,07	34,38	37,00	30,86	29,99	33,17
56,4	32,06	33,96	2,07	34,34	36,98	30,85	29,98	33,16
56,5	32,06	33,96	2,07	34,34	36,96	30,83	29,96	33,14
56,6	31,97	33,86	2,06	34,26	36,94	30,81	29,95	33,13
56,7	31,97	33,86	2,06	34,26	36,92	30,80	29,94	33,10
56,8	31,97	33,86	2,06	34,26	36,90	30,78	29,90	33,08
56,9	31,95	33,83	2,06	34,24	36,89	30,78	29,91	33,07
57	31,95	33,83	2,06	34,24	36,87	30,76	29,90	33,06
57,1	31,92	33,79	2,07	34,20	36,85	30,75	29,90	33,05
57,2	31,92	33,79	2,07	34,20	36,84	30,74	29,89	33,04
57,3	31,88	33,75	2,07	34,18	36,82	30,71	29,86	33,01
57,4	31,88	33,75	2,07	34,18	36,82	30,72	29,87	33,01
57,5	31,87	33,73	2,06	34,18	36,80	30,70	29,85	32,99
57,6	31,83	33,68	2,04	34,14	36,79	30,69	29,85	32,98
57,7	31,83	33,68	2,04	34,14	36,77	30,67	29,83	32,96
57,8	31,81	33,67	2,03	34,13	36,76	30,67	29,82	32,95
57,9	31,81	33,67	2,03	34,13	36,75	30,66	29,81	32,94
58	31,80	33,65	2,04	34,12	36,72	30,65	29,81	32,93
58,1	31,80	33,65	2,04	34,12	36,74	30,65	29,80	32,92
58,2	31,78	33,63	2,05	34,10	36,72	30,65	29,81	32,92
58,3	31,76	33,62	2,04	34,08	36,73	30,64	29,80	32,91
58,4	31,76	33,62	2,04	34,08	36,72	30,63	29,80	32,89
58,5	31,75	33,60	2,04	34,07	36,71	30,63	29,80	32,89
58,6	31,73	33,58	2,04	34,05	36,70	30,62	29,79	32,89
58,7	31,73	33,58	2,04	34,05	36,68	30,62	29,79	32,88
58,8	31,73	33,58	2,04	34,06	36,70	30,61	29,79	32,88
58,9	31,71	33,57	2,03	34,04	36,70	30,60	29,78	32,87
59	31,70	33,55	2,04	34,02	36,68	30,59	29,77	32,85
59,1	31,70	33,55	2,04	34,02	36,66	30,59	29,77	32,85
59,2	31,68	33,53	2,03	34,01	36,68	30,58	29,77	32,85
59,3	31,68	33,53	2,03	34,01	36,68	30,58	29,77	32,85
59,4	31,68	33,53	2,03	34,01	36,68	30,59	29,77	32,84
59,5	31,68	33,53	2,03	34,01	36,65	30,58	29,76	32,83
59,6	31,65	33,51	2,05	33,98	36,63	30,58	29,75	32,82
59,7	31,64	33,50	2,04	33,97	36,65	30,58	29,76	32,83
59,8	31,64	33,50	2,04	33,97	36,66	30,58	29,76	32,82
59,9	31,63	33,49	2,04	33,97	36,64	30,57	29,75	32,81
60	31,63	33,49	2,04	33,97	36,65	30,58	29,76	32,82
60,1	31,63	33,47	2,05	33,97	36,63	30,57	29,75	32,82
60,2	31,63	33,47	2,05	33,97	36,63	30,56	29,74	32,81
60,3	31,63	33,47	2,05	33,96	36,64	30,56	29,75	32,82
60,4	31,64	33,48	2,05	33,96	36,65	30,57	29,77	32,83
60,5	31,64	33,48	2,05	33,96	36,64	30,57	29,77	32,83
60,6	31,63	33,47	2,05	33,95	36,64	30,55	29,76	32,81
60,7	31,63	33,47	2,05	33,95	36,62	30,56	29,76	32,81
60,8	33,08	34,93	3,52	35,41	38,09	32,02	31,22	34,27
60,9	33,08	34,93	3,52	35,41	38,10	32,02	31,22	34,28
61	33,09	34,93	3,52	35,42	36,43	30,58	29,68	32,76
61,1	33,09	34,93	3,52	35,42	33,75	28,30	27,22	30,40
61,2	33,09	34,93	3,52	35,42	33,40	28,05	26,99	30,15
61,3	33,09	34,93	3,52	35,42	33,20	27,89	26,87	30,00
61,4	33,09	34,93	3,52	35,42	33,03	27,76	26,76	29,86
61,5	28,60	30,30	1,80	30,70	32,93	27,67	26,70	29,77
61,6	28,60	30,30	1,80	30,70	32,85	27,60	26,64	29,69
61,7	28,48	30,16	1,79	30,56	32,78	27,54	26,60	29,63
61,8	28,41	30,06	1,80	30,48	32,73	27,48	26,55	29,57
61,9	28,41	30,06	1,80	30,48	32,68	27,44	26,52	29,53
62	28,36	30,00	1,79	30,43	32,62	27,40	26,48	29,47
62,1	28,36	30,00	1,79	30,43	32,56	27,36	26,44	29,43
62,2	28,28	29,91	1,81	30,35	32,52	27,33	26,42	29,40
62,3	28,18	29,81	1,80	30,24	32,52	27,30	26,41	29,38
62,4	28,18	29,81	1,80	30,24	32,49	27,28	26,39	29,35
62,5	28,18	29,81	1,80	30,24	32,46	27,26	26,37	29,32
62,6	28,18	29,81	1,80	30,24	32,45	27,24	26,36	29,30
62,7	28,16	29,78	1,80	30,23	32,43	27,22	26,34	29,28
62,8	28,16	29,78	1,80	30,23	32,40	27,21	26,33	29,26
62,9	28,16	29,78	1,80	30,23	32,38	27,20	26,32	29,24
63	28,09	29,70	1,80	30,16	32,36	27,19	26,32	29,23
63,1	28,09	29,70	1,80	30,16	32,37	27,17	26,30	29,21
63,2	28,07	29,68	1,80	30,14	32,34	27,16	26,30	29,20
63,3	28,07	29,68	1,80	30,14	32,33	27,15	26,28	29,18
63,4	28,07	29,68	1,80	30,14	32,32	27,14	26,29	29,17
63,5	28,07	29,68	1,80	30,14	32,30	27,12	26,27	29,16
63,6	28,01	29,61	1,80	30,09	32,29	27,11	26,26	29,14
63,7	27,97	29,56	1,79	30,05	32,27	27,10	26,24	29,11
63,8	27,97	29,56	1,79	30,05	32,28	27,09	26,24	29,11
63,9	27,96	29,56	1,79	30,05	32,26	27,06	26,22	29,09
64	27,96	29,56	1,79	30,05	32,23	27,06	26,22	29,09
64,1	27,92	29,53	1,78	30,02	32,23	27,05	26,21	29,07
64,2	27,92	29,53	1,78	30,02	32,22	27,04	26,20	29,05
64,3	27,89	29,50	1,79	29,99	32,22	27,04	26,20	29,05
64,4	27,89	29,51	1,80	29,99	32,21	27,02	26,19	29,05
64,5	27,89	29,51	1,80	29,99	32,19	27,02	26,19	29,04
64,6	27,87	29,49	1,80	29,97	32,20	27,02	26,19	29,04
64,7	27,87	29,49	1,80	29,97	32,19	27,01	26,18	29,02
64,8	27,85	29,47	1,80	29,96	32,17	27,01	26,18	29,03
64,9	27,85	29,47	1,80	29,96	32,17	27,01	26,19	29,03
65	27,84	29,47	1,80	29,95	32,15	27,00	26,17	29,02
65,1	27,82	29,45	1,78	29,92	32,13	26,99	26,17	29,00
65,2	27,82	29,45	1,78	29,92	32,14	26,98	26,16	28,99
65,3	27,80	29,43	1,79	29,91	32,11	26,97	26,14	28,97
65,4	27,80	29,43	1,79	29,91	32,12	26,97	26,15	28,98
65,5	27,79	29,41	1,79	29,90	32,11	26,98	26,15	28,97
65,6	27,79	29,41	1,79	29,90	32,11	26,97	26,15	28,97
65,7	27,78	29,39	1,79	29,90	32,11	26,97	26,15	28,97
65,8	27,77	29,37	1,78	29,89	32,10	26,96	26,13	28,96
65,9	27,77	29,37	1,78	29,89	32,10	26,95	26,13	28,95
66	27,76	29,37	1,79	29,88	32,09	26,96	26,13	28,96
66,1	27,76	29,37	1,79	29,88	32,09	26,95	26,13	28,95
66,2	27,75	29,36	1,79	29,87	32,09	26,94	26,13	28,95
66,3	27,75	29,36	1,79	29,87	32,08	26,95	26,13	28,95
66,4	27,73	29,35	1,79	29,86	32,08	26,96	26,14	28,96
66,5	27,72	29,35	1,79	29,85	32,07	26,94	26,12	28,94
66,6	27,72	29,35	1,79	29,85	32,05	26,93	26,11	28,92
66,7	27,71	29,33	1,79	29,84	33,51	28,40	27,58	30,39
66,8	27,71	29,33	1,79	29,84	33,51	28,40	27,58	30,38
66,9	29,17	30,78	3,25	31,30	31,90	27,00	26,12	28,89
67	29,15	30,78	3,26	31,27	29,51	24,97	23,98	26,75
67,1	29,15	30,78	3,26	31,27	29,24	24,74	23,78	26,53
67,2	25,16	26,76	1,62	27,10	29,06	24,59	23,66	26,39
67,3	25,16	26,76	1,62	27,10	28,92	24,48	23,57	26,27
67,4	25,03	26,61	1,62	26,95	28,82	24,38	23,50	26,19
67,5	25,03	26,61	1,62	26,95	28,75	24,32	23,45	26,11
67,6	24,94	26,49	1,61	26,83	28,67	24,25	23,40	26,04
67,7	24,94	26,49	1,61	26,83	28,62	24,20	23,36	25,98
67,8	24,90	26,44	1,61	26,79	28,60	24,16	23,33	25,95
67,9	24,84	26,37	1,62	26,73	28,55	24,12	23,30	25,91
68	24,84	26,37	1,62	26,73	28,52	24,09	23,28	25,88
68,1	24,78	26,31	1,62	26,67	28,50	24,07	23,26	25,85
68,2	24,78	26,31	1,62	26,67	28,46	24,04	23,24	25,82
68,3	24,74	26,25	1,62	26,63	28,43	24,01	23,22	25,78
68,4	24,71	26,21	1,62	26,61	28,42	24,00	23,21	25,77
68,5	24,71	26,21	1,62	26,61	28,40	23,98	23,20	25,75
68,6	24,69	26,19	1,62	26,59	28,38	23,96	23,20	25,74
68,7	24,69	26,19	1,62	26,59	28,37	23,95	23,19	25,73
68,8	24,64	26,14	1,62	26,54	28,36	23,93	23,17	25,71
68,9	24,64	26,14	1,62	26,54	28,33	23,91	23,15	25,68
69	24,62	26,11	1,61	26,53	28,31	23,89	23,14	25,66
69,1	24,58	26,07	1,61	26,48	28,29	23,87	23,13	25,64
69,2	24,58	26,07	1,61	26,48	28,28	23,86	23,13	25,63
69,3	24,56	26,05	1,62	26,47	28,26	23,87	23,12	25,62
69,4	24,56	26,05	1,62	26,47	28,25	23,85	23,12	25,61
69,5	24,56	26,05	1,62	26,47	28,25	23,85	23,12	25,62
69,6	24,56	26,05	1,62	26,47	28,22	23,83	23,11	25,60
69,7	24,52	26,00	1,60	26,42	28,20	23,81	23,09	25,57
69,8	24,48	25,96	1,60	26,40	28,19	23,80	23,07	25,56
69,9	24,48	25,96	1,60	26,40	28,17	23,79	23,05	25,55
70	24,46	25,94	1,59	26,38	28,15	23,78	23,05	25,54
70,1	24,46	25,94	1,59	26,38	28,15	23,78	23,05	25,53
70,2	24,44	25,93	1,60	26,36	28,14	23,76	23,03	25,51
70,3	24,44	25,93	1,60	26,36	28,13	23,76	23,03	25,50
70,4	24,42	25,90	1,59	26,35	28,12	23,75	23,02	25,49
70,5	24,40	25,88	1,59	26,33	28,13	23,74	23,02	25,48
70,6	24,40	25,88	1,59	26,33	28,12	23,72	23,00	25,47
70,7	24,39	25,87	1,59	26,33	28,12	23,72	23,01	25,47
70,8	24,39	25,87	1,59	26,33	28,12	23,72	23,01	25,48
70,9	24,39	25,87	1,60	26,32	28,12	23,73	23,01	25,48
71	24,39	25,87	1,60	26,32	28,13	23,72	23,01	25,47
71,1	24,39	25,87	1,60	26,32	28,13	23,72	23,02	25,47
71,2	24,36	25,84	1,60	26,30	28,12	23,72	23,02	25,47
71,3	24,36	25,84	1,60	26,30	28,10	23,71	23,00	25,46
71,4	24,35	25,84	1,61	26,29	28,10	23,71	23,00	25,44
71,5	24,35	25,84	1,61	26,29	28,09	23,70	23,00	25,44
71,6	24,33	25,82	1,59	26,28	28,10	23,69	22,99	25,44
71,7	24,33	25,82	1,59	26,28	28,08	23,68	22,98	25,43
71,8	24,33	25,81	1,60	26,27	28,07	23,68	22,99	25,43
71,9	24,32	25,80	1,60	26,26	28,05	23,67	22,98	25,42
72	24,32	25,80	1,60	26,26	28,05	23,67	22,97	25,42
72,1	24,30	25,79	1,60	26,24	28,05	23,67	22,98	25,42
72,2	24,30	25,79	1,60	26,24	28,03	23,66	22,97	25,41
72,3	24,30	25,77	1,60	26,23	28,03	23,66	22,96	25,41
72,4	24,30	25,77	1,60	26,23	28,03	23,66	22,97	25,40
72,5	24,28	25,76	1,60	26,22	28,03	23,66	22,96	25,41
72,6	25,75	27,21	3,08	27,68	29,50	25,12	24,43	26,87
72,7	25,75	27,21	3,08	27,68	29,49	25,13	24,43	26,86
72,8	25,74	27,20	3,08	27,69	28,59	24,32	23,64	25,99
72,9	25,74	27,20	3,08	27,69	25,82	21,87	21,20	23,37
73	25,74	27,20	3,08	27,69	25,58	21,67	21,02	23,19
73,1	25,74	27,20	3,08	27,69	25,43	21,53	20,91	23,06
73,2	25,74	27,20	3,08	27,69	25,33	21,43	20,83	22,96
73,3	25,74	27,20	3,08	27,69	25,24	21,36	20,77	22,88
73,4	25,74	27,20	3,08	27,69	25,17	21,29	20,73	22,82
73,5	21,96	23,43	1,49	23,69	25,11	21,24	20,69	22,76
73,6	21,96	23,43	1,49	23,69	25,06	21,19	20,66	22,72
73,7	21,88	23,35	1,47	23,61	25,02	21,16	20,64	22,68
73,8	21,88	23,35	1,47	23,61	24,99	21,12	20,62	22,65
73,9	21,81	23,26	1,46	23,52	24,96	21,09	20,60	22,61
74	21,77	23,21	1,47	23,49	24,92	21,06	20,57	22,58
74,1	21,77	23,21	1,47	23,49	24,89	21,03	20,55	22,55
74,2	21,73	23,17	1,47	23,43	24,88	21,01	20,53	22,52
74,3	21,73	23,17	1,47	23,43	24,84	20,98	20,52	22,50
74,4	21,72	23,14	1,46	23,42	24,83	20,97	20,50	22,48
74,5	21,67	23,09	1,46	23,37	24,82	20,95	20,50	22,46
74,6	21,67	23,09	1,46	23,37	24,80	20,94	20,49	22,45
74,7	21,64	23,06	1,46	23,34	24,78	20,93	20,48	22,43
74,8	21,64	23,06	1,46	23,34	24,78	20,91	20,47	22,42
74,9	21,61	23,01	1,46	23,31	24,75	20,89	20,45	22,40
75	21,60	23,00	1,46	23,30	24,75	20,89	20,45	22,39
75,1	21,59	22,98	1,46	23,28	24,74	20,88	20,44	22,38
75,2	21,57	22,96	1,46	23,27	24,72	20,86	20,43	22,36
75,3	21,56	22,95	1,45	23,26	24,71	20,85	20,41	22,34
75,4	21,53	22,92	1,44	23,23	24,70	20,84	20,41	22,33
75,5	21,53	22,92	1,44	23,23	24,69	20,83	20,40	22,32
75,6	21,50	22,89	1,44	23,21	24,68	20,81	20,39	22,31
75,7	21,50	22,89	1,44	23,21	24,67	20,81	20,39	22,31
75,8	21,50	22,88	1,43	23,20	24,66	20,80	20,38	22,30
75,9	21,50	22,88	1,43	23,20	24,66	20,80	20,38	22,29
76	21,49	22,87	1,44	23,18	24,65	20,79	20,37	22,29
76,1	21,46	22,85	1,44	23,17	24,64	20,78	20,37	22,27
76,2	21,46	22,85	1,44	23,17	24,63	20,77	20,36	22,26
76,3	21,44	22,83	1,44	23,15	24,62	20,77	20,36	22,26
76,4	21,44	22,83	1,44	23,15	24,61	20,76	20,35	22,25
76,5	21,44	22,81	1,44	23,14	24,61	20,76	20,35	22,25
76,6	21,43	22,80	1,44	23,14	24,61	20,76	20,34	22,24
76,7	21,43	22,80	1,44	23,14	24,59	20,74	20,33	22,23
76,8	21,41	22,79	1,44	23,12	24,59	20,74	20,33	22,23
76,9	21,41	22,79	1,44	23,12	24,59	20,73	20,33	22,22
77	21,40	22,77	1,45	23,11	24,60	20,73	20,33	22,22
77,1	21,40	22,77	1,45	23,11	24,58	20,72	20,32	22,21
77,2	21,40	22,77	1,45	23,11	24,59	20,73	20,33	22,21
77,3	21,40	22,76	1,45	23,10	24,58	20,73	20,33	22,21
77,4	21,40	22,76	1,45	23,10	24,57	20,72	20,32	22,20
77,5	21,38	22,74	1,45	23,08	24,57	20,72	20,32	22,20
77,6	21,38	22,74	1,45	23,08	24,56	20,71	20,31	22,19
77,7	21,38	22,74	1,45	23,08	24,55	20,71	20,31	22,18
77,8	21,37	22,73	1,45	23,07	24,55	20,70	20,31	22,18
77,9	21,37	22,73	1,46	23,07	24,55	20,70	20,31	22,17
78	21,37	22,73	1,46	23,07	24,55	20,70	20,31	22,18
78,1	21,37	22,73	1,46	23,07	24,54	20,70	20,31	22,17
78,2	21,35	22,71	1,45	23,05	24,54	20,70	20,31	22,17
78,3	21,35	22,71	1,45	23,05	24,54	20,69	20,30	22,16
78,4	21,34	22,70	1,45	23,04	24,53	20,68	20,29	22,15
78,5	21,34	22,70	1,45	23,04	24,53	20,69	20,30	22,16
78,6	21,33	22,69	1,45	23,03	24,53	20,68	20,29	22,15
78,7	21,33	22,68	1,45	23,03	24,53	20,68	20,29	22,15
78,8	21,33	22,68	1,45	23,03	24,52	20,68	20,29	22,14
78,9	22,79	24,15	2,92	24,49	25,98	22,15	21,76	23,62
79	22,79	24,15	2,92	24,49	25,98	22,15	21,76	23,62
79,1	22,79	24,14	2,92	24,48	25,82	22,00	21,62	23,46
79,2	22,79	24,14	2,92	24,48	23,03	19,45	19,25	20,70
79,3	22,80	24,15	2,91	24,49	22,85	19,29	19,11	20,55
79,4	22,80	24,15	2,91	24,49	22,75	19,20	19,04	20,47
79,5	22,80	24,15	2,91	24,49	22,67	19,12	18,99	20,40
79,6	22,80	24,15	2,91	24,49	22,60	19,05	18,94	20,33
79,7	22,80	24,15	2,91	24,49	22,55	19,00	18,91	20,29
79,8	22,80	24,15	2,91	24,49	22,50	18,97	18,88	20,25
79,9	22,80	24,15	2,91	24,49	22,47	18,93	18,86	20,21
80	22,80	24,15	2,91	24,49	22,42	18,90	18,84	20,18
80,1	19,74	21,10	1,41	21,23	22,39	18,87	18,82	20,15
80,2	19,74	21,10	1,41	21,23	22,36	18,85	18,80	20,13
80,3	19,68	21,03	1,40	21,16	22,35	18,84	18,79	20,11
80,4	19,68	21,03	1,40	21,16	22,32	18,81	18,78	20,09
80,5	19,67	21,01	1,40	21,14	22,30	18,79	18,76	20,07
80,6	19,66	20,99	1,40	21,13	22,27	18,76	18,75	20,05
80,7	19,66	20,99	1,40	21,13	22,27	18,76	18,75	20,04
80,8	19,62	20,94	1,37	21,09	22,26	18,75	18,74	20,03
80,9	19,62	20,94	1,37	21,09	22,24	18,73	18,72	20,00
81	19,61	20,92	1,39	21,07	22,23	18,72	18,71	19,98
81,1	19,61	20,92	1,39	21,07	22,21	18,71	18,71	19,97
81,2	19,58	20,88	1,37	21,03	22,20	18,70	18,70	19,96
81,3	19,58	20,88	1,38	21,03	22,19	18,69	18,69	19,95
81,4	19,58	20,88	1,38	21,03	22,18	18,68	18,68	19,94
81,5	19,56	20,85	1,38	21,00	22,16	18,67	18,68	19,93
81,6	19,56	20,85	1,38	21,00	22,15	18,66	18,67	19,93
81,7	19,55	20,83	1,37	20,99	22,13	18,64	18,66	19,91
81,8	19,55	20,83	1,37	20,99	22,12	18,63	18,65	19,90
81,9	19,54	20,82	1,37	20,98	22,10	18,62	18,64	19,89
82	19,53	20,81	1,37	20,97	22,11	18,62	18,64	19,89
82,1	19,53	20,81	1,37	20,97	22,10	18,61	18,63	19,88
82,2	19,51	20,78	1,37	20,95	22,10	18,62	18,64	19,89
82,3	19,51	20,78	1,37	20,95	22,09	18,61	18,63	19,88
82,4	19,50	20,78	1,36	20,94	22,08	18,60	18,63	19,87
82,5	19,50	20,78	1,36	20,94	22,08	18,60	18,63	19,87
82,6	19,49	20,76	1,37	20,93	22,05	18,59	18,62	19,86
82,7	19,49	20,76	1,38	20,92	22,06	18,59	18,62	19,86
82,8	19,49	20,76	1,38	20,92	22,06	18,58	18,61	19,85
82,9	19,48	20,74	1,38	20,91	22,05	18,58	18,61	19,85
83	19,48	20,74	1,38	20,91	22,05	18,57	18,61	19,84
83,1	19,46	20,73	1,37	20,89	22,04	18,57	18,61	19,84
83,2	19,46	20,73	1,37	20,89	22,04	18,57	18,60	19,83
83,3	19,45	20,72	1,38	20,88	22,02	18,56	18,59	19,83
83,4	19,45	20,71	1,38	20,89	22,01	18,56	18,59	19,82
83,5	19,45	20,71	1,38	20,89	22,02	18,56	18,60	19,83
83,6	19,44	20,70	1,38	20,88	22,02	18,55	18,59	19,82
83,7	19,44	20,70	1,38	20,88	22,02	18,55	18,59	19,81
83,8	19,43	20,69	1,38	20,87	22,01	18,55	18,59	19,81
83,9	19,43	20,69	1,38	20,87	22,01	18,55	18,58	19,81
84	19,43	20,68	1,37	20,86	22,01	18,54	18,58	19,80
84,1	19,42	20,68	1,38	20,85	22,00	18,54	18,58	19,80
84,2	19,42	20,68	1,38	20,85	22,00	18,54	18,58	19,80
84,3	19,41	20,67	1,38	20,84	21,99	18,53	18,58	19,80
84,4	19,41	20,67	1,38	20,84	21,99	18,53	18,58	19,79
84,5	19,41	20,65	1,38	20,83	21,98	18,53	18,58	19,79
84,6	19,41	20,65	1,38	20,83	21,98	18,52	18,57	19,78
84,7	19,40	20,65	1,38	20,82	21,98	18,52	18,57	19,78
84,8	19,40	20,64	1,38	20,82	21,97	18,52	18,57	19,78
84,9	19,40	20,64	1,38	20,82	21,97	18,52	18,57	19,78
85	19,39	20,64	1,38	20,82	21,97	18,52	18,57	19,77
85,1	19,39	20,64	1,38	20,82	21,97	18,51	18,57	19,77
85,2	20,86	22,10	2,85	22,28	23,44	19,98	20,04	21,24
85,3	20,86	22,10	2,85	22,28	23,45	19,99	20,04	21,24
85,4	20,86	22,10	2,85	22,28	23,44	19,98	20,04	21,23
85,5	20,85	22,10	2,84	22,27	21,31	18,04	18,38	19,14
85,6	20,85	22,10	2,84	22,27	21,04	17,80	18,21	18,88
85,7	20,85	22,10	2,84	22,27	20,99	17,75	18,19	18,84
85,8	20,85	22,10	2,84	22,27	20,95	17,72	18,16	18,80
85,9	20,85	22,10	2,84	22,27	20,91	17,69	18,14	18,77
86	20,85	22,10	2,84	22,27	20,87	17,67	18,12	18,75
86,1	20,85	22,10	2,84	22,27	20,84	17,65	18,11	18,73
86,2	20,85	22,10	2,84	22,27	20,81	17,63	18,10	18,71
86,3	20,85	22,10	2,84	22,27	20,79	17,61	18,09	18,69
86,4	18,75	19,95	1,43	19,96	20,77	17,59	18,08	18,67
86,5	18,75	19,95	1,43	19,96	20,74	17,58	18,07	18,65
86,6	18,72	19,91	1,40	19,90	20,73	17,56	18,06	18,64
86,7	18,72	19,91	1,40	19,90	20,71	17,55	18,05	18,62
86,8	18,71	19,88	1,41	19,88	20,69	17,54	18,04	18,61
86,9	18,71	19,88	1,41	19,88	20,68	17,53	18,03	18,60
87	18,71	19,88	1,41	19,88	20,66	17,52	18,02	18,59
87,1	18,69	19,85	1,39	19,84	20,65	17,51	18,02	18,58
87,2	18,69	19,85	1,39	19,84	20,63	17,50	18,01	18,56
87,3	18,68	19,83	1,39	19,82	20,63	17,49	18,01	18,56
87,4	18,68	19,83	1,39	19,82	20,62	17,49	18,00	18,55
87,5	18,68	19,83	1,39	19,82	20,60	17,48	17,99	18,54
87,6	18,66	19,80	1,38	19,80	20,59	17,48	17,99	18,54
87,7	18,66	19,80	1,38	19,80	20,58	17,47	17,98	18,53
87,8	18,65	19,79	1,39	19,79	20,58	17,46	17,98	18,52
87,9	18,65	19,79	1,39	19,79	20,57	17,46	17,97	18,51
88	18,65	19,78	1,38	19,78	20,56	17,46	17,97	18,51
88,1	18,65	19,77	1,38	19,78	20,56	17,45	17,97	18,51
88,2	18,65	19,77	1,38	19,78	20,53	17,44	17,95	18,49
88,3	18,64	19,76	1,38	19,77	20,54	17,44	17,96	18,49
88,4	18,64	19,76	1,38	19,77	20,52	17,43	17,95	18,49
88,5	18,64	19,75	1,38	19,76	20,52	17,43	17,95	18,48
88,6	18,64	19,75	1,38	19,76	20,50	17,42	17,94	18,47
88,7	18,63	19,74	1,38	19,75	20,50	17,42	17,94	18,47
88,8	18,63	19,74	1,38	19,75	20,50	17,42	17,94	18,47
88,9	18,63	19,74	1,38	19,75	20,50	17,41	17,93	18,47
89	18,62	19,73	1,39	19,74	20,50	17,41	17,93	18,47
89,1	18,62	19,73	1,39	19,74	20,50	17,40	17,93	18,46
89,2	18,62	19,73	1,39	19,73	20,48	17,40	17,93	18,46
89,3	18,62	19,73	1,39	19,73	20,49	17,40	17,93	18,45
89,4	18,62	19,72	1,39	19,73	20,49	17,40	17,92	18,45
89,5	18,62	19,72	1,40	19,72	20,47	17,39	17,92	18,45
89,6	18,62	19,72	1,40	19,72	20,47	17,39	17,93	18,45
89,7	18,61	19,71	1,38	19,71	20,47	17,39	17,92	18,45
89,8	18,61	19,71	1,38	19,71	20,46	17,39	17,92	18,44
89,9	18,61	19,70	1,39	19,71	20,46	17,39	17,92	18,44
90	18,61	19,70	1,39	19,71	20,46	17,39	17,92	18,44
90,1	18,61	19,70	1,38	19,70	20,45	17,39	17,92	18,44
90,2	18,60	19,69	1,38	19,70	20,45	17,38	17,92	18,43
90,3	18,60	19,69	1,38	19,70	20,45	17,38	17,92	18,43
90,4	18,60	19,69	1,39	19,69	20,44	17,38	17,92	18,43
90,5	18,60	19,69	1,39	19,69	20,44	17,38	17,91	18,43
90,6	18,60	19,69	1,39	19,69	20,44	17,37	17,91	18,42
90,7	18,60	19,69	1,39	19,69	20,44	17,36	17,91	18,42
90,8	18,59	19,67	1,38	19,68	20,43	17,36	17,91	18,41
90,9	18,59	19,67	1,38	19,67	20,43	17,36	17,90	18,41
91	18,59	19,67	1,38	19,67	20,42	17,36	17,91	18,41
91,1	18,59	19,67	1,39	19,67	20,41	17,36	17,90	18,41
91,2	18,59	19,67	1,39	19,67	20,42	17,36	17,90	18,41
91,3	18,58	19,66	1,40	19,66	20,41	17,36	17,91	18,41
91,4	18,58	19,66	1,40	19,66	20,41	17,36	17,90	18,41
91,5	18,58	19,66	1,40	19,66	20,41	17,36	17,90	18,41
91,6	18,58	19,66	1,39	19,66	21,89	18,83	19,37	19,88
91,7	18,58	19,66	1,39	19,66	21,88	18,82	19,37	19,88
91,8	20,05	21,12	2,86	21,12	20,67	17,79	18,59	18,75
91,9	20,05	21,12	2,86	21,12	20,21	17,41	18,37	18,32
92	20,05	21,12	2,86	21,12	20,23	17,43	18,41	18,33
92,1	20,05	21,12	2,86	21,12	20,22	17,45	18,43	18,33
92,2	18,92	19,84	1,50	19,75	20,22	17,45	18,43	18,34
92,3	18,92	19,84	1,49	19,74	20,21	17,46	18,44	18,34
92,4	18,92	19,84	1,49	19,74	20,20	17,45	18,43	18,33
92,5	18,93	19,84	1,47	19,73	20,19	17,45	18,43	18,33
92,6	18,93	19,84	1,47	19,73	20,18	17,45	18,43	18,32
92,7	18,94	19,85	1,48	19,74	20,17	17,45	18,43	18,32
92,8	18,94	19,85	1,48	19,74	20,16	17,44	18,43	18,31
92,9	18,94	19,85	1,47	19,73	20,13	17,43	18,42	18,30
93	18,94	19,85	1,48	19,73	20,12	17,42	18,41	18,29
93,1	18,94	19,85	1,48	19,73	20,10	17,42	18,41	18,29
93,2	18,94	19,84	1,47	19,72	20,10	17,42	18,40	18,28
93,3	18,94	19,84	1,47	19,72	20,09	17,41	18,39	18,28
93,4	18,94	19,84	1,47	19,72	20,08	17,41	18,39	18,27
93,5	18,94	19,84	1,48	19,71	20,08	17,41	18,39	18,27
93,6	18,94	19,84	1,48	19,71	20,08	17,41	18,39	18,27
93,7	18,94	19,84	1,47	19,71	20,08	17,40	18,39	18,27
93,8	18,94	19,84	1,47	19,71	20,07	17,41	18,40	18,27
93,9	18,95	19,84	1,47	19,70	20,07	17,40	18,39	18,26
94	18,95	19,84	1,47	19,70	20,07	17,40	18,39	18,26
94,1	18,94	19,84	1,48	19,70	20,06	17,40	18,38	18,26
94,2	18,95	19,84	1,48	19,69	20,06	17,40	18,38	18,25
94,3	18,95	19,84	1,48	19,69	20,06	17,40	18,38	18,25
94,4	18,95	19,83	1,48	19,69	20,05	17,40	18,39	18,25
94,5	18,95	19,83	1,48	19,69	20,04	17,39	18,38	18,25
94,6	18,95	19,83	1,48	19,68	20,04	17,39	18,38	18,24
94,7	18,95	19,83	1,48	19,68	20,03	17,39	18,37	18,24
94,8	18,94	19,82	1,47	19,67	20,04	17,39	18,37	18,24
94,9	18,95	19,82	1,47	19,67	20,02	17,38	18,37	18,23
95	18,95	19,82	1,47	19,67	20,02	17,39	18,37	18,23
95,1	18,95	19,82	1,47	19,67	20,02	17,39	18,37	18,23
95,2	18,95	19,82	1,47	19,67	20,02	17,39	18,37	18,23
95,3	18,95	19,82	1,47	19,66	20,01	17,38	18,36	18,22
95,4	18,95	19,82	1,47	19,66	20,01	17,38	18,37	18,22
95,5	18,95	19,82	1,47	19,66	20,00	17,38	18,37	18,22
95,6	18,95	19,82	1,47	19,66	20,00	17,38	18,37	18,22
95,7	18,95	19,82	1,47	19,66	20,00	17,38	18,37	18,22
95,8	18,95	19,81	1,48	19,65	19,99	17,38	18,36	18,22
95,9	18,95	19,81	1,48	19,65	19,99	17,37	18,36	18,22
96	18,95	19,80	1,47	19,64	19,99	17,37	18,36	18,22
96,1	18,95	19,80	1,47	19,64	19,98	17,37	18,35	18,21
96,2	18,94	19,80	1,47	19,63	19,98	17,37	18,35	18,21
96,3	18,94	19,80	1,47	19,63	19,98	17,37	18,35	18,21
96,4	18,94	19,80	1,47	19,63	19,98	17,37	18,35	18,21
96,5	18,94	19,80	1,47	19,63	19,98	17,37	18,35	18,21
96,6	18,94	19,80	1,47	19,63	19,97	17,36	18,35	18,21
96,7	18,94	19,79	1,47	19,63	19,96	17,36	18,35	18,21
96,8	18,94	19,79	1,47	19,63	19,97	17,36	18,35	18,21
96,9	18,95	19,79	1,48	19,62	19,96	17,37	18,35	18,21
97	18,95	19,80	1,47	19,62	19,97	17,37	18,35	18,21
97,1	18,95	19,80	1,47	19,62	19,96	17,37	18,35	18,21
97,2	18,94	19,79	1,46	19,62	19,96	17,36	18,35	18,20
97,3	18,94	19,79	1,46	19,62	19,96	17,36	18,34	18,20
97,4	18,94	19,79	1,47	19,62	19,96	17,36	18,34	18,20
97,5	18,94	19,79	1,47	19,62	19,95	17,36	18,34	18,20
97,6	18,94	19,79	1,46	19,61	19,96	17,36	18,34	18,20
97,7	18,94	19,79	1,47	19,61	21,43	18,83	19,81	19,67
97,8	18,94	19,79	1,47	19,61	21,42	18,82	19,81	19,67
97,9	20,41	21,26	2,94	21,08	21,42	18,82	19,81	19,67
98	20,41	21,26	2,94	21,08	20,35	17,98	19,29	18,73
98,1	20,41	21,26	2,95	21,08	20,34	18,01	19,43	18,73
98,2	20,41	21,26	2,95	21,08	20,40	18,09	19,52	18,79
98,3	19,96	20,57	1,63	20,33	20,42	18,12	19,55	18,81
98,4	19,96	20,57	1,63	20,33	20,43	18,14	19,56	18,83
98,5	19,96	20,57	1,63	20,33	20,45	18,16	19,58	18,84
98,6	20,00	20,62	1,62	20,38	20,44	18,18	19,59	18,86
98,7	20,00	20,62	1,62	20,38	20,43	18,20	19,60	18,87
98,8	20,02	20,64	1,61	20,40	20,43	18,21	19,60	18,88
98,9	20,02	20,64	1,61	20,40	20,45	18,23	19,62	18,89
99	20,05	20,67	1,61	20,42	20,44	18,24	19,62	18,89
99,1	20,06	20,69	1,62	20,43	20,44	18,24	19,61	18,89
99,2	20,06	20,69	1,62	20,43	20,43	18,25	19,62	18,89
99,3	20,07	20,70	1,62	20,43	20,45	18,25	19,62	18,89
99,4	20,07	20,70	1,62	20,43	20,44	18,26	19,62	18,89
99,5	20,08	20,71	1,62	20,43	20,44	18,26	19,62	18,90
99,6	20,09	20,72	1,62	20,44	20,45	18,27	19,62	18,90
99,7	20,10	20,74	1,61	20,45	20,44	18,27	19,62	18,90
99,8	20,10	20,74	1,61	20,45	20,44	18,28	19,63	18,91
99,9	20,11	20,74	1,61	20,45	20,44	18,28	19,63	18,91
100	20,12	20,75	1,61	20,45	20,43	18,28	19,63	18,91
100,1	20,12	20,75	1,61	20,45	20,43	18,28	19,64	18,92
100,2	20,12	20,76	1,62	20,45	20,44	18,28	19,64	18,92
100,3	20,13	20,76	1,61	20,45	20,43	18,27	19,63	18,92
100,4	20,13	20,76	1,61	20,45	20,44	18,28	19,63	18,92
100,5	20,15	20,77	1,61	20,45	20,45	18,28	19,63	18,92
100,6	20,15	20,77	1,61	20,45	20,45	18,28	19,63	18,92
100,7	20,15	20,77	1,61	20,45	20,44	18,28	19,63	18,92
100,8	20,15	20,77	1,61	20,45	20,44	18,28	19,62	18,92
100,9	20,14	20,77	1,61	20,45	20,44	18,28	19,62	18,92
101	20,14	20,77	1,61	20,44	20,44	18,28	19,62	18,92
101,1	20,14	20,77	1,61	20,44	20,44	18,28	19,62	18,92
101,2	20,16	20,78	1,61	20,45	20,43	18,28	19,62	18,92
101,3	20,16	20,78	1,61	20,45	20,44	18,29	19,62	18,92
101,4	20,16	20,78	1,61	20,45	20,43	18,29	19,62	18,92
101,5	20,16	20,78	1,61	20,45	20,43	18,29	19,62	18,92
101,6	20,17	20,79	1,61	20,45	20,42	18,29	19,62	18,93
101,7	20,17	20,79	1,61	20,45	20,43	18,29	19,63	18,92
101,8	20,17	20,79	1,61	20,45	20,43	18,29	19,63	18,93
101,9	20,17	20,80	1,61	20,45	20,43	18,29	19,62	18,92
102	20,17	20,80	1,61	20,45	20,43	18,28	19,62	18,92
102,1	20,17	20,80	1,61	20,44	20,42	18,28	19,61	18,92
102,2	20,17	20,80	1,61	20,44	20,42	18,29	19,61	18,92
102,3	20,17	20,80	1,61	20,44	20,43	18,29	19,61	18,92
102,4	20,18	20,81	1,61	20,44	20,42	18,29	19,61	18,91
102,5	20,18	20,81	1,61	20,44	20,43	18,29	19,61	18,92
102,6	20,18	20,81	1,60	20,44	20,42	18,29	19,61	18,92
102,7	20,18	20,81	1,60	20,44	20,42	18,30	19,61	18,92
102,8	20,19	20,81	1,60	20,44	20,42	18,30	19,62	18,92
102,9	20,19	20,81	1,60	20,44	20,41	18,29	19,61	18,92
103	20,18	20,81	1,61	20,44	20,41	18,29	19,61	18,91
103,1	20,17	20,81	1,60	20,42	20,41	18,29	19,61	18,91
103,2	20,17	20,81	1,60	20,42	20,40	18,29	19,61	18,91
103,3	20,17	20,81	1,59	20,42	20,39	18,29	19,60	18,91
103,4	20,17	20,81	1,59	20,42	20,40	18,29	19,61	18,91
103,5	20,18	20,81	1,60	20,43	20,40	18,29	19,61	18,91
103,6	20,18	20,81	1,60	20,43	20,39	18,28	19,61	18,91
103,7	21,65	22,28	3,07	21,89	21,87	19,75	21,08	20,38
103,8	21,65	22,28	3,07	21,89	21,86	19,75	21,08	20,38
103,9	21,65	22,28	3,07	21,89	21,15	19,22	20,88	19,78
104	21,66	22,28	3,08	21,88	21,25	19,35	21,10	19,87
104,1	21,66	22,28	3,08	21,88	21,33	19,45	21,21	19,95
104,2	21,66	22,28	3,08	21,88	21,40	19,54	21,29	20,02
104,3	21,66	22,28	3,08	21,88	21,43	19,59	21,33	20,07
104,4	21,66	22,28	3,08	21,88	21,46	19,63	21,36	20,10
104,5	21,66	22,28	3,08	21,88	21,48	19,66	21,38	20,13
104,6	21,66	22,28	3,08	21,88	21,50	19,69	21,40	20,16
104,7	21,66	22,28	3,08	21,88	21,51	19,71	21,41	20,18
104,8	21,66	22,28	3,08	21,88	21,52	19,73	21,42	20,19
104,9	21,66	22,28	3,08	21,88	21,53	19,75	21,44	20,21
105	21,66	22,28	3,08	21,88	21,53	19,76	21,44	20,22
105,1	21,66	22,28	3,08	21,88	21,52	19,77	21,44	20,22
105,2	21,66	22,28	3,08	21,88	21,54	19,80	21,46	20,24
105,3	21,66	22,28	3,08	21,88	21,54	19,81	21,46	20,25
105,4	21,66	22,28	3,08	21,88	21,56	19,81	21,47	20,26
105,5	21,66	22,28	3,08	21,88	21,57	19,82	21,47	20,26
105,6	21,66	22,28	3,08	21,88	21,57	19,82	21,46	20,26
105,7	21,66	22,28	3,08	21,88	21,57	19,83	21,47	20,26
105,8	21,66	22,28	3,08	21,88	21,57	19,84	21,47	20,27
105,9	21,66	22,28	3,08	21,88	21,58	19,85	21,47	20,28
106	21,66	22,28	3,08	21,88	21,58	19,85	21,48	20,29
106,1	21,66	22,28	3,08	21,88	21,58	19,85	21,48	20,29
106,2	21,66	22,28	3,08	21,88	21,59	19,86	21,49	20,30
106,3	21,66	22,28	3,08	21,88	21,59	19,87	21,49	20,31
106,4	21,66	22,28	3,08	21,88	21,59	19,87	21,50	20,31
106,5	21,66	22,28	3,08	21,88	21,59	19,87	21,50	20,32
106,6	21,66	22,28	3,08	21,88	21,59	19,87	21,49	20,31
106,7	21,66	22,28	3,08	21,88	21,59	19,88	21,49	20,31
106,8	21,66	22,28	3,08	21,88	21,59	19,88	21,49	20,31
106,9	21,66	22,28	3,08	21,88	21,59	19,89	21,49	20,32
107	21,66	22,28	3,08	21,88	21,60	19,89	21,50	20,32
107,1	21,66	22,28	3,08	21,88	21,59	19,89	21,50	20,33
107,2	21,66	22,28	3,08	21,88	21,60	19,89	21,50	20,33
107,3	21,66	22,28	3,08	21,88	21,60	19,90	21,50	20,33
107,4	21,66	22,28	3,08	21,88	21,61	19,90	21,50	20,34
107,5	21,66	22,28	3,08	21,88	21,61	19,90	21,50	20,34
107,6	21,66	22,28	3,08	21,88	21,61	19,90	21,50	20,34
107,7	21,66	22,28	3,08	21,88	21,61	19,89	21,49	20,34
107,8	21,66	22,28	3,08	21,88	21,62	19,90	21,49	20,33
107,9	21,66	22,28	3,08	21,88	21,61	19,90	21,49	20,34
108	21,66	22,28	3,08	21,88	21,60	19,90	21,47	20,33
108,1	21,66	22,28	3,08	21,88	21,60	19,91	21,48	20,33
108,2	21,66	22,28	3,08	21,88	21,61	19,92	21,50	20,34
108,3	21,66	22,28	3,08	21,88	21,62	19,93	21,52	20,35
108,4	21,66	22,28	3,08	21,88	21,62	19,91	21,50	20,35
108,5	21,66	22,28	3,08	21,88	21,61	19,91	21,50	20,35
108,6	21,66	22,28	3,08	21,88	21,61	19,91	21,50	20,35
108,7	21,66	22,28	3,08	21,88	21,61	19,92	21,51	20,35
108,8	21,66	22,28	3,08	21,88	21,61	19,92	21,51	20,35
108,9	21,66	22,28	3,08	21,88	21,61	19,92	21,50	20,35
109	21,66	22,28	3,08	21,88	21,61	19,92	21,50	20,35
109,1	21,66	22,28	3,08	21,88	21,62	19,92	21,51	20,35
109,2	21,66	22,28	3,08	21,88	21,61	19,92	21,51	20,35
109,3	21,66	22,28	3,08	21,88	21,60	19,91	21,50	20,34
109,4	21,66	22,28	3,08	21,88	21,61	19,91	21,49	20,34
109,5	21,66	22,28	3,08	21,88	21,61	19,91	21,49	20,34
109,6	21,66	22,28	3,08	21,88	21,60	19,91	21,48	20,34
109,7	21,66	22,28	3,08	21,88	21,61	19,91	21,49	20,35
109,8	21,66	22,28	3,08	21,88	21,61	19,92	21,50	20,35
109,9	21,66	22,28	3,08	21,88	21,61	19,92	21,50	20,35
110	21,66	22,28	3,08	21,88	21,61	19,91	21,50	20,35
110,1	21,66	22,28	3,08	21,88	21,61	19,91	21,49	20,35
110,2	21,66	22,28	3,08	21,88	21,60	19,91	21,50	20,35
110,3	21,66	22,28	3,08	21,88	21,60	19,92	21,50	20,36
110,4	21,66	22,28	3,08	21,88	21,60	19,92	21,50	20,36
110,5	21,66	22,28	3,08	21,88	21,60	19,92	21,50	20,35
110,6	21,66	22,28	3,08	21,88	21,59	19,92	21,49	20,35
110,7	21,66	22,28	3,08	21,88	21,60	19,92	21,50	20,36
110,8	21,66	22,28	3,08	21,88	21,60	19,92	21,49	20,35
110,9	21,66	22,28	3,08	21,88	21,60	19,93	21,50	20,35
111	21,66	22,28	3,08	21,88	21,61	19,93	21,49	20,35
111,1	21,66	22,28	3,08	21,88	21,61	19,92	21,49	20,35
111,2	21,66	22,28	3,08	21,88	21,61	19,92	21,49	20,35
111,3	21,66	22,28	3,08	21,88	21,61	19,93	21,50	20,35
111,4	21,66	22,28	3,08	21,88	21,61	19,93	21,51	20,36
111,5	21,66	22,28	3,08	21,88	21,61	19,94	21,51	20,37
111,6	21,66	22,28	3,08	21,88	21,61	19,94	21,52	20,36
111,7	21,66	22,28	3,08	21,88	21,61	19,94	21,51	20,36
