# Supplementary material for: Graphene active sensor arrays for long-term and wireless mapping of wide frequency band epicortical brain activity
Source: Nat Commun. 2021 Jan 11;12:211. doi: 10.1038/s41467-020-20546-w (PMC7801381; doi:10.1038/s41467-020-20546-w)
Supplement: Supplementary file 4 — Source Data [file 41467_2020_20546_MOESM4_ESM.zip › Source Data/Source Data & plotting scripts/Fig3/IV-charact/IV-Day1-2/20190731_115540 Current vs Vgs_5sStep-afterRec2]

Vgs [V]	Result A5 [µA]	Result A7 [µA]	Result A29 [µA]	Result A31 [µA]	Result B5 [µA]	Result B7 [µA]	Result B29 [µA]	Result B31 [µA]
0	58,04	63,17	4,49	61,92	68,89	57,21	55,46	57,87
0,0264705882352941	56,06	60,85	4,20	59,78	66,20	54,96	53,29	55,94
0,0529411764705882	54,01	58,47	3,98	57,61	63,59	52,78	51,23	54,07
0,0794117647058824	51,45	55,57	3,67	54,91	60,46	50,09	48,71	51,69
0,105882352941176	48,74	52,53	3,39	52,05	57,13	47,32	46,10	49,21
0,132352941176471	45,71	49,11	3,11	48,86	53,44	44,25	43,19	46,36
0,158823529411765	42,43	45,43	2,83	45,40	49,52	40,95	40,07	43,25
0,185294117647059	39,08	41,71	2,58	41,87	45,54	37,67	36,87	40,09
0,211764705882353	35,35	37,53	2,29	37,88	41,05	34,04	33,26	36,43
0,238235294117647	31,63	33,47	2,05	33,95	36,62	30,56	29,76	32,81
0,264705882352941	27,71	29,33	1,79	29,84	32,05	26,93	26,11	28,92
0,291176470588235	24,28	25,76	1,60	26,22	28,03	23,66	22,96	25,41
0,317647058823529	21,33	22,68	1,45	23,03	24,52	20,68	20,29	22,14
0,344117647058824	19,39	20,64	1,38	20,82	21,97	18,51	18,57	19,77
0,370588235294118	18,58	19,66	1,39	19,66	20,41	17,36	17,90	18,41
0,397058823529412	18,94	19,79	1,47	19,61	19,96	17,36	18,34	18,20
0,423529411764706	20,18	20,81	1,60	20,43	20,39	18,28	19,61	18,91
0,45	21,66	22,28	3,08	21,88	21,60	19,91	21,50	20,35
