# Supplementary material for: Graphene active sensor arrays for long-term and wireless mapping of wide frequency band epicortical brain activity
Source: Nat Commun. 2021 Jan 11;12:211. doi: 10.1038/s41467-020-20546-w (PMC7801381; doi:10.1038/s41467-020-20546-w)
Supplement: Supplementary file 4 — Source Data [file 41467_2020_20546_MOESM4_ESM.zip › Source Data/Source Data & plotting scripts/Fig3/IV-charact/IV-Day1-2/20190801_031608 Current vs time5s-afterRec6-highRange]

Time [s]	Result A5 [�A]	Result A7 [�A]	Result A29 [�A]	Result A31 [�A]	Result B5 [�A]	Result B7 [�A]	Result B29 [�A]	Result B31 [�A]
0	0,00	0,00	0,00	0,00	0,00	0,00	0,00	0,00
0,1	0,00	0,00	0,00	0,00	0,00	0,00	0,00	0,00
0,2	0,00	0,00	0,00	0,00	59,46	50,94	50,19	51,06
0,3	51,62	55,99	4,13	55,62	60,06	51,43	50,58	51,53
0,4	51,62	55,99	4,13	55,62	60,62	51,91	50,93	51,98
0,5	52,09	56,57	4,23	56,19	61,04	52,27	51,19	52,32
0,6	52,67	57,32	4,22	56,89	61,39	52,58	51,41	52,60
0,7	52,67	57,32	4,22	56,89	61,68	52,84	51,59	52,84
0,8	53,28	58,06	4,22	57,56	61,92	53,05	51,73	53,04
0,9	53,28	58,06	4,22	57,56	62,12	53,25	51,87	53,22
1	53,28	58,06	4,22	57,56	62,30	53,41	51,98	53,37
1,1	53,28	58,06	4,22	57,56	62,47	53,56	52,08	53,51
1,2	53,60	58,43	4,21	57,88	62,60	53,68	52,16	53,63
1,3	53,85	58,74	4,23	58,13	62,71	53,80	52,24	53,74
1,4	53,85	58,74	4,23	58,13	62,83	53,91	52,31	53,83
1,5	54,16	59,08	4,21	58,41	62,91	53,99	52,36	53,92
1,6	54,16	59,08	4,21	58,41	62,97	54,08	52,42	54,00
1,7	54,32	59,27	4,20	58,56	63,05	54,16	52,47	54,07
1,8	54,32	59,27	4,20	58,56	63,14	54,21	52,50	54,14
1,9	54,47	59,43	4,22	58,70	63,18	54,27	52,55	54,20
2	54,54	59,51	4,21	58,76	63,25	54,33	52,58	54,26
2,1	54,54	59,51	4,21	58,76	63,32	54,40	52,63	54,32
2,2	54,65	59,64	4,20	58,86	63,36	54,44	52,66	54,36
2,3	54,65	59,64	4,20	58,86	63,41	54,48	52,68	54,41
2,4	54,75	59,73	4,20	58,95	63,44	54,52	52,70	54,44
2,5	54,75	59,73	4,20	58,95	63,47	54,56	52,74	54,49
2,6	54,86	59,85	4,28	59,04	63,49	54,60	52,75	54,52
2,7	54,89	59,88	4,20	59,06	63,53	54,63	52,78	54,55
2,8	54,89	59,88	4,20	59,06	63,56	54,66	52,80	54,59
2,9	54,89	59,88	4,20	59,06	63,58	54,70	52,82	54,62
3	54,89	59,88	4,20	59,06	63,62	54,73	52,85	54,65
3,1	55,07	60,08	4,19	59,23	63,66	54,76	52,86	54,68
3,2	55,07	60,08	4,19	59,23	63,69	54,79	52,88	54,71
3,3	55,11	60,13	4,18	59,26	63,71	54,82	52,90	54,74
3,4	55,19	60,19	4,20	59,33	63,75	54,85	52,92	54,76
3,5	55,19	60,19	4,20	59,33	63,76	54,87	52,93	54,78
3,6	55,25	60,26	4,21	59,38	63,76	54,88	52,93	54,80
3,7	55,25	60,26	4,21	59,38	63,76	54,89	52,93	54,81
3,8	55,27	60,28	4,21	59,40	63,80	54,91	52,95	54,82
3,9	55,27	60,28	4,21	59,40	63,79	54,92	52,96	54,84
4	55,27	60,28	4,21	59,40	63,81	54,93	52,97	54,85
4,1	55,38	60,39	4,21	59,50	63,84	54,95	52,98	54,86
4,2	55,38	60,39	4,21	59,50	63,84	54,96	52,99	54,88
4,3	55,42	60,42	4,20	59,53	63,87	54,98	53,00	54,90
4,4	55,42	60,42	4,20	59,53	63,89	55,00	53,01	54,92
4,5	55,44	60,44	4,20	59,54	63,88	55,01	53,01	54,92
4,6	55,44	60,44	4,20	59,54	63,89	55,02	53,02	54,94
4,7	55,48	60,49	4,20	59,58	63,91	55,04	53,03	54,95
4,8	55,52	60,52	4,19	59,61	63,92	55,04	53,04	54,96
4,9	55,52	60,52	4,19	59,61	63,92	55,05	53,04	54,97
5	55,53	60,54	4,19	59,63	63,93	55,06	53,04	54,98
5,1	55,53	60,54	4,19	59,63	63,93	55,08	53,05	54,99
5,2	55,58	60,59	4,21	59,67	63,96	55,09	53,06	55,01
5,3	55,58	60,59	4,21	59,67	63,97	55,10	53,06	55,02
5,4	55,62	60,61	4,20	59,70	63,94	55,10	53,06	55,02
5,5	55,62	60,61	4,20	59,70	63,98	55,10	53,06	55,02
5,6	55,62	60,61	4,20	59,70	63,98	55,12	53,07	55,04
5,7	55,64	60,65	4,20	59,73	65,44	56,59	54,54	56,52
5,8	55,64	60,65	4,20	59,73	65,46	56,60	54,55	56,53
5,9	57,15	62,15	5,66	61,23	65,47	56,62	54,56	56,54
6	57,15	62,15	5,66	61,23	62,78	54,19	52,09	54,33
6,1	57,15	62,16	5,68	61,24	62,05	53,54	51,40	53,77
6,2	54,12	59,01	3,96	58,07	61,88	53,43	51,30	53,66
6,3	54,12	59,01	3,96	58,07	61,78	53,33	51,22	53,58
6,4	53,99	58,84	3,92	57,89	61,71	53,27	51,18	53,53
6,5	53,99	58,84	3,92	57,89	61,63	53,22	51,14	53,48
6,6	53,89	58,71	3,92	57,75	61,57	53,17	51,09	53,43
6,7	53,89	58,71	3,92	57,75	61,52	53,11	51,06	53,38
6,8	53,89	58,71	3,92	57,75	61,49	53,09	51,04	53,37
6,9	53,85	58,65	3,91	57,71	61,46	53,07	51,02	53,33
7	53,85	58,65	3,91	57,71	61,43	53,04	51,01	53,32
7,1	53,83	58,61	3,93	57,68	61,39	53,03	51,00	53,31
7,2	53,83	58,61	3,93	57,68	61,37	53,01	50,98	53,28
7,3	53,80	58,56	3,92	57,65	61,35	52,99	50,97	53,26
7,4	53,78	58,55	3,93	57,63	61,32	52,97	50,95	53,24
7,5	53,78	58,55	3,93	57,63	61,33	52,96	50,94	53,23
7,6	53,77	58,53	3,95	57,62	61,31	52,94	50,93	53,22
7,7	53,77	58,53	3,95	57,62	61,30	52,94	50,93	53,22
7,8	53,75	58,50	3,92	57,61	61,30	52,94	50,93	53,21
7,9	53,75	58,50	3,92	57,61	61,27	52,91	50,91	53,19
8	53,74	58,50	3,92	57,61	61,27	52,90	50,89	53,18
8,1	53,73	58,47	3,89	57,58	61,25	52,90	50,89	53,17
8,2	53,73	58,47	3,89	57,58	61,25	52,88	50,88	53,16
8,3	53,72	58,47	3,91	57,59	61,22	52,87	50,87	53,16
8,4	53,72	58,47	3,91	57,59	61,21	52,87	50,87	53,15
8,5	53,71	58,45	3,92	57,58	61,22	52,87	50,87	53,15
8,6	53,71	58,45	3,92	57,58	61,21	52,87	50,87	53,15
8,7	53,71	58,46	3,90	57,58	61,20	52,87	50,87	53,15
8,8	53,71	58,44	3,89	57,57	61,22	52,87	50,88	53,16
8,9	53,71	58,44	3,89	57,57	61,20	52,87	50,87	53,15
9	53,71	58,43	3,89	57,57	61,19	52,86	50,86	53,15
9,1	53,71	58,43	3,89	57,57	61,18	52,86	50,86	53,14
9,2	53,70	58,43	3,89	57,56	61,19	52,87	50,87	53,15
9,3	53,70	58,43	3,89	57,56	61,19	52,87	50,88	53,16
9,4	53,70	58,42	3,89	57,56	61,18	52,87	50,88	53,15
9,5	53,71	58,44	3,91	57,57	61,17	52,86	50,86	53,14
9,6	53,71	58,44	3,91	57,57	61,19	52,87	50,87	53,15
9,7	53,71	58,43	3,94	57,58	61,18	52,87	50,87	53,15
9,8	53,71	58,43	3,94	57,58	61,17	52,87	50,87	53,14
9,9	53,71	58,43	3,92	57,57	61,17	52,87	50,87	53,15
10	53,71	58,43	3,92	57,57	61,15	52,86	50,86	53,14
10,1	53,72	58,44	3,93	57,58	61,17	52,87	50,87	53,15
10,2	53,72	58,43	3,93	57,59	61,18	52,87	50,88	53,15
10,3	53,72	58,43	3,93	57,59	61,17	52,87	50,87	53,15
10,4	53,72	58,44	3,93	57,59	61,18	52,87	50,87	53,16
10,5	53,72	58,44	3,93	57,59	61,16	52,87	50,87	53,14
10,6	53,71	58,42	3,92	57,57	61,15	52,86	50,86	53,13
10,7	53,71	58,42	3,92	57,57	61,15	52,87	50,86	53,13
10,8	53,71	58,42	3,92	57,56	61,16	52,87	50,87	53,14
10,9	53,72	58,43	3,93	57,58	61,17	52,88	50,87	53,15
11	53,72	58,43	3,93	57,58	61,16	52,87	50,87	53,14
11,1	53,72	58,43	3,92	57,59	61,17	52,87	50,87	53,15
11,2	53,72	58,43	3,92	57,59	61,18	52,87	50,87	53,15
11,3	53,73	58,43	3,93	57,60	61,18	52,87	50,87	53,15
11,4	53,73	58,43	3,93	57,60	61,18	52,87	50,87	53,15
11,5	53,73	58,44	3,93	57,60	61,18	52,86	50,87	53,14
11,6	55,20	59,91	5,40	59,08	62,67	54,34	52,34	54,62
11,7	55,20	59,91	5,40	59,08	62,64	54,32	52,32	54,61
11,8	55,21	59,92	5,40	59,09	62,65	54,33	52,33	54,62
11,9	55,21	59,92	5,40	59,09	60,26	52,19	50,13	52,69
12	55,21	59,92	5,40	59,09	59,39	51,42	49,32	52,03
12,1	55,21	59,92	5,40	59,09	59,21	51,26	49,18	51,89
12,2	52,22	56,77	3,69	55,93	59,07	51,16	49,10	51,79
12,3	52,10	56,61	3,69	55,77	58,99	51,08	49,04	51,72
12,4	52,10	56,61	3,69	55,77	58,90	51,01	48,99	51,65
12,5	52,03	56,51	3,70	55,68	58,85	50,97	48,95	51,61
12,6	52,03	56,51	3,70	55,68	58,81	50,92	48,92	51,56
12,7	51,99	56,47	3,70	55,64	58,76	50,88	48,89	51,52
12,8	51,92	56,38	3,69	55,56	58,72	50,84	48,86	51,48
12,9	51,92	56,38	3,69	55,56	58,67	50,81	48,84	51,45
13	51,87	56,32	3,69	55,51	58,67	50,80	48,84	51,44
13,1	51,87	56,32	3,69	55,51	58,63	50,77	48,82	51,42
13,2	51,86	56,30	3,70	55,50	58,62	50,75	48,81	51,40
13,3	51,86	56,30	3,70	55,50	58,60	50,73	48,79	51,37
13,4	51,82	56,25	3,69	55,46	58,57	50,70	48,77	51,35
13,5	51,78	56,20	3,68	55,42	58,56	50,69	48,76	51,34
13,6	51,78	56,20	3,68	55,42	58,54	50,67	48,76	51,32
13,7	51,78	56,20	3,68	55,42	58,53	50,65	48,75	51,31
13,8	51,78	56,20	3,68	55,42	58,51	50,63	48,72	51,29
13,9	51,73	56,15	3,67	55,39	58,47	50,61	48,71	51,27
14	51,73	56,15	3,67	55,39	58,47	50,61	48,71	51,26
14,1	51,70	56,13	3,68	55,37	58,47	50,60	48,70	51,25
14,2	51,68	56,10	3,66	55,35	58,45	50,59	48,69	51,24
14,3	51,68	56,10	3,66	55,35	58,45	50,58	48,68	51,23
14,4	51,65	56,07	3,65	55,33	58,44	50,58	48,69	51,23
14,5	51,65	56,07	3,65	55,33	58,44	50,58	48,68	51,23
14,6	51,65	56,07	3,65	55,33	58,44	50,56	48,67	51,21
14,7	51,65	56,07	3,65	55,33	58,41	50,55	48,66	51,19
14,8	51,65	56,07	3,65	55,33	58,42	50,55	48,66	51,18
14,9	51,61	56,04	3,66	55,31	58,47	50,55	48,67	51,19
15	51,61	56,04	3,66	55,31	58,43	50,55	48,66	51,18
15,1	51,61	56,04	3,66	55,31	58,42	50,54	48,64	51,17
15,2	51,61	56,04	3,66	55,31	58,39	50,51	48,62	51,16
15,3	51,60	56,03	3,68	55,31	58,42	50,52	48,63	51,15
15,4	51,60	56,03	3,68	55,31	58,42	50,51	48,63	51,15
15,5	51,58	56,01	3,66	55,29	58,39	50,49	48,61	51,13
15,6	51,57	56,00	3,65	55,29	58,40	50,50	48,61	51,13
15,7	51,57	56,00	3,65	55,29	58,39	50,51	48,62	51,14
15,8	51,57	56,00	3,66	55,30	58,40	50,51	48,63	51,15
15,9	51,57	56,00	3,66	55,30	58,39	50,50	48,62	51,13
16	51,55	55,99	3,66	55,28	58,38	50,50	48,62	51,13
16,1	51,55	55,99	3,66	55,28	58,37	50,49	48,60	51,12
16,2	51,53	55,96	3,65	55,26	58,35	50,48	48,60	51,11
16,3	51,54	55,96	3,66	55,26	58,37	50,49	48,61	51,12
16,4	51,54	55,96	3,66	55,26	58,37	50,49	48,61	51,12
16,5	51,51	55,95	3,66	55,25	58,37	50,48	48,60	51,11
16,6	51,51	55,95	3,66	55,25	58,35	50,48	48,60	51,11
16,7	51,52	55,95	3,66	55,26	58,37	50,47	48,60	51,11
16,8	51,52	55,95	3,66	55,26	58,37	50,48	48,61	51,11
16,9	51,50	55,94	3,65	55,25	58,35	50,47	48,60	51,10
17	51,50	55,94	3,65	55,25	58,35	50,48	48,60	51,11
17,1	51,50	55,94	3,65	55,25	58,36	50,48	48,60	51,10
17,2	51,50	55,93	3,66	55,25	58,36	50,48	48,61	51,11
17,3	51,50	55,93	3,66	55,25	58,37	50,48	48,61	51,10
17,4	51,48	55,92	3,67	55,23	58,37	50,47	48,60	51,10
17,5	51,48	55,92	3,67	55,23	58,34	50,46	48,59	51,09
17,6	51,48	55,92	3,67	55,23	59,81	51,94	50,06	52,57
17,7	52,96	57,39	5,14	56,72	59,84	51,95	50,07	52,57
17,8	52,96	57,39	5,14	56,72	57,88	50,19	48,29	50,97
17,9	49,84	54,11	3,50	53,44	56,20	48,70	46,74	49,65
18	49,84	54,11	3,50	53,44	55,98	48,54	46,59	49,50
18,1	49,49	53,72	3,42	53,03	55,82	48,41	46,49	49,38
18,2	49,49	53,72	3,42	53,03	55,69	48,30	46,39	49,27
18,3	49,38	53,57	3,42	52,89	55,61	48,24	46,34	49,21
18,4	49,33	53,51	3,40	52,83	55,54	48,18	46,30	49,15
18,5	49,33	53,51	3,40	52,83	55,48	48,12	46,26	49,09
18,6	49,25	53,42	3,41	52,75	55,46	48,10	46,25	49,07
18,7	49,25	53,42	3,41	52,75	55,38	48,04	46,20	49,02
18,8	49,20	53,35	3,40	52,71	55,39	48,00	46,18	48,98
18,9	49,18	53,34	3,41	52,68	55,34	47,99	46,17	48,97
19	49,18	53,34	3,41	52,68	55,32	47,96	46,16	48,94
19,1	49,12	53,26	3,41	52,62	55,27	47,93	46,14	48,92
19,2	49,12	53,26	3,41	52,62	55,26	47,90	46,12	48,90
19,3	49,08	53,21	3,42	52,57	55,22	47,88	46,10	48,87
19,4	49,08	53,21	3,42	52,57	55,21	47,87	46,10	48,85
19,5	49,06	53,20	3,42	52,56	55,21	47,86	46,09	48,84
19,6	49,01	53,14	3,43	52,53	55,19	47,84	46,07	48,82
19,7	49,01	53,14	3,43	52,53	55,16	47,82	46,05	48,79
19,8	48,97	53,10	3,41	52,49	55,17	47,80	46,04	48,77
19,9	48,97	53,10	3,41	52,49	55,13	47,78	46,03	48,76
20	48,97	53,10	3,41	52,49	55,12	47,77	46,02	48,74
20,1	48,97	53,10	3,41	52,49	55,11	47,76	46,01	48,73
20,2	48,91	53,04	3,42	52,44	55,08	47,76	46,00	48,71
20,3	48,91	53,04	3,42	52,44	55,09	47,75	46,00	48,71
20,4	48,91	53,04	3,42	52,44	55,09	47,74	45,99	48,70
20,5	48,86	53,00	3,38	52,42	55,08	47,73	45,98	48,69
20,6	48,86	53,00	3,38	52,42	55,08	47,72	45,98	48,69
20,7	48,86	53,00	3,38	52,41	55,08	47,72	45,98	48,68
20,8	48,86	53,00	3,38	52,41	55,08	47,72	45,98	48,68
20,9	48,83	52,97	3,40	52,39	55,06	47,71	45,97	48,68
21	48,81	52,95	3,38	52,37	55,06	47,70	45,97	48,67
21,1	48,81	52,95	3,38	52,37	55,04	47,69	45,96	48,66
21,2	48,80	52,94	3,39	52,36	55,04	47,69	45,96	48,66
21,3	48,80	52,94	3,39	52,36	55,02	47,67	45,94	48,65
21,4	48,79	52,92	3,41	52,35	55,04	47,67	45,96	48,65
21,5	48,79	52,92	3,41	52,35	55,01	47,67	45,95	48,64
21,6	48,79	52,92	3,41	52,35	55,02	47,68	45,96	48,65
21,7	48,78	52,92	3,39	52,35	55,03	47,67	45,96	48,64
21,8	48,78	52,92	3,39	52,35	55,03	47,67	45,95	48,64
21,9	48,78	52,92	3,39	52,35	55,02	47,67	45,95	48,64
22	48,78	52,92	3,39	52,35	55,01	47,66	45,94	48,62
22,1	48,76	52,89	3,39	52,33	55,01	47,66	45,94	48,62
22,2	48,76	52,89	3,39	52,33	55,03	47,67	45,95	48,63
22,3	48,76	52,89	3,39	52,33	55,01	47,66	45,94	48,63
22,4	48,75	52,87	3,40	52,33	55,00	47,66	45,94	48,63
22,5	48,75	52,87	3,40	52,33	54,99	47,65	45,93	48,62
22,6	48,74	52,87	3,42	52,31	54,99	47,65	45,94	48,62
22,7	48,74	52,87	3,42	52,31	54,99	47,64	45,94	48,61
22,8	48,73	52,86	3,39	52,31	54,99	47,64	45,93	48,61
22,9	48,73	52,86	3,39	52,31	55,01	47,64	45,94	48,61
23	48,72	52,84	3,42	52,30	54,99	47,64	45,93	48,61
23,1	48,72	52,84	3,42	52,30	54,99	47,64	45,94	48,61
23,2	48,72	52,84	3,42	52,30	55,00	47,64	45,94	48,61
23,3	48,70	52,83	3,41	52,29	54,96	47,64	45,95	48,61
23,4	48,70	52,83	3,41	52,29	54,99	47,64	45,95	48,60
23,5	50,19	54,32	4,87	53,76	56,44	49,10	47,41	50,08
23,6	50,19	54,32	4,87	53,76	56,47	49,11	47,42	50,07
23,7	50,19	54,32	4,87	53,76	54,75	47,59	45,86	48,69
23,8	50,19	54,31	4,87	53,75	52,81	45,84	44,05	47,15
23,9	50,19	54,31	4,87	53,75	52,55	45,65	43,86	46,95
24	50,19	54,31	4,87	53,75	52,38	45,52	43,76	46,82
24,1	50,19	54,31	4,87	53,75	52,29	45,43	43,70	46,73
24,2	50,19	54,31	4,87	53,75	52,19	45,36	43,65	46,66
24,3	50,19	54,31	4,87	53,75	52,12	45,29	43,59	46,60
24,4	50,19	54,31	4,87	53,75	52,05	45,23	43,55	46,54
24,5	46,49	50,30	3,14	49,77	51,98	45,17	43,51	46,48
24,6	46,49	50,30	3,14	49,77	51,96	45,14	43,48	46,44
24,7	46,40	50,20	3,14	49,68	51,88	45,08	43,43	46,39
24,8	46,40	50,20	3,14	49,68	51,85	45,05	43,41	46,36
24,9	46,35	50,15	3,16	49,64	51,84	45,02	43,39	46,33
25	46,29	50,09	3,15	49,59	51,82	44,99	43,37	46,31
25,1	46,29	50,09	3,15	49,59	51,79	44,96	43,35	46,28
25,2	46,23	50,03	3,14	49,53	51,75	44,94	43,33	46,25
25,3	46,23	50,03	3,14	49,53	51,73	44,92	43,32	46,24
25,4	46,19	49,96	3,15	49,49	51,72	44,91	43,31	46,22
25,5	46,19	49,96	3,15	49,49	51,71	44,89	43,31	46,21
25,6	46,17	49,95	3,14	49,47	51,69	44,87	43,29	46,19
25,7	46,12	49,91	3,15	49,44	51,68	44,86	43,29	46,17
25,8	46,12	49,91	3,15	49,44	51,69	44,86	43,29	46,16
25,9	46,10	49,89	3,15	49,43	51,67	44,85	43,27	46,15
26	46,10	49,89	3,15	49,43	51,67	44,84	43,26	46,13
26,1	46,03	49,83	3,12	49,37	51,64	44,81	43,24	46,11
26,2	46,03	49,83	3,12	49,37	51,64	44,81	43,24	46,11
26,3	46,00	49,79	3,13	49,35	51,61	44,80	43,24	46,10
26,4	45,98	49,78	3,13	49,34	51,61	44,78	43,22	46,08
26,5	45,98	49,78	3,13	49,34	51,62	44,77	43,22	46,06
26,6	45,97	49,76	3,12	49,34	51,61	44,77	43,21	46,07
26,7	45,97	49,76	3,12	49,34	51,61	44,77	43,21	46,06
26,8	45,93	49,73	3,12	49,31	51,61	44,75	43,20	46,04
26,9	45,93	49,73	3,12	49,31	51,59	44,74	43,19	46,03
27	45,92	49,72	3,11	49,30	51,57	44,72	43,17	46,01
27,1	45,91	49,70	3,13	49,28	51,58	44,73	43,18	46,02
27,2	45,91	49,70	3,13	49,28	51,57	44,73	43,18	46,02
27,3	45,88	49,68	3,12	49,27	51,59	44,72	43,18	46,02
27,4	45,88	49,68	3,12	49,27	51,56	44,71	43,16	46,01
27,5	45,88	49,67	3,14	49,26	51,55	44,71	43,16	46,00
27,6	45,88	49,67	3,14	49,26	51,55	44,71	43,17	46,00
27,7	45,87	49,67	3,14	49,25	51,54	44,70	43,16	46,00
27,8	45,86	49,65	3,13	49,24	51,53	44,70	43,16	46,00
27,9	45,86	49,65	3,13	49,24	51,51	44,70	43,16	46,00
28	45,86	49,65	3,12	49,23	51,55	44,71	43,18	46,00
28,1	45,86	49,65	3,12	49,23	51,51	44,69	43,16	45,98
28,2	45,85	49,65	3,13	49,23	51,52	44,70	43,17	45,99
28,3	45,85	49,65	3,13	49,23	51,53	44,69	43,17	45,99
28,4	45,83	49,62	3,12	49,21	51,50	44,68	43,16	45,98
28,5	45,83	49,62	3,12	49,21	51,51	44,68	43,15	45,96
28,6	45,83	49,62	3,12	49,21	51,51	44,68	43,16	45,97
28,7	45,82	49,61	3,12	49,21	51,52	44,69	43,17	45,97
28,8	45,82	49,61	3,12	49,21	51,50	44,67	43,16	45,97
28,9	45,83	49,61	3,13	49,21	51,52	44,68	43,16	45,97
29	45,83	49,61	3,13	49,21	51,51	44,66	43,15	45,96
29,1	45,81	49,60	3,13	49,19	51,51	44,67	43,16	45,97
29,2	45,80	49,59	3,12	49,18	51,50	44,67	43,16	45,96
29,3	45,80	49,59	3,12	49,18	51,51	44,66	43,16	45,96
29,4	45,80	49,59	3,12	49,18	51,50	44,66	43,15	45,96
29,5	45,80	49,59	3,12	49,18	51,49	44,66	43,14	45,96
29,6	45,82	49,61	3,12	49,19	53,00	46,15	44,65	47,45
29,7	45,82	49,61	3,12	49,19	52,97	46,14	44,63	47,43
29,8	47,26	51,04	4,60	50,64	52,92	46,09	44,59	47,40
29,9	47,23	51,01	4,58	50,61	49,26	42,83	41,23	44,41
30	47,23	51,01	4,58	50,61	48,92	42,53	40,92	44,15
30,1	47,23	51,01	4,58	50,61	48,72	42,38	40,77	43,97
30,2	47,23	51,01	4,58	50,61	48,58	42,26	40,67	43,85
30,3	43,47	46,94	2,87	46,55	48,42	42,15	40,59	43,76
30,4	43,47	46,94	2,87	46,55	48,36	42,07	40,53	43,68
30,5	43,34	46,79	2,87	46,39	48,29	42,03	40,51	43,63
30,6	43,32	46,77	2,88	46,36	48,25	41,96	40,46	43,57
30,7	43,32	46,77	2,88	46,36	48,16	41,88	40,40	43,49
30,8	43,20	46,62	2,89	46,24	48,15	41,84	40,37	43,45
30,9	43,20	46,62	2,89	46,24	48,10	41,81	40,35	43,42
31	43,15	46,56	2,88	46,19	48,07	41,78	40,34	43,39
31,1	43,07	46,47	2,87	46,12	48,05	41,76	40,32	43,36
31,2	43,07	46,47	2,87	46,12	48,01	41,73	40,29	43,34
31,3	43,05	46,46	2,88	46,11	48,00	41,71	40,28	43,31
31,4	43,05	46,46	2,88	46,11	47,98	41,68	40,25	43,29
31,5	42,95	46,34	2,88	46,02	47,97	41,69	40,26	43,28
31,6	42,95	46,34	2,88	46,02	47,95	41,66	40,24	43,26
31,7	42,95	46,34	2,88	46,02	47,92	41,64	40,22	43,23
31,8	42,92	46,32	2,87	46,00	47,91	41,62	40,21	43,22
31,9	42,92	46,32	2,87	46,00	47,92	41,61	40,21	43,21
32	42,89	46,29	2,87	45,97	47,88	41,60	40,20	43,20
32,1	42,89	46,29	2,87	45,97	47,87	41,59	40,19	43,18
32,2	42,85	46,25	2,88	45,94	47,86	41,56	40,17	43,16
32,3	42,85	46,25	2,88	45,94	47,84	41,55	40,15	43,15
32,4	42,83	46,22	2,88	45,92	47,83	41,54	40,15	43,14
32,5	42,80	46,20	2,86	45,90	47,83	41,54	40,15	43,13
32,6	42,80	46,20	2,86	45,90	47,83	41,54	40,16	43,13
32,7	42,78	46,18	2,85	45,89	47,81	41,51	40,12	43,10
32,8	42,78	46,18	2,85	45,89	47,80	41,50	40,12	43,09
32,9	42,74	46,14	2,84	45,85	47,79	41,49	40,11	43,08
33	42,74	46,14	2,84	45,85	47,77	41,48	40,09	43,05
33,1	42,72	46,12	2,83	45,83	47,76	41,48	40,09	43,06
33,2	42,69	46,10	2,84	45,82	47,74	41,46	40,08	43,05
33,3	42,69	46,10	2,84	45,82	47,74	41,46	40,09	43,05
33,4	42,67	46,09	2,85	45,80	47,73	41,45	40,08	43,05
33,5	42,67	46,09	2,85	45,80	47,73	41,45	40,08	43,04
33,6	42,67	46,08	2,85	45,79	47,72	41,44	40,08	43,03
33,7	42,67	46,08	2,85	45,79	47,72	41,43	40,07	43,02
33,8	42,64	46,06	2,86	45,77	47,73	41,44	40,07	43,02
33,9	42,64	46,06	2,86	45,77	47,71	41,44	40,07	43,02
34	42,64	46,06	2,86	45,77	47,70	41,43	40,06	43,01
34,1	42,61	46,02	2,86	45,74	47,71	41,43	40,06	43,01
34,2	42,61	46,02	2,86	45,74	47,69	41,42	40,05	43,01
34,3	42,60	46,01	2,85	45,73	47,68	41,42	40,06	43,01
34,4	42,60	46,01	2,85	45,73	47,68	41,42	40,06	43,01
34,5	42,59	46,00	2,85	45,73	47,69	41,41	40,05	43,00
34,6	42,58	45,99	2,86	45,72	47,69	41,42	40,06	43,00
34,7	42,58	45,99	2,86	45,72	47,67	41,41	40,06	42,99
34,8	42,57	45,98	2,87	45,71	47,69	41,42	40,05	42,99
34,9	42,57	45,98	2,87	45,71	47,68	41,40	40,04	42,98
35	42,58	45,98	2,86	45,72	47,68	41,40	40,04	42,98
35,1	42,58	45,98	2,86	45,72	47,70	41,41	40,05	42,98
35,2	42,58	45,98	2,86	45,72	47,71	41,41	40,07	42,99
35,3	42,57	45,97	2,84	45,70	47,68	41,40	40,05	42,99
35,4	42,57	45,97	2,84	45,70	47,69	41,41	40,06	42,99
35,5	44,05	47,46	4,31	47,20	49,17	42,88	41,53	44,46
35,6	44,05	47,46	4,31	47,20	49,19	42,89	41,54	44,46
35,7	44,02	47,43	4,30	47,16	49,18	42,86	41,52	44,44
35,8	44,02	47,43	4,30	47,16	45,64	39,77	38,29	41,54
35,9	44,02	47,43	4,30	47,16	44,96	39,20	37,68	41,01
36	40,19	43,28	2,60	43,01	44,73	39,02	37,52	40,83
36,1	40,19	43,28	2,60	43,01	44,59	38,89	37,41	40,70
36,2	40,01	43,06	2,60	42,79	44,46	38,77	37,32	40,58
36,3	40,01	43,06	2,60	42,79	44,34	38,67	37,25	40,49
36,4	39,95	42,99	2,60	42,72	44,29	38,62	37,21	40,43
36,5	39,95	42,99	2,60	42,72	44,23	38,58	37,18	40,38
36,6	39,88	42,90	2,61	42,63	44,20	38,53	37,15	40,34
36,7	39,88	42,90	2,61	42,63	44,18	38,48	37,11	40,29
36,8	39,88	42,90	2,61	42,63	44,10	38,42	37,07	40,24
36,9	39,66	42,67	2,61	42,44	44,08	38,39	37,04	40,21
37	39,66	42,67	2,61	42,44	44,01	38,34	36,99	40,15
37,1	39,62	42,63	2,61	42,40	44,00	38,31	36,98	40,13
37,2	39,59	42,59	2,61	42,37	43,99	38,29	36,96	40,10
37,3	39,59	42,59	2,61	42,37	43,98	38,27	36,96	40,08
37,4	39,54	42,54	2,60	42,33	43,99	38,27	36,96	40,08
37,5	39,54	42,54	2,60	42,33	43,94	38,24	36,93	40,05
37,6	39,52	42,51	2,61	42,31	43,93	38,23	36,93	40,03
37,7	39,52	42,51	2,61	42,31	43,89	38,21	36,91	40,01
37,8	39,52	42,51	2,61	42,31	43,90	38,19	36,90	40,00
37,9	39,42	42,41	2,59	42,24	43,88	38,18	36,88	39,98
38	39,42	42,41	2,59	42,24	43,87	38,16	36,86	39,96
38,1	39,39	42,37	2,59	42,21	43,86	38,15	36,86	39,94
38,2	39,39	42,37	2,59	42,21	43,83	38,13	36,84	39,93
38,3	39,39	42,37	2,59	42,21	43,81	38,10	36,80	39,91
38,4	39,39	42,37	2,59	42,21	43,82	38,10	36,82	39,90
38,5	39,31	42,31	2,58	42,15	43,79	38,10	36,81	39,88
38,6	39,29	42,29	2,58	42,14	43,80	38,09	36,81	39,89
38,7	39,29	42,29	2,58	42,14	43,76	38,07	36,79	39,87
38,8	39,26	42,28	2,59	42,13	43,76	38,08	36,80	39,86
38,9	39,26	42,28	2,59	42,13	43,77	38,07	36,79	39,86
39	39,26	42,28	2,59	42,13	43,78	38,07	36,79	39,87
39,1	39,26	42,28	2,59	42,13	43,77	38,07	36,78	39,84
39,2	39,24	42,23	2,58	42,10	43,74	38,05	36,77	39,84
39,3	39,23	42,24	2,58	42,09	43,76	38,05	36,78	39,83
39,4	39,23	42,24	2,58	42,09	43,75	38,04	36,76	39,82
39,5	39,23	42,23	2,57	42,08	43,75	38,03	36,77	39,82
39,6	39,23	42,23	2,57	42,08	43,74	38,02	36,76	39,81
39,7	39,20	42,21	2,56	42,06	43,72	38,02	36,75	39,81
39,8	39,20	42,21	2,56	42,06	43,71	38,01	36,76	39,80
39,9	39,18	42,20	2,58	42,04	43,71	38,01	36,75	39,80
40	39,18	42,18	2,58	42,03	43,71	38,00	36,74	39,79
40,1	39,18	42,18	2,58	42,03	43,70	37,99	36,73	39,78
40,2	39,16	42,17	2,59	42,03	43,70	37,99	36,74	39,79
40,3	39,16	42,17	2,59	42,03	43,72	37,99	36,76	39,80
40,4	39,17	42,18	2,58	42,04	43,72	38,00	36,76	39,79
40,5	39,17	42,18	2,58	42,04	43,69	37,98	36,74	39,77
40,6	39,15	42,16	2,57	42,03	43,69	37,98	36,74	39,78
40,7	39,15	42,16	2,57	42,02	43,71	37,99	36,75	39,78
40,8	39,15	42,16	2,57	42,02	43,69	37,99	36,75	39,77
40,9	39,13	42,15	2,57	42,01	43,71	37,99	36,75	39,77
41	39,13	42,15	2,57	42,01	43,69	37,98	36,75	39,77
41,1	39,15	42,14	2,57	41,99	43,68	37,98	36,74	39,77
41,2	39,15	42,14	2,57	41,99	43,66	37,97	36,73	39,76
41,3	39,10	42,10	2,57	41,97	43,69	37,97	36,73	39,75
41,4	39,12	42,12	2,57	41,98	45,14	39,44	38,20	41,22
41,5	39,12	42,12	2,57	41,98	45,16	39,43	38,20	41,23
41,6	40,57	43,57	4,04	43,43	45,13	39,42	38,18	41,21
41,7	40,57	43,57	4,04	43,43	42,74	37,33	35,97	39,20
41,8	40,58	43,58	4,04	43,43	41,01	35,88	34,41	37,81
41,9	40,58	43,58	4,04	43,43	40,75	35,67	34,20	37,59
42	40,58	43,58	4,04	43,43	40,56	35,50	34,05	37,42
42,1	40,58	43,58	4,04	43,43	40,41	35,38	33,96	37,32
42,2	40,58	43,58	4,04	43,43	40,33	35,30	33,91	37,23
42,3	40,58	43,58	4,04	43,43	40,27	35,23	33,86	37,16
42,4	40,58	43,58	4,04	43,43	40,20	35,15	33,79	37,08
42,5	36,33	38,93	2,34	38,77	40,16	35,10	33,76	37,03
42,6	36,33	38,93	2,34	38,77	40,14	35,08	33,73	36,99
42,7	36,24	38,82	2,34	38,68	40,08	35,02	33,69	36,94
42,8	36,19	38,78	2,34	38,64	40,03	35,00	33,68	36,91
42,9	36,19	38,78	2,34	38,64	40,01	34,96	33,64	36,87
43	36,13	38,71	2,34	38,59	39,98	34,93	33,62	36,84
43,1	36,13	38,71	2,34	38,59	39,97	34,90	33,59	36,81
43,2	36,08	38,66	2,35	38,54	39,95	34,87	33,58	36,79
43,3	36,08	38,66	2,35	38,54	39,94	34,87	33,58	36,78
43,4	36,08	38,66	2,35	38,54	39,90	34,83	33,54	36,75
43,5	36,04	38,63	2,34	38,52	39,90	34,82	33,55	36,73
43,6	36,04	38,63	2,34	38,52	39,89	34,80	33,53	36,72
43,7	35,94	38,53	2,34	38,44	39,87	34,78	33,51	36,70
43,8	35,94	38,53	2,34	38,44	39,85	34,77	33,50	36,67
43,9	35,89	38,48	2,34	38,39	39,83	34,75	33,49	36,66
44	35,86	38,45	2,34	38,37	39,81	34,72	33,46	36,62
44,1	35,86	38,45	2,34	38,37	39,79	34,71	33,44	36,61
44,2	35,83	38,42	2,34	38,35	39,78	34,70	33,45	36,61
44,3	35,83	38,42	2,34	38,35	39,74	34,70	33,44	36,60
44,4	35,82	38,41	2,33	38,34	39,75	34,69	33,44	36,59
44,5	35,82	38,41	2,33	38,34	39,75	34,68	33,43	36,58
44,6	35,79	38,38	2,32	38,32	39,73	34,66	33,42	36,57
44,7	35,78	38,37	2,33	38,30	39,71	34,66	33,41	36,56
44,8	35,78	38,37	2,33	38,30	39,74	34,66	33,42	36,56
44,9	35,78	38,37	2,33	38,30	39,71	34,66	33,42	36,56
45	35,78	38,37	2,33	38,30	39,72	34,64	33,41	36,54
45,1	35,72	38,31	2,31	38,26	39,68	34,61	33,37	36,51
45,2	35,72	38,31	2,31	38,26	39,69	34,62	33,38	36,52
45,3	35,73	38,32	2,33	38,27	39,71	34,62	33,39	36,52
45,4	35,70	38,29	2,33	38,24	39,69	34,61	33,37	36,51
45,5	35,70	38,29	2,33	38,24	39,67	34,60	33,37	36,49
45,6	35,70	38,29	2,33	38,24	39,65	34,60	33,35	36,49
45,7	35,70	38,29	2,33	38,24	39,65	34,59	33,36	36,50
45,8	35,67	38,25	2,33	38,21	39,65	34,59	33,36	36,49
45,9	35,67	38,25	2,33	38,21	39,64	34,59	33,36	36,49
46	35,64	38,24	2,33	38,19	39,63	34,57	33,34	36,47
46,1	35,63	38,23	2,34	38,18	39,63	34,58	33,35	36,47
46,2	35,63	38,23	2,34	38,18	39,62	34,58	33,35	36,47
46,3	35,62	38,22	2,34	38,17	39,60	34,57	33,34	36,46
46,4	35,62	38,22	2,34	38,17	39,60	34,57	33,34	36,46
46,5	35,62	38,22	2,34	38,17	39,59	34,56	33,34	36,46
46,6	35,60	38,19	2,34	38,14	39,59	34,56	33,34	36,46
46,7	35,60	38,19	2,34	38,14	39,58	34,55	33,33	36,45
46,8	35,59	38,19	2,33	38,14	39,60	34,55	33,33	36,44
46,9	35,59	38,19	2,33	38,14	39,62	34,55	33,34	36,45
47	35,61	38,21	2,33	38,17	39,63	34,56	33,34	36,45
47,1	35,61	38,21	2,33	38,17	39,66	34,57	33,35	36,44
47,2	35,59	38,19	2,33	38,16	39,62	34,55	33,34	36,44
47,3	35,59	38,19	2,33	38,16	39,64	34,55	33,34	36,44
47,4	35,58	38,18	2,33	38,15	39,63	34,55	33,33	36,43
47,5	35,58	38,18	2,34	38,14	39,62	34,56	33,34	36,44
47,6	35,58	38,18	2,34	38,14	39,62	34,53	33,32	36,41
47,7	37,05	39,64	3,80	39,60	41,09	36,00	34,79	37,87
47,8	37,05	39,64	3,80	39,60	41,10	36,01	34,80	37,89
47,9	37,01	39,63	3,79	39,59	37,37	32,81	31,35	34,69
48	37,01	39,63	3,79	39,59	36,61	32,17	30,66	34,07
48,1	37,01	39,63	3,79	39,59	36,39	31,99	30,50	33,89
48,2	32,83	35,14	2,07	35,04	36,23	31,86	30,38	33,74
48,3	32,83	35,14	2,07	35,04	36,13	31,73	30,28	33,62
48,4	32,67	34,92	2,06	34,83	36,05	31,65	30,23	33,53
48,5	32,67	34,92	2,06	34,83	35,95	31,57	30,18	33,47
48,6	32,55	34,78	2,07	34,67	35,87	31,51	30,12	33,40
48,7	32,55	34,78	2,07	34,67	35,82	31,45	30,09	33,34
48,8	32,41	34,61	2,06	34,52	35,78	31,40	30,04	33,29
48,9	32,41	34,61	2,06	34,52	35,74	31,36	30,02	33,25
49	32,41	34,61	2,06	34,52	35,68	31,32	29,99	33,21
49,1	32,33	34,53	2,05	34,44	35,66	31,29	29,97	33,17
49,2	32,33	34,53	2,05	34,44	35,62	31,26	29,94	33,13
49,3	32,29	34,50	2,05	34,41	35,62	31,24	29,92	33,11
49,4	32,29	34,50	2,05	34,41	35,60	31,22	29,92	33,10
49,5	32,25	34,45	2,06	34,38	35,58	31,19	29,90	33,08
49,6	32,14	34,34	2,06	34,28	35,56	31,17	29,89	33,06
49,7	32,14	34,34	2,06	34,28	35,53	31,14	29,86	33,03
49,8	32,14	34,34	2,06	34,28	35,52	31,13	29,85	33,01
49,9	32,14	34,34	2,06	34,28	35,52	31,12	29,85	33,00
50	32,14	34,34	2,07	34,28	35,49	31,10	29,83	32,98
50,1	32,09	34,28	2,06	34,23	35,48	31,09	29,83	32,96
50,2	32,09	34,28	2,06	34,23	35,46	31,07	29,82	32,95
50,3	32,06	34,24	2,06	34,20	35,46	31,06	29,81	32,94
50,4	32,06	34,24	2,06	34,20	35,46	31,05	29,81	32,93
50,5	32,04	34,23	2,06	34,21	35,43	31,03	29,78	32,90
50,6	32,04	34,23	2,06	34,21	35,41	31,01	29,76	32,89
50,7	31,97	34,16	2,04	34,13	35,40	31,01	29,76	32,88
50,8	31,94	34,14	2,05	34,11	35,38	30,98	29,74	32,86
50,9	31,94	34,14	2,05	34,11	35,38	30,99	29,75	32,86
51	31,93	34,13	2,04	34,11	35,37	30,98	29,74	32,84
51,1	31,93	34,13	2,04	34,11	35,37	30,98	29,74	32,85
51,2	31,89	34,11	2,05	34,08	35,36	30,96	29,73	32,83
51,3	31,89	34,11	2,05	34,08	35,36	30,95	29,72	32,82
51,4	31,88	34,10	2,04	34,08	35,35	30,95	29,72	32,82
51,5	31,88	34,10	2,04	34,08	35,34	30,93	29,71	32,81
51,6	31,88	34,10	2,04	34,08	35,35	30,93	29,71	32,81
51,7	31,86	34,07	2,05	34,06	35,34	30,94	29,71	32,81
51,8	31,86	34,07	2,05	34,06	35,33	30,94	29,71	32,80
51,9	31,85	34,07	2,05	34,05	35,34	30,94	29,72	32,80
52	31,85	34,07	2,05	34,05	35,34	30,92	29,70	32,78
52,1	31,82	34,04	2,05	34,02	35,31	30,91	29,68	32,77
52,2	31,80	34,01	2,04	33,99	35,29	30,89	29,66	32,75
52,3	31,80	34,01	2,04	33,99	35,32	30,90	29,68	32,76
52,4	31,79	34,00	2,06	33,99	35,30	30,89	29,68	32,76
52,5	31,79	34,00	2,06	33,99	35,32	30,89	29,67	32,76
52,6	31,80	34,01	2,03	34,00	35,32	30,89	29,67	32,76
52,7	31,80	34,01	2,03	34,00	35,30	30,88	29,67	32,73
52,8	31,77	33,98	2,04	33,98	35,30	30,87	29,66	32,73
52,9	31,77	33,98	2,04	33,98	35,31	30,88	29,67	32,74
53	31,77	33,98	2,04	33,98	35,32	30,88	29,67	32,74
53,1	31,78	33,98	2,04	33,98	35,32	30,89	29,68	32,74
53,2	31,78	33,98	2,04	33,98	35,31	30,89	29,68	32,73
53,3	31,76	33,97	2,05	33,97	35,30	30,88	29,67	32,73
53,4	31,76	33,97	2,05	33,97	35,28	30,87	29,66	32,73
53,5	31,76	33,97	2,05	33,97	35,29	30,88	29,66	32,73
53,6	33,20	35,41	3,52	35,42	36,76	32,34	31,13	34,19
53,7	33,20	35,41	3,52	35,42	36,74	32,32	31,12	34,18
53,8	33,20	35,41	3,52	35,41	34,88	30,74	29,42	32,53
53,9	33,20	35,41	3,52	35,41	32,64	28,84	27,35	30,59
54	30,18	32,26	2,22	32,16	32,37	28,61	27,13	30,36
54,1	30,18	32,26	2,22	32,16	32,20	28,45	27,00	30,21
54,2	29,12	31,13	1,83	30,97	32,07	28,34	26,91	30,09
54,3	28,98	30,95	1,84	30,80	31,97	28,23	26,83	29,98
54,4	28,98	30,95	1,84	30,80	31,91	28,16	26,78	29,91
54,5	28,82	30,76	1,84	30,64	31,84	28,08	26,73	29,84
54,6	28,82	30,76	1,84	30,64	31,78	28,03	26,68	29,78
54,7	28,82	30,76	1,84	30,64	31,75	27,99	26,66	29,74
54,8	28,82	30,76	1,84	30,64	31,72	27,94	26,64	29,70
54,9	28,75	30,69	1,85	30,57	31,68	27,90	26,60	29,66
55	28,71	30,65	1,84	30,52	31,65	27,88	26,58	29,62
55,1	28,71	30,65	1,84	30,52	31,62	27,85	26,55	29,59
55,2	28,66	30,58	1,84	30,48	31,59	27,84	26,56	29,58
55,3	28,66	30,58	1,84	30,48	31,58	27,80	26,53	29,55
55,4	28,59	30,50	1,83	30,43	31,53	27,77	26,49	29,52
55,5	28,59	30,50	1,83	30,43	31,50	27,75	26,48	29,49
55,6	28,55	30,46	1,83	30,39	31,49	27,73	26,47	29,48
55,7	28,49	30,40	1,83	30,34	31,50	27,72	26,47	29,49
55,8	28,49	30,40	1,83	30,34	31,47	27,70	26,45	29,45
55,9	28,49	30,40	1,83	30,34	31,49	27,69	26,44	29,43
56	28,49	30,40	1,83	30,34	31,44	27,66	26,41	29,41
56,1	28,44	30,35	1,84	30,28	31,42	27,65	26,41	29,39
56,2	28,42	30,33	1,83	30,27	31,41	27,64	26,41	29,38
56,3	28,42	30,33	1,83	30,27	31,40	27,61	26,39	29,36
56,4	28,40	30,31	1,83	30,25	31,38	27,60	26,38	29,35
56,5	28,40	30,31	1,83	30,25	31,39	27,59	26,38	29,35
56,6	28,36	30,27	1,82	30,22	31,36	27,57	26,35	29,32
56,7	28,36	30,27	1,82	30,22	31,37	27,57	26,35	29,31
56,8	28,34	30,26	1,81	30,20	31,36	27,57	26,35	29,30
56,9	28,32	30,24	1,82	30,19	31,36	27,56	26,34	29,29
57	28,32	30,24	1,82	30,19	31,36	27,55	26,34	29,28
57,1	28,30	30,23	1,81	30,18	31,35	27,55	26,34	29,29
57,2	28,30	30,23	1,81	30,18	31,34	27,54	26,34	29,28
57,3	28,28	30,20	1,83	30,16	31,34	27,53	26,32	29,26
57,4	28,28	30,20	1,83	30,16	31,34	27,52	26,31	29,26
57,5	28,25	30,19	1,83	30,15	31,33	27,51	26,30	29,24
57,6	28,23	30,17	1,84	30,13	31,33	27,50	26,30	29,23
57,7	28,23	30,17	1,84	30,13	31,30	27,48	26,28	29,21
57,8	28,21	30,14	1,83	30,12	31,30	27,48	26,27	29,21
57,9	28,21	30,14	1,83	30,12	31,29	27,48	26,27	29,20
58	28,19	30,13	1,84	30,10	31,27	27,48	26,27	29,20
58,1	28,19	30,13	1,84	30,10	31,28	27,47	26,27	29,19
58,2	28,18	30,12	1,83	30,07	31,29	27,48	26,28	29,20
58,3	28,17	30,11	1,83	30,09	31,29	27,48	26,27	29,19
58,4	28,17	30,11	1,83	30,09	31,28	27,46	26,26	29,18
58,5	28,16	30,10	1,83	30,07	31,29	27,46	26,26	29,18
58,6	28,16	30,10	1,83	30,07	31,27	27,46	26,26	29,18
58,7	28,15	30,08	1,83	30,07	31,26	27,46	26,25	29,17
58,8	28,15	30,08	1,83	30,07	31,26	27,45	26,25	29,17
58,9	28,12	30,05	1,82	30,05	31,27	27,45	26,26	29,16
59	28,10	30,04	1,82	30,02	31,26	27,44	26,24	29,15
59,1	28,10	30,04	1,82	30,02	31,23	27,43	26,23	29,13
59,2	28,10	30,04	1,82	30,02	31,22	27,42	26,22	29,13
59,3	28,10	30,04	1,82	30,02	31,22	27,42	26,23	29,13
59,4	28,08	30,02	1,83	30,00	31,23	27,41	26,23	29,13
59,5	28,08	30,02	1,83	30,00	31,24	27,40	26,22	29,13
59,6	28,08	30,02	1,83	30,00	32,72	28,88	27,70	30,59
59,7	29,53	31,48	3,30	31,48	32,60	28,78	27,59	30,48
59,8	29,53	31,48	3,30	31,48	28,88	25,55	24,21	27,03
59,9	25,66	27,52	1,66	27,33	28,57	25,28	23,94	26,77
60	25,66	27,52	1,66	27,33	28,38	25,12	23,81	26,63
60,1	25,66	27,52	1,66	27,33	28,21	24,99	23,69	26,49
60,2	25,66	27,52	1,66	27,33	28,12	24,88	23,61	26,38
60,3	25,49	27,30	1,65	27,10	28,05	24,79	23,54	26,31
60,4	25,32	27,09	1,64	26,91	28,00	24,74	23,51	26,25
60,5	25,32	27,09	1,64	26,91	27,94	24,67	23,46	26,18
60,6	25,32	27,09	1,64	26,91	27,89	24,61	23,41	26,12
60,7	25,32	27,09	1,64	26,91	27,88	24,58	23,40	26,10
60,8	25,21	26,96	1,63	26,79	27,81	24,52	23,36	26,04
60,9	25,21	26,96	1,63	26,79	27,81	24,50	23,34	26,01
61	25,14	26,88	1,64	26,72	27,76	24,47	23,31	25,98
61,1	25,08	26,81	1,64	26,66	27,75	24,45	23,30	25,96
61,2	25,08	26,81	1,64	26,66	27,72	24,42	23,27	25,93
61,3	25,08	26,81	1,64	26,66	27,72	24,41	23,27	25,93
61,4	25,08	26,81	1,64	26,66	27,70	24,38	23,25	25,88
61,5	25,01	26,74	1,63	26,61	27,67	24,35	23,23	25,87
61,6	25,01	26,74	1,63	26,61	27,68	24,35	23,24	25,87
61,7	24,98	26,70	1,64	26,59	27,66	24,32	23,21	25,83
61,8	24,95	26,67	1,63	26,57	27,64	24,31	23,21	25,83
61,9	24,95	26,67	1,63	26,57	27,63	24,30	23,20	25,81
62	24,93	26,65	1,63	26,55	27,62	24,28	23,19	25,79
62,1	24,93	26,65	1,63	26,55	27,60	24,27	23,18	25,78
62,2	24,86	26,58	1,62	26,49	27,55	24,23	23,13	25,73
62,3	24,85	26,57	1,61	26,48	27,56	24,22	23,13	25,72
62,4	24,85	26,57	1,61	26,48	27,57	24,22	23,14	25,73
62,5	24,83	26,54	1,62	26,46	27,56	24,21	23,13	25,71
62,6	24,83	26,54	1,62	26,46	27,56	24,21	23,13	25,72
62,7	24,82	26,53	1,61	26,46	27,54	24,19	23,12	25,69
62,8	24,82	26,53	1,61	26,46	27,52	24,17	23,10	25,68
62,9	24,82	26,53	1,61	26,46	27,51	24,16	23,10	25,67
63	24,78	26,49	1,62	26,41	27,50	24,16	23,10	25,67
63,1	24,78	26,49	1,62	26,41	27,50	24,16	23,10	25,66
63,2	24,76	26,47	1,61	26,40	27,50	24,16	23,10	25,66
63,3	24,76	26,47	1,61	26,40	27,49	24,13	23,08	25,64
63,4	24,73	26,44	1,61	26,38	27,48	24,13	23,07	25,63
63,5	24,73	26,44	1,61	26,38	27,49	24,13	23,08	25,64
63,6	24,72	26,44	1,62	26,38	27,47	24,12	23,08	25,63
63,7	24,72	26,44	1,62	26,38	27,48	24,11	23,07	25,62
63,8	24,72	26,44	1,62	26,38	27,48	24,12	23,07	25,63
63,9	24,71	26,42	1,62	26,37	27,47	24,11	23,07	25,62
64	24,71	26,42	1,62	26,37	27,45	24,10	23,06	25,60
64,1	24,69	26,40	1,61	26,34	27,43	24,09	23,05	25,59
64,2	24,69	26,40	1,61	26,34	27,44	24,09	23,05	25,59
64,3	24,69	26,40	1,61	26,34	27,44	24,08	23,04	25,59
64,4	24,66	26,37	1,61	26,32	27,43	24,07	23,03	25,57
64,5	24,66	26,37	1,61	26,32	27,43	24,06	23,03	25,57
64,6	24,66	26,37	1,61	26,31	27,42	24,06	23,03	25,57
64,7	24,66	26,37	1,61	26,31	27,41	24,05	23,03	25,56
64,8	24,65	26,36	1,62	26,30	27,42	24,05	23,03	25,55
64,9	24,65	26,36	1,62	26,30	27,42	24,05	23,03	25,56
65	24,64	26,35	1,61	26,30	27,42	24,06	23,03	25,56
65,1	24,63	26,34	1,63	26,29	27,41	24,05	23,03	25,55
65,2	24,63	26,34	1,63	26,29	27,42	24,05	23,03	25,55
65,3	24,62	26,33	1,62	26,29	27,41	24,04	23,02	25,54
65,4	24,62	26,33	1,62	26,29	27,42	24,04	23,02	25,54
65,5	24,60	26,31	1,63	26,27	28,88	25,50	24,47	26,99
65,6	24,60	26,31	1,63	26,27	28,86	25,49	24,46	26,98
65,7	26,06	27,77	3,10	27,73	27,13	23,94	22,92	25,29
65,8	26,06	27,77	3,09	27,73	25,52	22,49	21,46	23,72
65,9	26,06	27,77	3,09	27,73	25,36	22,32	21,31	23,55
66	26,06	27,77	3,09	27,73	25,21	22,19	21,20	23,43
66,1	26,06	27,77	3,09	27,73	25,11	22,09	21,12	23,33
66,2	26,06	27,77	3,09	27,73	25,04	22,03	21,08	23,27
66,3	26,06	27,77	3,09	27,73	24,96	21,94	21,01	23,19
66,4	26,06	27,77	3,09	27,73	24,89	21,87	20,96	23,13
66,5	22,45	24,09	1,52	23,91	24,85	21,82	20,92	23,08
66,6	22,45	24,09	1,52	23,91	24,82	21,78	20,90	23,05
66,7	22,41	24,03	1,51	23,86	24,81	21,75	20,88	23,01
66,8	22,41	24,03	1,51	23,86	24,77	21,73	20,86	22,98
66,9	22,37	24,00	1,51	23,84	24,75	21,69	20,84	22,96
67	22,37	24,00	1,51	23,84	24,73	21,67	20,83	22,94
67,1	22,29	23,89	1,52	23,74	24,72	21,65	20,82	22,92
67,2	22,26	23,85	1,51	23,71	24,68	21,62	20,79	22,89
67,3	22,26	23,85	1,51	23,71	24,66	21,59	20,77	22,85
67,4	22,25	23,82	1,51	23,69	24,66	21,58	20,77	22,85
67,5	22,25	23,82	1,51	23,69	24,65	21,56	20,76	22,83
67,6	22,20	23,77	1,50	23,66	24,63	21,54	20,75	22,80
67,7	22,20	23,77	1,50	23,66	24,62	21,52	20,73	22,79
67,8	22,19	23,76	1,50	23,64	24,61	21,52	20,73	22,78
67,9	22,19	23,76	1,50	23,64	24,60	21,50	20,72	22,77
68	22,19	23,76	1,50	23,64	24,58	21,49	20,71	22,75
68,1	22,13	23,69	1,50	23,59	24,58	21,48	20,70	22,73
68,2	22,13	23,69	1,50	23,59	24,54	21,47	20,69	22,73
68,3	22,09	23,66	1,49	23,56	24,55	21,45	20,68	22,71
68,4	22,08	23,64	1,49	23,54	24,53	21,43	20,66	22,70
68,5	22,08	23,64	1,49	23,54	24,53	21,42	20,65	22,69
68,6	22,08	23,64	1,49	23,54	24,51	21,41	20,65	22,67
68,7	22,08	23,64	1,49	23,54	24,49	21,39	20,63	22,66
68,8	22,03	23,59	1,49	23,51	24,48	21,39	20,63	22,66
68,9	22,03	23,59	1,49	23,51	24,48	21,39	20,63	22,66
69	22,02	23,58	1,49	23,50	24,47	21,37	20,62	22,64
69,1	22,00	23,56	1,49	23,48	24,47	21,37	20,62	22,63
69,2	22,00	23,56	1,49	23,48	24,47	21,36	20,61	22,63
69,3	21,99	23,54	1,50	23,47	24,46	21,35	20,61	22,62
69,4	21,99	23,54	1,50	23,47	24,46	21,35	20,60	22,61
69,5	21,99	23,54	1,50	23,47	24,45	21,35	20,60	22,61
69,6	21,99	23,54	1,50	23,47	24,43	21,34	20,60	22,61
69,7	21,97	23,52	1,50	23,45	24,43	21,33	20,59	22,60
69,8	21,95	23,50	1,49	23,44	24,43	21,33	20,59	22,60
69,9	21,95	23,50	1,49	23,44	24,42	21,32	20,59	22,59
70	21,95	23,50	1,50	23,44	24,42	21,32	20,58	22,59
70,1	21,95	23,50	1,50	23,44	24,42	21,32	20,58	22,58
70,2	21,94	23,49	1,50	23,43	24,43	21,32	20,59	22,58
70,3	21,94	23,49	1,50	23,43	24,42	21,31	20,58	22,57
70,4	21,93	23,48	1,50	23,42	24,43	21,31	20,58	22,56
70,5	21,91	23,46	1,49	23,40	24,42	21,30	20,57	22,56
70,6	21,91	23,46	1,49	23,40	24,41	21,29	20,57	22,55
70,7	21,91	23,45	1,49	23,39	24,41	21,29	20,57	22,55
70,8	21,91	23,45	1,49	23,39	24,42	21,29	20,57	22,55
70,9	21,91	23,46	1,49	23,40	24,42	21,29	20,57	22,55
71	21,91	23,46	1,49	23,40	24,43	21,30	20,58	22,56
71,1	21,91	23,45	1,51	23,40	24,41	21,29	20,57	22,54
71,2	21,89	23,44	1,50	23,38	24,41	21,28	20,57	22,54
71,3	21,89	23,44	1,50	23,38	24,40	21,28	20,57	22,53
71,4	21,88	23,43	1,50	23,37	24,40	21,28	20,56	22,53
71,5	21,88	23,43	1,50	23,37	24,39	21,27	20,56	22,52
71,6	21,86	23,42	1,49	23,35	25,85	22,73	22,02	23,98
71,7	21,86	23,42	1,49	23,35	25,87	22,74	22,03	23,99
71,8	23,34	24,89	2,97	24,83	25,86	22,74	22,03	23,99
71,9	23,34	24,89	2,96	24,83	23,70	20,68	20,12	21,75
72	23,34	24,89	2,96	24,83	23,01	20,02	19,52	21,03
72,1	20,56	22,10	1,49	22,03	22,89	19,91	19,43	20,92
72,2	20,56	22,10	1,49	22,03	22,81	19,82	19,36	20,84
72,3	20,43	21,97	1,46	21,88	22,73	19,75	19,31	20,77
72,4	20,43	21,97	1,46	21,88	22,68	19,69	19,27	20,71
72,5	20,37	21,89	1,46	21,79	22,65	19,65	19,24	20,68
72,6	20,35	21,87	1,46	21,76	22,59	19,60	19,21	20,63
72,7	20,35	21,87	1,46	21,76	22,56	19,56	19,18	20,60
72,8	20,30	21,80	1,45	21,71	22,54	19,54	19,16	20,57
72,9	20,30	21,80	1,45	21,71	22,51	19,51	19,15	20,55
73	20,26	21,75	1,46	21,66	22,48	19,47	19,12	20,51
73,1	20,26	21,75	1,46	21,66	22,46	19,45	19,11	20,49
73,2	20,25	21,73	1,46	21,63	22,44	19,43	19,10	20,47
73,3	20,22	21,68	1,45	21,60	22,42	19,41	19,08	20,44
73,4	20,22	21,68	1,45	21,60	22,41	19,40	19,07	20,43
73,5	20,18	21,63	1,45	21,55	22,40	19,38	19,06	20,41
73,6	20,18	21,63	1,45	21,55	22,37	19,36	19,05	20,39
73,7	20,18	21,63	1,45	21,55	22,36	19,34	19,04	20,37
73,8	20,18	21,63	1,45	21,55	22,33	19,32	19,03	20,36
73,9	20,14	21,59	1,46	21,52	22,32	19,30	19,02	20,35
74	20,12	21,56	1,45	21,50	22,31	19,29	19,01	20,34
74,1	20,12	21,56	1,45	21,50	22,29	19,28	19,00	20,32
74,2	20,10	21,53	1,44	21,47	22,28	19,27	18,99	20,31
74,3	20,10	21,53	1,44	21,47	22,27	19,26	18,99	20,30
74,4	20,09	21,52	1,44	21,46	22,26	19,25	18,98	20,29
74,5	20,07	21,50	1,44	21,44	22,24	19,24	18,97	20,28
74,6	20,07	21,50	1,44	21,44	22,23	19,23	18,96	20,27
74,7	20,05	21,48	1,43	21,42	22,23	19,22	18,96	20,26
74,8	20,05	21,48	1,43	21,42	22,23	19,22	18,95	20,26
74,9	20,05	21,48	1,43	21,42	22,24	19,21	18,95	20,25
75	20,05	21,48	1,43	21,42	22,22	19,20	18,95	20,24
75,1	20,02	21,44	1,43	21,40	22,22	19,20	18,94	20,24
75,2	20,00	21,42	1,44	21,38	22,20	19,19	18,94	20,23
75,3	20,00	21,42	1,44	21,38	22,20	19,18	18,93	20,22
75,4	20,01	21,42	1,44	21,38	22,20	19,18	18,93	20,21
75,5	20,01	21,42	1,44	21,38	22,20	19,17	18,93	20,21
75,6	19,99	21,40	1,44	21,37	22,20	19,17	18,92	20,21
75,7	19,99	21,40	1,44	21,37	22,19	19,17	18,92	20,20
75,8	19,98	21,38	1,43	21,35	22,18	19,16	18,91	20,19
75,9	19,97	21,38	1,43	21,35	22,18	19,15	18,91	20,18
76	19,97	21,38	1,43	21,35	22,18	19,15	18,91	20,18
76,1	19,97	21,38	1,43	21,35	22,18	19,15	18,91	20,18
76,2	19,97	21,38	1,43	21,35	22,15	19,14	18,90	20,17
76,3	19,96	21,36	1,44	21,33	22,16	19,14	18,90	20,17
76,4	19,96	21,36	1,44	21,33	22,16	19,14	18,90	20,17
76,5	19,96	21,35	1,43	21,32	22,16	19,14	18,90	20,17
76,6	19,96	21,35	1,44	21,32	22,15	19,13	18,90	20,16
76,7	19,96	21,35	1,44	21,32	22,16	19,13	18,90	20,17
76,8	19,95	21,34	1,44	21,31	22,14	19,13	18,90	20,16
76,9	19,95	21,34	1,44	21,31	22,15	19,12	18,89	20,15
77	19,94	21,33	1,43	21,31	22,15	19,12	18,89	20,15
77,1	19,94	21,33	1,43	21,31	22,15	19,12	18,89	20,15
77,2	19,94	21,32	1,43	21,31	22,14	19,12	18,89	20,15
77,3	19,93	21,32	1,43	21,29	22,14	19,12	18,89	20,15
77,4	19,93	21,32	1,43	21,29	22,15	19,11	18,89	20,14
77,5	19,92	21,31	1,42	21,28	22,13	19,11	18,89	20,14
77,6	19,92	21,31	1,42	21,28	22,12	19,10	18,88	20,13
77,7	19,92	21,31	1,42	21,28	23,59	20,58	20,36	21,60
77,8	19,92	21,31	1,42	21,28	23,59	20,57	20,35	21,60
77,9	21,39	22,77	2,91	22,75	22,54	19,55	19,48	20,49
78	19,82	21,15	1,82	21,19	21,47	18,51	18,65	19,35
78,1	19,82	21,15	1,82	21,19	21,42	18,46	18,64	19,30
78,2	19,82	21,15	1,82	21,19	21,38	18,43	18,62	19,26
78,3	19,82	21,15	1,82	21,19	21,33	18,38	18,59	19,21
78,4	19,32	20,64	1,48	20,68	21,30	18,35	18,57	19,18
78,5	19,32	20,64	1,48	20,68	21,27	18,32	18,55	19,16
78,6	19,32	20,64	1,48	20,68	21,24	18,31	18,54	19,14
78,7	19,29	20,59	1,48	20,61	21,22	18,29	18,53	19,12
78,8	19,29	20,59	1,48	20,61	21,20	18,27	18,52	19,10
78,9	19,28	20,57	1,48	20,60	21,18	18,25	18,51	19,08
79	19,28	20,57	1,48	20,60	21,15	18,23	18,50	19,07
79,1	19,27	20,54	1,48	20,57	21,14	18,22	18,49	19,05
79,2	19,27	20,54	1,48	20,57	21,12	18,20	18,48	19,03
79,3	19,27	20,54	1,48	20,57	21,11	18,19	18,48	19,02
79,4	19,23	20,50	1,48	20,52	21,10	18,18	18,47	19,01
79,5	19,23	20,50	1,48	20,52	21,08	18,16	18,46	18,99
79,6	19,23	20,48	1,47	20,51	21,06	18,15	18,45	18,98
79,7	19,23	20,48	1,47	20,51	21,05	18,14	18,45	18,98
79,8	19,21	20,46	1,46	20,49	21,04	18,13	18,44	18,96
79,9	19,21	20,46	1,46	20,49	21,03	18,13	18,44	18,95
80	19,20	20,45	1,46	20,47	21,02	18,12	18,43	18,95
80,1	19,19	20,44	1,46	20,47	21,01	18,11	18,42	18,94
80,2	19,19	20,44	1,46	20,47	21,00	18,10	18,42	18,93
80,3	19,18	20,42	1,46	20,45	20,99	18,09	18,41	18,92
80,4	19,18	20,42	1,46	20,45	20,98	18,09	18,41	18,92
80,5	19,17	20,41	1,46	20,44	20,98	18,08	18,41	18,91
80,6	19,17	20,40	1,46	20,43	20,97	18,08	18,40	18,90
80,7	19,17	20,40	1,46	20,43	20,96	18,07	18,40	18,90
80,8	19,17	20,39	1,46	20,42	20,96	18,06	18,39	18,89
80,9	19,17	20,39	1,46	20,42	20,94	18,06	18,39	18,89
81	19,16	20,38	1,46	20,40	20,93	18,05	18,39	18,88
81,1	19,16	20,38	1,46	20,40	20,93	18,05	18,38	18,88
81,2	19,15	20,37	1,46	20,39	20,93	18,05	18,38	18,88
81,3	19,15	20,36	1,47	20,39	20,93	18,04	18,38	18,87
81,4	19,15	20,36	1,47	20,39	20,93	18,04	18,38	18,87
81,5	19,14	20,35	1,46	20,37	20,93	18,03	18,38	18,87
81,6	19,14	20,35	1,46	20,37	20,92	18,03	18,37	18,86
81,7	19,13	20,34	1,47	20,36	20,92	18,03	18,37	18,86
81,8	19,13	20,34	1,47	20,36	20,91	18,02	18,37	18,85
81,9	19,13	20,34	1,47	20,36	20,91	18,02	18,37	18,85
82	19,12	20,33	1,46	20,35	20,90	18,02	18,37	18,85
82,1	19,12	20,33	1,46	20,35	20,90	18,01	18,36	18,84
82,2	19,12	20,33	1,47	20,34	20,91	18,01	18,36	18,84
82,3	19,12	20,33	1,47	20,34	20,90	18,00	18,36	18,84
82,4	19,12	20,32	1,47	20,33	20,90	18,00	18,36	18,83
82,5	19,12	20,32	1,47	20,33	20,89	18,00	18,36	18,83
82,6	19,11	20,31	1,47	20,33	20,89	18,00	18,36	18,82
82,7	19,11	20,30	1,47	20,32	20,88	17,99	18,36	18,82
82,8	19,11	20,30	1,47	20,32	20,89	17,99	18,36	18,82
82,9	19,11	20,30	1,47	20,31	20,88	17,99	18,36	18,82
83	19,11	20,30	1,47	20,31	20,88	17,98	18,35	18,81
83,1	19,10	20,29	1,47	20,31	20,87	17,98	18,35	18,81
83,2	19,10	20,29	1,47	20,31	20,87	17,98	18,35	18,81
83,3	19,10	20,29	1,47	20,30	20,87	17,98	18,35	18,80
83,4	19,09	20,27	1,48	20,29	20,86	17,98	18,35	18,80
83,5	19,09	20,27	1,48	20,29	20,86	17,98	18,35	18,80
83,6	20,56	21,74	2,94	21,76	22,33	19,44	19,81	20,27
83,7	20,56	21,74	2,94	21,76	22,33	19,44	19,81	20,27
83,8	20,56	21,73	2,95	21,75	22,32	19,44	19,81	20,26
83,9	20,56	21,73	2,95	21,75	21,29	18,46	19,06	19,20
84	20,56	21,73	2,95	21,75	20,72	17,94	18,74	18,59
84,1	20,56	21,73	2,95	21,75	20,74	17,96	18,80	18,61
84,2	20,56	21,73	2,95	21,75	20,74	17,97	18,82	18,61
84,3	20,56	21,73	2,95	21,75	20,73	17,98	18,84	18,62
84,4	20,56	21,73	2,95	21,75	20,72	17,98	18,84	18,62
84,5	19,26	20,25	1,58	20,38	20,70	17,97	18,84	18,60
84,6	19,26	20,25	1,58	20,38	20,68	17,97	18,84	18,60
84,7	19,27	20,25	1,57	20,38	20,69	17,97	18,84	18,59
84,8	19,27	20,24	1,57	20,37	20,67	17,97	18,84	18,59
84,9	19,27	20,24	1,57	20,37	20,65	17,96	18,83	18,58
85	19,27	20,24	1,56	20,36	20,63	17,96	18,83	18,57
85,1	19,27	20,24	1,56	20,36	20,62	17,95	18,82	18,57
85,2	19,27	20,24	1,56	20,36	20,61	17,95	18,82	18,56
85,3	19,27	20,24	1,56	20,36	20,61	17,95	18,82	18,56
85,4	19,27	20,24	1,55	20,35	20,59	17,94	18,81	18,55
85,5	19,28	20,23	1,55	20,34	20,57	17,94	18,81	18,54
85,6	19,28	20,23	1,55	20,34	20,57	17,93	18,81	18,54
85,7	19,28	20,23	1,55	20,33	20,56	17,93	18,80	18,53
85,8	19,28	20,23	1,55	20,33	20,55	17,93	18,80	18,53
85,9	19,28	20,22	1,55	20,32	20,56	17,93	18,80	18,52
86	19,28	20,22	1,55	20,32	20,55	17,92	18,80	18,52
86,1	19,28	20,23	1,55	20,32	20,54	17,93	18,80	18,52
86,2	19,28	20,23	1,55	20,31	20,53	17,92	18,79	18,51
86,3	19,28	20,23	1,55	20,31	20,53	17,92	18,80	18,51
86,4	19,28	20,22	1,54	20,30	20,53	17,92	18,79	18,51
86,5	19,28	20,22	1,54	20,30	20,53	17,92	18,79	18,51
86,6	19,28	20,22	1,55	20,29	20,53	17,92	18,80	18,50
86,7	19,28	20,22	1,55	20,29	20,53	17,91	18,79	18,50
86,8	19,28	20,22	1,55	20,28	20,52	17,91	18,79	18,50
86,9	19,28	20,21	1,55	20,27	20,51	17,91	18,79	18,49
87	19,28	20,21	1,55	20,27	20,50	17,91	18,79	18,49
87,1	19,28	20,21	1,55	20,27	20,51	17,91	18,79	18,49
87,2	19,28	20,21	1,55	20,27	20,51	17,91	18,79	18,49
87,3	19,27	20,21	1,54	20,25	20,50	17,91	18,78	18,48
87,4	19,27	20,21	1,54	20,25	20,49	17,90	18,78	18,48
87,5	19,27	20,21	1,54	20,25	20,49	17,90	18,78	18,48
87,6	19,27	20,20	1,55	20,25	20,49	17,90	18,78	18,48
87,7	19,27	20,20	1,55	20,25	20,48	17,90	18,78	18,48
87,8	19,27	20,20	1,55	20,24	20,48	17,90	18,78	18,47
87,9	19,27	20,20	1,55	20,24	20,48	17,89	18,77	18,47
88	19,27	20,19	1,54	20,23	20,47	17,89	18,77	18,47
88,1	19,27	20,19	1,55	20,22	20,47	17,89	18,77	18,47
88,2	19,27	20,19	1,55	20,22	20,46	17,89	18,77	18,47
88,3	19,27	20,19	1,55	20,22	20,46	17,89	18,78	18,47
88,4	19,27	20,19	1,55	20,22	20,45	17,89	18,77	18,47
88,5	19,27	20,19	1,55	20,22	20,46	17,89	18,77	18,46
88,6	19,27	20,19	1,55	20,22	20,46	17,89	18,77	18,46
88,7	19,27	20,18	1,55	20,22	20,45	17,88	18,77	18,46
88,8	19,27	20,18	1,55	20,21	20,45	17,88	18,77	18,46
88,9	19,27	20,18	1,55	20,21	20,44	17,88	18,76	18,46
89	19,27	20,18	1,55	20,21	20,44	17,88	18,76	18,45
89,1	19,27	20,18	1,55	20,21	20,45	17,88	18,76	18,45
89,2	19,27	20,17	1,54	20,20	20,45	17,88	18,76	18,45
89,3	19,27	20,17	1,54	20,20	20,44	17,88	18,76	18,45
89,4	19,26	20,17	1,54	20,19	20,44	17,88	18,76	18,45
89,5	19,26	20,17	1,54	20,19	20,44	17,88	18,76	18,45
89,6	19,26	20,17	1,54	20,19	20,43	17,88	18,76	18,45
89,7	19,27	20,16	1,54	20,18	20,43	17,87	18,76	18,45
89,8	19,27	20,16	1,54	20,18	20,43	17,87	18,76	18,45
89,9	19,26	20,16	1,54	20,18	21,90	19,34	20,23	19,91
90	19,26	20,16	1,54	20,18	21,90	19,34	20,22	19,91
90,1	20,73	21,63	3,01	21,65	21,13	18,62	19,75	19,12
90,2	20,73	21,63	3,01	21,65	20,86	18,38	19,72	18,82
90,3	20,73	21,63	3,01	21,65	20,92	18,45	19,82	18,88
90,4	20,08	20,72	1,71	20,80	20,94	18,49	19,87	18,91
90,5	20,08	20,72	1,71	20,80	20,95	18,52	19,90	18,93
90,6	20,11	20,76	1,71	20,84	20,96	18,54	19,93	18,95
90,7	20,11	20,76	1,71	20,84	20,97	18,57	19,95	18,97
90,8	20,16	20,81	1,70	20,89	20,97	18,58	19,96	18,98
90,9	20,19	20,84	1,70	20,92	20,97	18,60	19,97	18,98
91	20,19	20,84	1,70	20,92	20,97	18,61	19,97	18,99
91,1	20,22	20,86	1,69	20,94	20,97	18,62	19,98	18,99
91,2	20,22	20,86	1,69	20,94	20,97	18,63	19,99	19,00
91,3	20,23	20,88	1,70	20,95	20,97	18,64	20,00	19,01
91,4	20,23	20,88	1,70	20,95	20,97	18,65	20,00	19,01
91,5	20,27	20,91	1,70	20,97	20,97	18,65	20,00	19,01
91,6	20,28	20,92	1,70	20,97	20,97	18,66	20,01	19,02
91,7	20,28	20,92	1,70	20,97	20,97	18,67	20,02	19,02
91,8	20,28	20,93	1,70	20,97	20,96	18,67	20,02	19,02
91,9	20,28	20,93	1,70	20,97	20,96	18,68	20,02	19,03
92	20,29	20,94	1,69	20,97	20,96	18,69	20,02	19,03
92,1	20,29	20,94	1,69	20,97	20,96	18,68	20,02	19,03
92,2	20,30	20,94	1,69	20,97	20,96	18,69	20,02	19,03
92,3	20,30	20,94	1,69	20,97	20,96	18,70	20,03	19,03
92,4	20,30	20,94	1,69	20,97	20,95	18,69	20,02	19,02
92,5	20,30	20,94	1,69	20,97	20,95	18,70	20,03	19,03
92,6	20,30	20,94	1,69	20,97	20,96	18,70	20,03	19,03
92,7	20,30	20,96	1,69	20,96	20,94	18,71	20,03	19,03
92,8	20,30	20,96	1,69	20,96	20,94	18,71	20,03	19,03
92,9	20,31	20,96	1,69	20,96	20,95	18,71	20,03	19,03
93	20,32	20,96	1,68	20,96	20,94	18,71	20,03	19,03
93,1	20,32	20,96	1,68	20,96	20,94	18,71	20,03	19,03
93,2	20,32	20,97	1,69	20,95	20,94	18,72	20,04	19,03
93,3	20,32	20,97	1,69	20,95	20,93	18,72	20,04	19,03
93,4	20,32	20,97	1,69	20,95	20,93	18,72	20,04	19,03
93,5	20,34	20,97	1,69	20,95	20,93	18,72	20,03	19,02
93,6	20,34	20,97	1,69	20,95	20,93	18,72	20,03	19,03
93,7	20,33	20,97	1,69	20,95	20,93	18,72	20,04	19,03
93,8	20,33	20,97	1,69	20,95	20,93	18,72	20,04	19,02
93,9	20,33	20,97	1,69	20,94	20,93	18,73	20,04	19,02
94	20,33	20,97	1,69	20,94	20,92	18,73	20,04	19,02
94,1	20,34	20,98	1,69	20,94	20,92	18,72	20,03	19,03
94,2	20,35	20,98	1,69	20,94	20,93	18,72	20,03	19,03
94,3	20,35	20,98	1,69	20,94	20,91	18,72	20,03	19,02
94,4	20,35	20,98	1,69	20,94	20,93	18,73	20,04	19,03
94,5	20,35	20,98	1,69	20,94	20,92	18,72	20,03	19,03
94,6	20,34	20,98	1,68	20,93	20,92	18,72	20,03	19,02
94,7	20,34	20,98	1,68	20,93	20,92	18,73	20,04	19,03
94,8	20,34	20,98	1,68	20,93	20,91	18,73	20,04	19,03
94,9	20,35	20,99	1,68	20,93	20,91	18,73	20,04	19,03
95	20,35	20,99	1,68	20,93	20,91	18,73	20,04	19,03
95,1	20,36	20,99	1,68	20,93	20,92	18,74	20,05	19,03
95,2	20,36	20,99	1,68	20,93	20,92	18,74	20,05	19,03
95,3	20,35	20,99	1,67	20,93	20,92	18,74	20,05	19,03
95,4	20,35	20,99	1,67	20,93	20,91	18,73	20,04	19,02
95,5	20,36	20,99	1,67	20,93	20,91	18,73	20,03	19,03
95,6	20,36	20,99	1,67	20,93	20,91	18,73	20,04	19,02
95,7	20,36	20,99	1,67	20,93	20,90	18,73	20,03	19,02
95,8	21,84	22,46	3,14	22,40	22,38	20,20	21,50	20,49
95,9	21,84	22,46	3,14	22,40	22,38	20,20	21,50	20,49
96	21,84	22,47	3,14	22,40	22,32	20,15	21,47	20,44
96,1	21,84	22,47	3,14	22,40	21,72	19,53	21,24	19,75
96,2	21,84	22,47	3,13	22,40	21,85	19,68	21,45	19,87
96,3	21,64	22,04	1,90	21,94	21,93	19,76	21,55	19,95
96,4	21,64	22,04	1,90	21,94	21,97	19,81	21,60	19,98
96,5	21,70	22,11	1,87	22,03	21,99	19,85	21,63	20,01
96,6	21,70	22,11	1,87	22,03	22,01	19,89	21,67	20,05
96,7	21,78	22,19	1,86	22,10	22,04	19,94	21,71	20,08
96,8	21,78	22,19	1,86	22,10	22,06	19,96	21,72	20,10
96,9	21,83	22,24	1,87	22,15	22,07	19,99	21,74	20,12
97	21,86	22,27	1,87	22,18	22,08	20,01	21,76	20,14
97,1	21,86	22,27	1,87	22,18	22,09	20,04	21,78	20,16
97,2	21,89	22,30	1,87	22,21	22,09	20,06	21,79	20,17
97,3	21,89	22,30	1,87	22,21	22,10	20,08	21,80	20,18
97,4	21,91	22,33	1,86	22,23	22,10	20,09	21,80	20,19
97,5	21,91	22,33	1,86	22,23	22,11	20,10	21,82	20,20
97,6	21,93	22,35	1,86	22,25	22,11	20,12	21,83	20,22
97,7	21,96	22,38	1,86	22,26	22,11	20,12	21,83	20,22
97,8	21,96	22,38	1,86	22,26	22,13	20,14	21,84	20,23
97,9	21,97	22,40	1,87	22,27	22,13	20,15	21,84	20,23
98	21,97	22,40	1,87	22,27	22,13	20,15	21,84	20,24
98,1	21,99	22,41	1,85	22,27	22,14	20,16	21,85	20,25
98,2	21,99	22,41	1,85	22,27	22,15	20,17	21,85	20,26
98,3	22,00	22,43	1,85	22,28	22,14	20,17	21,85	20,26
98,4	22,01	22,43	1,86	22,28	22,14	20,18	21,85	20,26
98,5	22,01	22,43	1,86	22,28	22,14	20,19	21,86	20,27
98,6	22,03	22,46	1,86	22,29	22,14	20,19	21,86	20,27
98,7	22,03	22,46	1,86	22,29	22,14	20,19	21,85	20,27
98,8	22,02	22,45	1,86	22,28	22,13	20,20	21,86	20,28
98,9	22,02	22,45	1,86	22,28	22,12	20,20	21,85	20,27
99	22,04	22,47	1,86	22,29	22,13	20,20	21,85	20,28
99,1	22,04	22,47	1,86	22,29	22,13	20,20	21,85	20,28
99,2	22,04	22,47	1,86	22,29	22,15	20,20	21,85	20,28
99,3	22,05	22,47	1,87	22,29	22,14	20,21	21,86	20,29
99,4	22,05	22,47	1,87	22,29	22,14	20,22	21,86	20,29
99,5	22,07	22,49	1,85	22,30	22,14	20,22	21,86	20,29
99,6	22,06	22,50	1,85	22,29	22,14	20,22	21,85	20,28
99,7	22,06	22,50	1,85	22,29	22,12	20,22	21,85	20,28
99,8	22,08	22,51	1,86	22,30	22,14	20,23	21,86	20,30
99,9	22,08	22,51	1,86	22,30	22,14	20,23	21,86	20,31
100	22,10	22,52	1,86	22,30	22,15	20,24	21,87	20,31
100,1	22,10	22,52	1,86	22,30	22,14	20,24	21,86	20,31
100,2	22,09	22,53	1,85	22,30	22,14	20,24	21,86	20,31
100,3	22,09	22,53	1,85	22,30	22,14	20,24	21,86	20,31
100,4	22,09	22,53	1,85	22,30	22,15	20,25	21,86	20,31
100,5	22,11	22,54	1,85	22,30	22,16	20,26	21,88	20,32
100,6	22,11	22,54	1,85	22,30	22,15	20,26	21,87	20,32
100,7	22,11	22,54	1,85	22,30	22,15	20,26	21,87	20,32
100,8	22,11	22,54	1,85	22,30	22,15	20,26	21,86	20,32
100,9	22,11	22,55	1,84	22,29	22,14	20,26	21,86	20,32
101	22,12	22,56	1,85	22,29	22,15	20,26	21,86	20,32
101,1	22,12	22,56	1,85	22,29	22,16	20,26	21,86	20,32
101,2	22,11	22,56	1,83	22,29	22,15	20,26	21,87	20,32
101,3	22,11	22,56	1,83	22,29	22,15	20,26	21,86	20,32
101,4	22,12	22,56	1,84	22,29	22,16	20,27	21,87	20,32
101,5	22,12	22,56	1,84	22,29	22,15	20,27	21,87	20,33
101,6	22,12	22,57	1,84	22,29	22,16	20,27	21,87	20,33
101,7	23,60	24,04	3,31	23,76	23,63	21,74	23,34	21,80
101,8	23,60	24,04	3,31	23,76	23,62	21,75	23,34	21,79
101,9	23,60	24,04	3,31	23,76	23,62	21,75	23,33	21,79
102	23,60	24,04	3,31	23,76	23,41	21,46	23,23	21,49
102,1	23,60	24,04	3,31	23,76	23,41	21,39	23,41	21,37
102,2	23,60	24,04	3,31	23,76	23,54	21,53	23,58	21,49
102,3	23,60	24,04	3,31	23,76	23,62	21,62	23,68	21,57
102,4	23,60	24,04	3,31	23,76	23,70	21,69	23,75	21,64
102,5	23,60	24,04	3,31	23,76	23,75	21,76	23,81	21,69
102,6	23,60	24,04	3,31	23,76	23,80	21,82	23,86	21,74
102,7	23,60	24,04	3,31	23,76	23,83	21,87	23,89	21,77
102,8	23,60	24,04	3,31	23,76	23,86	21,90	23,92	21,80
102,9	23,60	24,04	3,31	23,76	23,89	21,93	23,94	21,84
103	23,97	24,30	2,06	23,90	23,87	21,94	23,94	21,84
103,1	23,98	24,32	2,04	23,92	23,89	21,97	23,96	21,87
103,2	23,98	24,32	2,04	23,92	23,91	21,99	23,97	21,89
103,3	24,00	24,34	2,03	23,94	23,93	22,02	23,99	21,91
103,4	24,00	24,34	2,03	23,94	23,93	22,05	24,01	21,93
103,5	24,05	24,40	2,07	23,98	23,93	22,05	24,01	21,93
103,6	24,05	24,40	2,07	23,98	23,95	22,07	24,02	21,95
103,7	24,11	24,46	2,05	24,04	23,95	22,08	24,02	21,96
103,8	24,11	24,46	2,05	24,04	23,95	22,10	24,04	21,97
103,9	24,11	24,46	2,05	24,04	23,97	22,11	24,04	21,98
104	24,10	24,48	2,06	24,05	23,96	22,12	24,04	21,99
104,1	24,10	24,48	2,06	24,05	23,96	22,14	24,05	21,99
104,2	24,12	24,50	2,04	24,06	23,99	22,15	24,06	22,01
104,3	24,12	24,50	2,04	24,06	23,99	22,16	24,06	22,02
104,4	24,14	24,53	2,03	24,08	23,99	22,16	24,06	22,02
104,5	24,15	24,53	2,03	24,08	24,00	22,18	24,07	22,03
104,6	24,15	24,53	2,03	24,08	24,01	22,18	24,07	22,04
104,7	24,17	24,55	2,03	24,10	24,01	22,19	24,08	22,04
104,8	24,17	24,55	2,03	24,10	24,01	22,19	24,08	22,04
104,9	24,18	24,57	2,04	24,10	24,00	22,20	24,08	22,05
105	24,18	24,57	2,04	24,10	23,99	22,20	24,08	22,05
105,1	24,20	24,58	2,05	24,11	24,02	22,22	24,09	22,07
105,2	24,21	24,59	2,05	24,12	24,03	22,22	24,09	22,07
105,3	24,21	24,59	2,05	24,12	24,02	22,22	24,09	22,07
105,4	24,22	24,60	2,04	24,12	24,02	22,23	24,10	22,08
105,5	24,22	24,60	2,04	24,12	24,04	22,24	24,11	22,09
105,6	24,24	24,62	2,05	24,13	24,04	22,24	24,10	22,09
105,7	24,25	24,63	2,06	24,14	24,03	22,25	24,11	22,09
105,8	24,25	24,63	2,06	24,14	24,04	22,26	24,11	22,10
105,9	24,26	24,65	2,04	24,14	24,04	22,27	24,12	22,10
106	24,26	24,65	2,04	24,14	24,04	22,27	24,12	22,10
106,1	24,27	24,66	2,04	24,15	24,03	22,27	24,12	22,11
106,2	24,27	24,66	2,04	24,15	24,03	22,27	24,12	22,11
106,3	24,27	24,68	2,05	24,15	24,03	22,28	24,12	22,11
106,4	24,27	24,68	2,05	24,15	24,04	22,29	24,13	22,12
106,5	24,27	24,68	2,05	24,15	24,04	22,28	24,12	22,11
106,6	24,28	24,68	2,03	24,15	24,03	22,29	24,13	22,12
106,7	24,28	24,68	2,03	24,15	24,04	22,30	24,13	22,12
106,8	24,29	24,70	2,05	24,16	24,04	22,30	24,13	22,13
106,9	24,29	24,70	2,05	24,16	24,04	22,31	24,14	22,13
107	24,30	24,70	2,04	24,16	24,05	22,30	24,14	22,13
107,1	24,31	24,71	2,04	24,16	24,05	22,30	24,14	22,13
107,2	24,31	24,71	2,04	24,16	24,05	22,31	24,14	22,14
107,3	24,32	24,72	2,03	24,18	24,04	22,32	24,15	22,14
107,4	24,32	24,72	2,03	24,18	24,05	22,33	24,15	22,15
107,5	24,33	24,73	2,04	24,18	24,04	22,33	24,14	22,14
107,6	24,33	24,73	2,04	24,18	24,04	22,32	24,14	22,14
107,7	24,32	24,73	2,04	24,17	24,04	22,33	24,14	22,14
107,8	24,33	24,74	2,03	24,17	24,04	22,33	24,13	22,14
107,9	24,33	24,74	2,03	24,17	24,05	22,33	24,13	22,15
108	24,34	24,76	2,03	24,18	24,04	22,33	24,14	22,14
108,1	24,34	24,76	2,03	24,18	24,04	22,33	24,13	22,14
108,2	24,34	24,76	2,03	24,18	24,08	22,35	24,16	22,18
108,3	24,34	24,76	2,03	24,18	24,08	22,36	24,16	22,17
108,4	24,34	24,76	2,03	24,18	24,08	22,36	24,16	22,18
108,5	24,33	24,75	2,01	24,18	24,09	22,37	24,17	22,18
108,6	24,33	24,75	2,01	24,18	24,09	22,37	24,17	22,18
108,7	24,33	24,75	2,01	24,18	24,08	22,38	24,18	22,19
108,8	24,33	24,75	2,01	24,18	24,08	22,38	24,17	22,18
