# Supplementary material for: Graphene active sensor arrays for long-term and wireless mapping of wide frequency band epicortical brain activity
Source: Nat Commun. 2021 Jan 11;12:211. doi: 10.1038/s41467-020-20546-w (PMC7801381; doi:10.1038/s41467-020-20546-w)
Supplement: Supplementary file 4 — Source Data [file 41467_2020_20546_MOESM4_ESM.zip › Source Data/Source Data & plotting scripts/Fig3/IV-charact/IV-Day1-2/20190801_031608 Current vs Vgs5s-afterRec6-highRange]

Vgs [V]	Result A5 [µA]	Result A7 [µA]	Result A29 [µA]	Result A31 [µA]	Result B5 [µA]	Result B7 [µA]	Result B29 [µA]	Result B31 [µA]
0	55,64	60,65	4,20	59,73	63,98	55,12	53,07	55,04
0,0264705882352941	53,73	58,44	3,93	57,60	61,18	52,86	50,87	53,14
0,0529411764705882	51,48	55,92	3,67	55,23	58,34	50,46	48,59	51,09
0,0794117647058824	48,70	52,83	3,41	52,29	54,99	47,64	45,95	48,60
0,105882352941176	45,82	49,61	3,12	49,19	51,49	44,66	43,14	45,96
0,132352941176471	42,57	45,97	2,84	45,70	47,69	41,41	40,06	42,99
0,158823529411765	39,12	42,12	2,57	41,98	43,69	37,97	36,73	39,75
0,185294117647059	35,58	38,18	2,34	38,14	39,62	34,53	33,32	36,41
0,211764705882353	31,76	33,96	2,04	33,97	35,29	30,88	29,66	32,73
0,238235294117647	28,08	30,02	1,83	30,00	31,24	27,40	26,22	29,13
0,264705882352941	24,60	26,31	1,63	26,27	27,42	24,04	23,02	25,54
0,291176470588235	21,86	23,42	1,49	23,35	24,39	21,27	20,56	22,52
0,317647058823529	19,92	21,31	1,42	21,28	22,12	19,10	18,88	20,13
0,344117647058824	19,09	20,27	1,48	20,29	20,86	17,98	18,35	18,80
0,370588235294118	19,26	20,16	1,54	20,18	20,43	17,87	18,76	18,45
0,397058823529412	20,36	20,99	1,67	20,92	20,90	18,73	20,03	19,02
0,423529411764706	22,12	22,57	1,84	22,29	22,16	20,27	21,87	20,33
0,45	24,33	24,74	2,03	24,17	24,04	22,33	24,14	22,14
