# Supplementary material for: Graphene active sensor arrays for long-term and wireless mapping of wide frequency band epicortical brain activity
Source: Nat Commun. 2021 Jan 11;12:211. doi: 10.1038/s41467-020-20546-w (PMC7801381; doi:10.1038/s41467-020-20546-w)
Supplement: Supplementary file 4 — Source Data [file 41467_2020_20546_MOESM4_ESM.zip › Source Data/Source Data & plotting scripts/Fig3/IV-charact/IV-Day12/20190811_062354 Current vs time]

Time [s]	Result A5 [�A]	Result A7 [�A]	Result A29 [�A]	Result A31 [�A]	Result B5 [�A]	Result B7 [�A]	Result B29 [�A]	Result B31 [�A]
0	0,00	0,00	0,00	0,00	0,00	0,00	0,00	0,00
0,1	0,00	0,00	0,00	0,00	0,00	0,00	0,00	0,00
0,2	0,00	0,00	0,00	0,00	72,84	61,12	59,25	61,06
0,3	56,80	65,87	5,93	63,41	73,32	61,99	59,78	61,85
0,4	56,80	65,87	5,93	63,41	73,33	62,42	59,89	62,23
0,5	57,56	66,45	6,13	64,12	73,28	62,71	59,94	62,48
0,6	57,56	66,45	6,13	64,12	73,23	62,94	59,97	62,66
0,7	57,56	66,45	6,13	64,12	73,16	63,11	59,99	62,80
0,8	57,70	66,42	6,07	64,15	73,13	63,25	60,01	62,94
0,9	57,70	66,42	6,07	64,15	73,09	63,37	60,03	63,04
1	57,76	66,40	6,05	64,15	73,06	63,48	60,04	63,13
1,1	57,76	66,40	6,05	64,15	73,02	63,55	60,04	63,18
1,2	57,89	66,39	6,04	64,17	73,00	63,63	60,07	63,25
1,3	58,15	66,41	6,03	64,23	73,00	63,72	60,09	63,31
1,4	58,15	66,41	6,03	64,23	73,04	63,82	60,14	63,41
1,5	58,21	66,43	6,03	64,26	73,05	63,88	60,17	63,46
1,6	58,21	66,43	6,03	64,26	73,07	63,95	60,20	63,51
1,7	58,34	66,48	6,03	64,31	73,08	64,01	60,23	63,56
1,8	58,34	66,48	6,03	64,31	73,10	64,08	60,26	63,60
1,9	58,46	66,54	6,04	64,37	73,11	64,13	60,28	63,65
2	58,52	66,56	6,04	64,39	73,12	64,18	60,30	63,68
2,1	58,52	66,56	6,04	64,39	73,15	64,22	60,33	63,72
2,2	58,52	66,56	6,04	64,39	73,18	64,28	60,36	63,77
2,3	58,52	66,56	6,04	64,39	73,22	64,33	60,39	63,81
2,4	58,74	66,68	6,07	64,52	73,25	64,38	60,42	63,86
2,5	58,74	66,68	6,07	64,52	73,26	64,41	60,44	63,88
2,6	58,85	66,74	6,05	64,58	73,28	64,45	60,46	63,91
2,7	58,91	66,77	6,06	64,61	73,32	64,49	60,50	63,95
2,8	58,91	66,77	6,06	64,61	73,35	64,54	60,52	63,98
2,9	59,02	66,84	6,06	64,69	73,39	64,58	60,56	64,01
3	59,02	66,84	6,06	64,69	73,42	64,62	60,59	64,05
3,1	59,11	66,90	6,06	64,75	73,47	64,67	60,63	64,10
3,2	59,11	66,90	6,06	64,75	73,51	64,71	60,66	64,13
3,3	59,16	66,94	6,08	64,79	73,54	64,75	60,69	64,17
3,4	59,25	67,01	6,07	64,84	73,57	64,79	60,72	64,20
3,5	59,25	67,01	6,07	64,84	73,61	64,83	60,75	64,23
3,6	59,35	67,08	6,10	64,92	73,64	64,87	60,77	64,26
3,7	59,35	67,08	6,10	64,92	73,67	64,90	60,80	64,29
3,8	59,35	67,08	6,10	64,92	73,69	64,93	60,82	64,32
3,9	59,35	67,08	6,10	64,92	73,73	64,97	60,85	64,35
4	59,40	67,12	6,10	64,96	73,78	65,01	60,89	64,39
4,1	59,57	67,26	6,10	65,07	73,82	65,05	60,92	64,42
4,2	59,57	67,26	6,10	65,07	73,85	65,09	60,95	64,45
4,3	59,67	67,35	6,13	65,15	73,87	65,11	60,97	64,47
4,4	59,67	67,35	6,13	65,15	73,90	65,14	60,98	64,49
4,5	59,71	67,38	6,13	65,18	73,96	65,18	61,03	64,54
4,6	59,71	67,38	6,13	65,18	74,00	65,22	61,06	64,57
4,7	59,78	67,45	6,13	65,25	74,03	65,25	61,09	64,60
4,8	59,86	67,51	6,14	65,30	74,07	65,28	61,11	64,62
4,9	59,86	67,51	6,14	65,30	74,08	65,31	61,14	64,64
5	59,91	67,56	6,14	65,33	74,10	65,33	61,15	64,66
5,1	59,91	67,56	6,14	65,33	74,15	65,36	61,18	64,70
5,2	59,91	67,56	6,14	65,33	74,19	65,40	61,21	64,73
5,3	59,91	67,56	6,14	65,33	74,21	65,43	61,24	64,75
5,4	60,07	67,69	6,15	65,46	74,24	65,46	61,26	64,77
5,5	60,07	67,69	6,15	65,46	74,26	65,49	61,29	64,79
5,6	60,07	67,69	6,15	65,46	74,29	65,52	61,31	64,81
5,7	60,18	67,78	6,16	65,54	77,66	68,89	64,68	68,18
5,8	60,18	67,78	6,16	65,54	77,70	68,92	64,70	68,20
5,9	63,60	71,18	9,49	68,94	77,72	68,95	64,73	68,22
6	63,60	71,18	9,49	68,94	75,19	66,71	62,36	66,12
6,1	63,63	71,21	9,50	68,97	72,09	64,09	59,60	63,65
6,2	63,63	71,21	9,50	68,97	71,98	64,02	59,57	63,55
6,3	63,63	71,21	9,50	68,97	71,96	63,98	59,58	63,51
6,4	63,63	71,21	9,50	68,97	71,98	63,95	59,59	63,48
6,5	63,63	71,21	9,50	68,97	72,01	63,93	59,61	63,47
6,6	58,62	65,46	5,85	63,51	72,05	63,94	59,64	63,47
6,7	58,64	65,49	5,87	63,53	72,10	63,94	59,65	63,48
6,8	58,64	65,49	5,87	63,53	72,14	63,95	59,68	63,49
6,9	58,71	65,56	5,88	63,60	72,18	63,97	59,71	63,50
7	58,71	65,56	5,88	63,60	72,21	63,98	59,73	63,51
7,1	58,78	65,64	5,89	63,65	72,25	64,00	59,76	63,52
7,2	58,78	65,64	5,89	63,65	72,28	64,02	59,78	63,53
7,3	58,83	65,71	5,88	63,71	72,32	64,04	59,81	63,54
7,4	58,86	65,74	5,90	63,74	72,35	64,05	59,82	63,55
7,5	58,86	65,74	5,90	63,74	72,38	64,07	59,84	63,56
7,6	58,91	65,79	5,90	63,79	72,40	64,08	59,85	63,58
7,7	58,91	65,79	5,90	63,79	72,42	64,09	59,87	63,59
7,8	58,95	65,83	5,88	63,83	72,45	64,11	59,89	63,60
7,9	58,95	65,83	5,88	63,83	72,48	64,13	59,91	63,62
8	58,97	65,86	5,89	63,86	72,50	64,14	59,92	63,63
8,1	59,01	65,91	5,91	63,90	72,53	64,17	59,94	63,65
8,2	59,01	65,91	5,91	63,90	72,56	64,18	59,96	63,66
8,3	59,06	65,97	5,90	63,95	72,58	64,20	59,98	63,68
8,4	59,06	65,97	5,90	63,95	72,61	64,22	60,00	63,69
8,5	59,10	66,01	5,90	63,99	72,63	64,24	60,02	63,71
8,6	59,10	66,01	5,90	63,99	72,66	64,26	60,04	63,72
8,7	59,13	66,04	5,91	64,02	72,69	64,27	60,06	63,74
8,8	59,18	66,10	5,91	64,07	72,70	64,28	60,06	63,75
8,9	59,18	66,10	5,91	64,07	72,73	64,30	60,08	63,76
9	59,22	66,13	5,94	64,11	72,75	64,32	60,10	63,78
9,1	59,22	66,13	5,94	64,11	72,77	64,34	60,11	63,80
9,2	59,24	66,16	5,92	64,13	72,78	64,36	60,13	63,81
9,3	59,24	66,16	5,92	64,13	72,80	64,37	60,15	63,83
9,4	59,26	66,18	5,91	64,14	72,82	64,39	60,16	63,84
9,5	59,31	66,22	5,93	64,19	72,83	64,39	60,17	63,84
9,6	59,31	66,22	5,93	64,19	72,86	64,41	60,18	63,86
9,7	59,38	66,30	5,94	64,25	72,87	64,43	60,20	63,87
9,8	59,38	66,30	5,94	64,25	72,89	64,44	60,21	63,88
9,9	59,41	66,33	5,94	64,28	72,91	64,45	60,22	63,90
10	59,41	66,33	5,94	64,28	72,93	64,47	60,23	63,91
10,1	59,44	66,38	5,95	64,31	72,94	64,48	60,25	63,92
10,2	59,47	66,40	5,95	64,34	72,96	64,50	60,26	63,93
10,3	59,47	66,40	5,95	64,34	72,99	64,52	60,28	63,95
10,4	59,51	66,43	5,96	64,36	73,00	64,53	60,29	63,96
10,5	59,51	66,43	5,96	64,36	73,02	64,54	60,31	63,97
10,6	59,56	66,47	5,96	64,40	73,04	64,56	60,32	63,98
10,7	59,56	66,47	5,96	64,40	73,06	64,58	60,34	64,00
10,8	59,58	66,48	5,96	64,42	73,07	64,59	60,35	64,01
10,9	59,60	66,51	5,97	64,44	73,08	64,60	60,35	64,02
11	59,60	66,51	5,97	64,44	73,10	64,62	60,37	64,03
11,1	59,63	66,54	5,98	64,48	73,12	64,64	60,39	64,05
11,2	59,63	66,54	5,98	64,48	73,14	64,65	60,40	64,06
11,3	59,66	66,59	5,99	64,51	73,16	64,66	60,42	64,08
11,4	59,66	66,59	5,99	64,51	73,18	64,68	60,43	64,09
11,5	59,67	66,60	5,97	64,53	73,19	64,69	60,44	64,10
11,6	59,71	66,63	5,99	64,56	73,21	64,71	60,45	64,11
11,7	59,71	66,63	5,99	64,56	73,23	64,72	60,47	64,13
11,8	59,73	66,66	5,99	64,59	73,24	64,73	60,48	64,13
11,9	59,73	66,66	5,99	64,59	73,25	64,74	60,49	64,14
12	63,08	70,02	9,33	67,95	76,60	68,09	63,83	67,49
12,1	63,08	70,02	9,33	67,95	76,61	68,10	63,84	67,50
12,2	63,08	70,02	9,33	67,95	71,15	63,37	58,83	63,06
12,3	57,92	64,05	5,70	62,30	70,72	63,09	58,58	62,76
12,4	57,92	64,05	5,70	62,30	70,64	63,00	58,55	62,66
12,5	57,88	64,00	5,67	62,23	70,62	62,94	58,54	62,60
12,6	57,88	64,00	5,67	62,23	70,64	62,91	58,55	62,57
12,7	57,90	64,02	5,67	62,23	70,66	62,89	58,56	62,55
12,8	57,90	64,02	5,67	62,23	70,68	62,87	58,57	62,54
12,9	57,90	64,02	5,67	62,23	70,70	62,85	58,57	62,52
13	57,92	64,05	5,68	62,26	70,72	62,85	58,57	62,51
13,1	57,92	64,05	5,68	62,26	70,75	62,84	58,59	62,51
13,2	57,96	64,11	5,70	62,31	70,76	62,85	58,60	62,51
13,3	57,96	64,11	5,70	62,31	70,78	62,84	58,61	62,50
13,4	57,97	64,15	5,72	62,33	70,80	62,84	58,61	62,50
13,5	57,98	64,16	5,71	62,34	70,82	62,84	58,62	62,50
13,6	57,98	64,16	5,71	62,34	70,83	62,84	58,63	62,50
13,7	57,98	64,16	5,71	62,34	70,82	62,83	58,62	62,48
13,8	57,98	64,16	5,71	62,34	70,84	62,83	58,62	62,48
13,9	58,00	64,20	5,71	62,37	70,84	62,82	58,62	62,48
14	58,00	64,20	5,71	62,37	70,85	62,82	58,62	62,48
14,1	58,00	64,21	5,71	62,39	70,85	62,82	58,63	62,48
14,2	58,00	64,22	5,73	62,39	70,86	62,82	58,63	62,48
14,3	58,00	64,22	5,73	62,39	70,86	62,83	58,63	62,48
14,4	58,00	64,22	5,73	62,40	70,87	62,82	58,64	62,48
14,5	58,00	64,22	5,73	62,40	70,88	62,83	58,64	62,48
14,6	58,00	64,23	5,71	62,41	70,89	62,83	58,65	62,49
14,7	58,00	64,23	5,71	62,41	70,91	62,84	58,65	62,50
14,8	58,02	64,26	5,70	62,43	70,92	62,84	58,67	62,50
14,9	58,02	64,27	5,70	62,44	70,92	62,84	58,66	62,50
15	58,02	64,27	5,70	62,44	70,93	62,85	58,67	62,51
15,1	58,03	64,29	5,71	62,45	70,94	62,86	58,68	62,51
15,2	58,03	64,29	5,71	62,45	70,95	62,86	58,68	62,51
15,3	58,05	64,30	5,71	62,46	70,97	62,87	58,69	62,51
15,4	58,05	64,30	5,71	62,46	70,97	62,87	58,69	62,52
15,5	58,05	64,31	5,72	62,48	70,97	62,87	58,69	62,52
15,6	58,05	64,31	5,72	62,47	70,96	62,88	58,69	62,52
15,7	58,05	64,31	5,72	62,47	70,98	62,88	58,70	62,52
15,8	58,06	64,33	5,71	62,48	70,99	62,89	58,71	62,53
15,9	58,06	64,33	5,71	62,48	70,99	62,90	58,71	62,53
16	58,06	64,33	5,73	62,50	70,98	62,89	58,71	62,53
16,1	58,06	64,33	5,73	62,50	71,00	62,90	58,72	62,54
16,2	58,06	64,34	5,71	62,50	71,02	62,91	58,73	62,55
16,3	58,06	64,36	5,73	62,52	71,02	62,90	58,73	62,56
16,4	58,06	64,36	5,73	62,52	71,03	62,91	58,74	62,56
16,5	58,07	64,37	5,73	62,54	71,03	62,91	58,74	62,56
16,6	58,07	64,37	5,73	62,54	71,03	62,93	58,75	62,56
16,7	58,10	64,39	5,72	62,54	71,04	62,94	58,76	62,57
16,8	58,10	64,39	5,72	62,54	71,04	62,94	58,76	62,57
16,9	58,09	64,39	5,73	62,55	71,05	62,94	58,77	62,58
17	58,09	64,39	5,73	62,55	71,06	62,93	58,76	62,57
17,1	58,09	64,39	5,73	62,55	71,05	62,93	58,76	62,57
17,2	58,09	64,40	5,72	62,55	71,05	62,93	58,76	62,58
17,3	58,09	64,40	5,72	62,55	71,06	62,93	58,76	62,58
17,4	58,09	64,40	5,74	62,55	71,07	62,94	58,76	62,59
17,5	58,09	64,40	5,74	62,55	71,07	62,93	58,76	62,59
17,6	58,09	64,40	5,72	62,56	71,07	62,94	58,77	62,60
17,7	58,09	64,40	5,71	62,56	71,09	62,95	58,78	62,61
17,8	58,09	64,40	5,71	62,56	71,10	62,96	58,79	62,61
17,9	61,46	67,78	9,04	65,93	74,44	66,29	62,12	65,94
18	61,46	67,78	9,04	65,93	74,44	66,29	62,12	65,94
18,1	61,47	67,78	9,05	65,92	70,30	62,74	58,35	62,61
18,2	61,47	67,78	9,05	65,92	68,21	61,05	56,61	60,98
18,3	55,94	61,35	5,35	59,84	68,08	60,93	56,55	60,86
18,4	55,93	61,34	5,36	59,82	68,05	60,85	56,52	60,78
18,5	55,93	61,34	5,36	59,82	68,06	60,79	56,51	60,73
18,6	55,93	61,34	5,36	59,82	68,07	60,74	56,50	60,69
18,7	55,93	61,34	5,36	59,82	68,07	60,71	56,49	60,66
18,8	55,92	61,36	5,37	59,83	68,10	60,68	56,49	60,64
18,9	55,93	61,36	5,38	59,82	68,10	60,66	56,49	60,61
19	55,93	61,36	5,38	59,82	68,10	60,64	56,49	60,58
19,1	55,94	61,38	5,41	59,83	68,12	60,62	56,49	60,57
19,2	55,94	61,38	5,41	59,83	68,12	60,61	56,49	60,55
19,3	55,93	61,38	5,42	59,83	68,12	60,60	56,49	60,54
19,4	55,93	61,38	5,42	59,83	68,13	60,59	56,48	60,53
19,5	55,93	61,38	5,43	59,84	68,13	60,58	56,48	60,52
19,6	55,91	61,38	5,41	59,84	68,13	60,57	56,48	60,51
19,7	55,91	61,38	5,41	59,84	68,15	60,56	56,47	60,51
19,8	55,90	61,38	5,42	59,83	68,14	60,55	56,47	60,50
19,9	55,90	61,38	5,42	59,83	68,13	60,54	56,47	60,49
20	55,87	61,35	5,39	59,80	68,14	60,54	56,47	60,48
20,1	55,87	61,35	5,39	59,80	68,13	60,53	56,46	60,47
20,2	55,87	61,36	5,39	59,80	68,13	60,51	56,44	60,46
20,3	55,87	61,36	5,39	59,80	68,11	60,50	56,43	60,44
20,4	55,87	61,36	5,39	59,80	68,12	60,50	56,43	60,45
20,5	55,84	61,35	5,39	59,80	68,11	60,49	56,43	60,44
20,6	55,84	61,35	5,39	59,80	68,11	60,48	56,42	60,43
20,7	55,83	61,35	5,38	59,79	68,10	60,47	56,42	60,43
20,8	55,83	61,35	5,38	59,79	68,09	60,46	56,41	60,42
20,9	55,82	61,34	5,39	59,78	68,08	60,46	56,41	60,41
21	55,81	61,33	5,37	59,77	68,08	60,45	56,40	60,40
21,1	55,81	61,33	5,37	59,77	68,07	60,45	56,40	60,39
21,2	55,80	61,32	5,39	59,76	68,07	60,44	56,39	60,39
21,3	55,80	61,32	5,39	59,76	68,06	60,43	56,39	60,39
21,4	55,80	61,32	5,39	59,76	68,06	60,44	56,39	60,39
21,5	55,80	61,32	5,39	59,76	68,06	60,42	56,38	60,38
21,6	55,77	61,31	5,37	59,74	68,05	60,42	56,38	60,37
21,7	55,77	61,29	5,37	59,74	68,06	60,42	56,38	60,38
21,8	55,77	61,29	5,37	59,74	68,06	60,42	56,38	60,38
21,9	55,77	61,29	5,37	59,74	68,03	60,40	56,36	60,36
22	55,77	61,29	5,37	59,74	68,04	60,41	56,36	60,36
22,1	55,73	61,27	5,35	59,72	68,03	60,39	56,35	60,35
22,2	55,73	61,27	5,35	59,72	68,02	60,38	56,35	60,34
22,3	55,73	61,28	5,36	59,72	68,03	60,38	56,35	60,34
22,4	55,72	61,27	5,37	59,72	68,02	60,38	56,35	60,34
22,5	55,72	61,27	5,37	59,72	68,02	60,38	56,34	60,34
22,6	55,71	61,26	5,36	59,71	68,01	60,37	56,34	60,33
22,7	55,71	61,26	5,36	59,71	68,01	60,37	56,34	60,33
22,8	55,71	61,25	5,34	59,70	68,01	60,37	56,34	60,33
22,9	55,71	61,25	5,34	59,70	68,01	60,37	56,34	60,33
23	55,71	61,24	5,36	59,69	67,99	60,36	56,33	60,32
23,1	55,71	61,25	5,36	59,70	67,99	60,36	56,33	60,32
23,2	55,71	61,25	5,36	59,70	67,99	60,35	56,33	60,31
23,3	55,71	61,23	5,37	59,68	67,99	60,35	56,33	60,31
23,4	55,71	61,23	5,37	59,68	67,99	60,35	56,33	60,31
23,5	55,70	61,22	5,36	59,67	67,98	60,35	56,32	60,30
23,6	55,70	61,22	5,36	59,67	67,97	60,34	56,32	60,30
23,7	55,69	61,22	5,36	59,68	67,97	60,34	56,33	60,30
23,8	59,02	64,55	8,71	63,00	71,30	63,67	59,65	63,63
23,9	59,02	64,55	8,71	63,00	71,30	63,66	59,65	63,63
24	59,01	64,53	8,70	63,00	69,05	61,73	57,59	61,83
24,1	59,01	64,53	8,70	63,00	64,82	58,25	53,92	58,53
24,2	59,01	64,53	8,70	63,00	64,63	58,07	53,83	58,34
24,3	59,01	64,53	8,70	63,00	64,57	57,96	53,79	58,23
24,4	59,01	64,53	8,70	63,00	64,56	57,87	53,76	58,14
24,5	59,01	64,53	8,70	63,00	64,56	57,81	53,74	58,09
24,6	59,01	64,53	8,70	63,00	64,57	57,76	53,72	58,04
24,7	53,29	57,82	5,06	56,63	64,59	57,73	53,72	58,02
24,8	53,29	57,82	5,06	56,63	64,56	57,66	53,68	57,96
24,9	53,21	57,72	5,02	56,53	64,56	57,63	53,66	57,93
25	53,14	57,67	5,02	56,48	64,54	57,60	53,64	57,89
25,1	53,14	57,67	5,02	56,48	64,55	57,58	53,63	57,88
25,2	53,14	57,67	5,02	56,48	64,55	57,55	53,62	57,86
25,3	53,14	57,67	5,02	56,48	64,55	57,54	53,62	57,84
25,4	53,14	57,67	5,03	56,46	64,54	57,53	53,61	57,82
25,5	53,14	57,67	5,03	56,46	64,53	57,51	53,60	57,80
25,6	53,12	57,66	5,03	56,45	64,53	57,50	53,59	57,79
25,7	53,06	57,62	5,01	56,42	64,52	57,48	53,59	57,78
25,8	53,06	57,62	5,01	56,42	64,51	57,47	53,57	57,77
25,9	53,02	57,60	5,02	56,40	64,49	57,44	53,55	57,75
26	53,02	57,60	5,02	56,40	64,47	57,41	53,54	57,73
26,1	52,97	57,57	5,01	56,37	64,47	57,40	53,53	57,71
26,2	52,97	57,57	5,01	56,37	64,46	57,39	53,52	57,70
26,3	52,94	57,54	5,01	56,34	64,43	57,37	53,51	57,69
26,4	52,92	57,53	5,00	56,33	64,42	57,35	53,49	57,68
26,5	52,92	57,53	5,00	56,33	64,42	57,34	53,48	57,66
26,6	52,88	57,51	5,01	56,31	64,41	57,32	53,47	57,65
26,7	52,88	57,51	5,01	56,31	64,40	57,30	53,46	57,63
26,8	52,86	57,49	5,00	56,29	64,38	57,29	53,45	57,62
26,9	52,86	57,49	5,00	56,29	64,37	57,28	53,44	57,61
27	52,82	57,46	4,99	56,25	64,36	57,26	53,42	57,60
27,1	52,79	57,44	4,99	56,24	64,34	57,24	53,41	57,58
27,2	52,79	57,44	4,99	56,24	64,33	57,23	53,40	57,57
27,3	52,75	57,41	4,97	56,22	64,32	57,22	53,39	57,56
27,4	52,75	57,41	4,97	56,22	64,31	57,21	53,38	57,55
27,5	52,73	57,39	4,97	56,19	64,29	57,19	53,37	57,54
27,6	52,73	57,39	4,97	56,19	64,27	57,18	53,36	57,52
27,7	52,72	57,38	4,99	56,18	64,26	57,17	53,35	57,51
27,8	52,69	57,35	4,99	56,16	64,25	57,16	53,35	57,51
27,9	52,69	57,35	4,99	56,16	64,24	57,15	53,33	57,49
28	52,66	57,32	4,99	56,13	64,23	57,13	53,32	57,48
28,1	52,66	57,32	4,99	56,13	64,22	57,13	53,31	57,47
28,2	52,65	57,30	4,98	56,12	64,19	57,12	53,30	57,46
28,3	52,65	57,30	4,98	56,12	64,18	57,11	53,29	57,45
28,4	52,63	57,29	4,98	56,10	64,17	57,10	53,28	57,44
28,5	52,63	57,29	4,98	56,10	64,16	57,09	53,28	57,44
28,6	52,63	57,29	4,98	56,10	64,15	57,08	53,26	57,43
28,7	52,58	57,25	4,98	56,05	64,13	57,07	53,26	57,42
28,8	52,58	57,25	4,98	56,05	64,13	57,06	53,24	57,40
28,9	52,56	57,23	4,97	56,04	64,11	57,05	53,23	57,39
29	52,56	57,23	4,97	56,04	64,11	57,04	53,23	57,39
29,1	52,54	57,21	4,97	56,02	64,10	57,04	53,22	57,38
29,2	52,52	57,19	4,97	56,00	64,09	57,02	53,21	57,37
29,3	52,52	57,19	4,97	56,00	64,08	57,01	53,20	57,36
29,4	52,51	57,18	4,96	56,00	64,07	57,00	53,19	57,35
29,5	52,51	57,18	4,96	56,00	64,06	56,99	53,18	57,34
29,6	52,50	57,16	4,96	55,98	64,05	56,98	53,18	57,34
29,7	52,50	57,16	4,96	55,98	64,05	56,98	53,18	57,33
29,8	52,47	57,14	4,97	55,96	64,02	56,95	53,16	57,32
29,9	52,45	57,11	4,97	55,94	67,34	60,28	56,48	60,64
30	52,45	57,11	4,97	55,94	67,35	60,29	56,49	60,65
30,1	52,45	57,11	4,97	55,94	67,32	60,26	56,47	60,63
30,2	52,45	57,11	4,97	55,94	61,85	55,63	51,57	56,31
30,3	55,76	60,42	8,30	59,25	60,11	54,26	50,20	54,96
30,4	55,76	60,42	8,30	59,25	59,98	54,08	50,12	54,76
30,5	49,55	52,98	4,55	52,24	59,94	53,96	50,06	54,64
30,6	49,53	52,95	4,54	52,20	59,94	53,87	50,02	54,56
30,7	49,53	52,95	4,54	52,20	59,93	53,80	49,99	54,49
30,8	49,48	52,92	4,57	52,16	59,93	53,75	49,97	54,44
30,9	49,48	52,92	4,57	52,16	59,93	53,70	49,95	54,41
31	49,44	52,89	4,56	52,12	59,92	53,65	49,94	54,35
31,1	49,41	52,86	4,55	52,09	59,91	53,61	49,91	54,32
31,2	49,41	52,86	4,55	52,09	59,90	53,59	49,89	54,30
31,3	49,39	52,84	4,56	52,07	59,89	53,56	49,88	54,27
31,4	49,39	52,84	4,56	52,07	59,89	53,53	49,86	54,25
31,5	49,35	52,81	4,56	52,06	59,87	53,50	49,85	54,22
31,6	49,35	52,81	4,56	52,06	59,85	53,48	49,83	54,20
31,7	49,27	52,77	4,54	52,01	59,84	53,45	49,82	54,18
31,8	49,25	52,75	4,54	52,00	59,82	53,43	49,80	54,16
31,9	49,25	52,75	4,54	52,00	59,81	53,41	49,79	54,14
32	49,21	52,75	4,56	51,98	59,80	53,39	49,78	54,12
32,1	49,21	52,75	4,56	51,98	59,76	53,35	49,74	54,08
32,2	49,16	52,70	4,55	51,94	59,73	53,32	49,72	54,06
32,3	49,16	52,70	4,55	51,94	59,71	53,30	49,70	54,03
32,4	49,12	52,67	4,54	51,91	59,69	53,28	49,69	54,02
32,5	49,09	52,64	4,53	51,88	59,68	53,27	49,68	54,01
32,6	49,09	52,64	4,53	51,88	59,67	53,25	49,67	53,99
32,7	49,04	52,60	4,53	51,83	59,65	53,22	49,64	53,96
32,8	49,04	52,60	4,53	51,83	59,63	53,20	49,63	53,95
32,9	48,99	52,56	4,53	51,80	59,61	53,18	49,61	53,93
33	48,99	52,56	4,53	51,80	59,57	53,15	49,58	53,90
33,1	48,96	52,53	4,52	51,78	59,55	53,14	49,57	53,89
33,2	48,91	52,48	4,52	51,74	59,52	53,11	49,54	53,86
33,3	48,91	52,48	4,52	51,74	59,51	53,10	49,54	53,85
33,4	48,88	52,44	4,50	51,70	59,48	53,07	49,51	53,82
33,5	48,88	52,44	4,50	51,70	59,46	53,05	49,49	53,81
33,6	48,84	52,41	4,50	51,68	59,44	53,03	49,47	53,78
33,7	48,84	52,41	4,50	51,68	59,42	53,01	49,45	53,77
33,8	48,80	52,37	4,50	51,63	59,40	53,00	49,44	53,75
33,9	48,76	52,33	4,50	51,60	59,38	52,98	49,43	53,73
34	48,76	52,33	4,50	51,60	59,37	52,96	49,41	53,72
34,1	48,72	52,29	4,51	51,57	59,35	52,94	49,39	53,71
34,2	48,72	52,29	4,51	51,57	59,33	52,93	49,39	53,69
34,3	48,67	52,24	4,50	51,52	59,32	52,92	49,38	53,68
34,4	48,67	52,24	4,50	51,52	59,31	52,90	49,36	53,66
34,5	48,64	52,22	4,50	51,50	59,29	52,88	49,35	53,66
34,6	48,62	52,20	4,50	51,47	59,27	52,87	49,34	53,64
34,7	48,62	52,20	4,50	51,47	59,25	52,86	49,33	53,63
34,8	48,58	52,16	4,50	51,44	59,24	52,84	49,32	53,61
34,9	48,58	52,16	4,50	51,44	59,21	52,82	49,30	53,60
35	48,54	52,12	4,47	51,40	59,18	52,80	49,27	53,58
35,1	48,54	52,12	4,47	51,40	59,16	52,79	49,26	53,57
35,2	48,52	52,10	4,48	51,37	59,15	52,77	49,24	53,55
35,3	48,49	52,08	4,48	51,35	59,13	52,76	49,23	53,54
35,4	48,49	52,08	4,48	51,35	59,11	52,74	49,21	53,52
35,5	48,45	52,04	4,47	51,31	59,10	52,72	49,20	53,50
35,6	48,45	52,04	4,47	51,31	59,10	52,71	49,19	53,49
35,7	48,45	52,04	4,47	51,31	59,06	52,69	49,17	53,47
35,8	48,45	52,04	4,47	51,31	59,06	52,68	49,16	53,46
35,9	51,73	55,32	7,81	54,60	62,37	56,00	52,49	56,78
36	51,70	55,30	7,80	54,58	62,36	55,99	52,48	56,78
36,1	51,70	55,30	7,80	54,58	59,07	53,18	49,54	54,17
36,2	51,70	55,30	7,80	54,58	54,61	49,52	45,76	50,68
36,3	51,70	55,30	7,80	54,58	54,40	49,28	45,62	50,41
36,4	45,07	47,24	4,04	47,02	54,36	49,14	45,56	50,26
36,5	45,07	47,24	4,04	47,02	54,33	49,02	45,50	50,15
36,6	44,95	47,14	4,02	46,91	54,34	48,95	45,48	50,08
36,7	44,95	47,14	4,02	46,91	54,32	48,88	45,45	50,01
36,8	44,95	47,14	4,02	46,91	54,31	48,82	45,42	49,95
36,9	44,81	47,05	4,03	46,81	54,29	48,76	45,38	49,89
37	44,81	47,05	4,03	46,81	54,29	48,72	45,36	49,86
37,1	44,76	47,01	4,04	46,78	54,27	48,68	45,34	49,82
37,2	44,62	46,94	4,00	46,70	54,27	48,63	45,32	49,80
37,3	44,62	46,94	4,00	46,70	54,24	48,60	45,29	49,76
37,4	44,62	46,94	4,00	46,70	54,22	48,56	45,27	49,73
37,5	44,62	46,94	4,00	46,70	54,20	48,53	45,24	49,70
37,6	44,57	46,91	4,00	46,68	54,17	48,49	45,21	49,66
37,7	44,57	46,91	4,00	46,68	54,13	48,45	45,19	49,63
37,8	44,50	46,83	4,00	46,61	54,10	48,41	45,16	49,60
37,9	44,44	46,80	4,02	46,57	54,07	48,38	45,14	49,57
38	44,44	46,80	4,02	46,57	54,06	48,35	45,12	49,55
38,1	44,37	46,75	4,02	46,53	54,02	48,32	45,09	49,52
38,2	44,37	46,75	4,02	46,53	53,98	48,29	45,06	49,49
38,3	44,37	46,75	4,02	46,53	53,96	48,27	45,05	49,46
38,4	44,37	46,75	4,02	46,53	53,93	48,22	45,01	49,43
38,5	44,21	46,61	4,00	46,40	53,91	48,21	45,00	49,41
38,6	44,21	46,61	4,00	46,40	53,88	48,18	44,98	49,39
38,7	44,21	46,61	4,00	46,40	53,87	48,14	44,96	49,37
38,8	44,17	46,59	4,00	46,38	53,85	48,12	44,94	49,36
38,9	44,17	46,59	4,00	46,38	53,83	48,09	44,91	49,34
39	44,11	46,56	4,00	46,36	53,80	48,06	44,89	49,30
39,1	44,11	46,56	4,00	46,36	53,77	48,04	44,87	49,28
39,2	44,06	46,50	3,98	46,30	53,74	48,01	44,84	49,25
39,3	44,02	46,46	3,98	46,27	53,71	47,97	44,81	49,22
39,4	44,02	46,46	3,98	46,27	53,65	47,95	44,77	49,18
39,5	43,89	46,27	3,96	46,07	53,61	47,91	44,74	49,15
39,6	43,89	46,27	3,96	46,07	53,55	47,87	44,71	49,10
39,7	43,89	46,27	3,96	46,07	53,49	47,82	44,66	49,05
39,8	43,89	46,27	3,96	46,07	53,46	47,76	44,62	49,02
39,9	43,79	46,18	3,96	46,00	53,42	47,74	44,60	48,99
40	43,76	46,15	3,95	45,97	53,38	47,70	44,57	48,96
40,1	43,76	46,15	3,95	45,97	53,36	47,68	44,55	48,95
40,2	43,70	46,10	3,95	45,92	53,34	47,66	44,54	48,92
40,3	43,70	46,10	3,95	45,92	53,31	47,65	44,53	48,89
40,4	43,68	46,05	3,94	45,87	53,29	47,63	44,50	48,88
40,5	43,68	46,05	3,94	45,87	53,27	47,61	44,48	48,86
40,6	43,64	46,04	3,95	45,85	53,27	47,61	44,48	48,85
40,7	43,62	46,04	3,94	45,86	53,29	47,61	44,48	48,85
40,8	43,62	46,04	3,94	45,86	53,26	47,60	44,47	48,84
40,9	43,58	46,00	3,93	45,82	53,23	47,58	44,45	48,81
41	43,58	46,00	3,93	45,82	53,22	47,56	44,44	48,80
41,1	43,55	45,97	3,94	45,79	53,20	47,55	44,43	48,79
41,2	43,55	45,97	3,94	45,79	53,19	47,53	44,41	48,77
41,3	43,53	45,95	3,93	45,77	53,18	47,52	44,40	48,76
41,4	43,48	45,93	3,93	45,75	53,18	47,49	44,38	48,75
41,5	43,48	45,93	3,93	45,75	53,18	47,49	44,38	48,75
41,6	43,44	45,92	3,93	45,75	53,14	47,46	44,36	48,73
41,7	43,44	45,92	3,93	45,75	53,11	47,44	44,33	48,70
41,8	43,41	45,87	3,92	45,71	56,43	50,76	47,65	52,03
41,9	43,41	45,87	3,92	45,71	56,40	50,74	47,64	52,01
42	46,71	49,17	7,24	49,01	55,50	49,95	46,82	51,27
42,1	46,68	49,14	7,26	48,97	48,26	43,86	40,55	45,51
42,2	46,68	49,14	7,26	48,97	47,92	43,57	40,36	45,16
42,3	46,68	49,14	7,26	48,97	47,82	43,37	40,25	44,94
42,4	46,68	49,14	7,26	48,97	47,81	43,24	40,20	44,81
42,5	46,68	49,14	7,26	48,97	47,77	43,14	40,14	44,70
42,6	46,68	49,14	7,26	48,97	47,77	43,06	40,10	44,63
42,7	39,33	40,44	3,46	40,71	47,75	42,99	40,06	44,56
42,8	39,30	40,40	3,46	40,67	47,73	42,93	40,03	44,51
42,9	39,30	40,40	3,46	40,67	47,70	42,88	40,00	44,45
43	39,21	40,35	3,44	40,62	47,69	42,83	39,97	44,41
43,1	39,21	40,35	3,44	40,62	47,66	42,79	39,94	44,36
43,2	39,11	40,29	3,43	40,56	47,64	42,75	39,91	44,33
43,3	39,11	40,29	3,43	40,56	47,61	42,70	39,88	44,29
43,4	39,06	40,25	3,42	40,52	47,57	42,65	39,84	44,24
43,5	38,98	40,19	3,43	40,46	47,54	42,62	39,82	44,20
43,6	38,98	40,19	3,43	40,46	47,51	42,58	39,79	44,17
43,7	38,91	40,14	3,43	40,41	47,49	42,55	39,78	44,14
43,8	38,91	40,14	3,43	40,41	47,46	42,52	39,75	44,11
43,9	38,82	40,08	3,43	40,35	47,42	42,49	39,72	44,07
44	38,80	40,07	3,44	40,33	47,40	42,45	39,69	44,05
44,1	38,80	40,07	3,44	40,33	47,36	42,41	39,66	44,01
44,2	38,72	40,01	3,45	40,28	47,34	42,38	39,64	43,98
44,3	38,72	40,01	3,45	40,28	47,29	42,34	39,60	43,94
44,4	38,65	39,94	3,46	40,21	47,26	42,31	39,57	43,91
44,5	38,65	39,94	3,46	40,21	47,23	42,30	39,56	43,88
44,6	38,61	39,91	3,45	40,18	47,20	42,26	39,54	43,85
44,7	38,61	39,91	3,45	40,18	47,17	42,21	39,50	43,82
44,8	38,61	39,91	3,45	40,18	47,13	42,18	39,47	43,79
44,9	38,50	39,79	3,41	40,08	47,10	42,14	39,44	43,76
45	38,50	39,79	3,41	40,08	47,08	42,12	39,43	43,74
45,1	38,48	39,79	3,42	40,06	47,04	42,09	39,39	43,71
45,2	38,48	39,79	3,42	40,06	47,00	42,05	39,36	43,68
45,3	38,41	39,67	3,42	39,96	46,93	42,01	39,31	43,63
45,4	38,36	39,63	3,41	39,91	46,91	41,99	39,29	43,59
45,5	38,36	39,63	3,41	39,91	46,92	42,00	39,31	43,59
45,6	38,27	39,59	3,40	39,88	46,89	41,96	39,28	43,56
45,7	38,27	39,59	3,40	39,88	46,85	41,91	39,23	43,54
45,8	38,23	39,54	3,40	39,84	46,80	41,88	39,21	43,50
45,9	38,23	39,54	3,40	39,84	46,76	41,85	39,18	43,46
46	38,17	39,48	3,40	39,76	46,73	41,82	39,15	43,43
46,1	38,12	39,43	3,39	39,71	46,69	41,80	39,13	43,41
46,2	38,12	39,43	3,39	39,71	46,68	41,79	39,12	43,39
46,3	38,08	39,40	3,39	39,70	46,67	41,76	39,09	43,37
46,4	38,08	39,40	3,39	39,70	46,65	41,74	39,07	43,35
46,5	38,08	39,40	3,39	39,70	46,62	41,72	39,06	43,34
46,6	38,08	39,40	3,39	39,70	46,61	41,71	39,05	43,33
46,7	37,98	39,32	3,39	39,61	46,56	41,68	39,02	43,29
46,8	37,92	39,27	3,38	39,56	46,54	41,65	38,99	43,27
46,9	37,92	39,27	3,38	39,56	46,52	41,62	38,97	43,25
47	37,89	39,25	3,37	39,55	46,50	41,61	38,96	43,23
47,1	37,89	39,25	3,37	39,55	46,48	41,59	38,94	43,20
47,2	37,85	39,21	3,38	39,51	46,45	41,58	38,93	43,19
47,3	37,85	39,21	3,38	39,51	46,45	41,56	38,92	43,19
47,4	37,79	39,18	3,36	39,48	46,43	41,54	38,90	43,17
47,5	37,77	39,16	3,37	39,46	46,40	41,50	38,87	43,14
47,6	37,77	39,16	3,37	39,46	46,37	41,48	38,84	43,11
47,7	37,71	39,11	3,37	39,41	46,37	41,46	38,83	43,10
47,8	37,71	39,11	3,37	39,41	46,35	41,44	38,82	43,08
47,9	37,68	39,08	3,37	39,38	49,67	44,77	42,14	46,40
48	37,68	39,08	3,37	39,38	49,65	44,73	42,12	46,39
48,1	40,97	42,39	6,70	42,70	49,63	44,71	42,10	46,38
48,2	40,94	42,37	6,71	42,68	44,99	40,78	38,01	42,55
48,3	40,94	42,37	6,71	42,68	40,77	37,36	34,49	39,14
48,4	36,53	37,38	4,45	37,70	40,55	37,09	34,33	38,84
48,5	36,53	37,38	4,45	37,70	40,47	36,91	34,24	38,66
48,6	33,34	33,78	2,87	34,11	40,42	36,78	34,16	38,52
48,7	33,34	33,78	2,87	34,11	40,41	36,70	34,13	38,43
48,8	33,26	33,73	2,87	34,06	40,41	36,62	34,08	38,36
48,9	33,15	33,68	2,89	34,01	40,40	36,55	34,05	38,30
49	33,15	33,68	2,89	34,01	40,39	36,49	34,02	38,25
49,1	33,04	33,64	2,87	33,97	40,37	36,43	33,99	38,21
49,2	33,04	33,64	2,87	33,97	40,33	36,38	33,95	38,14
49,3	32,99	33,61	2,85	33,93	40,30	36,34	33,92	38,09
49,4	32,99	33,61	2,85	33,93	40,27	36,30	33,88	38,04
49,5	32,91	33,55	2,87	33,87	40,24	36,26	33,85	38,00
49,6	32,83	33,52	2,87	33,83	40,22	36,22	33,83	37,96
49,7	32,83	33,52	2,87	33,83	40,18	36,17	33,80	37,93
49,8	32,73	33,46	2,87	33,77	40,15	36,13	33,77	37,90
49,9	32,73	33,46	2,87	33,77	40,12	36,10	33,73	37,86
50	32,61	33,39	2,86	33,69	40,09	36,06	33,70	37,82
50,1	32,61	33,39	2,86	33,69	40,06	36,03	33,68	37,80
50,2	32,61	33,39	2,86	33,69	40,03	36,00	33,65	37,75
50,3	32,54	33,33	2,87	33,62	39,99	35,97	33,63	37,72
50,4	32,54	33,33	2,87	33,62	39,95	35,93	33,59	37,68
50,5	32,51	33,30	2,85	33,60	39,92	35,90	33,56	37,65
50,6	32,51	33,30	2,85	33,60	39,89	35,87	33,53	37,62
50,7	32,34	33,19	2,82	33,47	39,86	35,84	33,51	37,58
50,8	32,27	33,13	2,84	33,41	39,82	35,81	33,48	37,55
50,9	32,27	33,13	2,84	33,41	39,80	35,78	33,46	37,52
51	32,22	33,10	2,84	33,38	39,76	35,75	33,43	37,49
51,1	32,22	33,10	2,84	33,38	39,72	35,71	33,40	37,45
51,2	32,16	33,05	2,82	33,32	39,70	35,69	33,38	37,42
51,3	32,16	33,05	2,82	33,32	39,69	35,66	33,36	37,41
51,4	32,10	33,03	2,82	33,31	39,69	35,64	33,35	37,40
51,5	32,05	33,01	2,81	33,29	39,66	35,61	33,33	37,37
51,6	32,05	33,01	2,81	33,29	39,64	35,57	33,30	37,36
51,7	32,01	32,95	2,79	33,21	39,60	35,58	33,29	37,32
51,8	32,01	32,95	2,79	33,21	39,57	35,55	33,27	37,30
51,9	31,93	32,89	2,78	33,15	39,55	35,52	33,25	37,27
52	31,93	32,89	2,78	33,15	39,52	35,50	33,23	37,25
52,1	31,92	32,88	2,79	33,16	39,50	35,48	33,21	37,22
52,2	31,88	32,85	2,80	33,11	39,47	35,45	33,18	37,20
52,3	31,88	32,85	2,80	33,11	39,43	35,43	33,16	37,17
52,4	31,82	32,81	2,79	33,05	39,40	35,40	33,13	37,14
52,5	31,82	32,81	2,79	33,05	39,39	35,38	33,11	37,12
52,6	31,76	32,76	2,79	33,01	39,36	35,35	33,08	37,09
52,7	31,76	32,76	2,79	33,01	39,35	35,34	33,08	37,08
52,8	31,75	32,76	2,78	33,00	39,32	35,31	33,05	37,04
52,9	31,68	32,71	2,79	32,95	39,28	35,28	33,02	37,02
53	31,68	32,71	2,79	32,95	39,26	35,26	33,00	37,00
53,1	31,68	32,71	2,79	32,95	39,25	35,25	32,99	36,99
53,2	31,68	32,71	2,79	32,95	39,24	35,24	32,98	36,97
53,3	31,62	32,67	2,78	32,91	39,22	35,22	32,97	36,96
53,4	31,62	32,67	2,78	32,91	39,19	35,20	32,94	36,93
53,5	31,59	32,63	2,77	32,87	39,19	35,20	32,94	36,92
53,6	31,54	32,61	2,77	32,84	39,18	35,18	32,93	36,91
53,7	31,54	32,61	2,77	32,84	39,17	35,15	32,91	36,90
53,8	31,50	32,58	2,77	32,82	39,15	35,14	32,90	36,89
53,9	31,50	32,58	2,77	32,82	39,13	35,12	32,88	36,87
54	34,81	35,91	6,10	36,15	42,45	38,42	36,19	40,19
54,1	34,81	35,91	6,10	36,15	42,44	38,42	36,19	40,17
54,2	34,79	35,87	6,09	36,10	34,61	31,95	29,38	33,50
54,3	27,09	28,10	2,36	27,74	33,11	30,77	28,23	32,27
54,4	27,09	28,10	2,36	27,74	32,92	30,50	28,07	32,01
54,5	26,91	27,91	2,28	27,54	32,85	30,33	27,97	31,84
54,6	26,91	27,91	2,28	27,54	32,82	30,21	27,90	31,72
54,7	26,91	27,91	2,28	27,54	32,80	30,12	27,84	31,62
54,8	26,91	27,91	2,28	27,54	32,78	30,03	27,80	31,55
54,9	26,65	27,73	2,28	27,37	32,76	29,97	27,77	31,49
55	26,58	27,69	2,29	27,34	32,75	29,92	27,73	31,44
55,1	26,58	27,69	2,29	27,34	32,72	29,87	27,69	31,39
55,2	26,50	27,64	2,30	27,29	32,70	29,82	27,66	31,33
55,3	26,50	27,64	2,30	27,29	32,69	29,78	27,63	31,29
55,4	26,41	27,61	2,29	27,25	32,66	29,73	27,60	31,24
55,5	26,41	27,61	2,29	27,25	32,64	29,69	27,58	31,21
55,6	26,32	27,55	2,29	27,19	32,61	29,65	27,54	31,17
55,7	26,29	27,54	2,29	27,18	32,59	29,62	27,52	31,13
55,8	26,29	27,54	2,29	27,18	32,58	29,59	27,51	31,12
55,9	26,21	27,50	2,27	27,13	32,55	29,55	27,47	31,08
56	26,21	27,50	2,27	27,13	32,53	29,52	27,45	31,05
56,1	26,14	27,47	2,27	27,09	32,50	29,50	27,43	31,02
56,2	26,11	27,45	2,25	27,07	32,49	29,47	27,42	31,00
56,3	26,11	27,45	2,25	27,07	32,48	29,45	27,40	30,98
56,4	26,04	27,41	2,28	27,04	32,43	29,40	27,36	30,94
56,5	26,04	27,41	2,28	27,04	32,40	29,38	27,33	30,91
56,6	26,00	27,39	2,27	27,00	32,39	29,36	27,32	30,89
56,7	26,00	27,39	2,27	27,00	32,37	29,34	27,30	30,86
56,8	25,95	27,36	2,27	26,97	32,35	29,31	27,29	30,83
56,9	25,93	27,34	2,27	26,96	32,32	29,28	27,26	30,81
57	25,93	27,34	2,27	26,96	32,29	29,25	27,23	30,77
57,1	25,79	27,26	2,27	26,87	32,27	29,22	27,20	30,75
57,2	25,79	27,26	2,27	26,87	32,27	29,19	27,19	30,73
57,3	25,79	27,26	2,27	26,87	32,24	29,16	27,17	30,71
57,4	25,79	27,26	2,27	26,87	32,21	29,14	27,15	30,68
57,5	25,76	27,24	2,26	26,84	32,20	29,13	27,13	30,66
57,6	25,70	27,22	2,24	26,81	32,18	29,10	27,11	30,65
57,7	25,70	27,22	2,24	26,81	32,17	29,08	27,10	30,63
57,8	25,66	27,18	2,25	26,78	32,13	29,06	27,08	30,60
57,9	25,66	27,18	2,25	26,78	32,10	29,04	27,06	30,58
58	25,65	27,17	2,25	26,76	32,10	29,05	27,07	30,57
58,1	25,65	27,17	2,25	26,76	32,09	29,03	27,06	30,56
58,2	25,63	27,17	2,24	26,75	32,08	29,01	27,03	30,54
58,3	25,58	27,13	2,23	26,71	32,05	29,00	27,02	30,52
58,4	25,58	27,13	2,23	26,71	32,03	28,98	27,00	30,49
58,5	25,54	27,10	2,22	26,68	32,01	28,97	26,99	30,47
58,6	25,54	27,10	2,22	26,68	32,00	28,95	26,98	30,45
58,7	25,51	27,09	2,21	26,66	31,99	28,94	26,97	30,45
58,8	25,51	27,09	2,21	26,66	31,98	28,92	26,95	30,43
58,9	25,44	27,05	2,22	26,63	31,97	28,91	26,94	30,43
59	25,44	27,04	2,21	26,62	31,95	28,90	26,93	30,41
59,1	25,44	27,04	2,21	26,62	31,93	28,89	26,92	30,39
59,2	25,40	27,01	2,21	26,59	31,93	28,88	26,90	30,38
59,3	25,40	27,01	2,21	26,59	31,90	28,86	26,89	30,36
59,4	25,35	27,00	2,21	26,59	31,91	28,84	26,88	30,36
59,5	25,35	27,00	2,21	26,59	31,90	28,82	26,87	30,35
59,6	25,35	26,99	2,21	26,55	31,88	28,82	26,86	30,33
59,7	25,30	26,96	2,22	26,52	31,84	28,81	26,84	30,28
59,8	25,30	26,96	2,22	26,52	31,83	28,79	26,82	30,27
59,9	28,63	30,28	5,55	29,84	35,15	32,11	30,15	33,60
60	28,63	30,28	5,55	29,84	35,14	32,10	30,14	33,58
60,1	28,60	30,27	5,55	29,83	30,94	28,42	26,39	29,67
60,2	28,60	30,27	5,55	29,83	26,76	24,90	22,81	25,96
60,3	28,60	30,27	5,55	29,83	26,50	24,60	22,61	25,69
60,4	21,36	23,58	1,88	22,62	26,41	24,42	22,50	25,52
60,5	21,36	23,58	1,88	22,62	26,35	24,30	22,43	25,40
60,6	21,24	23,46	1,87	22,52	26,33	24,19	22,38	25,32
60,7	21,24	23,46	1,87	22,52	26,31	24,11	22,33	25,24
60,8	21,21	23,42	1,86	22,49	26,30	24,04	22,29	25,18
60,9	21,21	23,42	1,86	22,49	26,27	23,99	22,26	25,13
61	21,12	23,36	1,87	22,44	26,26	23,94	22,23	25,09
61,1	21,05	23,31	1,86	22,39	26,23	23,88	22,19	25,04
61,2	21,05	23,31	1,86	22,39	26,22	23,84	22,16	25,00
61,3	21,05	23,31	1,86	22,39	26,21	23,81	22,14	24,97
61,4	21,05	23,31	1,86	22,39	26,20	23,78	22,13	24,95
61,5	20,98	23,27	1,87	22,36	26,19	23,74	22,10	24,91
61,6	20,98	23,27	1,87	22,36	26,18	23,72	22,09	24,89
61,7	20,93	23,25	1,87	22,34	26,16	23,69	22,07	24,87
61,8	20,88	23,22	1,87	22,31	26,13	23,66	22,04	24,83
61,9	20,88	23,22	1,87	22,31	26,12	23,63	22,02	24,80
62	20,86	23,21	1,87	22,30	26,11	23,61	22,01	24,79
62,1	20,86	23,21	1,87	22,30	26,10	23,59	22,00	24,78
62,2	20,82	23,19	1,87	22,28	26,08	23,57	21,99	24,75
62,3	20,77	23,17	1,87	22,26	26,07	23,55	21,97	24,73
62,4	20,77	23,17	1,87	22,26	26,07	23,54	21,96	24,71
62,5	20,73	23,14	1,87	22,23	26,05	23,51	21,94	24,69
62,6	20,73	23,14	1,87	22,23	26,03	23,48	21,93	24,68
62,7	20,72	23,14	1,87	22,22	26,02	23,47	21,92	24,66
62,8	20,72	23,14	1,87	22,22	26,00	23,45	21,90	24,63
62,9	20,72	23,14	1,87	22,22	25,99	23,44	21,89	24,61
63	20,66	23,09	1,87	22,19	25,99	23,42	21,88	24,60
63,1	20,66	23,09	1,87	22,19	26,00	23,42	21,89	24,60
63,2	20,64	23,08	1,87	22,17	25,98	23,40	21,88	24,58
63,3	20,64	23,08	1,87	22,17	25,97	23,39	21,86	24,56
63,4	20,59	23,05	1,86	22,15	25,95	23,36	21,84	24,54
63,5	20,59	23,05	1,86	22,15	25,93	23,34	21,82	24,52
63,6	20,57	23,04	1,85	22,14	25,94	23,33	21,82	24,51
63,7	20,55	23,04	1,86	22,13	25,93	23,33	21,81	24,51
63,8	20,55	23,04	1,86	22,13	25,91	23,31	21,80	24,49
63,9	20,54	23,03	1,85	22,12	25,90	23,30	21,79	24,49
64	20,54	23,03	1,85	22,12	25,90	23,29	21,78	24,47
64,1	20,51	23,02	1,84	22,11	25,90	23,28	21,78	24,46
64,2	20,51	23,02	1,84	22,11	25,89	23,28	21,78	24,46
64,3	20,50	23,01	1,84	22,10	25,89	23,27	21,77	24,45
64,4	20,47	23,00	1,84	22,08	25,86	23,24	21,74	24,42
64,5	20,47	23,00	1,84	22,08	25,87	23,24	21,75	24,42
64,6	20,46	22,99	1,83	22,08	25,86	23,23	21,73	24,41
64,7	20,46	22,99	1,83	22,08	25,85	23,21	21,72	24,40
64,8	20,45	22,98	1,84	22,07	25,85	23,21	21,72	24,40
64,9	20,45	22,98	1,84	22,07	25,84	23,21	21,72	24,39
65	20,44	22,97	1,84	22,06	25,83	23,17	21,70	24,38
65,1	20,39	22,95	1,85	22,06	25,84	23,16	21,70	24,39
65,2	20,39	22,95	1,85	22,06	25,86	23,18	21,71	24,39
65,3	20,40	22,96	1,84	22,06	25,84	23,16	21,70	24,37
65,4	20,40	22,96	1,84	22,06	25,82	23,16	21,70	24,36
65,5	20,39	22,95	1,85	22,04	25,81	23,16	21,69	24,34
65,6	20,39	22,95	1,85	22,04	25,81	23,16	21,69	24,34
65,7	20,38	22,95	1,85	22,03	25,80	23,14	21,68	24,33
65,8	20,36	22,93	1,84	22,02	29,12	26,46	25,00	27,65
65,9	20,36	22,93	1,84	22,02	29,12	26,46	24,99	27,64
66	23,69	26,26	5,18	25,35	27,76	25,07	23,69	26,16
66,1	23,69	26,26	5,18	25,35	22,86	20,20	19,09	21,03
66,2	23,69	26,26	5,18	25,35	22,62	19,96	18,91	20,83
66,3	23,69	26,26	5,18	25,35	22,51	19,80	18,81	20,69
66,4	23,69	26,26	5,18	25,35	22,44	19,70	18,75	20,58
66,5	23,69	26,26	5,18	25,35	22,40	19,62	18,70	20,50
66,6	23,69	26,26	5,18	25,35	22,37	19,54	18,66	20,45
66,7	18,52	21,47	1,72	20,26	22,35	19,49	18,64	20,41
66,8	18,52	21,47	1,72	20,26	22,33	19,44	18,61	20,37
66,9	18,41	21,36	1,65	20,15	22,31	19,40	18,59	20,34
67	18,41	21,36	1,65	20,15	22,30	19,37	18,57	20,31
67,1	18,37	21,27	1,64	20,07	22,29	19,35	18,56	20,28
67,2	18,37	21,27	1,64	20,07	22,27	19,31	18,54	20,25
67,3	18,37	21,27	1,64	20,07	22,27	19,29	18,53	20,24
67,4	18,34	21,23	1,64	20,03	22,26	19,27	18,52	20,22
67,5	18,34	21,23	1,64	20,03	22,25	19,25	18,51	20,21
67,6	18,34	21,21	1,64	20,02	22,25	19,23	18,50	20,19
67,7	18,34	21,21	1,64	20,02	22,25	19,22	18,50	20,18
67,8	18,35	21,22	1,65	20,02	22,24	19,20	18,48	20,16
67,9	18,35	21,22	1,65	20,02	22,23	19,19	18,48	20,15
68	18,35	21,22	1,65	20,02	22,22	19,18	18,47	20,14
68,1	18,33	21,19	1,65	19,99	22,22	19,16	18,46	20,12
68,2	18,33	21,19	1,65	19,99	22,21	19,15	18,45	20,10
68,3	18,32	21,17	1,65	19,98	22,20	19,14	18,45	20,09
68,4	18,31	21,16	1,65	19,97	22,19	19,12	18,44	20,08
68,5	18,31	21,16	1,65	19,97	22,18	19,10	18,43	20,06
68,6	18,30	21,15	1,64	19,96	22,16	19,08	18,41	20,04
68,7	18,30	21,15	1,64	19,96	22,16	19,07	18,40	20,03
68,8	18,29	21,13	1,63	19,95	22,15	19,05	18,40	20,02
68,9	18,29	21,13	1,63	19,95	22,15	19,05	18,40	20,02
69	18,28	21,13	1,64	19,94	22,15	19,04	18,39	20,00
69,1	18,27	21,12	1,63	19,93	22,14	19,03	18,38	20,00
69,2	18,27	21,12	1,63	19,93	22,14	19,02	18,38	19,99
69,3	18,26	21,11	1,63	19,92	22,13	19,01	18,37	19,98
69,4	18,26	21,11	1,63	19,92	22,13	19,01	18,36	19,97
69,5	18,26	21,11	1,63	19,92	22,12	18,99	18,36	19,96
69,6	18,26	21,11	1,63	19,92	22,11	18,99	18,35	19,96
69,7	18,25	21,10	1,63	19,91	22,11	18,98	18,35	19,96
69,8	18,25	21,09	1,62	19,90	22,11	18,98	18,35	19,95
69,9	18,25	21,09	1,62	19,90	22,11	18,97	18,35	19,95
70	18,24	21,09	1,63	19,89	22,11	18,97	18,35	19,94
70,1	18,24	21,09	1,63	19,89	22,11	18,97	18,35	19,94
70,2	18,24	21,09	1,63	19,89	22,11	18,96	18,34	19,94
70,3	18,24	21,09	1,63	19,89	22,10	18,96	18,34	19,93
70,4	18,23	21,08	1,62	19,89	22,10	18,96	18,34	19,93
70,5	18,23	21,07	1,62	19,88	22,10	18,96	18,34	19,93
70,6	18,23	21,07	1,62	19,88	22,10	18,96	18,34	19,93
70,7	18,23	21,07	1,62	19,88	22,09	18,95	18,33	19,92
70,8	18,23	21,07	1,62	19,88	22,09	18,94	18,33	19,91
70,9	18,22	21,07	1,62	19,88	22,09	18,94	18,33	19,92
71	18,22	21,07	1,62	19,88	22,09	18,94	18,33	19,91
71,1	18,22	21,07	1,62	19,88	22,10	18,94	18,33	19,91
71,2	18,21	21,06	1,62	19,87	22,09	18,94	18,33	19,91
71,3	18,21	21,06	1,62	19,87	22,09	18,94	18,33	19,90
71,4	18,21	21,06	1,62	19,86	22,09	18,93	18,33	19,90
71,5	18,21	21,06	1,62	19,86	22,10	18,93	18,33	19,90
71,6	18,21	21,06	1,62	19,86	22,10	18,93	18,33	19,90
71,7	18,21	21,06	1,62	19,86	22,10	18,93	18,33	19,90
71,8	18,21	21,06	1,62	19,86	22,10	18,93	18,33	19,90
71,9	18,21	21,05	1,63	19,86	25,43	22,26	21,66	23,23
72	18,21	21,05	1,63	19,86	25,43	22,26	21,66	23,23
72,1	21,53	24,38	4,97	23,19	25,43	22,26	21,66	23,22
72,2	21,53	24,38	4,97	23,19	23,65	20,28	20,02	21,16
72,3	21,53	24,38	4,97	23,19	21,30	17,70	17,92	18,47
72,4	21,53	24,38	4,97	23,19	21,26	17,64	17,90	18,42
72,5	19,22	21,86	1,69	20,26	21,23	17,61	17,88	18,39
72,6	19,35	21,80	1,66	20,19	21,20	17,57	17,86	18,35
72,7	19,35	21,80	1,66	20,19	21,17	17,54	17,83	18,32
72,8	19,35	21,80	1,66	20,19	21,16	17,52	17,82	18,30
72,9	19,35	21,80	1,66	20,19	21,16	17,50	17,82	18,28
73	19,41	21,79	1,67	20,17	21,15	17,49	17,82	18,26
73,1	19,41	21,79	1,67	20,17	21,15	17,48	17,81	18,25
73,2	19,48	21,77	1,66	20,14	21,14	17,47	17,81	18,24
73,3	19,48	21,77	1,66	20,14	21,16	17,47	17,82	18,24
73,4	19,48	21,77	1,66	20,14	21,15	17,46	17,82	18,23
73,5	19,52	21,76	1,66	20,13	21,14	17,44	17,81	18,21
73,6	19,52	21,76	1,66	20,13	21,13	17,44	17,80	18,20
73,7	19,56	21,74	1,66	20,11	21,13	17,43	17,80	18,20
73,8	19,56	21,74	1,66	20,11	21,13	17,42	17,80	18,19
73,9	19,56	21,74	1,66	20,11	21,13	17,42	17,80	18,19
74	19,58	21,72	1,65	20,09	21,12	17,41	17,79	18,18
74,1	19,58	21,72	1,65	20,09	21,11	17,40	17,78	18,16
74,2	19,60	21,71	1,64	20,07	21,12	17,39	17,78	18,16
74,3	19,60	21,71	1,64	20,07	21,11	17,39	17,78	18,15
74,4	19,60	21,71	1,64	20,07	21,11	17,38	17,78	18,15
74,5	19,61	21,70	1,63	20,06	21,10	17,37	17,77	18,14
74,6	19,61	21,70	1,63	20,06	21,09	17,37	17,77	18,13
74,7	19,62	21,69	1,64	20,05	21,09	17,36	17,76	18,13
74,8	19,62	21,69	1,64	20,05	21,08	17,36	17,76	18,12
74,9	19,62	21,69	1,64	20,05	21,09	17,36	17,76	18,12
75	19,62	21,69	1,64	20,05	21,09	17,36	17,76	18,12
75,1	19,63	21,69	1,64	20,05	21,09	17,35	17,76	18,11
75,2	19,65	21,68	1,63	20,04	21,08	17,35	17,76	18,11
75,3	19,65	21,68	1,63	20,04	21,08	17,35	17,76	18,11
75,4	19,66	21,68	1,64	20,04	21,09	17,35	17,77	18,11
75,5	19,66	21,68	1,64	20,04	21,07	17,34	17,76	18,10
75,6	19,66	21,67	1,64	20,03	21,08	17,34	17,76	18,10
75,7	19,66	21,67	1,64	20,03	21,08	17,34	17,76	18,10
75,8	19,66	21,67	1,64	20,03	21,08	17,34	17,76	18,09
75,9	19,67	21,67	1,64	20,03	21,08	17,34	17,76	18,10
76	19,67	21,67	1,64	20,03	21,07	17,33	17,76	18,09
76,1	19,67	21,67	1,64	20,03	21,07	17,33	17,76	18,09
76,2	19,67	21,67	1,64	20,03	21,07	17,33	17,75	18,09
76,3	19,68	21,66	1,64	20,02	21,08	17,33	17,75	18,09
76,4	19,68	21,66	1,64	20,02	21,07	17,33	17,75	18,08
76,5	19,69	21,66	1,64	20,02	21,07	17,33	17,75	18,08
76,6	19,68	21,66	1,64	20,01	21,07	17,33	17,75	18,08
76,7	19,68	21,66	1,64	20,01	21,07	17,32	17,75	18,08
76,8	19,68	21,65	1,63	20,01	21,07	17,32	17,74	18,08
76,9	19,68	21,65	1,63	20,01	21,07	17,32	17,74	18,08
77	19,67	21,64	1,63	19,99	21,07	17,32	17,74	18,08
77,1	19,67	21,64	1,63	19,99	21,07	17,32	17,74	18,08
77,2	19,67	21,64	1,63	19,99	21,07	17,32	17,75	18,08
77,3	19,68	21,64	1,63	19,99	21,06	17,32	17,74	18,08
77,4	19,68	21,64	1,63	19,99	21,07	17,32	17,74	18,08
77,5	19,68	21,63	1,63	19,99	21,06	17,31	17,74	18,07
77,6	19,68	21,63	1,63	19,99	21,06	17,31	17,73	18,07
77,7	19,68	21,63	1,63	19,99	21,06	17,31	17,73	18,07
77,8	19,68	21,63	1,63	19,98	21,06	17,31	17,73	18,07
77,9	19,68	21,63	1,63	19,98	21,07	17,31	17,73	18,07
78	19,69	21,62	1,63	19,98	21,07	17,31	17,73	18,07
78,1	19,69	21,62	1,63	19,98	21,06	17,31	17,73	18,07
78,2	23,01	24,94	4,96	23,30	24,40	20,64	21,06	21,40
78,3	23,01	24,94	4,96	23,30	24,39	20,64	21,06	21,40
78,4	23,01	24,93	4,96	23,30	22,67	18,53	19,60	19,18
78,5	23,01	24,93	4,96	23,30	22,34	17,90	19,28	18,50
78,6	22,69	24,09	1,93	22,03	22,51	18,00	19,39	18,58
78,7	22,92	24,18	1,82	22,08	22,60	18,07	19,45	18,63
78,8	22,92	24,18	1,82	22,08	22,66	18,12	19,48	18,67
78,9	22,92	24,18	1,82	22,08	22,69	18,15	19,50	18,69
79	22,92	24,18	1,82	22,08	22,72	18,18	19,52	18,71
79,1	23,03	24,22	1,81	22,10	22,74	18,20	19,53	18,72
79,2	23,03	24,22	1,81	22,10	22,75	18,22	19,54	18,72
79,3	23,03	24,22	1,81	22,10	22,76	18,23	19,56	18,73
79,4	23,16	24,26	1,79	22,11	22,76	18,25	19,56	18,73
79,5	23,16	24,26	1,79	22,11	22,76	18,25	19,56	18,73
79,6	23,18	24,26	1,79	22,11	22,77	18,26	19,56	18,73
79,7	23,18	24,26	1,79	22,11	22,76	18,27	19,56	18,73
79,8	23,26	24,28	1,79	22,12	22,76	18,27	19,56	18,74
79,9	23,26	24,28	1,79	22,12	22,77	18,28	19,57	18,74
80	23,26	24,28	1,79	22,12	22,77	18,28	19,58	18,74
80,1	23,29	24,29	1,80	22,13	22,78	18,30	19,58	18,75
80,2	23,29	24,29	1,80	22,13	22,78	18,30	19,58	18,74
80,3	23,35	24,30	1,79	22,13	22,77	18,28	19,57	18,74
80,4	23,35	24,30	1,79	22,13	22,77	18,29	19,57	18,74
80,5	23,35	24,30	1,79	22,13	22,78	18,30	19,58	18,74
80,6	23,37	24,29	1,78	22,13	22,77	18,30	19,57	18,73
80,7	23,37	24,29	1,78	22,13	22,77	18,30	19,57	18,73
80,8	23,39	24,29	1,78	22,11	22,77	18,30	19,57	18,73
80,9	23,39	24,29	1,78	22,11	22,78	18,31	19,58	18,74
81	23,39	24,29	1,78	22,11	22,77	18,30	19,57	18,73
81,1	23,39	24,29	1,78	22,11	22,76	18,30	19,57	18,73
81,2	23,41	24,29	1,79	22,11	22,77	18,31	19,57	18,73
81,3	23,42	24,28	1,77	22,09	22,76	18,30	19,57	18,73
81,4	23,42	24,28	1,77	22,09	22,78	18,32	19,58	18,74
81,5	23,42	24,28	1,77	22,09	22,78	18,32	19,58	18,74
81,6	23,42	24,28	1,77	22,09	22,77	18,32	19,58	18,74
81,7	23,44	24,28	1,78	22,09	22,77	18,32	19,58	18,74
81,8	23,44	24,28	1,78	22,09	22,78	18,33	19,58	18,74
81,9	23,45	24,28	1,78	22,09	22,77	18,32	19,58	18,74
82	23,45	24,28	1,78	22,09	22,74	18,30	19,56	18,72
82,1	23,45	24,28	1,78	22,09	22,73	18,30	19,55	18,72
82,2	23,45	24,27	1,77	22,07	22,74	18,31	19,56	18,72
82,3	23,45	24,27	1,77	22,07	22,74	18,30	19,55	18,72
82,4	23,47	24,27	1,76	22,07	22,74	18,31	19,56	18,71
82,5	23,47	24,27	1,76	22,07	22,74	18,31	19,56	18,72
82,6	23,47	24,27	1,76	22,07	22,74	18,31	19,56	18,72
82,7	23,47	24,27	1,77	22,07	22,74	18,31	19,56	18,72
82,8	23,47	24,27	1,77	22,07	22,73	18,30	19,55	18,71
82,9	23,46	24,25	1,77	22,05	22,73	18,30	19,55	18,71
83	23,46	24,25	1,77	22,05	22,72	18,30	19,54	18,71
83,1	23,46	24,25	1,77	22,05	22,72	18,30	19,55	18,71
83,2	23,46	24,25	1,77	22,05	22,71	18,30	19,55	18,70
83,3	23,47	24,25	1,77	22,05	22,71	18,29	19,54	18,70
83,4	23,48	24,24	1,77	22,03	22,72	18,31	19,55	18,71
83,5	23,48	24,24	1,77	22,03	22,70	18,30	19,54	18,70
83,6	23,46	24,23	1,77	22,03	22,70	18,30	19,54	18,70
83,7	23,46	24,23	1,77	22,03	22,70	18,29	19,53	18,70
83,8	23,46	24,23	1,77	22,02	22,69	18,29	19,53	18,70
83,9	23,46	24,23	1,77	22,02	22,70	18,29	19,53	18,70
84	23,44	24,22	1,76	22,01	22,70	18,29	19,52	18,70
84,1	26,78	27,55	5,10	25,34	26,03	21,62	22,86	22,03
84,2	26,78	27,55	5,10	25,34	26,02	21,62	22,85	22,03
84,3	26,78	27,55	5,10	25,34	26,01	21,61	22,84	22,02
84,4	26,78	27,55	5,10	25,34	25,65	20,49	22,30	20,85
84,5	26,77	27,54	5,10	25,33	26,06	20,16	22,35	20,47
84,6	26,77	27,54	5,10	25,33	26,41	20,36	22,54	20,65
84,7	26,77	27,54	5,10	25,33	26,60	20,49	22,64	20,76
84,8	27,51	28,19	2,10	25,44	26,70	20,59	22,71	20,84
84,9	27,51	28,19	2,10	25,44	26,77	20,66	22,75	20,90
85	27,60	28,25	2,05	25,48	26,81	20,72	22,78	20,94
85,1	27,60	28,25	2,05	25,48	26,85	20,77	22,81	20,98
85,2	27,70	28,32	2,05	25,53	26,88	20,82	22,84	21,01
85,3	27,70	28,32	2,05	25,53	26,89	20,86	22,86	21,04
85,4	27,74	28,33	2,06	25,54	26,91	20,89	22,88	21,06
85,5	27,80	28,36	2,05	25,56	26,91	20,92	22,88	21,07
85,6	27,80	28,36	2,05	25,56	26,92	20,94	22,90	21,09
85,7	27,85	28,38	2,05	25,58	26,92	20,96	22,90	21,10
85,8	27,85	28,38	2,05	25,58	26,92	20,98	22,91	21,11
85,9	27,87	28,40	2,05	25,58	26,92	20,99	22,92	21,12
86	27,87	28,40	2,05	25,58	26,93	21,01	22,93	21,13
86,1	27,92	28,42	2,05	25,60	26,91	21,02	22,93	21,13
86,2	27,95	28,43	2,05	25,60	26,92	21,03	22,93	21,14
86,3	27,95	28,43	2,05	25,60	26,92	21,04	22,94	21,15
86,4	27,96	28,44	2,06	25,61	26,90	21,05	22,93	21,14
86,5	27,96	28,44	2,06	25,61	26,90	21,05	22,93	21,15
86,6	27,98	28,44	2,06	25,60	26,91	21,06	22,93	21,15
86,7	27,98	28,44	2,06	25,60	26,90	21,06	22,93	21,15
86,8	28,00	28,45	2,05	25,61	26,90	21,07	22,93	21,16
86,9	28,04	28,45	2,04	25,61	26,91	21,08	22,94	21,16
87	28,04	28,45	2,04	25,61	26,90	21,08	22,94	21,16
87,1	28,04	28,45	2,04	25,61	26,91	21,11	22,96	21,17
87,2	28,04	28,45	2,04	25,61	26,90	21,10	22,95	21,16
87,3	28,06	28,46	2,05	25,62	26,90	21,11	22,96	21,17
87,4	28,06	28,46	2,05	25,62	26,91	21,12	22,96	21,18
87,5	28,06	28,46	2,05	25,62	26,90	21,12	22,95	21,17
87,6	28,08	28,47	2,05	25,61	26,90	21,12	22,95	21,18
87,7	28,08	28,47	2,05	25,61	26,89	21,13	22,96	21,19
87,8	28,09	28,47	2,04	25,61	26,89	21,12	22,95	21,18
87,9	28,09	28,47	2,04	25,61	26,89	21,13	22,95	21,18
88	28,10	28,45	2,03	25,58	26,88	21,13	22,95	21,18
88,1	28,10	28,45	2,03	25,58	26,88	21,14	22,95	21,17
88,2	28,10	28,45	2,03	25,58	26,85	21,14	22,94	21,16
88,3	28,10	28,44	2,03	25,57	26,84	21,13	22,93	21,16
88,4	28,10	28,44	2,03	25,57	26,83	21,13	22,93	21,16
88,5	28,11	28,44	2,04	25,57	26,84	21,13	22,92	21,16
88,6	28,11	28,44	2,04	25,57	26,86	21,14	22,94	21,18
88,7	28,11	28,44	2,04	25,57	26,85	21,14	22,94	21,17
88,8	28,11	28,43	2,03	25,57	26,84	21,13	22,93	21,17
88,9	28,11	28,43	2,03	25,57	26,82	21,14	22,92	21,15
89	28,12	28,39	2,03	25,52	26,79	21,14	22,91	21,14
89,1	28,12	28,39	2,03	25,52	26,78	21,14	22,91	21,14
89,2	28,12	28,39	2,03	25,52	26,79	21,15	22,91	21,13
89,3	28,12	28,39	2,03	25,52	26,79	21,15	22,92	21,14
89,4	28,13	28,40	2,03	25,53	26,78	21,15	22,91	21,14
89,5	28,11	28,42	2,03	25,55	26,81	21,15	22,92	21,16
89,6	28,11	28,42	2,03	25,55	26,81	21,15	22,92	21,17
89,7	28,11	28,42	2,03	25,55	26,81	21,16	22,92	21,17
89,8	28,11	28,42	2,03	25,55	26,79	21,14	22,91	21,17
89,9	28,11	28,40	2,03	25,54	26,79	21,14	22,90	21,17
90	28,11	28,40	2,03	25,54	26,79	21,15	22,91	21,18
90,1	28,12	28,39	2,02	25,51	26,77	21,15	22,90	21,17
90,2	28,12	28,39	2,02	25,51	26,78	21,16	22,91	21,17
90,3	28,12	28,39	2,02	25,51	26,76	21,16	22,90	21,16
90,4	28,13	28,39	2,03	25,50	26,77	21,16	22,90	21,16
90,5	28,13	28,39	2,03	25,50	26,75	21,15	22,89	21,15
90,6	28,13	28,39	2,03	25,50	26,76	21,17	22,90	21,16
90,7	28,13	28,39	2,03	25,50	26,77	21,17	22,91	21,17
90,8	28,13	28,39	2,03	25,50	26,76	21,17	22,90	21,17
90,9	28,11	28,38	2,03	25,49	26,77	21,18	22,91	21,17
91	28,11	28,38	2,03	25,49	26,77	21,18	22,92	21,17
91,1	28,11	28,38	2,03	25,49	26,77	21,18	22,92	21,17
91,2	28,11	28,38	2,03	25,49	26,77	21,19	22,92	21,17
