# Supplementary material for: Graphene active sensor arrays for long-term and wireless mapping of wide frequency band epicortical brain activity
Source: Nat Commun. 2021 Jan 11;12:211. doi: 10.1038/s41467-020-20546-w (PMC7801381; doi:10.1038/s41467-020-20546-w)
Supplement: Supplementary file 4 — Source Data [file 41467_2020_20546_MOESM4_ESM.zip › Source Data/Source Data & plotting scripts/Fig3/IV-charact/IV-Day12/20190811_062354 Current vs Vgs]

Vgs [V]	Result A5 [µA]	Result A7 [µA]	Result A29 [µA]	Result A31 [µA]	Result B5 [µA]	Result B7 [µA]	Result B29 [µA]	Result B31 [µA]
-0,2	60,18	67,78	6,16	65,54	74,29	65,52	61,31	64,81
-0,16	59,73	66,66	5,99	64,59	73,25	64,74	60,49	64,14
-0,12	58,10	64,43	5,71	62,58	71,10	62,96	58,79	62,61
-0,08	55,69	61,22	5,36	59,68	67,97	60,34	56,33	60,30
-0,04	52,45	57,11	4,97	55,94	64,02	56,95	53,16	57,32
0	48,41	52,01	4,47	51,28	59,06	52,68	49,16	53,46
0,04	43,41	45,87	3,92	45,71	53,11	47,44	44,33	48,70
0,08	37,68	39,08	3,37	39,38	46,35	41,44	38,82	43,08
0,12	31,50	32,58	2,77	32,82	39,13	35,12	32,88	36,87
0,16	25,30	26,96	2,22	26,52	31,83	28,79	26,82	30,27
0,2	20,36	22,93	1,84	22,02	25,80	23,14	21,68	24,33
0,24	18,21	21,05	1,63	19,86	22,10	18,93	18,33	19,90
0,28	19,69	21,62	1,63	19,98	21,06	17,31	17,73	18,07
0,32	23,44	24,22	1,76	22,01	22,70	18,29	19,52	18,70
0,36	28,12	28,39	2,02	25,51	26,77	21,15	22,90	21,17
