# Supplementary material for: Graphene active sensor arrays for long-term and wireless mapping of wide frequency band epicortical brain activity
Source: Nat Commun. 2021 Jan 11;12:211. doi: 10.1038/s41467-020-20546-w (PMC7801381; doi:10.1038/s41467-020-20546-w)
Supplement: Supplementary file 4 — Source Data [file 41467_2020_20546_MOESM4_ESM.zip › Source Data/Source Data & plotting scripts/Fig3/IV-charact/IV-Day12/20190811_090313 Current vs time]

Time [s]	Result A5 [�A]	Result A7 [�A]	Result A29 [�A]	Result A31 [�A]	Result B5 [�A]	Result B7 [�A]	Result B29 [�A]	Result B31 [�A]
0	0,00	0,00	0,00	0,00	0,00	0,00	0,00	0,00
0,1	0,00	0,00	0,00	0,00	0,00	0,00	0,00	0,00
0,2	0,00	0,00	0,00	0,00	70,70	59,15	57,63	59,42
0,3	51,48	64,38	5,88	59,45	71,28	60,28	58,30	60,46
0,4	51,48	64,38	5,88	59,45	71,37	60,83	58,50	60,92
0,5	51,94	64,84	5,99	59,96	71,38	61,22	58,63	61,26
0,6	52,20	64,96	5,93	60,14	71,37	61,50	58,69	61,51
0,7	52,20	64,96	5,93	60,14	71,35	61,73	58,74	61,69
0,8	52,39	64,99	5,88	60,21	71,32	61,91	58,78	61,85
0,9	52,39	64,99	5,88	60,21	71,30	62,05	58,80	61,97
1	52,47	64,99	5,87	60,23	71,28	62,19	58,84	62,08
1,1	52,47	64,99	5,87	60,23	71,27	62,30	58,86	62,18
1,2	52,62	65,01	5,87	60,27	71,26	62,40	58,88	62,26
1,3	52,75	65,03	5,86	60,31	71,25	62,48	58,90	62,33
1,4	52,75	65,03	5,86	60,31	71,27	62,57	58,94	62,41
1,5	52,95	65,11	5,84	60,40	71,29	62,66	58,98	62,48
1,6	52,95	65,11	5,84	60,40	71,29	62,73	59,01	62,54
1,7	53,07	65,15	5,84	60,46	71,33	62,82	59,05	62,62
1,8	53,07	65,15	5,84	60,46	71,35	62,90	59,09	62,69
1,9	53,20	65,21	5,85	60,53	71,37	62,97	59,13	62,74
2	53,27	65,25	5,86	60,57	71,40	63,04	59,16	62,80
2,1	53,27	65,25	5,86	60,57	71,42	63,09	59,18	62,84
2,2	53,38	65,31	5,86	60,63	71,44	63,13	59,21	62,88
2,3	53,38	65,31	5,86	60,63	71,47	63,19	59,25	62,94
2,4	53,38	65,31	5,86	60,63	71,50	63,25	59,28	62,99
2,5	53,38	65,31	5,86	60,63	71,52	63,30	59,31	63,03
2,6	53,58	65,43	5,86	60,74	71,56	63,36	59,34	63,07
2,7	53,58	65,43	5,86	60,74	71,59	63,41	59,38	63,11
2,8	53,58	65,43	5,86	60,74	71,61	63,45	59,41	63,15
2,9	53,73	65,54	5,86	60,84	71,65	63,50	59,44	63,19
3	53,73	65,54	5,86	60,84	71,67	63,54	59,47	63,22
3,1	53,83	65,61	5,87	60,91	71,70	63,58	59,50	63,26
3,2	53,83	65,61	5,87	60,91	71,73	63,63	59,53	63,30
3,3	53,89	65,64	5,87	60,94	71,76	63,67	59,56	63,33
3,4	53,99	65,71	5,89	61,02	71,79	63,71	59,58	63,36
3,5	53,99	65,71	5,89	61,02	71,81	63,74	59,61	63,39
3,6	54,09	65,79	5,90	61,08	71,85	63,78	59,63	63,42
3,7	54,09	65,79	5,90	61,08	71,88	63,83	59,67	63,46
3,8	54,13	65,82	5,92	61,11	71,92	63,86	59,69	63,48
3,9	54,13	65,82	5,92	61,11	71,96	63,90	59,72	63,52
4	54,22	65,89	5,92	61,17	71,99	63,93	59,74	63,55
4,1	54,29	65,96	5,92	61,23	72,03	63,99	59,79	63,59
4,2	54,29	65,96	5,92	61,23	72,07	64,03	59,82	63,63
4,3	54,29	65,96	5,92	61,23	72,10	64,07	59,85	63,66
4,4	54,29	65,96	5,92	61,23	72,12	64,08	59,86	63,67
4,5	54,42	66,06	5,94	61,33	72,14	64,12	59,88	63,70
4,6	54,42	66,06	5,94	61,33	72,18	64,16	59,91	63,73
4,7	54,50	66,12	5,94	61,39	72,22	64,20	59,95	63,77
4,8	54,58	66,19	5,94	61,46	72,25	64,23	59,98	63,79
4,9	54,58	66,19	5,94	61,46	72,27	64,26	60,00	63,82
5	54,62	66,22	5,95	61,49	72,31	64,29	60,03	63,85
5,1	54,62	66,22	5,95	61,49	72,33	64,32	60,06	63,87
5,2	54,69	66,29	5,94	61,55	72,36	64,35	60,08	63,90
5,3	54,69	66,29	5,94	61,55	72,38	64,37	60,10	63,92
5,4	54,77	66,35	5,96	61,61	72,43	64,42	60,13	63,96
5,5	54,77	66,35	5,96	61,61	72,45	64,44	60,15	63,97
5,6	54,77	66,35	5,96	61,61	72,47	64,46	60,17	63,99
5,7	58,20	69,77	9,30	65,01	75,83	67,83	63,52	67,35
5,8	58,20	69,77	9,30	65,01	75,87	67,86	63,55	67,38
5,9	58,26	69,82	9,30	65,06	74,35	66,53	62,14	66,15
6	58,26	69,82	9,30	65,06	70,10	62,92	58,31	62,73
6,1	58,26	69,82	9,30	65,06	69,95	62,82	58,25	62,60
6,2	52,97	63,80	5,64	59,41	69,89	62,77	58,23	62,54
6,3	52,97	63,80	5,64	59,41	69,88	62,72	58,22	62,49
6,4	52,98	63,79	5,62	59,37	69,89	62,70	58,23	62,48
6,5	52,98	63,79	5,62	59,37	69,92	62,69	58,24	62,47
6,6	53,05	63,85	5,62	59,42	69,95	62,69	58,26	62,47
6,7	53,07	63,88	5,61	59,45	69,99	62,69	58,28	62,47
6,8	53,07	63,88	5,61	59,45	70,02	62,70	58,31	62,47
6,9	53,14	63,94	5,63	59,50	70,05	62,71	58,32	62,47
7	53,14	63,94	5,63	59,50	70,09	62,72	58,34	62,49
7,1	53,21	64,02	5,65	59,57	70,12	62,74	58,36	62,50
7,2	53,21	64,02	5,65	59,57	70,15	62,75	58,38	62,51
7,3	53,30	64,08	5,69	59,63	70,18	62,76	58,40	62,52
7,4	53,32	64,10	5,68	59,64	70,21	62,77	58,41	62,52
7,5	53,32	64,10	5,68	59,64	70,22	62,78	58,43	62,53
7,6	53,35	64,13	5,67	59,67	70,24	62,79	58,44	62,54
7,7	53,35	64,13	5,67	59,67	70,26	62,81	58,46	62,55
7,8	53,39	64,19	5,66	59,71	70,28	62,82	58,46	62,56
7,9	53,39	64,19	5,66	59,71	70,32	62,85	58,50	62,58
8	53,40	64,22	5,66	59,74	70,33	62,86	58,50	62,59
8,1	53,45	64,27	5,67	59,79	70,36	62,88	58,53	62,61
8,2	53,45	64,27	5,67	59,79	70,38	62,90	58,55	62,63
8,3	53,48	64,32	5,68	59,83	70,41	62,91	58,57	62,64
8,4	53,48	64,32	5,68	59,83	70,43	62,93	58,58	62,66
8,5	53,51	64,34	5,67	59,86	70,47	62,95	58,60	62,68
8,6	53,51	64,34	5,67	59,86	70,49	62,97	58,62	62,69
8,7	53,55	64,39	5,69	59,91	70,50	62,99	58,63	62,70
8,8	53,62	64,43	5,70	59,93	70,53	63,01	58,65	62,72
8,9	53,62	64,43	5,70	59,93	70,54	63,02	58,66	62,73
9	53,67	64,48	5,70	59,96	70,57	63,04	58,68	62,75
9,1	53,67	64,48	5,70	59,96	70,60	63,06	58,70	62,77
9,2	53,69	64,50	5,68	59,99	70,62	63,08	58,72	62,79
9,3	53,69	64,50	5,68	59,99	70,64	63,10	58,74	62,81
9,4	53,70	64,53	5,68	60,01	70,66	63,12	58,76	62,82
9,5	53,74	64,59	5,70	60,08	70,69	63,13	58,78	62,84
9,6	53,74	64,59	5,70	60,08	70,71	63,15	58,79	62,85
9,7	53,78	64,66	5,71	60,14	70,73	63,17	58,81	62,87
9,8	53,78	64,66	5,71	60,14	70,73	63,18	58,81	62,87
9,9	53,81	64,69	5,71	60,18	70,75	63,21	58,83	62,89
10	53,81	64,69	5,71	60,18	70,77	63,21	58,84	62,90
10,1	53,85	64,74	5,73	60,21	70,79	63,23	58,85	62,91
10,2	53,86	64,75	5,72	60,23	70,82	63,25	58,88	62,93
10,3	53,86	64,75	5,72	60,23	70,85	63,27	58,91	62,95
10,4	53,89	64,79	5,72	60,26	70,88	63,29	58,92	62,97
10,5	53,89	64,79	5,72	60,26	70,90	63,31	58,95	62,99
10,6	53,89	64,79	5,72	60,26	70,91	63,33	58,96	63,00
10,7	53,89	64,79	5,72	60,26	70,94	63,35	58,98	63,03
10,8	53,93	64,85	5,73	60,31	70,96	63,37	58,99	63,04
10,9	53,98	64,90	5,74	60,35	70,98	63,39	59,01	63,06
11	53,98	64,90	5,74	60,35	71,01	63,41	59,03	63,07
11,1	54,03	64,95	5,74	60,40	71,02	63,43	59,05	63,09
11,2	54,03	64,95	5,74	60,40	71,04	63,44	59,06	63,10
11,3	54,07	65,00	5,76	60,43	71,07	63,46	59,08	63,11
11,4	54,07	65,00	5,76	60,43	71,08	63,47	59,09	63,12
11,5	54,09	65,02	5,76	60,46	71,12	63,51	59,12	63,15
11,6	57,46	68,40	9,09	63,83	74,46	66,85	62,46	66,50
11,7	57,46	68,40	9,09	63,83	74,48	66,86	62,47	66,50
11,8	57,50	68,45	9,09	63,88	74,39	66,77	62,38	66,42
11,9	57,50	68,45	9,09	63,88	68,64	61,85	57,17	61,83
12	57,50	68,45	9,09	63,88	68,43	61,73	57,08	61,66
12,1	57,50	68,45	9,09	63,88	68,34	61,64	57,04	61,56
12,2	57,50	68,45	9,09	63,88	68,34	61,60	57,04	61,52
12,3	52,08	62,25	5,42	58,02	68,34	61,56	57,04	61,48
12,4	52,08	62,25	5,42	58,02	68,36	61,53	57,04	61,45
12,5	52,12	62,31	5,43	58,06	68,37	61,51	57,04	61,42
12,6	52,12	62,31	5,43	58,06	68,40	61,50	57,06	61,42
12,7	52,14	62,34	5,43	58,10	68,43	61,50	57,07	61,41
12,8	52,18	62,39	5,44	58,14	68,45	61,49	57,08	61,41
12,9	52,18	62,39	5,44	58,14	68,49	61,50	57,10	61,42
13	52,21	62,43	5,46	58,18	68,52	61,51	57,12	61,42
13,1	52,21	62,43	5,46	58,18	68,54	61,51	57,13	61,43
13,2	52,22	62,45	5,46	58,20	68,56	61,51	57,14	61,43
13,3	52,22	62,45	5,46	58,20	68,58	61,52	57,16	61,43
13,4	52,25	62,49	5,46	58,22	68,61	61,53	57,17	61,44
13,5	52,27	62,53	5,47	58,26	68,63	61,54	57,18	61,44
13,6	52,27	62,53	5,47	58,26	68,64	61,54	57,19	61,45
13,7	52,27	62,53	5,47	58,26	68,66	61,55	57,20	61,45
13,8	52,27	62,53	5,47	58,26	68,68	61,56	57,20	61,46
13,9	52,28	62,54	5,46	58,27	68,70	61,57	57,22	61,47
14	52,30	62,58	5,46	58,30	68,72	61,58	57,23	61,48
14,1	52,32	62,61	5,48	58,34	68,73	61,59	57,24	61,49
14,2	52,34	62,64	5,49	58,36	68,75	61,60	57,25	61,50
14,3	52,34	62,64	5,49	58,36	68,77	61,61	57,26	61,51
14,4	52,36	62,66	5,48	58,38	68,79	61,62	57,27	61,51
14,5	52,36	62,66	5,48	58,38	68,80	61,63	57,29	61,52
14,6	52,38	62,69	5,48	58,40	68,82	61,64	57,30	61,53
14,7	52,38	62,69	5,48	58,40	68,84	61,65	57,31	61,55
14,8	52,40	62,72	5,47	58,44	68,85	61,66	57,32	61,55
14,9	52,41	62,74	5,48	58,44	68,87	61,67	57,33	61,56
15	52,41	62,74	5,48	58,44	68,88	61,68	57,35	61,57
15,1	52,46	62,79	5,47	58,50	68,89	61,69	57,35	61,57
15,2	52,46	62,79	5,47	58,50	68,91	61,70	57,37	61,58
15,3	52,46	62,79	5,47	58,50	68,92	61,71	57,38	61,59
15,4	52,46	62,79	5,47	58,50	68,93	61,72	57,39	61,60
15,5	52,47	62,81	5,49	58,51	68,94	61,73	57,40	61,61
15,6	52,48	62,82	5,49	58,52	68,97	61,74	57,41	61,62
15,7	52,48	62,82	5,49	58,52	68,98	61,75	57,42	61,63
15,8	52,50	62,86	5,51	58,55	68,99	61,76	57,44	61,64
15,9	52,50	62,86	5,51	58,55	69,01	61,77	57,45	61,65
16	52,52	62,88	5,49	58,58	69,03	61,79	57,46	61,67
16,1	52,52	62,88	5,49	58,58	69,04	61,80	57,47	61,67
16,2	52,54	62,90	5,49	58,60	69,05	61,81	57,48	61,68
16,3	52,55	62,92	5,48	58,62	69,06	61,82	57,49	61,69
16,4	52,55	62,92	5,48	58,62	69,08	61,83	57,50	61,70
16,5	52,60	62,97	5,48	58,65	69,09	61,84	57,51	61,71
16,6	52,60	62,97	5,48	58,65	69,11	61,85	57,52	61,72
16,7	52,60	62,97	5,48	58,65	69,12	61,87	57,54	61,73
16,8	52,60	62,97	5,48	58,65	69,14	61,88	57,55	61,73
16,9	52,64	62,99	5,50	58,69	69,15	61,88	57,56	61,75
17	52,66	63,01	5,50	58,71	69,16	61,89	57,56	61,75
17,1	52,66	63,01	5,50	58,71	69,17	61,90	57,56	61,76
17,2	52,68	63,05	5,51	58,74	69,18	61,91	57,57	61,77
17,3	52,68	63,05	5,51	58,74	69,18	61,91	57,58	61,78
17,4	52,68	63,05	5,51	58,74	69,20	61,92	57,59	61,79
17,5	52,68	63,05	5,51	58,74	69,22	61,93	57,60	61,80
17,6	52,70	63,07	5,51	58,76	72,56	65,28	60,94	65,14
17,7	56,04	66,43	8,85	62,12	72,57	65,29	60,96	65,15
17,8	56,04	66,43	8,85	62,12	67,15	60,64	56,04	60,83
17,9	50,44	59,99	5,19	56,08	66,18	59,92	55,29	60,09
18	50,44	59,99	5,19	56,08	66,06	59,79	55,23	59,96
18,1	50,34	59,86	5,14	55,94	66,02	59,70	55,20	59,87
18,2	50,34	59,86	5,14	55,94	66,01	59,65	55,19	59,82
18,3	50,34	59,86	5,14	55,94	66,02	59,61	55,18	59,78
18,4	50,39	59,89	5,17	55,94	66,03	59,57	55,17	59,75
18,5	50,39	59,89	5,17	55,94	66,04	59,55	55,17	59,71
18,6	50,40	59,89	5,17	55,96	66,05	59,52	55,17	59,70
18,7	50,40	59,89	5,17	55,96	66,06	59,51	55,17	59,68
18,8	50,40	59,89	5,17	55,96	66,06	59,49	55,17	59,67
18,9	50,41	59,92	5,18	55,98	66,08	59,48	55,17	59,65
19	50,41	59,92	5,18	55,98	66,09	59,48	55,18	59,64
19,1	50,39	59,93	5,17	55,99	66,11	59,47	55,18	59,65
19,2	50,39	59,93	5,17	55,99	66,11	59,47	55,19	59,64
19,3	50,39	59,94	5,16	55,98	66,12	59,46	55,18	59,64
19,4	50,39	59,94	5,16	55,98	66,12	59,45	55,18	59,62
19,5	50,38	59,93	5,15	55,98	66,12	59,45	55,19	59,62
19,6	50,37	59,94	5,15	55,99	66,12	59,44	55,19	59,61
19,7	50,37	59,94	5,15	55,99	66,13	59,44	55,19	59,61
19,8	50,36	59,94	5,17	55,98	66,13	59,43	55,18	59,60
19,9	50,36	59,94	5,17	55,98	66,12	59,43	55,18	59,60
20	50,35	59,94	5,18	55,98	66,13	59,42	55,18	59,59
20,1	50,35	59,94	5,18	55,98	66,13	59,42	55,17	59,59
20,2	50,35	59,94	5,17	55,98	66,13	59,41	55,17	59,58
20,3	50,35	59,94	5,17	55,98	66,13	59,41	55,17	59,58
20,4	50,35	59,94	5,17	55,98	66,13	59,41	55,18	59,58
20,5	50,34	59,96	5,17	55,98	66,14	59,41	55,18	59,58
20,6	50,34	59,96	5,17	55,98	66,15	59,40	55,18	59,57
20,7	50,34	59,96	5,16	55,98	66,14	59,41	55,18	59,58
20,8	50,34	59,96	5,16	55,98	66,16	59,41	55,18	59,57
20,9	50,34	59,96	5,17	55,99	66,15	59,40	55,18	59,58
21	50,33	59,96	5,17	55,99	66,16	59,40	55,18	59,57
21,1	50,33	59,96	5,17	55,99	66,15	59,40	55,18	59,57
21,2	50,33	59,96	5,17	55,98	66,15	59,40	55,18	59,56
21,3	50,33	59,96	5,17	55,98	66,14	59,39	55,18	59,56
21,4	50,32	59,95	5,17	55,98	66,15	59,39	55,18	59,56
21,5	50,32	59,95	5,17	55,98	66,15	59,39	55,18	59,56
21,6	50,32	59,95	5,17	55,99	66,14	59,39	55,17	59,56
21,7	50,31	59,95	5,17	55,98	66,14	59,39	55,18	59,56
21,8	50,31	59,95	5,17	55,98	66,15	59,39	55,18	59,57
21,9	50,31	59,95	5,17	55,98	66,14	59,39	55,18	59,56
22	50,31	59,95	5,17	55,98	66,14	59,39	55,18	59,57
22,1	50,31	59,95	5,18	55,98	66,13	59,38	55,17	59,56
22,2	50,31	59,95	5,18	55,98	66,13	59,38	55,17	59,55
22,3	50,30	59,94	5,18	55,98	66,14	59,39	55,17	59,56
22,4	50,31	59,95	5,18	55,98	66,14	59,38	55,18	59,56
22,5	50,31	59,95	5,18	55,98	66,14	59,38	55,18	59,56
22,6	50,31	59,95	5,17	55,98	66,14	59,39	55,18	59,55
22,7	50,31	59,95	5,17	55,98	66,15	59,38	55,18	59,55
22,8	50,30	59,96	5,16	55,98	66,15	59,38	55,18	59,55
22,9	50,30	59,96	5,16	55,98	66,14	59,38	55,18	59,55
23	50,30	59,95	5,16	55,98	66,14	59,38	55,18	59,55
23,1	50,30	59,95	5,16	55,98	66,15	59,38	55,18	59,56
23,2	50,30	59,95	5,16	55,98	66,15	59,38	55,18	59,55
23,3	50,30	59,95	5,16	55,98	66,15	59,38	55,18	59,55
23,4	50,30	59,95	5,16	55,98	66,15	59,38	55,18	59,54
23,5	50,30	59,94	5,17	55,98	69,49	62,71	58,51	62,88
23,6	50,30	59,94	5,17	55,98	69,49	62,71	58,51	62,88
23,7	53,63	63,28	8,50	59,32	66,26	59,96	55,59	60,33
23,8	53,63	63,29	8,50	59,31	62,84	57,18	52,66	57,69
23,9	53,63	63,29	8,50	59,31	62,65	57,02	52,57	57,50
24	53,63	63,29	8,50	59,31	62,59	56,90	52,53	57,38
24,1	53,63	63,29	8,50	59,31	62,56	56,82	52,49	57,30
24,2	53,63	63,29	8,50	59,31	62,56	56,75	52,47	57,23
24,3	53,63	63,29	8,50	59,31	62,56	56,70	52,46	57,18
24,4	53,63	63,29	8,50	59,31	62,55	56,66	52,44	57,15
24,5	53,63	63,29	8,50	59,31	62,56	56,63	52,44	57,12
24,6	53,63	63,29	8,50	59,31	62,56	56,60	52,42	57,10
24,7	47,68	56,31	4,81	52,77	62,56	56,57	52,41	57,07
24,8	47,68	56,31	4,81	52,77	62,56	56,53	52,39	57,04
24,9	47,66	56,31	4,82	52,77	62,56	56,52	52,38	57,02
25	47,64	56,30	4,83	52,76	62,56	56,50	52,37	57,00
25,1	47,64	56,30	4,83	52,76	62,55	56,48	52,37	57,00
25,2	47,62	56,29	4,82	52,74	62,53	56,45	52,34	56,97
25,3	47,62	56,29	4,82	52,74	62,47	56,40	52,30	56,93
25,4	47,52	56,18	4,81	52,64	62,43	56,36	52,26	56,89
25,5	47,52	56,18	4,81	52,64	62,40	56,33	52,23	56,86
25,6	47,48	56,13	4,80	52,60	62,36	56,29	52,19	56,82
25,7	47,42	56,05	4,80	52,54	62,32	56,25	52,17	56,79
25,8	47,42	56,05	4,80	52,54	62,30	56,23	52,16	56,77
25,9	47,38	55,99	4,79	52,49	62,28	56,20	52,13	56,75
26	47,38	55,99	4,79	52,49	62,24	56,17	52,11	56,72
26,1	47,30	55,91	4,77	52,41	62,22	56,15	52,09	56,70
26,2	47,30	55,91	4,77	52,41	62,20	56,12	52,07	56,68
26,3	47,26	55,86	4,76	52,37	62,17	56,10	52,05	56,65
26,4	47,25	55,85	4,75	52,36	62,16	56,08	52,03	56,63
26,5	47,25	55,85	4,75	52,36	62,13	56,05	52,01	56,61
26,6	47,20	55,80	4,75	52,30	62,11	56,03	51,99	56,59
26,7	47,20	55,80	4,75	52,30	62,09	56,01	51,97	56,57
26,8	47,15	55,76	4,75	52,27	62,07	55,99	51,96	56,55
26,9	47,15	55,76	4,75	52,27	62,05	55,97	51,94	56,54
27	47,15	55,76	4,75	52,27	62,03	55,95	51,92	56,52
27,1	47,08	55,69	4,74	52,22	62,02	55,93	51,91	56,51
27,2	47,08	55,69	4,74	52,22	61,99	55,91	51,88	56,48
27,3	47,05	55,65	4,73	52,18	61,98	55,88	51,86	56,47
27,4	47,05	55,65	4,73	52,18	61,95	55,87	51,85	56,45
27,5	47,02	55,61	4,73	52,14	61,93	55,85	51,84	56,43
27,6	47,02	55,61	4,73	52,14	61,91	55,83	51,82	56,41
27,7	47,01	55,59	4,72	52,13	61,89	55,82	51,81	56,40
27,8	46,98	55,55	4,74	52,09	61,88	55,79	51,79	56,38
27,9	46,98	55,55	4,74	52,09	61,85	55,78	51,77	56,36
28	46,95	55,52	4,72	52,06	61,83	55,76	51,76	56,35
28,1	46,95	55,52	4,72	52,06	61,81	55,75	51,75	56,34
28,2	46,91	55,48	4,71	52,04	61,80	55,73	51,74	56,33
28,3	46,91	55,48	4,71	52,04	61,78	55,72	51,72	56,31
28,4	46,90	55,46	4,73	52,01	61,76	55,70	51,71	56,29
28,5	46,93	55,43	4,71	51,98	61,75	55,68	51,69	56,28
28,6	46,93	55,43	4,71	51,98	61,73	55,67	51,68	56,27
28,7	46,91	55,40	4,71	51,96	61,72	55,66	51,66	56,25
28,8	46,91	55,40	4,71	51,96	61,70	55,64	51,66	56,24
28,9	46,89	55,38	4,70	51,94	61,69	55,63	51,64	56,23
29	46,89	55,38	4,70	51,94	61,67	55,61	51,63	56,21
29,1	46,86	55,35	4,71	51,92	61,67	55,60	51,62	56,21
29,2	46,83	55,33	4,71	51,89	61,66	55,59	51,61	56,20
29,3	46,83	55,33	4,71	51,89	61,64	55,59	51,61	56,19
29,4	46,83	55,33	4,71	51,89	61,64	55,57	51,59	56,18
29,5	46,83	55,33	4,71	51,89	61,61	55,56	51,58	56,17
29,6	50,07	58,59	8,04	55,17	64,93	58,88	54,90	59,49
29,7	50,07	58,59	8,04	55,17	64,92	58,87	54,89	59,47
29,8	50,07	58,59	8,04	55,17	64,91	58,85	54,88	59,47
29,9	50,07	58,59	8,03	55,16	59,11	53,96	49,75	54,93
30	50,07	58,59	8,03	55,16	57,45	52,66	48,44	53,63
30,1	43,80	51,09	4,36	48,21	57,29	52,48	48,34	53,42
30,2	43,80	51,09	4,36	48,21	57,23	52,34	48,27	53,28
30,3	43,62	50,87	4,27	47,99	57,19	52,22	48,21	53,17
30,4	43,62	50,87	4,27	47,99	57,18	52,14	48,18	53,10
30,5	43,57	50,82	4,29	47,94	57,17	52,08	48,15	53,03
30,6	43,54	50,79	4,29	47,92	57,17	52,03	48,12	52,99
30,7	43,54	50,79	4,29	47,92	57,16	51,99	48,11	52,95
30,8	43,52	50,79	4,29	47,92	57,18	51,97	48,11	52,93
30,9	43,52	50,79	4,29	47,92	57,17	51,94	48,10	52,91
31	43,49	50,78	4,30	47,90	57,17	51,91	48,09	52,88
31,1	43,46	50,76	4,31	47,88	57,17	51,89	48,08	52,87
31,2	43,46	50,76	4,31	47,88	57,16	51,87	48,07	52,85
31,3	43,44	50,76	4,30	47,88	57,16	51,85	48,06	52,83
31,4	43,44	50,76	4,30	47,88	57,16	51,83	48,05	52,81
31,5	43,40	50,74	4,30	47,86	57,14	51,81	48,03	52,80
31,6	43,40	50,74	4,30	47,86	57,14	51,80	48,03	52,78
31,7	43,35	50,71	4,29	47,83	57,13	51,79	48,02	52,77
31,8	43,35	50,71	4,29	47,83	57,12	51,76	48,00	52,75
31,9	43,35	50,71	4,29	47,83	57,11	51,74	47,99	52,73
32	43,31	50,67	4,30	47,80	57,10	51,73	47,98	52,72
32,1	43,31	50,67	4,30	47,80	57,08	51,71	47,97	52,70
32,2	43,26	50,63	4,30	47,77	57,05	51,69	47,95	52,68
32,3	43,26	50,63	4,30	47,77	57,05	51,67	47,94	52,66
32,4	43,24	50,61	4,29	47,75	57,03	51,66	47,93	52,65
32,5	43,20	50,59	4,28	47,72	57,02	51,64	47,92	52,64
32,6	43,20	50,59	4,28	47,72	57,02	51,63	47,91	52,62
32,7	43,17	50,56	4,28	47,71	57,00	51,61	47,89	52,60
32,8	43,17	50,56	4,28	47,71	56,97	51,59	47,88	52,60
32,9	43,13	50,53	4,28	47,67	56,96	51,57	47,86	52,58
33	43,13	50,53	4,28	47,67	56,94	51,56	47,84	52,56
33,1	43,08	50,47	4,25	47,62	56,91	51,53	47,82	52,54
33,2	43,08	50,47	4,25	47,62	56,90	51,52	47,81	52,53
33,3	43,08	50,47	4,25	47,62	56,88	51,51	47,81	52,52
33,4	43,05	50,44	4,24	47,59	56,88	51,49	47,80	52,51
33,5	43,05	50,44	4,24	47,59	56,86	51,48	47,79	52,49
33,6	43,04	50,44	4,26	47,58	56,84	51,46	47,77	52,48
33,7	43,04	50,44	4,26	47,58	56,83	51,45	47,76	52,47
33,8	43,01	50,40	4,27	47,55	56,81	51,44	47,75	52,45
33,9	42,97	50,36	4,25	47,52	56,80	51,42	47,73	52,43
34	42,97	50,36	4,25	47,52	56,78	51,41	47,72	52,42
34,1	42,94	50,33	4,25	47,49	56,76	51,39	47,71	52,41
34,2	42,94	50,33	4,25	47,49	56,76	51,38	47,70	52,40
34,3	42,89	50,30	4,25	47,46	56,74	51,37	47,69	52,38
34,4	42,89	50,30	4,25	47,46	56,72	51,36	47,68	52,38
34,5	42,86	50,27	4,24	47,44	56,71	51,34	47,66	52,36
34,6	42,85	50,25	4,25	47,41	56,70	51,32	47,65	52,35
34,7	42,85	50,25	4,25	47,41	56,68	51,32	47,64	52,34
34,8	42,82	50,23	4,25	47,39	56,66	51,29	47,62	52,32
34,9	42,82	50,23	4,25	47,39	56,65	51,29	47,62	52,31
35	42,80	50,21	4,26	47,38	56,64	51,28	47,60	52,31
35,1	42,80	50,21	4,26	47,38	56,63	51,27	47,60	52,30
35,2	42,80	50,21	4,26	47,38	56,62	51,25	47,59	52,29
35,3	42,76	50,16	4,24	47,33	56,60	51,23	47,58	52,28
35,4	42,76	50,16	4,24	47,33	56,58	51,22	47,57	52,26
35,5	42,74	50,13	4,24	47,31	59,91	54,54	50,89	55,58
35,6	42,74	50,13	4,24	47,31	59,89	54,53	50,88	55,57
35,7	46,06	53,44	7,57	50,62	59,87	54,52	50,86	55,56
35,8	46,06	53,44	7,57	50,62	56,96	52,03	48,29	53,26
35,9	46,06	53,44	7,57	50,62	51,94	47,88	44,04	49,31
36	39,33	45,17	3,81	43,08	51,68	47,62	43,88	49,01
36,1	39,33	45,17	3,81	43,08	51,61	47,47	43,81	48,85
36,2	39,23	45,07	3,79	42,97	51,58	47,35	43,75	48,73
36,3	39,23	45,07	3,79	42,97	51,54	47,25	43,70	48,63
36,4	39,22	45,05	3,81	42,94	51,54	47,18	43,67	48,56
36,5	39,22	45,05	3,81	42,94	51,53	47,12	43,64	48,50
36,6	39,15	45,00	3,79	42,90	51,52	47,06	43,61	48,45
36,7	39,11	44,98	3,80	42,87	51,51	47,02	43,59	48,40
36,8	39,11	44,98	3,80	42,87	51,50	46,98	43,57	48,37
36,9	39,07	44,96	3,81	42,84	51,47	46,95	43,54	48,34
37	39,07	44,96	3,81	42,84	51,47	46,91	43,53	48,31
37,1	39,05	44,93	3,77	42,82	51,45	46,88	43,50	48,28
37,2	38,99	44,89	3,78	42,78	51,43	46,85	43,48	48,25
37,3	38,99	44,89	3,78	42,78	51,41	46,82	43,46	48,22
37,4	38,93	44,85	3,79	42,74	51,40	46,79	43,44	48,19
37,5	38,93	44,85	3,79	42,74	51,38	46,76	43,42	48,17
37,6	38,89	44,82	3,79	42,71	51,36	46,74	43,40	48,15
37,7	38,89	44,82	3,79	42,71	51,32	46,71	43,38	48,12
37,8	38,85	44,77	3,77	42,67	51,31	46,68	43,36	48,10
37,9	38,83	44,74	3,77	42,64	51,30	46,67	43,35	48,08
38	38,83	44,74	3,77	42,64	51,27	46,64	43,33	48,06
38,1	38,77	44,70	3,79	42,60	51,26	46,62	43,31	48,04
38,2	38,77	44,70	3,79	42,60	51,23	46,60	43,30	48,02
38,3	38,73	44,67	3,78	42,58	51,21	46,57	43,27	48,00
38,4	38,73	44,67	3,78	42,58	51,19	46,55	43,26	47,98
38,5	38,68	44,63	3,76	42,56	51,18	46,53	43,24	47,96
38,6	38,61	44,57	3,77	42,51	51,15	46,50	43,22	47,94
38,7	38,61	44,57	3,77	42,51	51,13	46,47	43,20	47,92
38,8	38,59	44,55	3,76	42,49	51,11	46,45	43,18	47,89
38,9	38,59	44,55	3,76	42,49	51,09	46,43	43,16	47,88
39	38,54	44,50	3,74	42,44	51,07	46,41	43,14	47,86
39,1	38,54	44,50	3,74	42,44	51,03	46,38	43,11	47,83
39,2	38,49	44,46	3,76	42,41	51,00	46,35	43,09	47,81
39,3	38,48	44,43	3,74	42,38	50,98	46,33	43,07	47,79
39,4	38,48	44,43	3,74	42,38	50,95	46,31	43,05	47,77
39,5	38,46	44,39	3,74	42,34	50,94	46,29	43,03	47,75
39,6	38,46	44,39	3,74	42,34	50,92	46,28	43,02	47,73
39,7	38,41	44,34	3,73	42,32	50,90	46,26	43,00	47,72
39,8	38,41	44,34	3,73	42,32	50,87	46,25	42,99	47,70
39,9	38,37	44,32	3,72	42,29	50,85	46,23	42,99	47,68
40	38,34	44,29	3,71	42,27	50,83	46,20	42,96	47,66
40,1	38,34	44,29	3,71	42,27	50,81	46,18	42,95	47,64
40,2	38,30	44,26	3,71	42,23	50,80	46,17	42,94	47,63
40,3	38,30	44,26	3,71	42,23	50,77	46,15	42,92	47,61
40,4	38,26	44,22	3,72	42,19	50,76	46,13	42,90	47,59
40,5	38,26	44,22	3,72	42,19	50,75	46,12	42,89	47,58
40,6	38,25	44,20	3,72	42,18	50,73	46,10	42,87	47,57
40,7	38,20	44,17	3,73	42,16	50,71	46,09	42,86	47,55
40,8	38,20	44,17	3,73	42,16	50,70	46,07	42,85	47,54
40,9	38,18	44,13	3,72	42,13	50,67	46,06	42,83	47,52
41	38,18	44,13	3,72	42,13	50,65	46,03	42,81	47,50
41,1	38,13	44,09	3,71	42,09	50,63	46,03	42,80	47,49
41,2	38,13	44,09	3,71	42,09	50,61	46,00	42,78	47,47
41,3	38,12	44,08	3,72	42,07	50,60	45,99	42,77	47,46
41,4	38,09	44,05	3,71	42,05	53,91	49,31	46,09	50,78
41,5	38,09	44,05	3,71	42,05	53,89	49,29	46,08	50,76
41,6	41,39	47,35	7,05	45,35	53,88	49,28	46,07	50,75
41,7	41,39	47,35	7,05	45,35	52,66	48,22	44,99	49,76
41,8	41,38	47,32	7,01	45,33	45,49	42,23	38,89	44,05
41,9	41,38	47,32	7,01	45,33	45,15	41,93	38,68	43,67
42	41,38	47,32	7,01	45,33	45,04	41,74	38,57	43,46
42,1	34,34	38,66	3,23	37,34	44,99	41,60	38,49	43,32
42,2	34,34	38,66	3,23	37,34	44,97	41,50	38,45	43,21
42,3	34,23	38,58	3,25	37,26	44,95	41,42	38,40	43,13
42,4	34,23	38,58	3,25	37,26	44,95	41,36	38,37	43,06
42,5	34,15	38,53	3,25	37,21	44,92	41,29	38,33	43,01
42,6	34,15	38,53	3,25	37,21	44,91	41,24	38,31	42,96
42,7	34,10	38,50	3,25	37,19	44,90	41,20	38,29	42,93
42,8	34,06	38,47	3,24	37,16	44,88	41,16	38,27	42,89
42,9	34,06	38,47	3,24	37,16	44,86	41,12	38,23	42,85
43	33,99	38,42	3,23	37,12	44,84	41,09	38,21	42,82
43,1	33,99	38,42	3,23	37,12	44,83	41,05	38,18	42,79
43,2	33,92	38,36	3,24	37,07	44,79	41,02	38,16	42,75
43,3	33,92	38,36	3,24	37,07	44,76	40,99	38,14	42,73
43,4	33,92	38,36	3,24	37,07	44,75	40,96	38,12	42,71
43,5	33,90	38,35	3,23	37,06	44,72	40,94	38,11	42,68
43,6	33,90	38,35	3,23	37,06	44,70	40,91	38,09	42,66
43,7	33,79	38,27	3,21	36,97	44,68	40,89	38,07	42,62
43,8	33,79	38,27	3,21	36,97	44,65	40,85	38,04	42,60
43,9	33,73	38,23	3,22	36,92	44,63	40,84	38,03	42,57
44	33,71	38,21	3,23	36,91	44,62	40,81	38,01	42,56
44,1	33,71	38,21	3,23	36,91	44,59	40,78	37,99	42,52
44,2	33,64	38,15	3,21	36,86	44,57	40,75	37,96	42,50
44,3	33,64	38,15	3,21	36,86	44,54	40,73	37,94	42,47
44,4	33,58	38,09	3,21	36,81	44,50	40,69	37,91	42,44
44,5	33,58	38,09	3,21	36,81	44,48	40,66	37,89	42,41
44,6	33,54	38,06	3,19	36,78	44,45	40,63	37,87	42,39
44,7	33,50	38,02	3,20	36,75	44,43	40,61	37,85	42,37
44,8	33,50	38,02	3,20	36,75	44,41	40,60	37,83	42,35
44,9	33,45	37,99	3,19	36,72	44,38	40,57	37,81	42,33
45	33,45	37,99	3,19	36,72	44,35	40,55	37,79	42,31
45,1	33,42	37,94	3,19	36,68	44,31	40,51	37,75	42,27
45,2	33,42	37,94	3,19	36,68	44,25	40,46	37,70	42,22
45,3	33,42	37,94	3,19	36,68	44,21	40,43	37,67	42,19
45,4	33,28	37,78	3,16	36,56	44,17	40,40	37,64	42,16
45,5	33,28	37,78	3,16	36,56	44,15	40,37	37,62	42,13
45,6	33,23	37,72	3,18	36,50	44,12	40,34	37,60	42,10
45,7	33,23	37,72	3,18	36,50	44,08	40,31	37,57	42,07
45,8	33,21	37,71	3,17	36,48	44,06	40,29	37,54	42,05
45,9	33,21	37,71	3,17	36,48	44,03	40,26	37,52	42,02
46	33,17	37,67	3,18	36,43	44,00	40,24	37,51	42,00
46,1	33,14	37,62	3,17	36,39	43,98	40,22	37,49	41,99
46,2	33,14	37,62	3,17	36,39	43,96	40,20	37,47	41,97
46,3	33,12	37,62	3,17	36,39	43,96	40,19	37,47	41,95
46,4	33,12	37,62	3,17	36,39	43,94	40,17	37,45	41,93
46,5	33,08	37,59	3,16	36,35	43,91	40,14	37,43	41,91
46,6	33,08	37,59	3,16	36,35	43,88	40,12	37,41	41,88
46,7	33,05	37,53	3,14	36,31	43,87	40,10	37,39	41,87
46,8	33,07	37,49	3,15	36,26	43,84	40,08	37,38	41,84
46,9	33,07	37,49	3,15	36,26	43,82	40,07	37,36	41,83
47	33,07	37,49	3,15	36,26	43,82	40,06	37,36	41,83
47,1	33,07	37,49	3,15	36,26	43,82	40,06	37,35	41,82
47,2	33,03	37,46	3,15	36,26	43,80	40,03	37,33	41,81
47,3	33,03	37,46	3,15	36,26	43,78	40,02	37,32	41,79
47,4	32,97	37,43	3,14	36,23	47,11	43,33	40,63	45,10
47,5	36,28	40,75	6,48	39,53	47,08	43,32	40,62	45,09
47,6	36,28	40,75	6,48	39,53	46,70	42,97	40,28	44,75
47,7	36,26	40,74	6,49	39,51	38,25	36,04	33,10	37,90
47,8	36,26	40,74	6,49	39,51	37,82	35,69	32,83	37,47
47,9	29,07	32,41	2,72	31,38	37,68	35,47	32,69	37,23
48	29,07	32,41	2,72	31,38	37,65	35,31	32,61	37,07
48,1	28,95	32,28	2,68	31,25	37,62	35,20	32,55	36,94
48,2	28,86	32,21	2,68	31,18	37,61	35,12	32,51	36,87
48,3	28,86	32,21	2,68	31,18	37,60	35,04	32,47	36,79
48,4	28,77	32,16	2,68	31,13	37,58	34,99	32,44	36,74
48,5	28,77	32,16	2,68	31,13	37,58	34,94	32,42	36,69
48,6	28,70	32,12	2,70	31,08	37,55	34,89	32,39	36,64
48,7	28,70	32,12	2,70	31,08	37,54	34,85	32,36	36,61
48,8	28,67	32,10	2,70	31,06	37,53	34,82	32,35	36,58
48,9	28,61	32,07	2,71	31,03	37,50	34,78	32,31	36,53
49	28,61	32,07	2,71	31,03	37,49	34,75	32,30	36,51
49,1	28,54	32,02	2,71	30,99	37,47	34,72	32,27	36,47
49,2	28,54	32,02	2,71	30,99	37,45	34,70	32,26	36,45
49,3	28,50	32,01	2,69	30,97	37,44	34,67	32,24	36,43
49,4	28,50	32,01	2,69	30,97	37,43	34,65	32,23	36,41
49,5	28,45	31,98	2,70	30,95	37,40	34,62	32,20	36,38
49,6	28,38	31,94	2,68	30,89	37,37	34,59	32,17	36,35
49,7	28,38	31,94	2,68	30,89	37,35	34,57	32,16	36,32
49,8	28,34	31,90	2,68	30,86	37,34	34,55	32,15	36,31
49,9	28,34	31,90	2,68	30,86	37,31	34,52	32,13	36,28
50	28,32	31,89	2,68	30,84	37,29	34,50	32,11	36,26
50,1	28,26	31,85	2,68	30,80	37,27	34,47	32,09	36,23
50,2	28,26	31,85	2,68	30,80	37,25	34,45	32,07	36,20
50,3	28,22	31,81	2,67	30,76	37,23	34,43	32,05	36,18
50,4	28,22	31,81	2,67	30,76	37,20	34,41	32,03	36,15
50,5	28,19	31,79	2,67	30,74	37,17	34,38	32,00	36,12
50,6	28,19	31,79	2,67	30,74	37,15	34,36	31,99	36,10
50,7	28,10	31,73	2,66	30,68	37,14	34,34	31,97	36,09
50,8	28,05	31,69	2,66	30,64	37,12	34,33	31,97	36,07
50,9	28,05	31,69	2,66	30,64	37,11	34,31	31,95	36,06
51	28,03	31,68	2,65	30,63	37,08	34,29	31,93	36,04
51,1	28,03	31,68	2,65	30,63	37,07	34,27	31,91	36,01
51,2	27,97	31,63	2,64	30,58	37,03	34,25	31,88	35,99
51,3	27,97	31,63	2,64	30,58	37,00	34,22	31,86	35,96
51,4	27,93	31,60	2,63	30,55	36,97	34,20	31,84	35,93
51,5	27,93	31,60	2,63	30,55	36,97	34,19	31,83	35,92
51,6	27,93	31,60	2,63	30,55	36,95	34,18	31,82	35,92
51,7	27,88	31,56	2,64	30,51	36,95	34,16	31,81	35,90
51,8	27,88	31,56	2,64	30,51	36,92	34,14	31,78	35,87
51,9	27,86	31,54	2,62	30,48	36,90	34,13	31,78	35,86
52	27,86	31,54	2,62	30,48	36,89	34,11	31,77	35,85
52,1	27,83	31,53	2,62	30,46	36,86	34,09	31,74	35,83
52,2	27,80	31,49	2,61	30,43	36,84	34,07	31,72	35,80
52,3	27,80	31,49	2,61	30,43	36,82	34,04	31,70	35,78
52,4	27,78	31,46	2,61	30,40	36,80	34,04	31,70	35,77
52,5	27,78	31,46	2,61	30,40	36,79	34,02	31,68	35,75
52,6	27,75	31,44	2,61	30,37	36,77	34,00	31,66	35,73
52,7	27,75	31,44	2,61	30,37	36,76	33,99	31,66	35,72
52,8	27,72	31,43	2,61	30,36	36,74	33,98	31,65	35,71
52,9	27,69	31,40	2,61	30,34	36,73	33,96	31,64	35,70
53	27,69	31,40	2,61	30,34	36,71	33,95	31,63	35,68
53,1	27,67	31,39	2,62	30,32	36,70	33,93	31,61	35,67
53,2	27,67	31,39	2,62	30,32	36,69	33,93	31,60	35,66
53,3	27,65	31,38	2,63	30,31	40,01	37,24	34,92	38,97
53,4	27,65	31,38	2,63	30,31	39,99	37,23	34,91	38,96
53,5	30,96	34,69	5,98	33,62	39,98	37,22	34,90	38,94
53,6	30,95	34,67	5,97	33,60	32,17	30,83	28,27	32,25
53,7	30,95	34,67	5,97	33,60	30,50	29,48	26,95	30,84
53,8	30,95	34,67	5,97	33,60	30,33	29,20	26,77	30,54
53,9	30,95	34,67	5,97	33,60	30,26	29,01	26,65	30,36
54	30,95	34,67	5,97	33,60	30,24	28,90	26,58	30,25
54,1	30,95	34,67	5,97	33,60	30,21	28,80	26,53	30,16
54,2	30,95	34,67	5,97	33,60	30,21	28,73	26,49	30,09
54,3	23,21	26,66	2,19	25,20	30,17	28,65	26,45	30,01
54,4	23,21	26,66	2,19	25,20	30,16	28,60	26,42	29,98
54,5	23,18	26,64	2,18	25,19	30,15	28,56	26,40	29,93
54,6	23,18	26,64	2,18	25,19	30,13	28,52	26,37	29,89
54,7	23,10	26,60	2,18	25,15	30,12	28,49	26,35	29,86
54,8	23,10	26,60	2,18	25,15	30,11	28,45	26,33	29,83
54,9	23,05	26,58	2,19	25,12	30,09	28,42	26,31	29,80
55	23,01	26,56	2,18	25,10	30,07	28,40	26,29	29,78
55,1	23,01	26,56	2,18	25,10	30,06	28,37	26,27	29,76
55,2	22,96	26,53	2,18	25,07	30,05	28,35	26,25	29,73
55,3	22,96	26,53	2,18	25,07	30,03	28,31	26,23	29,70
55,4	22,90	26,50	2,18	25,04	30,02	28,29	26,21	29,68
55,5	22,90	26,50	2,18	25,04	29,99	28,27	26,19	29,65
55,6	22,85	26,46	2,16	25,01	29,98	28,25	26,18	29,63
55,7	22,83	26,45	2,16	25,00	29,95	28,22	26,16	29,60
55,8	22,83	26,45	2,16	25,00	29,92	28,19	26,13	29,57
55,9	22,77	26,41	2,16	24,95	29,90	28,17	26,13	29,56
56	22,77	26,41	2,16	24,95	29,89	28,15	26,12	29,55
56,1	22,73	26,39	2,16	24,92	29,88	28,14	26,10	29,52
56,2	22,70	26,37	2,15	24,91	29,88	28,11	26,08	29,49
56,3	22,70	26,37	2,15	24,91	29,84	28,10	26,07	29,47
56,4	22,66	26,34	2,15	24,89	29,83	28,07	26,05	29,46
56,5	22,66	26,34	2,15	24,89	29,83	28,06	26,05	29,44
56,6	22,62	26,32	2,15	24,86	29,81	28,04	26,02	29,42
56,7	22,62	26,32	2,15	24,86	29,79	28,03	26,02	29,40
56,8	22,59	26,29	2,14	24,84	29,77	28,00	25,99	29,38
56,9	22,57	26,29	2,14	24,83	29,76	27,98	25,97	29,36
57	22,57	26,29	2,14	24,83	29,74	27,97	25,96	29,35
57,1	22,53	26,26	2,14	24,79	29,71	27,94	25,93	29,31
57,2	22,53	26,26	2,14	24,79	29,69	27,92	25,91	29,29
57,3	22,49	26,22	2,13	24,77	29,68	27,91	25,90	29,28
57,4	22,49	26,22	2,13	24,77	29,68	27,90	25,90	29,28
57,5	22,47	26,22	2,13	24,76	29,66	27,89	25,89	29,26
57,6	22,45	26,21	2,13	24,73	29,64	27,86	25,87	29,25
57,7	22,45	26,21	2,13	24,73	29,64	27,86	25,87	29,24
57,8	22,42	26,19	2,13	24,72	29,62	27,84	25,86	29,22
57,9	22,42	26,19	2,13	24,72	29,61	27,83	25,85	29,20
58	22,41	26,18	2,12	24,71	29,60	27,81	25,83	29,18
58,1	22,41	26,18	2,12	24,71	29,57	27,79	25,81	29,16
58,2	22,38	26,16	2,12	24,68	29,56	27,78	25,79	29,15
58,3	22,35	26,14	2,11	24,66	29,54	27,77	25,79	29,14
58,4	22,35	26,14	2,11	24,66	29,55	27,76	25,78	29,14
58,5	22,33	26,13	2,11	24,65	29,53	27,75	25,77	29,12
58,6	22,33	26,13	2,11	24,65	29,53	27,75	25,77	29,12
58,7	22,32	26,12	2,13	24,63	29,52	27,74	25,77	29,11
58,8	22,32	26,12	2,13	24,63	29,52	27,74	25,77	29,10
58,9	22,29	26,10	2,12	24,62	29,52	27,72	25,76	29,09
59	22,28	26,09	2,12	24,60	29,50	27,71	25,75	29,08
59,1	22,28	26,09	2,12	24,60	29,48	27,69	25,72	29,06
59,2	22,25	26,07	2,14	24,58	29,46	27,68	25,72	29,05
59,3	22,25	26,07	2,14	24,58	29,46	27,68	25,72	29,04
59,4	22,24	26,07	2,12	24,58	29,47	27,67	25,71	29,04
59,5	22,24	26,07	2,12	24,58	29,46	27,67	25,71	29,04
59,6	25,55	29,39	5,45	27,90	32,78	30,99	29,03	32,36
59,7	25,55	29,39	5,45	27,90	32,78	30,98	29,03	32,36
59,8	25,56	29,39	5,46	27,90	25,75	24,72	22,83	25,69
59,9	19,05	23,21	1,88	21,35	24,50	23,60	21,77	24,55
60	19,05	23,21	1,88	21,35	24,36	23,35	21,60	24,32
60,1	18,85	22,96	1,82	21,12	24,29	23,16	21,48	24,16
60,2	18,85	22,96	1,82	21,12	24,26	23,05	21,41	24,05
60,3	18,81	22,90	1,81	21,08	24,24	22,96	21,36	23,97
60,4	18,76	22,83	1,82	21,02	24,23	22,89	21,32	23,91
60,5	18,76	22,83	1,82	21,02	24,23	22,85	21,31	23,86
60,6	18,71	22,79	1,82	20,99	24,23	22,80	21,28	23,83
60,7	18,71	22,79	1,82	20,99	24,21	22,76	21,25	23,79
60,8	18,68	22,77	1,82	20,97	24,21	22,73	21,23	23,76
60,9	18,68	22,77	1,82	20,97	24,19	22,70	21,21	23,74
61	18,64	22,74	1,82	20,95	24,19	22,67	21,20	23,72
61,1	18,61	22,72	1,81	20,94	24,19	22,66	21,19	23,69
61,2	18,61	22,72	1,81	20,94	24,18	22,63	21,17	23,67
61,3	18,57	22,70	1,81	20,91	24,16	22,61	21,16	23,65
61,4	18,57	22,70	1,81	20,91	24,16	22,59	21,14	23,64
61,5	18,57	22,70	1,81	20,91	24,15	22,58	21,14	23,62
61,6	18,57	22,70	1,81	20,91	24,14	22,56	21,12	23,60
61,7	18,53	22,67	1,81	20,89	24,13	22,54	21,11	23,58
61,8	18,51	22,65	1,82	20,87	24,12	22,53	21,10	23,57
61,9	18,51	22,65	1,82	20,87	24,12	22,51	21,09	23,55
62	18,49	22,64	1,82	20,86	24,11	22,50	21,09	23,54
62,1	18,49	22,64	1,82	20,86	24,11	22,49	21,07	23,53
62,2	18,47	22,63	1,82	20,84	24,10	22,47	21,06	23,50
62,3	18,42	22,60	1,80	20,81	24,09	22,46	21,06	23,49
62,4	18,42	22,60	1,80	20,81	24,08	22,45	21,06	23,49
62,5	18,42	22,60	1,80	20,81	24,07	22,43	21,05	23,48
62,6	18,42	22,60	1,80	20,81	24,06	22,43	21,04	23,46
62,7	18,41	22,59	1,79	20,81	24,05	22,41	21,02	23,44
62,8	18,41	22,59	1,79	20,81	24,05	22,40	21,01	23,44
62,9	18,40	22,57	1,78	20,79	24,03	22,38	21,00	23,42
63	18,41	22,56	1,77	20,78	24,02	22,37	20,99	23,41
63,1	18,41	22,56	1,77	20,78	24,02	22,36	20,98	23,40
63,2	18,43	22,55	1,77	20,77	24,01	22,35	20,97	23,39
63,3	18,43	22,55	1,77	20,77	24,01	22,34	20,97	23,38
63,4	18,43	22,54	1,77	20,76	24,00	22,33	20,96	23,37
63,5	18,43	22,54	1,77	20,76	24,00	22,32	20,95	23,36
63,6	18,41	22,54	1,78	20,76	23,98	22,31	20,95	23,35
63,7	18,41	22,53	1,79	20,75	23,99	22,31	20,95	23,34
63,8	18,41	22,53	1,79	20,75	23,98	22,30	20,94	23,34
63,9	18,41	22,53	1,80	20,75	23,98	22,29	20,94	23,34
64	18,41	22,53	1,80	20,75	23,98	22,30	20,94	23,33
64,1	18,39	22,52	1,80	20,74	23,97	22,28	20,93	23,31
64,2	18,39	22,52	1,80	20,74	23,96	22,27	20,92	23,31
64,3	18,37	22,52	1,80	20,74	23,97	22,27	20,92	23,31
64,4	18,35	22,51	1,80	20,73	23,96	22,27	20,92	23,31
64,5	18,35	22,51	1,80	20,73	23,96	22,27	20,92	23,31
64,6	18,33	22,51	1,80	20,73	23,96	22,26	20,92	23,30
64,7	18,33	22,51	1,80	20,73	23,96	22,24	20,90	23,28
64,8	18,30	22,50	1,80	20,72	23,95	22,24	20,90	23,29
64,9	18,30	22,50	1,80	20,72	23,95	22,24	20,90	23,28
65	18,30	22,50	1,80	20,72	23,95	22,23	20,90	23,28
65,1	18,29	22,50	1,80	20,71	23,95	22,23	20,90	23,27
65,2	18,29	22,50	1,80	20,71	23,94	22,23	20,90	23,27
65,3	18,27	22,50	1,79	20,71	23,94	22,22	20,89	23,26
65,4	18,27	22,50	1,79	20,71	23,94	22,22	20,89	23,25
65,5	18,26	22,49	1,79	20,70	27,27	25,56	24,23	26,59
65,6	18,26	22,49	1,79	20,70	27,27	25,55	24,22	26,59
65,7	21,60	25,82	5,12	24,04	24,13	22,10	21,12	22,97
65,8	21,59	25,82	5,13	24,04	21,60	19,33	18,65	20,12
65,9	21,59	25,82	5,13	24,04	21,50	19,13	18,51	19,96
66	17,35	21,64	1,68	19,52	21,45	19,01	18,44	19,85
66,1	17,35	21,64	1,68	19,52	21,40	18,90	18,37	19,76
66,2	17,35	21,57	1,68	19,46	21,37	18,82	18,32	19,70
66,3	17,35	21,57	1,68	19,46	21,36	18,77	18,30	19,65
66,4	17,34	21,48	1,67	19,39	21,35	18,73	18,28	19,62
66,5	17,33	21,42	1,67	19,35	21,34	18,70	18,26	19,59
66,6	17,33	21,42	1,67	19,35	21,34	18,67	18,25	19,57
66,7	17,33	21,38	1,68	19,31	21,33	18,64	18,24	19,55
66,8	17,33	21,38	1,68	19,31	21,33	18,63	18,23	19,53
66,9	17,33	21,36	1,68	19,31	21,33	18,60	18,22	19,52
67	17,33	21,36	1,68	19,31	21,32	18,59	18,21	19,50
67,1	17,32	21,32	1,67	19,27	21,32	18,58	18,20	19,49
67,2	17,32	21,32	1,68	19,26	21,32	18,56	18,19	19,47
67,3	17,32	21,32	1,68	19,26	21,31	18,55	18,19	19,46
67,4	17,32	21,30	1,67	19,25	21,31	18,54	18,18	19,45
67,5	17,32	21,30	1,67	19,25	21,31	18,53	18,18	19,44
67,6	17,32	21,29	1,67	19,24	21,30	18,51	18,17	19,43
67,7	17,32	21,29	1,67	19,24	21,30	18,50	18,16	19,42
67,8	17,32	21,28	1,67	19,23	21,30	18,49	18,16	19,41
67,9	17,32	21,28	1,67	19,23	21,30	18,48	18,16	19,40
68	17,32	21,28	1,67	19,23	21,29	18,47	18,15	19,39
68,1	17,30	21,26	1,66	19,21	21,29	18,47	18,15	19,39
68,2	17,30	21,26	1,66	19,21	21,29	18,46	18,14	19,38
68,3	17,29	21,25	1,65	19,20	21,28	18,46	18,14	19,38
68,4	17,29	21,24	1,65	19,20	21,28	18,44	18,13	19,36
68,5	17,29	21,24	1,65	19,20	21,27	18,44	18,12	19,36
68,6	17,29	21,24	1,66	19,19	21,27	18,43	18,12	19,36
68,7	17,29	21,24	1,66	19,19	21,27	18,42	18,12	19,35
68,8	17,29	21,23	1,66	19,19	21,26	18,42	18,11	19,34
68,9	17,29	21,23	1,66	19,19	21,26	18,42	18,11	19,33
69	17,28	21,23	1,66	19,18	21,26	18,41	18,11	19,33
69,1	17,28	21,23	1,66	19,18	21,26	18,41	18,11	19,32
69,2	17,28	21,23	1,66	19,18	21,26	18,41	18,10	19,32
69,3	17,28	21,23	1,64	19,18	21,26	18,40	18,10	19,31
69,4	17,28	21,23	1,64	19,18	21,25	18,40	18,10	19,31
69,5	17,28	21,22	1,65	19,18	21,25	18,40	18,10	19,31
69,6	17,28	21,22	1,65	19,18	21,25	18,39	18,10	19,30
69,7	17,28	21,22	1,65	19,18	21,25	18,39	18,09	19,30
69,8	17,28	21,21	1,64	19,17	21,25	18,38	18,09	19,30
69,9	17,28	21,21	1,64	19,17	21,25	18,38	18,09	19,30
70	17,28	21,21	1,64	19,17	21,25	18,38	18,09	19,30
70,1	17,28	21,21	1,64	19,17	21,25	18,38	18,09	19,29
70,2	17,28	21,21	1,64	19,16	21,25	18,38	18,09	19,29
70,3	17,28	21,21	1,64	19,16	21,25	18,38	18,09	19,29
70,4	17,27	21,21	1,63	19,16	21,24	18,37	18,09	19,29
70,5	17,27	21,20	1,63	19,16	21,25	18,37	18,09	19,28
70,6	17,27	21,20	1,63	19,16	21,25	18,38	18,09	19,28
70,7	17,27	21,20	1,64	19,16	21,24	18,37	18,08	19,28
70,8	17,27	21,20	1,64	19,16	21,24	18,37	18,09	19,28
70,9	17,26	21,20	1,65	19,15	21,24	18,37	18,09	19,28
71	17,26	21,20	1,65	19,15	21,24	18,37	18,09	19,28
71,1	17,26	21,20	1,64	19,15	21,24	18,37	18,08	19,28
71,2	17,26	21,19	1,66	19,15	21,24	18,37	18,09	19,28
71,3	17,26	21,19	1,66	19,15	21,24	18,36	18,08	19,28
71,4	20,59	24,52	5,00	22,48	24,57	21,70	21,42	22,61
71,5	20,59	24,52	5,00	22,48	24,58	21,70	21,42	22,61
71,6	20,60	24,52	5,01	22,48	24,36	21,42	21,20	22,33
71,7	20,60	24,52	5,01	22,48	21,46	17,54	18,26	18,32
71,8	20,60	24,52	5,01	22,48	21,58	17,54	18,31	18,34
71,9	19,43	22,51	1,80	20,10	21,63	17,54	18,32	18,34
72	19,43	22,51	1,80	20,10	21,65	17,53	18,32	18,32
72,1	19,53	22,48	1,77	20,06	21,65	17,50	18,31	18,30
72,2	19,53	22,48	1,77	20,06	21,66	17,49	18,30	18,28
72,3	19,60	22,47	1,78	20,04	21,66	17,49	18,30	18,27
72,4	19,60	22,47	1,78	20,04	21,66	17,48	18,29	18,26
72,5	19,65	22,45	1,76	20,01	21,67	17,47	18,29	18,25
72,6	19,67	22,43	1,75	19,98	21,67	17,46	18,28	18,25
72,7	19,67	22,43	1,75	19,98	21,67	17,45	18,28	18,24
72,8	19,67	22,43	1,75	19,98	21,67	17,45	18,27	18,23
72,9	19,67	22,43	1,75	19,98	21,67	17,44	18,27	18,22
73	19,68	22,42	1,75	19,96	21,67	17,44	18,27	18,21
73,1	19,68	22,42	1,75	19,96	21,68	17,43	18,26	18,21
73,2	19,70	22,41	1,74	19,95	21,67	17,43	18,26	18,20
73,3	19,71	22,40	1,74	19,94	21,67	17,42	18,26	18,20
73,4	19,71	22,40	1,74	19,94	21,67	17,41	18,26	18,19
73,5	19,73	22,39	1,74	19,93	21,66	17,40	18,25	18,18
73,6	19,73	22,39	1,74	19,93	21,66	17,40	18,24	18,18
73,7	19,74	22,39	1,73	19,93	21,66	17,40	18,24	18,18
73,8	19,74	22,39	1,73	19,93	21,66	17,40	18,24	18,17
73,9	19,74	22,38	1,73	19,92	21,65	17,39	18,24	18,17
74	19,75	22,37	1,73	19,91	21,65	17,39	18,23	18,16
74,1	19,75	22,37	1,73	19,91	21,65	17,39	18,23	18,16
74,2	19,77	22,37	1,74	19,91	21,64	17,39	18,23	18,16
74,3	19,77	22,37	1,74	19,91	21,65	17,39	18,23	18,16
74,4	19,77	22,37	1,73	19,90	21,64	17,38	18,22	18,15
74,5	19,77	22,36	1,73	19,90	21,64	17,38	18,22	18,15
74,6	19,77	22,36	1,73	19,90	21,64	17,38	18,22	18,15
74,7	19,77	22,36	1,74	19,89	21,64	17,37	18,22	18,15
74,8	19,77	22,36	1,74	19,89	21,64	17,37	18,21	18,14
74,9	19,77	22,36	1,74	19,89	21,64	17,37	18,21	18,14
75	19,77	22,36	1,74	19,89	21,64	17,37	18,21	18,14
75,1	19,78	22,35	1,74	19,88	21,64	17,37	18,21	18,14
75,2	19,77	22,34	1,74	19,88	21,64	17,37	18,21	18,13
75,3	19,77	22,34	1,74	19,88	21,64	17,37	18,21	18,13
75,4	19,76	22,33	1,73	19,87	21,63	17,37	18,21	18,13
75,5	19,76	22,33	1,73	19,87	21,63	17,37	18,20	18,13
75,6	19,73	22,33	1,73	19,87	21,63	17,36	18,20	18,12
75,7	19,73	22,33	1,73	19,87	21,63	17,36	18,20	18,12
75,8	19,72	22,33	1,73	19,86	21,63	17,36	18,20	18,12
75,9	19,71	22,32	1,73	19,86	21,62	17,36	18,20	18,12
76	19,71	22,32	1,73	19,86	21,62	17,36	18,20	18,12
76,1	19,71	22,32	1,73	19,86	21,62	17,36	18,20	18,12
76,2	19,71	22,32	1,73	19,86	21,62	17,36	18,20	18,12
76,3	19,74	22,32	1,73	19,85	21,62	17,36	18,20	18,12
76,4	19,74	22,32	1,73	19,85	21,62	17,36	18,20	18,12
76,5	19,74	22,32	1,73	19,85	21,62	17,36	18,20	18,12
76,6	19,74	22,32	1,73	19,85	21,62	17,36	18,20	18,12
76,7	19,74	22,32	1,73	19,85	21,62	17,36	18,19	18,12
76,8	19,75	22,31	1,73	19,84	21,61	17,36	18,19	18,12
76,9	19,75	22,31	1,73	19,84	21,62	17,36	18,19	18,12
77	19,75	22,30	1,73	19,84	21,61	17,36	18,19	18,12
77,1	19,75	22,30	1,73	19,84	21,61	17,35	18,18	18,11
77,2	19,75	22,31	1,74	19,84	21,61	17,35	18,19	18,11
77,3	19,75	22,30	1,72	19,83	24,94	20,69	21,52	21,44
77,4	19,75	22,30	1,72	19,83	24,94	20,68	21,52	21,44
77,5	23,08	25,63	5,06	23,16	24,94	20,68	21,52	21,44
77,6	23,08	25,63	5,06	23,16	24,56	19,93	21,02	20,65
77,7	23,08	25,63	5,06	23,16	24,16	18,36	20,20	19,00
77,8	23,08	25,63	5,06	23,16	24,50	18,54	20,40	19,17
77,9	23,08	25,63	5,06	23,16	24,65	18,64	20,50	19,26
78	23,70	25,40	1,98	22,42	24,72	18,72	20,55	19,32
78,1	23,70	25,40	1,98	22,42	24,76	18,77	20,59	19,36
78,2	23,79	25,45	1,95	22,44	24,78	18,81	20,61	19,39
78,3	23,79	25,45	1,95	22,44	24,79	18,84	20,61	19,40
78,4	23,82	25,46	1,95	22,45	24,80	18,86	20,62	19,41
78,5	23,82	25,46	1,95	22,45	24,81	18,88	20,62	19,42
78,6	23,88	25,47	1,95	22,45	24,81	18,88	20,62	19,43
78,7	23,91	25,47	1,94	22,44	24,80	18,89	20,62	19,43
78,8	23,91	25,47	1,94	22,44	24,79	18,89	20,61	19,43
78,9	23,92	25,47	1,95	22,44	24,79	18,90	20,61	19,43
79	23,92	25,47	1,95	22,44	24,80	18,92	20,62	19,44
79,1	23,96	25,48	1,94	22,44	24,80	18,92	20,62	19,44
79,2	23,96	25,48	1,94	22,44	24,80	18,93	20,62	19,44
79,3	23,99	25,49	1,94	22,44	24,80	18,93	20,62	19,44
79,4	24,01	25,50	1,94	22,44	24,80	18,93	20,63	19,45
79,5	24,01	25,50	1,94	22,44	24,81	18,94	20,62	19,45
79,6	24,02	25,50	1,94	22,44	24,80	18,93	20,62	19,45
79,7	24,02	25,50	1,94	22,44	24,81	18,94	20,62	19,45
79,8	24,04	25,50	1,94	22,44	24,81	18,94	20,62	19,46
79,9	24,04	25,50	1,94	22,44	24,81	18,94	20,62	19,45
80	24,05	25,50	1,94	22,43	24,81	18,95	20,62	19,46
80,1	24,07	25,50	1,94	22,43	24,81	18,95	20,62	19,46
80,2	24,07	25,50	1,94	22,43	24,81	18,95	20,62	19,46
80,3	24,08	25,50	1,93	22,42	24,80	18,95	20,62	19,46
80,4	24,08	25,50	1,93	22,42	24,81	18,96	20,62	19,46
80,5	24,09	25,50	1,93	22,43	24,81	18,95	20,62	19,46
80,6	24,10	25,50	1,93	22,43	24,81	18,96	20,62	19,46
80,7	24,10	25,50	1,93	22,43	24,81	18,96	20,62	19,46
80,8	24,11	25,50	1,93	22,43	24,81	18,96	20,62	19,46
80,9	24,11	25,50	1,93	22,43	24,80	18,96	20,61	19,46
81	24,11	25,50	1,92	22,42	24,80	18,96	20,62	19,47
81,1	24,11	25,50	1,92	22,42	24,79	18,96	20,61	19,46
81,2	24,11	25,49	1,92	22,41	24,78	18,96	20,60	19,46
81,3	24,11	25,48	1,92	22,40	24,78	18,96	20,60	19,46
81,4	24,11	25,48	1,92	22,40	24,79	18,96	20,60	19,46
81,5	24,12	25,49	1,92	22,40	24,78	18,96	20,60	19,46
81,6	24,12	25,49	1,92	22,40	24,77	18,96	20,60	19,45
81,7	24,11	25,48	1,91	22,40	24,77	18,96	20,59	19,45
81,8	24,11	25,48	1,91	22,40	24,77	18,96	20,59	19,46
81,9	24,11	25,47	1,92	22,40	24,76	18,96	20,58	19,45
82	24,10	25,46	1,93	22,38	24,75	18,96	20,58	19,45
82,1	24,10	25,46	1,93	22,38	24,75	18,96	20,58	19,45
82,2	24,11	25,46	1,92	22,39	24,74	18,95	20,58	19,45
82,3	24,11	25,46	1,92	22,39	24,75	18,96	20,58	19,45
82,4	24,11	25,46	1,92	22,38	24,75	18,95	20,58	19,46
82,5	24,11	25,46	1,92	22,38	24,74	18,95	20,58	19,45
82,6	24,11	25,46	1,92	22,38	24,74	18,95	20,57	19,45
82,7	24,10	25,46	1,91	22,37	24,74	18,95	20,57	19,45
82,8	24,10	25,46	1,91	22,37	24,73	18,95	20,56	19,45
82,9	24,09	25,44	1,91	22,36	24,72	18,94	20,55	19,44
83	24,09	25,44	1,91	22,36	24,71	18,94	20,55	19,44
83,1	24,09	25,43	1,90	22,35	24,70	18,94	20,55	19,43
83,2	24,09	25,43	1,90	22,35	24,70	18,93	20,54	19,43
83,3	24,09	25,42	1,90	22,34	24,69	18,93	20,54	19,43
83,4	27,42	28,75	5,24	25,67	28,02	22,26	23,87	22,76
83,5	27,42	28,75	5,24	25,67	28,02	22,26	23,88	22,76
83,6	27,41	28,75	5,24	25,67	28,12	21,79	23,67	22,28
83,7	27,41	28,75	5,24	25,67	29,00	21,13	23,65	21,57
83,8	27,41	28,75	5,24	25,67	29,48	21,39	23,92	21,82
83,9	27,41	28,75	5,24	25,67	29,69	21,58	24,07	21,98
84	27,41	28,75	5,24	25,67	29,79	21,71	24,17	22,10
84,1	27,41	28,75	5,24	25,67	29,85	21,81	24,23	22,18
84,2	27,41	28,75	5,24	25,67	29,90	21,89	24,28	22,25
84,3	27,41	28,75	5,24	25,67	29,91	21,95	24,31	22,29
84,4	27,41	28,75	5,24	25,67	29,93	22,00	24,34	22,32
84,5	28,67	29,96	2,35	26,24	29,93	22,03	24,35	22,35
84,6	28,67	29,96	2,35	26,24	29,93	22,07	24,36	22,37
84,7	28,72	29,99	2,23	26,25	29,91	22,08	24,36	22,38
84,8	28,79	30,03	2,23	26,27	29,92	22,11	24,37	22,41
84,9	28,79	30,03	2,23	26,27	29,92	22,14	24,39	22,42
85	28,82	30,03	2,23	26,26	29,92	22,15	24,39	22,43
85,1	28,82	30,03	2,23	26,26	29,91	22,17	24,39	22,44
85,2	28,86	30,05	2,23	26,27	29,91	22,17	24,39	22,45
85,3	28,86	30,05	2,23	26,27	29,89	22,19	24,39	22,45
85,4	28,88	30,06	2,23	26,26	29,89	22,20	24,40	22,46
85,5	28,90	30,06	2,23	26,27	29,89	22,21	24,41	22,47
85,6	28,90	30,06	2,23	26,27	29,89	22,22	24,41	22,47
85,7	28,90	30,06	2,23	26,27	29,87	22,23	24,41	22,47
85,8	28,90	30,06	2,23	26,27	29,87	22,23	24,40	22,48
85,9	28,93	30,06	2,22	26,26	29,87	22,24	24,40	22,48
86	28,93	30,06	2,22	26,26	29,87	22,24	24,41	22,49
86,1	28,93	30,06	2,22	26,26	29,86	22,25	24,41	22,49
86,2	28,83	30,08	2,21	26,26	29,86	22,25	24,41	22,50
86,3	28,83	30,08	2,21	26,26	29,85	22,26	24,41	22,50
86,4	28,80	30,07	2,21	26,26	29,84	22,26	24,41	22,49
86,5	28,80	30,07	2,21	26,26	29,83	22,26	24,40	22,50
86,6	28,82	30,07	2,21	26,26	29,83	22,27	24,41	22,50
86,7	28,82	30,07	2,21	26,26	29,81	22,26	24,39	22,49
86,8	28,86	30,05	2,21	26,25	29,81	22,26	24,40	22,49
86,9	28,88	30,05	2,20	26,24	29,80	22,27	24,39	22,49
87	28,88	30,05	2,20	26,24	29,80	22,26	24,39	22,49
87,1	28,89	30,05	2,20	26,23	29,79	22,27	24,39	22,49
87,2	28,89	30,05	2,20	26,23	29,79	22,27	24,39	22,49
87,3	28,91	30,04	2,20	26,23	29,78	22,26	24,38	22,49
87,4	28,92	30,04	2,20	26,23	29,77	22,27	24,38	22,49
87,5	28,92	30,04	2,20	26,23	29,76	22,26	24,38	22,49
87,6	28,93	30,03	2,19	26,22	29,74	22,26	24,37	22,48
87,7	28,93	30,03	2,19	26,22	29,74	22,26	24,37	22,48
87,8	28,93	30,02	2,20	26,20	29,73	22,26	24,36	22,48
87,9	28,93	30,02	2,20	26,20	29,72	22,25	24,35	22,47
88	28,92	29,99	2,20	26,18	29,69	22,25	24,34	22,46
88,1	28,92	29,98	2,19	26,17	29,69	22,24	24,33	22,46
88,2	28,92	29,98	2,19	26,17	29,68	22,25	24,34	22,46
88,3	28,92	29,97	2,18	26,16	29,66	22,24	24,32	22,45
88,4	28,92	29,97	2,18	26,16	29,64	22,23	24,31	22,44
88,5	28,91	29,96	2,19	26,14	29,64	22,23	24,31	22,44
88,6	28,91	29,96	2,19	26,14	29,63	22,24	24,31	22,44
88,7	28,91	29,94	2,20	26,13	29,63	22,23	24,30	22,43
88,8	28,91	29,95	2,20	26,13	29,62	22,23	24,29	22,43
88,9	28,91	29,95	2,20	26,13	29,62	22,24	24,30	22,43
89	28,91	29,93	2,18	26,12	29,61	22,23	24,29	22,43
89,1	28,91	29,93	2,18	26,12	29,61	22,23	24,28	22,42
89,2	28,90	29,92	2,18	26,11	29,60	22,22	24,27	22,42
89,3	28,90	29,92	2,18	26,11	29,58	22,21	24,26	22,41
89,4	28,88	29,90	2,19	26,09	29,57	22,20	24,25	22,41
89,5	28,88	29,89	2,18	26,09	29,55	22,20	24,24	22,40
89,6	28,88	29,89	2,18	26,09	29,54	22,19	24,23	22,40
89,7	28,87	29,86	2,19	26,06	29,52	22,19	24,23	22,39
89,8	28,87	29,86	2,19	26,06	29,52	22,19	24,23	22,38
89,9	28,87	29,86	2,19	26,06	29,51	22,19	24,23	22,39
90	28,87	29,86	2,19	26,06	29,52	22,20	24,24	22,39
90,1	28,87	29,86	2,19	26,06	29,51	22,19	24,22	22,38
90,2	28,87	29,86	2,19	26,06	29,49	22,18	24,22	22,38
90,3	28,87	29,86	2,19	26,06	29,48	22,17	24,21	22,37
90,4	28,87	29,85	2,18	26,04	29,47	22,17	24,20	22,36
90,5	28,87	29,85	2,18	26,04	29,47	22,17	24,20	22,36
90,6	28,87	29,85	2,18	26,04	29,47	22,17	24,20	22,37
