# Supplementary material for: Graphene active sensor arrays for long-term and wireless mapping of wide frequency band epicortical brain activity
Source: Nat Commun. 2021 Jan 11;12:211. doi: 10.1038/s41467-020-20546-w (PMC7801381; doi:10.1038/s41467-020-20546-w)
Supplement: Supplementary file 4 — Source Data [file 41467_2020_20546_MOESM4_ESM.zip › Source Data/Source Data & plotting scripts/Fig3/IV-charact/IV-Day12/20190811_090313 Current vs Vgs]

Vgs [V]	Result A5 [µA]	Result A7 [µA]	Result A29 [µA]	Result A31 [µA]	Result B5 [µA]	Result B7 [µA]	Result B29 [µA]	Result B31 [µA]
-0,2	54,84	66,41	5,95	61,66	72,47	64,46	60,17	63,99
-0,16	54,09	65,02	5,76	60,46	71,12	63,51	59,12	63,15
-0,12	52,70	63,07	5,51	58,76	69,22	61,93	57,60	61,80
-0,08	50,30	59,94	5,17	55,98	66,15	59,38	55,18	59,54
-0,04	46,78	55,29	4,70	51,85	61,61	55,56	51,58	56,17
0	42,74	50,13	4,24	47,31	56,58	51,22	47,57	52,26
0,04	38,09	44,05	3,71	42,05	50,60	45,99	42,77	47,46
0,08	32,97	37,43	3,14	36,23	43,78	40,02	37,32	41,79
0,12	27,65	31,38	2,63	30,31	36,69	33,93	31,60	35,66
0,16	22,24	26,07	2,12	24,58	29,46	27,67	25,71	29,04
0,2	18,26	22,49	1,79	20,70	23,94	22,22	20,89	23,25
0,24	17,26	21,19	1,66	19,15	21,24	18,36	18,08	19,28
0,28	19,75	22,30	1,72	19,83	21,61	17,35	18,19	18,11
0,32	24,08	25,41	1,89	22,33	24,69	18,93	20,54	19,43
0,36	28,87	29,86	2,19	26,06	29,54	22,19	24,23	22,40
