# Supplementary material for: Graphene active sensor arrays for long-term and wireless mapping of wide frequency band epicortical brain activity
Source: Nat Commun. 2021 Jan 11;12:211. doi: 10.1038/s41467-020-20546-w (PMC7801381; doi:10.1038/s41467-020-20546-w)
Supplement: Supplementary file 4 — Source Data [file 41467_2020_20546_MOESM4_ESM.zip › Source Data/Source Data & plotting scripts/Fig3/IV-charact/IV-Day12/20190811_105206 Current vs time]

Time [s]	Result A5 [�A]	Result A7 [�A]	Result A29 [�A]	Result A31 [�A]	Result B5 [�A]	Result B7 [�A]	Result B29 [�A]	Result B31 [�A]
0	0,00	0,00	0,00	0,00	0,00	0,00	0,00	0,00
0,1	0,00	0,00	0,00	0,00	0,00	0,00	0,00	0,00
0,2	0,00	0,00	0,00	0,00	73,64	54,04	57,47	56,95
0,3	49,75	61,95	5,74	55,15	74,47	55,19	58,42	58,07
0,4	49,75	61,95	5,74	55,15	74,43	55,67	58,66	58,52
0,5	50,64	62,97	6,06	56,13	74,32	56,01	58,79	58,82
0,6	50,76	63,00	5,99	56,25	74,21	56,26	58,87	59,05
0,7	50,76	63,00	5,99	56,25	74,08	56,46	58,93	59,21
0,8	50,86	62,95	5,94	56,27	73,97	56,62	58,96	59,34
0,9	50,86	62,95	5,94	56,27	73,87	56,75	58,98	59,46
1	50,91	62,93	5,91	56,26	73,77	56,84	58,99	59,55
1,1	50,91	62,93	5,91	56,26	73,68	56,93	58,99	59,62
1,2	50,99	62,87	5,88	56,25	73,62	57,02	59,02	59,71
1,3	51,07	62,84	5,86	56,24	73,56	57,10	59,03	59,78
1,4	51,07	62,84	5,86	56,24	73,50	57,17	59,04	59,83
1,5	51,20	62,82	5,86	56,25	73,46	57,23	59,06	59,89
1,6	51,20	62,82	5,86	56,25	73,44	57,30	59,09	59,95
1,7	51,31	62,84	5,87	56,28	73,42	57,37	59,12	60,01
1,8	51,31	62,84	5,87	56,28	73,41	57,42	59,14	60,06
1,9	51,40	62,86	5,85	56,32	73,40	57,47	59,16	60,11
2	51,45	62,88	5,85	56,33	73,41	57,53	59,19	60,16
2,1	51,45	62,88	5,85	56,33	73,42	57,58	59,22	60,21
2,2	51,57	62,94	5,86	56,39	73,43	57,63	59,25	60,27
2,3	51,57	62,94	5,86	56,39	73,44	57,69	59,28	60,31
2,4	51,57	62,94	5,86	56,39	73,44	57,72	59,30	60,34
2,5	51,57	62,94	5,86	56,39	73,46	57,78	59,33	60,39
2,6	51,78	63,04	5,88	56,51	73,48	57,83	59,36	60,43
2,7	51,83	63,07	5,88	56,54	73,49	57,86	59,38	60,47
2,8	51,83	63,07	5,88	56,54	73,52	57,91	59,41	60,51
2,9	51,93	63,12	5,87	56,58	73,55	57,95	59,45	60,56
3	51,93	63,12	5,87	56,58	73,57	57,99	59,48	60,60
3,1	52,02	63,18	5,87	56,63	73,59	58,04	59,50	60,63
3,2	52,02	63,18	5,87	56,63	73,61	58,07	59,52	60,66
3,3	52,07	63,23	5,90	56,68	73,63	58,10	59,55	60,69
3,4	52,16	63,29	5,87	56,73	73,67	58,14	59,58	60,73
3,5	52,16	63,29	5,87	56,73	73,70	58,18	59,62	60,77
3,6	52,25	63,36	5,88	56,79	73,73	58,23	59,65	60,80
3,7	52,25	63,36	5,88	56,79	73,77	58,27	59,68	60,84
3,8	52,31	63,40	5,88	56,83	73,79	58,31	59,71	60,87
3,9	52,31	63,40	5,88	56,83	73,82	58,35	59,74	60,91
4	52,31	63,40	5,88	56,83	73,86	58,38	59,77	60,94
4,1	52,52	63,54	5,92	56,98	73,89	58,41	59,79	60,97
4,2	52,52	63,54	5,92	56,98	73,91	58,45	59,82	61,00
4,3	52,59	63,60	5,91	57,02	73,94	58,49	59,86	61,04
4,4	52,59	63,60	5,91	57,02	73,99	58,53	59,90	61,08
4,5	52,65	63,65	5,93	57,07	74,02	58,56	59,92	61,11
4,6	52,65	63,65	5,93	57,07	74,06	58,60	59,94	61,14
4,7	52,73	63,73	5,93	57,14	74,10	58,65	59,97	61,17
4,8	52,82	63,81	5,93	57,21	74,13	58,68	60,00	61,20
4,9	52,82	63,81	5,93	57,21	74,16	58,71	60,02	61,23
5	52,86	63,84	5,93	57,24	74,20	58,75	60,06	61,28
5,1	52,86	63,84	5,93	57,24	74,21	58,76	60,08	61,29
5,2	52,94	63,91	5,97	57,30	74,25	58,81	60,11	61,33
5,3	52,94	63,91	5,97	57,30	74,29	58,85	60,15	61,36
5,4	53,03	63,98	5,97	57,37	74,33	58,90	60,18	61,39
5,5	53,03	63,98	5,97	57,37	74,35	58,92	60,21	61,42
5,6	53,03	63,98	5,97	57,37	74,39	58,95	60,24	61,45
5,7	53,15	64,08	5,97	57,47	74,43	58,99	60,27	61,48
5,8	53,15	64,08	5,97	57,47	74,46	59,02	60,29	61,51
5,9	56,56	67,48	9,29	60,85	77,83	62,38	63,65	64,87
6	56,56	67,48	9,29	60,85	73,84	58,97	60,12	61,55
6,1	56,58	67,50	9,30	60,87	71,80	57,43	58,46	60,05
6,2	51,59	61,87	5,83	55,58	71,71	57,41	58,42	60,02
6,3	51,59	61,87	5,83	55,58	71,71	57,39	58,41	60,00
6,4	51,39	61,61	5,63	55,33	71,75	57,38	58,43	60,00
6,5	51,39	61,61	5,63	55,33	71,79	57,38	58,44	60,00
6,6	51,49	61,69	5,64	55,40	71,84	57,39	58,47	60,01
6,7	51,54	61,73	5,67	55,43	71,90	57,40	58,49	60,02
6,8	51,54	61,73	5,67	55,43	71,95	57,42	58,51	60,02
6,9	51,62	61,80	5,68	55,50	72,01	57,44	58,54	60,04
7	51,62	61,80	5,68	55,50	72,05	57,46	58,56	60,05
7,1	51,69	61,88	5,67	55,57	72,10	57,47	58,59	60,07
7,2	51,69	61,88	5,67	55,57	72,15	57,50	58,62	60,09
7,3	51,77	61,96	5,69	55,65	72,19	57,52	58,64	60,10
7,4	51,81	61,99	5,68	55,68	72,23	57,54	58,66	60,12
7,5	51,81	61,99	5,68	55,68	72,26	57,55	58,68	60,13
7,6	51,85	62,05	5,68	55,72	72,30	57,57	58,70	60,14
7,7	51,85	62,05	5,68	55,72	72,33	57,58	58,71	60,16
7,8	51,91	62,10	5,68	55,77	72,36	57,60	58,74	60,18
7,9	51,91	62,10	5,68	55,77	72,39	57,62	58,76	60,20
8	51,93	62,14	5,70	55,80	72,41	57,64	58,78	60,21
8,1	52,00	62,21	5,71	55,86	72,46	57,66	58,81	60,24
8,2	52,00	62,21	5,71	55,86	72,48	57,67	58,82	60,25
8,3	52,06	62,27	5,71	55,92	72,52	57,70	58,85	60,28
8,4	52,06	62,27	5,71	55,92	72,55	57,73	58,88	60,30
8,5	52,10	62,32	5,70	55,96	72,58	57,75	58,90	60,32
8,6	52,10	62,32	5,70	55,96	72,62	57,77	58,92	60,34
8,7	52,13	62,35	5,70	55,99	72,63	57,78	58,94	60,36
8,8	52,19	62,41	5,73	56,05	72,67	57,80	58,96	60,38
8,9	52,19	62,41	5,73	56,05	72,70	57,83	58,99	60,41
9	52,23	62,46	5,73	56,08	72,72	57,84	59,00	60,41
9,1	52,23	62,46	5,73	56,08	72,74	57,86	59,02	60,43
9,2	52,26	62,49	5,75	56,11	72,77	57,89	59,05	60,46
9,3	52,26	62,49	5,75	56,11	72,80	57,90	59,07	60,48
9,4	52,31	62,53	5,71	56,14	72,83	57,93	59,09	60,49
9,5	52,36	62,59	5,75	56,20	72,86	57,96	59,11	60,52
9,6	52,36	62,59	5,75	56,20	72,88	57,98	59,13	60,53
9,7	52,44	62,64	5,74	56,26	72,90	57,99	59,14	60,55
9,8	52,44	62,64	5,74	56,26	72,91	57,99	59,15	60,56
9,9	52,47	62,69	5,75	56,30	72,94	58,01	59,18	60,58
10	52,47	62,69	5,75	56,30	72,97	58,04	59,20	60,61
10,1	52,51	62,74	5,76	56,33	73,00	58,06	59,21	60,62
10,2	52,53	62,75	5,75	56,35	73,01	58,07	59,22	60,63
10,3	52,53	62,75	5,75	56,35	73,03	58,09	59,23	60,64
10,4	52,57	62,79	5,78	56,39	73,05	58,12	59,26	60,66
10,5	52,57	62,79	5,78	56,39	73,07	58,12	59,27	60,68
10,6	52,57	62,79	5,78	56,39	73,10	58,15	59,29	60,70
10,7	52,57	62,79	5,78	56,39	73,12	58,17	59,31	60,72
10,8	52,63	62,87	5,79	56,45	73,14	58,18	59,32	60,73
10,9	52,67	62,90	5,79	56,48	73,16	58,21	59,33	60,74
11	52,67	62,90	5,79	56,48	73,18	58,22	59,35	60,76
11,1	52,71	62,94	5,78	56,52	73,20	58,24	59,37	60,77
11,2	52,71	62,94	5,78	56,52	73,21	58,24	59,39	60,78
11,3	52,75	62,98	5,79	56,56	73,22	58,25	59,38	60,79
11,4	52,75	62,98	5,79	56,56	73,24	58,26	59,40	60,81
11,5	52,76	62,99	5,78	56,57	73,25	58,26	59,41	60,82
11,6	52,80	63,03	5,78	56,60	76,60	61,62	62,75	64,16
11,7	52,80	63,03	5,78	56,60	76,62	61,63	62,77	64,17
11,8	52,80	63,03	5,78	56,60	76,64	61,65	62,78	64,19
11,9	52,80	63,03	5,78	56,60	74,43	59,74	60,81	62,33
12	56,16	66,40	9,13	59,96	70,55	56,65	57,53	59,31
12,1	56,16	66,40	9,13	59,96	70,39	56,60	57,47	59,25
12,2	56,16	66,40	9,13	59,96	70,37	56,57	57,45	59,21
12,3	50,86	60,34	5,50	54,27	70,38	56,54	57,43	59,18
12,4	50,86	60,34	5,50	54,27	70,40	56,52	57,43	59,16
12,5	50,91	60,38	5,46	54,30	70,44	56,52	57,45	59,15
12,6	50,91	60,38	5,46	54,30	70,48	56,50	57,46	59,13
12,7	50,93	60,40	5,47	54,32	70,51	56,49	57,46	59,12
12,8	50,97	60,45	5,51	54,37	70,55	56,48	57,47	59,12
12,9	50,97	60,45	5,51	54,37	70,57	56,49	57,48	59,13
13	51,01	60,49	5,53	54,40	70,61	56,49	57,49	59,13
13,1	51,01	60,49	5,53	54,40	70,65	56,49	57,50	59,14
13,2	51,02	60,51	5,53	54,41	70,68	56,50	57,51	59,14
13,3	51,02	60,51	5,53	54,41	70,70	56,51	57,52	59,14
13,4	51,05	60,55	5,53	54,44	70,72	56,50	57,52	59,14
13,5	51,07	60,58	5,52	54,47	70,73	56,51	57,53	59,14
13,6	51,07	60,58	5,52	54,47	70,75	56,50	57,54	59,14
13,7	51,07	60,58	5,52	54,47	70,78	56,52	57,55	59,15
13,8	51,07	60,58	5,52	54,47	70,79	56,52	57,56	59,14
13,9	51,10	60,61	5,53	54,50	70,80	56,53	57,57	59,15
14	51,10	60,61	5,53	54,50	70,81	56,54	57,58	59,15
14,1	51,13	60,64	5,52	54,53	70,83	56,54	57,58	59,15
14,2	51,13	60,66	5,53	54,54	70,83	56,53	57,58	59,16
14,3	51,13	60,66	5,53	54,54	70,84	56,54	57,59	59,17
14,4	51,14	60,68	5,53	54,56	70,86	56,55	57,60	59,18
14,5	51,14	60,68	5,53	54,56	70,88	56,56	57,61	59,19
14,6	51,16	60,70	5,50	54,57	70,89	56,57	57,61	59,19
14,7	51,16	60,70	5,50	54,57	70,90	56,57	57,62	59,20
14,8	51,18	60,71	5,51	54,60	70,91	56,57	57,62	59,21
14,9	51,19	60,73	5,54	54,61	70,92	56,58	57,64	59,22
15	51,19	60,73	5,54	54,61	70,94	56,58	57,64	59,21
15,1	51,20	60,75	5,52	54,62	70,95	56,59	57,64	59,22
15,2	51,20	60,75	5,52	54,62	70,95	56,60	57,65	59,23
15,3	51,22	60,76	5,52	54,63	70,96	56,60	57,66	59,22
15,4	51,22	60,76	5,52	54,63	70,98	56,60	57,67	59,22
15,5	51,23	60,77	5,51	54,64	70,98	56,61	57,67	59,23
15,6	51,23	60,78	5,54	54,65	70,99	56,62	57,67	59,23
15,7	51,23	60,78	5,54	54,65	70,99	56,62	57,67	59,24
15,8	51,24	60,80	5,53	54,67	71,00	56,63	57,69	59,25
15,9	51,24	60,80	5,53	54,67	71,01	56,63	57,69	59,25
16	51,26	60,82	5,53	54,68	71,03	56,65	57,71	59,27
16,1	51,26	60,82	5,53	54,68	71,05	56,67	57,72	59,29
16,2	51,27	60,83	5,53	54,69	71,05	56,67	57,72	59,28
16,3	51,28	60,85	5,52	54,71	71,04	56,67	57,72	59,28
16,4	51,28	60,85	5,52	54,71	71,06	56,66	57,72	59,29
16,5	51,29	60,85	5,52	54,71	71,06	56,68	57,72	59,29
16,6	51,29	60,85	5,52	54,71	71,06	56,67	57,73	59,29
16,7	51,29	60,85	5,52	54,71	71,06	56,67	57,74	59,29
16,8	51,29	60,85	5,52	54,71	71,08	56,67	57,74	59,29
16,9	51,30	60,87	5,53	54,72	71,09	56,68	57,75	59,30
17	51,31	60,88	5,53	54,73	71,09	56,69	57,75	59,30
17,1	51,31	60,88	5,53	54,73	71,11	56,69	57,76	59,31
17,2	51,32	60,88	5,52	54,75	71,11	56,69	57,77	59,32
17,3	51,32	60,88	5,52	54,75	71,11	56,69	57,77	59,32
17,4	51,33	60,90	5,53	54,76	71,12	56,69	57,77	59,33
17,5	51,33	60,90	5,53	54,76	71,13	56,71	57,78	59,34
17,6	51,35	60,91	5,51	54,77	74,46	60,03	61,11	62,67
17,7	51,35	60,91	5,51	54,77	74,48	60,05	61,13	62,68
17,8	51,35	60,91	5,51	54,77	74,01	59,63	60,71	62,27
17,9	54,70	64,26	8,87	58,11	68,10	54,80	55,63	57,58
18	54,70	64,26	8,87	58,11	67,84	54,72	55,52	57,49
18,1	54,70	64,26	8,87	58,11	67,78	54,66	55,48	57,43
18,2	54,70	64,26	8,87	58,11	67,78	54,62	55,46	57,37
18,3	54,70	64,26	8,87	58,11	67,79	54,59	55,44	57,34
18,4	54,70	64,26	8,87	58,11	67,82	54,56	55,43	57,31
18,5	54,70	64,26	8,87	58,11	67,86	54,54	55,43	57,29
18,6	54,70	64,26	8,87	58,11	67,89	54,53	55,43	57,28
18,7	54,70	64,26	8,87	58,11	67,92	54,52	55,43	57,27
18,8	54,70	64,26	8,87	58,11	67,94	54,50	55,43	57,25
18,9	49,13	57,86	5,17	52,11	67,94	54,48	55,42	57,24
19	49,13	57,86	5,17	52,11	67,96	54,47	55,42	57,23
19,1	49,13	57,87	5,17	52,12	67,97	54,46	55,42	57,22
19,2	49,13	57,87	5,17	52,12	67,98	54,45	55,42	57,21
19,3	49,14	57,88	5,20	52,13	67,99	54,45	55,42	57,21
19,4	49,14	57,88	5,20	52,13	68,00	54,45	55,42	57,20
19,5	49,14	57,90	5,19	52,14	68,02	54,45	55,43	57,20
19,6	49,16	57,90	5,21	52,14	68,03	54,44	55,43	57,19
19,7	49,16	57,90	5,21	52,14	68,03	54,45	55,42	57,18
19,8	49,16	57,91	5,21	52,14	68,03	54,43	55,41	57,16
19,9	49,16	57,91	5,21	52,14	68,02	54,42	55,40	57,15
20	49,14	57,89	5,21	52,14	68,02	54,40	55,39	57,14
20,1	49,14	57,89	5,21	52,14	68,01	54,40	55,39	57,14
20,2	49,13	57,89	5,20	52,13	68,01	54,39	55,38	57,14
20,3	49,13	57,89	5,20	52,13	68,01	54,38	55,38	57,13
20,4	49,13	57,89	5,20	52,13	68,01	54,37	55,37	57,12
20,5	49,11	57,88	5,18	52,12	68,01	54,37	55,37	57,12
20,6	49,11	57,88	5,18	52,12	68,01	54,37	55,37	57,12
20,7	49,10	57,87	5,19	52,11	68,01	54,36	55,37	57,12
20,8	49,10	57,87	5,19	52,11	68,00	54,35	55,36	57,10
20,9	49,09	57,86	5,16	52,10	67,99	54,35	55,35	57,10
21	49,08	57,86	5,18	52,10	67,99	54,34	55,35	57,09
21,1	49,08	57,86	5,18	52,10	67,99	54,34	55,35	57,09
21,2	49,08	57,85	5,18	52,10	68,00	54,34	55,36	57,10
21,3	49,08	57,85	5,18	52,10	67,99	54,33	55,35	57,08
21,4	49,08	57,85	5,18	52,10	68,00	54,34	55,36	57,09
21,5	49,08	57,85	5,18	52,10	68,01	54,33	55,35	57,09
21,6	49,08	57,85	5,19	52,10	68,01	54,33	55,35	57,09
21,7	49,06	57,83	5,20	52,09	67,99	54,32	55,34	57,08
21,8	49,06	57,83	5,20	52,09	67,98	54,31	55,33	57,07
21,9	49,06	57,83	5,20	52,09	67,99	54,31	55,33	57,06
22	49,06	57,83	5,20	52,09	67,97	54,29	55,32	57,05
22,1	49,04	57,83	5,19	52,08	67,97	54,30	55,32	57,05
22,2	49,04	57,83	5,19	52,08	67,98	54,30	55,32	57,05
22,3	49,03	57,82	5,19	52,07	67,96	54,29	55,32	57,04
22,4	49,03	57,82	5,19	52,07	67,97	54,30	55,32	57,05
22,5	49,03	57,82	5,19	52,07	67,97	54,29	55,32	57,04
22,6	49,03	57,82	5,18	52,07	67,97	54,29	55,32	57,03
22,7	49,03	57,82	5,18	52,07	67,97	54,29	55,32	57,03
22,8	49,02	57,80	5,19	52,05	67,95	54,28	55,31	57,03
22,9	49,02	57,80	5,19	52,05	67,96	54,29	55,31	57,04
23	49,01	57,80	5,19	52,05	67,96	54,29	55,31	57,04
23,1	49,01	57,80	5,22	52,05	67,95	54,28	55,30	57,03
23,2	49,01	57,80	5,22	52,05	67,95	54,27	55,29	57,01
23,3	49,00	57,80	5,20	52,04	67,96	54,28	55,30	57,03
23,4	49,00	57,80	5,20	52,04	67,95	54,28	55,30	57,02
23,5	49,00	57,79	5,21	52,04	67,94	54,27	55,29	57,01
23,6	49,00	57,79	5,21	52,04	67,94	54,27	55,28	57,01
23,7	49,00	57,79	5,21	52,04	67,92	54,26	55,28	57,01
23,8	52,32	61,11	8,53	55,36	71,27	57,60	58,62	60,35
23,9	52,32	61,11	8,53	55,36	71,26	57,60	58,62	60,34
24	52,31	61,10	8,54	55,36	67,94	54,81	55,73	57,65
24,1	52,31	61,10	8,54	55,36	64,42	52,14	52,87	55,02
24,2	52,31	61,10	8,54	55,36	64,25	52,03	52,77	54,92
24,3	52,31	61,10	8,54	55,36	64,22	51,96	52,72	54,84
24,4	46,53	54,39	4,83	49,09	64,22	51,89	52,68	54,77
24,5	46,51	54,34	4,82	49,05	64,24	51,85	52,66	54,73
24,6	46,51	54,34	4,82	49,05	64,25	51,81	52,64	54,69
24,7	46,51	54,33	4,81	49,03	64,26	51,78	52,62	54,65
24,8	46,51	54,33	4,81	49,03	64,27	51,74	52,60	54,61
24,9	46,49	54,32	4,81	49,02	64,28	51,73	52,58	54,59
25	46,49	54,32	4,81	49,01	64,29	51,72	52,58	54,58
25,1	46,49	54,32	4,81	49,01	64,30	51,70	52,56	54,55
25,2	46,48	54,33	4,83	49,02	64,32	51,68	52,57	54,55
25,3	46,48	54,33	4,83	49,02	64,30	51,64	52,54	54,51
25,4	46,48	54,31	4,85	49,00	64,31	51,63	52,54	54,50
25,5	46,48	54,31	4,85	49,00	64,32	51,63	52,54	54,49
25,6	46,47	54,31	4,84	49,00	64,32	51,62	52,54	54,48
25,7	46,44	54,27	4,85	48,97	64,30	51,59	52,51	54,45
25,8	46,44	54,27	4,85	48,97	64,30	51,58	52,51	54,44
25,9	46,41	54,26	4,85	48,95	64,28	51,54	52,48	54,42
26	46,41	54,26	4,85	48,95	64,29	51,54	52,49	54,41
26,1	46,38	54,22	4,84	48,93	64,26	51,52	52,47	54,40
26,2	46,38	54,22	4,84	48,93	64,27	51,50	52,46	54,38
26,3	46,36	54,20	4,83	48,90	64,25	51,48	52,44	54,37
26,4	46,34	54,18	4,84	48,89	64,25	51,47	52,43	54,35
26,5	46,34	54,18	4,84	48,89	64,23	51,45	52,42	54,34
26,6	46,31	54,16	4,82	48,86	64,23	51,44	52,40	54,32
26,7	46,31	54,16	4,82	48,86	64,22	51,43	52,38	54,31
26,8	46,28	54,12	4,81	48,84	64,19	51,41	52,37	54,30
26,9	46,28	54,12	4,81	48,84	64,18	51,41	52,36	54,29
27	46,28	54,12	4,81	48,84	64,16	51,39	52,35	54,27
27,1	46,25	54,07	4,80	48,80	64,15	51,37	52,35	54,26
27,2	46,25	54,07	4,80	48,80	64,14	51,36	52,33	54,25
27,3	46,22	54,05	4,80	48,78	64,13	51,35	52,32	54,24
27,4	46,22	54,05	4,80	48,78	64,12	51,33	52,31	54,22
27,5	46,18	54,02	4,79	48,75	64,11	51,31	52,29	54,21
27,6	46,18	54,02	4,79	48,75	64,09	51,29	52,28	54,19
27,7	46,16	54,01	4,80	48,73	64,07	51,28	52,27	54,18
27,8	46,16	54,01	4,80	48,73	64,05	51,26	52,25	54,16
27,9	46,16	54,01	4,80	48,73	64,06	51,25	52,25	54,16
28	46,13	53,97	4,79	48,71	64,05	51,25	52,24	54,15
28,1	46,13	53,97	4,79	48,71	64,04	51,24	52,24	54,15
28,2	46,11	53,96	4,79	48,69	64,02	51,23	52,23	54,14
28,3	46,11	53,96	4,79	48,69	64,01	51,22	52,22	54,12
28,4	46,10	53,94	4,79	48,67	64,01	51,21	52,21	54,11
28,5	46,10	53,94	4,79	48,67	64,00	51,20	52,21	54,10
28,6	46,08	53,91	4,79	48,65	63,98	51,19	52,19	54,09
28,7	46,05	53,88	4,79	48,63	63,97	51,19	52,18	54,08
28,8	46,05	53,88	4,79	48,63	63,95	51,18	52,18	54,08
28,9	46,04	53,88	4,79	48,62	63,95	51,17	52,17	54,07
29	46,04	53,88	4,79	48,62	63,92	51,15	52,15	54,06
29,1	46,00	53,84	4,79	48,59	63,90	51,13	52,14	54,04
29,2	45,98	53,82	4,79	48,57	63,90	51,13	52,13	54,03
29,3	45,98	53,82	4,79	48,57	63,91	51,12	52,13	54,03
29,4	45,97	53,81	4,79	48,56	63,88	51,10	52,12	54,01
29,5	45,97	53,81	4,79	48,56	63,85	51,08	52,09	53,99
29,6	45,94	53,77	4,77	48,53	63,85	51,07	52,08	53,99
29,7	45,94	53,77	4,77	48,53	63,84	51,06	52,08	53,98
29,8	49,26	57,09	8,10	51,85	67,16	54,39	55,40	57,30
29,9	49,25	57,08	8,10	51,84	64,74	52,37	53,32	55,34
30	49,25	57,08	8,10	51,84	59,74	48,49	49,20	51,55
30,1	49,25	57,08	8,10	51,84	59,53	48,36	49,08	51,41
30,2	49,25	57,08	8,10	51,84	59,47	48,26	49,00	51,30
30,3	43,03	49,73	4,37	45,02	59,46	48,18	48,94	51,22
30,4	43,03	49,73	4,37	45,02	59,48	48,12	48,91	51,16
30,5	43,01	49,71	4,37	44,99	59,51	48,08	48,89	51,12
30,6	43,01	49,70	4,37	44,98	59,51	48,03	48,86	51,07
30,7	43,01	49,70	4,37	44,98	59,51	47,98	48,84	51,02
30,8	42,99	49,67	4,37	44,96	59,53	47,96	48,83	51,00
30,9	42,99	49,67	4,37	44,96	59,50	47,91	48,79	50,95
31	42,94	49,64	4,37	44,92	59,50	47,88	48,77	50,92
31,1	42,91	49,62	4,38	44,90	59,50	47,85	48,75	50,89
31,2	42,91	49,62	4,38	44,90	59,50	47,84	48,74	50,88
31,3	42,90	49,60	4,39	44,88	59,47	47,79	48,71	50,83
31,4	42,90	49,60	4,39	44,88	59,48	47,77	48,70	50,81
31,5	42,86	49,56	4,38	44,86	59,46	47,76	48,69	50,79
31,6	42,86	49,56	4,38	44,86	59,46	47,74	48,67	50,78
31,7	42,82	49,53	4,39	44,83	59,44	47,71	48,65	50,76
31,8	42,80	49,52	4,39	44,81	59,43	47,68	48,63	50,74
31,9	42,80	49,52	4,39	44,81	59,41	47,66	48,61	50,72
32	42,76	49,47	4,39	44,78	59,39	47,64	48,59	50,69
32,1	42,76	49,47	4,39	44,78	59,38	47,62	48,58	50,67
32,2	42,72	49,43	4,41	44,74	59,36	47,59	48,56	50,65
32,3	42,72	49,43	4,41	44,74	59,34	47,58	48,54	50,63
32,4	42,69	49,41	4,41	44,72	59,32	47,57	48,52	50,62
32,5	42,66	49,37	4,40	44,69	59,31	47,55	48,51	50,60
32,6	42,66	49,37	4,40	44,69	59,29	47,53	48,50	50,58
32,7	42,62	49,33	4,37	44,65	59,27	47,51	48,49	50,57
32,8	42,62	49,33	4,37	44,65	59,26	47,49	48,47	50,54
32,9	42,56	49,27	4,38	44,61	59,21	47,45	48,43	50,51
33	42,56	49,27	4,38	44,61	59,20	47,44	48,42	50,50
33,1	42,53	49,25	4,37	44,58	59,17	47,41	48,39	50,47
33,2	42,49	49,21	4,34	44,54	59,14	47,40	48,37	50,45
33,3	42,49	49,21	4,34	44,54	59,12	47,38	48,35	50,43
33,4	42,44	49,15	4,36	44,50	59,11	47,37	48,34	50,43
33,5	42,44	49,15	4,36	44,50	59,07	47,34	48,31	50,40
33,6	42,42	49,14	4,35	44,50	59,07	47,33	48,31	50,40
33,7	42,42	49,14	4,35	44,50	59,06	47,31	48,29	50,38
33,8	42,35	49,07	4,35	44,43	59,03	47,29	48,28	50,35
33,9	42,35	49,07	4,35	44,43	59,01	47,28	48,26	50,33
34	42,35	49,07	4,35	44,43	58,98	47,26	48,24	50,32
34,1	42,32	49,03	4,36	44,40	58,96	47,23	48,22	50,29
34,2	42,32	49,03	4,36	44,40	58,93	47,21	48,21	50,27
34,3	42,24	48,94	4,33	44,32	58,90	47,18	48,18	50,24
34,4	42,24	48,94	4,33	44,32	58,88	47,17	48,16	50,23
34,5	42,20	48,90	4,34	44,27	58,85	47,15	48,14	50,22
34,6	42,18	48,89	4,33	44,27	58,83	47,12	48,12	50,20
34,7	42,18	48,89	4,33	44,27	58,83	47,11	48,11	50,19
34,8	42,16	48,86	4,34	44,24	58,82	47,10	48,10	50,18
34,9	42,16	48,86	4,34	44,24	58,79	47,08	48,08	50,16
35	42,13	48,83	4,32	44,21	58,79	47,08	48,07	50,15
35,1	42,13	48,83	4,32	44,21	58,77	47,06	48,05	50,13
35,2	42,13	48,83	4,32	44,21	58,75	47,04	48,04	50,11
35,3	42,08	48,77	4,32	44,16	58,74	47,02	48,02	50,10
35,4	42,08	48,77	4,32	44,16	58,71	47,01	48,01	50,09
35,5	42,03	48,73	4,31	44,11	58,69	47,00	48,00	50,08
35,6	42,03	48,73	4,31	44,11	58,66	46,98	47,97	50,04
35,7	45,34	52,02	7,63	47,41	61,98	50,29	51,29	53,35
35,8	45,34	52,02	7,63	47,41	61,61	49,96	50,97	53,04
35,9	45,32	52,00	7,61	47,41	54,11	43,96	44,70	47,23
36	45,32	52,00	7,61	47,41	53,74	43,80	44,49	47,03
36,1	45,32	52,00	7,61	47,41	53,66	43,68	44,39	46,89
36,2	45,32	52,00	7,61	47,41	53,66	43,60	44,33	46,80
36,3	45,32	52,00	7,61	47,41	53,67	43,52	44,29	46,72
36,4	45,32	52,00	7,61	47,41	53,68	43,47	44,25	46,65
36,5	45,32	52,00	7,61	47,41	53,69	43,41	44,21	46,59
36,6	38,69	44,05	3,88	40,13	53,68	43,36	44,18	46,54
36,7	38,69	44,05	3,88	40,13	53,67	43,31	44,14	46,49
36,8	38,69	44,05	3,88	40,13	53,65	43,26	44,11	46,44
36,9	38,57	43,95	3,87	40,03	53,64	43,22	44,09	46,41
37	38,57	43,95	3,87	40,03	53,63	43,18	44,05	46,37
37,1	38,55	43,93	3,87	40,01	53,61	43,14	44,03	46,33
37,2	38,51	43,89	3,86	39,99	53,61	43,13	44,02	46,30
37,3	38,51	43,89	3,86	39,99	53,62	43,10	44,02	46,29
37,4	38,45	43,86	3,87	39,95	53,58	43,07	43,98	46,26
37,5	38,45	43,86	3,87	39,95	53,56	43,04	43,96	46,23
37,6	38,43	43,84	3,87	39,93	53,55	43,01	43,93	46,21
37,7	38,43	43,84	3,87	39,93	53,53	42,99	43,92	46,18
37,8	38,38	43,79	3,86	39,90	53,51	42,98	43,90	46,17
37,9	38,33	43,74	3,86	39,85	53,48	42,94	43,87	46,14
38	38,33	43,74	3,86	39,85	53,47	42,92	43,86	46,12
38,1	38,26	43,67	3,85	39,79	53,43	42,88	43,82	46,07
38,2	38,26	43,67	3,85	39,79	53,39	42,85	43,79	46,05
38,3	38,23	43,65	3,84	39,76	53,37	42,83	43,77	46,02
38,4	38,23	43,65	3,84	39,76	53,35	42,80	43,75	46,00
38,5	38,17	43,58	3,85	39,71	53,32	42,78	43,73	45,97
38,6	38,13	43,53	3,84	39,67	53,29	42,75	43,70	45,93
38,7	38,13	43,53	3,84	39,67	53,26	42,73	43,68	45,91
38,8	38,10	43,52	3,84	39,66	53,25	42,72	43,67	45,90
38,9	38,10	43,52	3,84	39,66	53,22	42,69	43,65	45,88
39	38,05	43,47	3,82	39,62	53,19	42,66	43,62	45,86
39,1	38,05	43,47	3,82	39,62	53,15	42,63	43,59	45,83
39,2	37,99	43,40	3,83	39,56	53,14	42,62	43,58	45,82
39,3	37,97	43,38	3,82	39,54	53,11	42,58	43,55	45,78
39,4	37,97	43,38	3,82	39,54	53,07	42,56	43,53	45,76
39,5	37,90	43,31	3,80	39,48	53,04	42,53	43,49	45,73
39,6	37,90	43,31	3,80	39,48	53,00	42,49	43,46	45,69
39,7	37,85	43,27	3,81	39,43	52,98	42,47	43,44	45,67
39,8	37,85	43,27	3,81	39,43	52,96	42,45	43,42	45,65
39,9	37,81	43,22	3,79	39,40	52,94	42,43	43,40	45,63
40	37,79	43,20	3,79	39,38	52,91	42,41	43,38	45,60
40,1	37,79	43,20	3,79	39,38	52,89	42,39	43,36	45,58
40,2	37,68	43,09	3,77	39,29	52,84	42,35	43,33	45,56
40,3	37,68	43,09	3,77	39,29	52,81	42,33	43,30	45,54
40,4	37,68	43,09	3,77	39,29	52,81	42,32	43,30	45,53
40,5	37,68	43,09	3,77	39,29	52,78	42,30	43,27	45,50
40,6	37,66	43,07	3,80	39,26	52,74	42,27	43,25	45,48
40,7	37,61	43,02	3,77	39,22	52,72	42,26	43,23	45,46
40,8	37,61	43,02	3,77	39,22	52,69	42,24	43,21	45,44
40,9	37,56	42,97	3,77	39,17	52,68	42,21	43,19	45,42
41	37,56	42,97	3,77	39,17	52,64	42,18	43,16	45,39
41,1	37,51	42,91	3,77	39,12	52,61	42,16	43,13	45,36
41,2	37,51	42,91	3,77	39,12	52,59	42,15	43,12	45,35
41,3	37,49	42,89	3,75	39,11	52,56	42,12	43,09	45,33
41,4	37,45	42,86	3,77	39,06	52,54	42,11	43,09	45,32
41,5	37,45	42,86	3,77	39,06	52,53	42,10	43,08	45,29
41,6	37,42	42,81	3,76	39,04	52,52	42,07	43,06	45,28
41,7	37,42	42,81	3,76	39,04	52,49	42,06	43,04	45,27
41,8	37,40	42,79	3,77	39,02	55,80	45,38	46,35	48,58
41,9	37,40	42,79	3,77	39,02	55,79	45,36	46,34	48,57
42	40,69	46,09	7,09	42,32	52,55	42,75	43,62	46,03
42,1	40,67	46,06	7,09	42,30	47,16	38,71	39,25	42,03
42,2	40,67	46,06	7,09	42,30	46,92	38,52	39,07	41,81
42,3	40,67	46,06	7,09	42,30	46,87	38,38	38,96	41,66
42,4	40,67	46,06	7,09	42,30	46,86	38,28	38,90	41,55
42,5	33,80	37,80	3,27	34,76	46,88	38,22	38,85	41,47
42,6	33,80	37,80	3,27	34,76	46,89	38,17	38,82	41,41
42,7	33,77	37,76	3,31	34,73	46,90	38,10	38,78	41,34
42,8	33,74	37,73	3,29	34,71	46,88	38,06	38,75	41,29
42,9	33,74	37,73	3,29	34,71	46,89	38,02	38,73	41,24
43	33,69	37,71	3,29	34,68	46,89	37,99	38,70	41,21
43,1	33,69	37,71	3,29	34,68	46,88	37,95	38,68	41,18
43,2	33,63	37,67	3,30	34,65	46,85	37,90	38,64	41,13
43,3	33,63	37,67	3,30	34,65	46,84	37,88	38,63	41,11
43,4	33,63	37,67	3,30	34,65	46,83	37,85	38,61	41,08
43,5	33,54	37,59	3,29	34,59	46,80	37,81	38,57	41,04
43,6	33,54	37,59	3,29	34,59	46,76	37,77	38,54	41,00
43,7	33,48	37,55	3,30	34,55	46,75	37,75	38,52	40,99
43,8	33,48	37,55	3,30	34,55	46,74	37,73	38,51	40,97
43,9	33,42	37,51	3,28	34,50	46,72	37,70	38,49	40,94
44	33,39	37,48	3,28	34,48	46,68	37,66	38,45	40,90
44,1	33,39	37,48	3,28	34,48	46,65	37,63	38,42	40,86
44,2	33,34	37,41	3,27	34,42	46,61	37,60	38,40	40,83
44,3	33,34	37,41	3,27	34,42	46,57	37,57	38,37	40,80
44,4	33,27	37,37	3,27	34,38	46,56	37,56	38,35	40,79
44,5	33,27	37,37	3,27	34,38	46,52	37,51	38,31	40,75
44,6	33,23	37,33	3,28	34,34	46,49	37,48	38,28	40,71
44,7	33,17	37,29	3,26	34,29	46,47	37,46	38,26	40,69
44,8	33,17	37,29	3,26	34,29	46,44	37,43	38,23	40,66
44,9	33,17	37,29	3,26	34,29	46,41	37,40	38,21	40,63
45	33,17	37,29	3,26	34,29	46,37	37,37	38,18	40,60
45,1	33,09	37,19	3,26	34,22	46,34	37,35	38,16	40,58
45,2	33,09	37,19	3,26	34,22	46,33	37,34	38,15	40,57
45,3	33,04	37,16	3,23	34,18	46,31	37,31	38,12	40,54
45,4	32,99	37,10	3,24	34,15	46,28	37,28	38,09	40,51
45,5	32,99	37,10	3,24	34,15	46,26	37,26	38,07	40,49
45,6	32,94	37,04	3,22	34,09	46,21	37,23	38,05	40,46
45,7	32,94	37,04	3,22	34,09	46,16	37,20	38,02	40,42
45,8	32,89	37,00	3,22	34,05	46,15	37,18	37,99	40,40
45,9	32,89	37,00	3,22	34,05	46,14	37,16	37,97	40,39
46	32,86	36,98	3,22	34,03	46,13	37,14	37,96	40,37
46,1	32,80	36,94	3,21	33,99	46,09	37,12	37,93	40,35
46,2	32,80	36,94	3,21	33,99	46,07	37,11	37,91	40,33
46,3	32,78	36,91	3,22	33,97	46,04	37,08	37,89	40,31
46,4	32,78	36,91	3,22	33,97	46,01	37,06	37,87	40,29
46,5	32,78	36,91	3,22	33,97	45,99	37,04	37,86	40,27
46,6	32,78	36,91	3,22	33,97	45,98	37,02	37,84	40,24
46,7	32,67	36,81	3,21	33,88	45,94	36,99	37,81	40,21
46,8	32,64	36,77	3,22	33,84	45,91	36,97	37,78	40,19
46,9	32,64	36,77	3,22	33,84	45,87	36,94	37,75	40,17
47	32,61	36,74	3,21	33,82	45,86	36,93	37,73	40,15
47,1	32,61	36,74	3,21	33,82	45,85	36,92	37,73	40,14
47,2	32,59	36,73	3,20	33,81	45,83	36,91	37,72	40,12
47,3	32,59	36,73	3,20	33,81	45,82	36,89	37,71	40,10
47,4	32,56	36,70	3,18	33,78	45,80	36,87	37,69	40,09
47,5	32,54	36,67	3,17	33,77	45,77	36,86	37,68	40,08
47,6	32,54	36,67	3,17	33,77	45,77	36,86	37,67	40,07
47,7	32,50	36,64	3,19	33,73	49,08	40,17	40,99	43,38
47,8	32,50	36,64	3,19	33,73	49,02	40,13	40,94	43,34
47,9	35,77	39,91	6,52	37,01	48,29	39,56	40,33	42,77
48	35,77	39,91	6,52	37,01	40,04	33,52	33,61	36,59
48,1	35,77	39,90	6,53	37,01	39,67	33,27	33,34	36,31
48,2	28,99	32,01	2,76	29,51	39,59	33,11	33,21	36,13
48,3	28,99	32,01	2,76	29,51	39,56	32,99	33,11	35,98
48,4	28,85	31,84	2,75	29,36	39,57	32,90	33,06	35,89
48,5	28,85	31,84	2,75	29,36	39,57	32,83	33,01	35,82
48,6	28,75	31,77	2,74	29,30	39,57	32,77	32,98	35,75
48,7	28,75	31,77	2,74	29,30	39,57	32,72	32,95	35,69
48,8	28,66	31,70	2,74	29,22	39,56	32,67	32,91	35,63
48,9	28,66	31,70	2,74	29,22	39,55	32,61	32,86	35,58
49	28,66	31,70	2,74	29,22	39,54	32,56	32,83	35,54
49,1	28,59	31,66	2,74	29,19	39,54	32,54	32,81	35,52
49,2	28,59	31,66	2,74	29,19	39,54	32,53	32,81	35,50
49,3	28,57	31,65	2,74	29,18	39,54	32,50	32,79	35,47
49,4	28,57	31,65	2,74	29,18	39,54	32,47	32,77	35,44
49,5	28,52	31,63	2,75	29,16	39,50	32,44	32,75	35,41
49,6	28,47	31,59	2,75	29,13	39,48	32,41	32,72	35,38
49,7	28,47	31,59	2,75	29,13	39,45	32,38	32,69	35,34
49,8	28,40	31,55	2,75	29,09	39,42	32,35	32,67	35,32
49,9	28,40	31,55	2,75	29,09	39,40	32,33	32,65	35,29
50	28,38	31,53	2,74	29,07	39,36	32,31	32,63	35,25
50,1	28,32	31,48	2,73	29,02	39,33	32,27	32,59	35,20
50,2	28,32	31,48	2,73	29,02	39,30	32,26	32,57	35,18
50,3	28,25	31,43	2,74	28,97	39,27	32,22	32,53	35,16
50,4	28,25	31,43	2,74	28,97	39,24	32,20	32,51	35,13
50,5	28,21	31,40	2,74	28,94	39,21	32,17	32,48	35,10
50,6	28,21	31,40	2,74	28,94	39,18	32,15	32,46	35,06
50,7	28,10	31,31	2,72	28,85	39,17	32,12	32,44	35,04
50,8	28,04	31,26	2,72	28,80	39,13	32,09	32,41	35,01
50,9	28,04	31,26	2,72	28,80	39,13	32,08	32,40	35,00
51	28,02	31,24	2,73	28,79	39,09	32,05	32,38	34,97
51,1	28,02	31,24	2,73	28,79	39,07	32,02	32,35	34,94
51,2	27,97	31,21	2,72	28,76	39,05	32,01	32,33	34,92
51,3	27,97	31,21	2,72	28,76	39,03	31,99	32,32	34,91
51,4	27,93	31,17	2,69	28,72	39,00	31,97	32,30	34,88
51,5	27,93	31,17	2,69	28,72	38,97	31,94	32,28	34,85
51,6	27,93	31,17	2,69	28,72	38,96	31,93	32,27	34,85
51,7	27,85	31,12	2,71	28,67	38,93	31,90	32,24	34,83
51,8	27,85	31,12	2,71	28,67	38,91	31,88	32,22	34,80
51,9	27,80	31,08	2,70	28,63	38,88	31,87	32,20	34,78
52	27,80	31,08	2,70	28,63	38,85	31,85	32,18	34,76
52,1	27,78	31,06	2,71	28,61	38,83	31,83	32,16	34,74
52,2	27,72	31,01	2,69	28,56	38,80	31,80	32,12	34,70
52,3	27,72	31,01	2,69	28,56	38,77	31,77	32,10	34,68
52,4	27,68	30,98	2,68	28,52	38,75	31,76	32,08	34,66
52,5	27,68	30,98	2,68	28,52	38,72	31,74	32,05	34,64
52,6	27,64	30,96	2,68	28,50	38,72	31,73	32,05	34,63
52,7	27,64	30,96	2,68	28,50	38,69	31,71	32,03	34,61
52,8	27,61	30,93	2,70	28,48	38,66	31,69	32,00	34,58
52,9	27,59	30,91	2,65	28,45	38,66	31,68	31,99	34,55
53	27,59	30,91	2,65	28,45	38,64	31,67	31,99	34,54
53,1	27,59	30,91	2,65	28,45	38,62	31,66	31,97	34,54
53,2	27,59	30,91	2,65	28,45	38,58	31,63	31,93	34,51
53,3	27,53	30,86	2,66	28,41	38,58	31,63	31,93	34,51
53,4	27,53	30,86	2,66	28,41	38,56	31,61	31,92	34,50
53,5	27,53	30,86	2,66	28,41	38,53	31,59	31,90	34,47
53,6	30,81	34,15	6,01	31,71	41,85	34,92	35,22	37,80
53,7	30,81	34,15	6,01	31,71	41,85	34,91	35,22	37,79
53,8	30,78	34,12	5,99	31,69	41,86	34,92	35,22	37,80
53,9	30,78	34,12	5,99	31,69	33,34	28,86	28,33	31,22
54	30,78	34,12	5,99	31,69	32,20	28,11	27,48	30,42
54,1	30,78	34,12	5,99	31,69	32,06	27,89	27,30	30,19
54,2	30,78	34,12	5,99	31,69	32,02	27,74	27,20	30,03
54,3	30,78	34,12	5,99	31,69	32,02	27,63	27,13	29,92
54,4	30,78	34,12	5,99	31,69	32,04	27,56	27,08	29,85
54,5	30,78	34,12	5,99	31,69	32,05	27,50	27,04	29,77
54,6	30,78	34,12	5,99	31,69	32,05	27,44	27,02	29,72
54,7	23,52	26,50	2,24	23,97	32,04	27,39	26,97	29,66
54,8	23,52	26,50	2,24	23,97	32,06	27,37	26,96	29,64
54,9	23,45	26,45	2,22	23,93	32,04	27,32	26,93	29,59
55	23,41	26,44	2,22	23,92	32,03	27,28	26,90	29,55
55,1	23,41	26,44	2,22	23,92	32,02	27,26	26,88	29,52
55,2	23,35	26,39	2,22	23,87	32,00	27,22	26,86	29,49
55,3	23,35	26,39	2,22	23,87	31,97	27,18	26,82	29,44
55,4	23,28	26,35	2,22	23,83	31,96	27,15	26,80	29,41
55,5	23,28	26,35	2,22	23,83	31,94	27,12	26,78	29,38
55,6	23,23	26,33	2,23	23,81	31,93	27,10	26,76	29,35
55,7	23,20	26,31	2,22	23,79	31,91	27,07	26,73	29,32
55,8	23,20	26,31	2,22	23,79	31,89	27,05	26,72	29,30
55,9	23,15	26,29	2,22	23,77	31,87	27,02	26,69	29,27
56	23,15	26,29	2,22	23,77	31,85	27,00	26,67	29,24
56,1	23,10	26,26	2,21	23,73	31,84	26,99	26,66	29,23
56,2	23,08	26,25	2,21	23,72	31,82	26,97	26,64	29,21
56,3	23,08	26,25	2,21	23,72	31,82	26,96	26,63	29,20
56,4	23,03	26,22	2,21	23,71	31,80	26,93	26,61	29,17
56,5	23,03	26,22	2,21	23,71	31,78	26,91	26,60	29,15
56,6	22,99	26,19	2,21	23,67	31,75	26,89	26,58	29,13
56,7	22,99	26,19	2,21	23,67	31,72	26,87	26,56	29,09
56,8	22,92	26,14	2,19	23,62	31,69	26,83	26,52	29,06
56,9	22,90	26,13	2,22	23,61	31,68	26,82	26,50	29,04
57	22,90	26,13	2,22	23,61	31,65	26,79	26,48	29,01
57,1	22,85	26,10	2,21	23,57	31,62	26,77	26,46	28,99
57,2	22,85	26,10	2,21	23,57	31,63	26,76	26,46	28,98
57,3	22,82	26,08	2,19	23,56	31,62	26,75	26,44	28,97
57,4	22,82	26,08	2,19	23,56	31,59	26,73	26,42	28,94
57,5	22,80	26,07	2,20	23,54	31,58	26,72	26,41	28,93
57,6	22,77	26,04	2,18	23,52	31,56	26,70	26,40	28,91
57,7	22,77	26,04	2,18	23,52	31,51	26,68	26,37	28,87
57,8	22,72	26,00	2,17	23,48	31,50	26,66	26,35	28,86
57,9	22,72	26,00	2,17	23,48	31,51	26,65	26,35	28,86
58	22,70	26,00	2,18	23,47	31,49	26,64	26,34	28,84
58,1	22,70	26,00	2,18	23,47	31,49	26,63	26,33	28,83
58,2	22,67	25,98	2,19	23,45	31,45	26,60	26,30	28,80
58,3	22,63	25,96	2,17	23,43	31,44	26,59	26,29	28,79
58,4	22,63	25,96	2,17	23,43	31,44	26,59	26,29	28,79
58,5	22,60	25,94	2,18	23,41	31,42	26,57	26,27	28,76
58,6	22,60	25,94	2,18	23,41	31,39	26,54	26,24	28,74
58,7	22,58	25,93	2,18	23,39	31,38	26,53	26,23	28,72
58,8	22,58	25,93	2,18	23,39	31,36	26,52	26,20	28,70
58,9	22,54	25,90	2,17	23,37	31,36	26,52	26,21	28,70
59	22,53	25,88	2,16	23,36	31,36	26,51	26,21	28,69
59,1	22,53	25,88	2,16	23,36	31,34	26,50	26,20	28,68
59,2	22,49	25,87	2,15	23,34	31,33	26,49	26,19	28,68
59,3	22,49	25,87	2,15	23,34	31,32	26,49	26,18	28,66
59,4	22,46	25,85	2,14	23,32	31,30	26,47	26,16	28,65
59,5	22,46	25,85	2,14	23,32	31,28	26,46	26,15	28,63
59,6	22,44	25,83	2,15	23,30	31,26	26,44	26,14	28,62
59,7	22,44	25,83	2,15	23,30	31,26	26,43	26,13	28,61
59,8	22,44	25,83	2,15	23,30	31,25	26,43	26,12	28,60
59,9	25,73	29,14	5,48	26,60	34,57	29,75	29,44	31,91
60	25,73	29,14	5,48	26,60	34,56	29,74	29,43	31,90
60,1	25,72	29,14	5,48	26,60	26,46	23,65	22,76	25,13
60,2	25,72	29,14	5,48	26,60	25,86	23,21	22,29	24,69
60,3	19,34	23,10	1,89	20,37	25,74	23,00	22,13	24,49
60,4	19,18	22,88	1,86	20,18	25,69	22,84	22,02	24,34
60,5	19,18	22,88	1,86	20,18	25,68	22,75	21,96	24,25
60,6	19,10	22,78	1,85	20,11	25,67	22,66	21,91	24,17
60,7	19,10	22,78	1,85	20,11	25,68	22,59	21,87	24,11
60,8	19,07	22,74	1,85	20,07	25,68	22,53	21,83	24,06
60,9	19,07	22,74	1,85	20,07	25,68	22,48	21,80	24,01
61	19,03	22,70	1,86	20,05	25,68	22,44	21,78	23,97
61,1	18,98	22,66	1,85	20,02	25,69	22,42	21,76	23,94
61,2	18,98	22,66	1,85	20,02	25,67	22,37	21,73	23,90
61,3	18,94	22,63	1,85	19,99	25,67	22,35	21,72	23,88
61,4	18,94	22,63	1,85	19,99	25,65	22,32	21,70	23,84
61,5	18,92	22,62	1,85	19,98	25,66	22,30	21,69	23,83
61,6	18,92	22,62	1,85	19,98	25,66	22,28	21,68	23,81
61,7	18,90	22,61	1,85	19,97	25,64	22,25	21,66	23,78
61,8	18,87	22,58	1,85	19,95	25,63	22,23	21,65	23,76
61,9	18,87	22,58	1,85	19,95	25,62	22,21	21,63	23,73
62	18,81	22,55	1,85	19,92	25,63	22,21	21,63	23,74
62,1	18,81	22,55	1,85	19,92	25,61	22,18	21,61	23,71
62,2	18,77	22,53	1,85	19,90	25,59	22,16	21,59	23,69
62,3	18,77	22,53	1,85	19,90	25,58	22,13	21,58	23,66
62,4	18,77	22,53	1,85	19,90	25,57	22,12	21,57	23,65
62,5	18,74	22,52	1,86	19,88	25,55	22,10	21,55	23,63
62,6	18,74	22,52	1,86	19,88	25,54	22,09	21,54	23,61
62,7	18,73	22,51	1,85	19,88	25,54	22,07	21,52	23,59
62,8	18,73	22,51	1,85	19,88	25,53	22,06	21,51	23,57
62,9	18,69	22,48	1,84	19,86	25,53	22,05	21,51	23,57
63	18,67	22,47	1,83	19,85	25,52	22,03	21,50	23,55
63,1	18,67	22,47	1,83	19,85	25,52	22,03	21,49	23,55
63,2	18,66	22,46	1,83	19,84	25,51	22,01	21,48	23,54
63,3	18,66	22,46	1,83	19,84	25,48	21,99	21,46	23,51
63,4	18,63	22,45	1,82	19,82	25,48	21,98	21,46	23,49
63,5	18,63	22,45	1,82	19,82	25,49	21,98	21,45	23,50
63,6	18,61	22,44	1,83	19,81	25,47	21,96	21,43	23,48
63,7	18,59	22,43	1,81	19,81	25,47	21,95	21,42	23,47
63,8	18,59	22,43	1,81	19,81	25,46	21,95	21,42	23,46
63,9	18,58	22,42	1,82	19,80	25,44	21,93	21,41	23,45
64	18,58	22,42	1,82	19,80	25,43	21,91	21,39	23,43
64,1	18,54	22,40	1,82	19,78	25,42	21,90	21,38	23,41
64,2	18,54	22,40	1,82	19,78	25,42	21,90	21,38	23,41
64,3	18,53	22,39	1,82	19,77	25,42	21,90	21,38	23,41
64,4	18,52	22,39	1,82	19,77	25,42	21,89	21,38	23,41
64,5	18,52	22,39	1,82	19,77	25,41	21,88	21,37	23,40
64,6	18,51	22,38	1,82	19,76	25,42	21,88	21,37	23,40
64,7	18,51	22,38	1,82	19,76	25,41	21,88	21,37	23,39
64,8	18,51	22,38	1,82	19,76	25,40	21,87	21,36	23,37
64,9	18,51	22,38	1,82	19,76	25,39	21,85	21,35	23,35
65	18,49	22,37	1,82	19,75	25,38	21,84	21,34	23,34
65,1	18,47	22,36	1,81	19,74	25,37	21,83	21,33	23,34
65,2	18,47	22,36	1,81	19,74	25,36	21,83	21,32	23,33
65,3	18,46	22,35	1,81	19,74	25,37	21,83	21,32	23,33
65,4	18,46	22,35	1,81	19,74	25,36	21,82	21,32	23,33
65,5	18,45	22,35	1,81	19,74	25,38	21,83	21,33	23,34
65,6	18,45	22,35	1,81	19,74	25,38	21,82	21,32	23,33
65,7	18,45	22,35	1,81	19,74	25,37	21,82	21,32	23,33
65,8	21,77	25,68	5,14	23,06	28,70	25,14	24,64	26,64
65,9	21,77	25,68	5,14	23,06	28,69	25,13	24,64	26,64
66	21,76	25,67	5,13	23,05	24,18	21,05	20,66	22,24
66,1	21,76	25,67	5,13	23,05	22,11	19,22	18,91	20,32
66,2	21,76	25,67	5,13	23,05	21,98	19,02	18,76	20,15
66,3	21,76	25,67	5,13	23,05	21,93	18,89	18,67	20,04
66,4	17,13	21,32	1,66	18,55	21,89	18,79	18,61	19,94
66,5	17,10	21,19	1,65	18,45	21,87	18,71	18,56	19,88
66,6	17,10	21,19	1,65	18,45	21,86	18,65	18,53	19,82
66,7	17,08	21,12	1,64	18,39	21,86	18,60	18,50	19,79
66,8	17,08	21,12	1,64	18,39	21,85	18,56	18,48	19,75
66,9	17,07	21,09	1,65	18,37	21,85	18,53	18,46	19,72
67	17,07	21,09	1,65	18,37	21,86	18,50	18,45	19,70
67,1	17,05	21,02	1,65	18,31	21,85	18,48	18,43	19,68
67,2	17,06	21,02	1,66	18,31	21,85	18,45	18,42	19,66
67,3	17,06	21,02	1,66	18,31	21,85	18,43	18,41	19,64
67,4	17,05	21,00	1,67	18,30	21,84	18,41	18,39	19,62
67,5	17,05	21,00	1,67	18,30	21,83	18,38	18,38	19,60
67,6	17,04	20,98	1,67	18,28	21,84	18,38	18,38	19,59
67,7	17,04	20,98	1,67	18,28	21,82	18,35	18,37	19,57
67,8	17,04	20,98	1,68	18,28	21,81	18,34	18,36	19,56
67,9	17,04	20,98	1,68	18,28	21,82	18,33	18,35	19,55
68	17,04	20,98	1,68	18,28	21,82	18,32	18,35	19,54
68,1	17,02	20,95	1,67	18,26	21,81	18,31	18,34	19,53
68,2	17,02	20,95	1,67	18,26	21,81	18,30	18,33	19,52
68,3	17,01	20,93	1,68	18,24	21,81	18,28	18,33	19,51
68,4	17,01	20,93	1,67	18,24	21,80	18,27	18,32	19,50
68,5	17,01	20,93	1,67	18,24	21,80	18,26	18,31	19,49
68,6	17,00	20,92	1,67	18,23	21,79	18,25	18,31	19,48
68,7	17,00	20,92	1,67	18,23	21,79	18,24	18,30	19,47
68,8	16,99	20,91	1,66	18,22	21,79	18,23	18,30	19,46
68,9	16,99	20,91	1,66	18,22	21,79	18,22	18,29	19,45
69	16,98	20,90	1,66	18,21	21,78	18,21	18,28	19,44
69,1	16,97	20,90	1,65	18,20	21,78	18,21	18,28	19,43
69,2	16,97	20,90	1,65	18,20	21,78	18,20	18,28	19,43
69,3	16,97	20,89	1,65	18,20	21,78	18,20	18,28	19,43
69,4	16,97	20,89	1,65	18,20	21,77	18,18	18,27	19,42
69,5	16,97	20,89	1,65	18,20	21,76	18,17	18,26	19,41
69,6	16,97	20,89	1,65	18,20	21,76	18,17	18,26	19,40
69,7	16,96	20,88	1,64	18,19	21,77	18,18	18,26	19,41
69,8	16,96	20,87	1,65	18,19	21,76	18,16	18,26	19,40
69,9	16,96	20,87	1,65	18,19	21,76	18,16	18,26	19,40
70	16,95	20,87	1,65	18,19	21,76	18,15	18,25	19,39
70,1	16,95	20,87	1,65	18,19	21,76	18,15	18,25	19,39
70,2	16,95	20,86	1,64	18,18	21,75	18,15	18,25	19,39
70,3	16,95	20,86	1,64	18,18	21,75	18,15	18,24	19,38
70,4	16,94	20,86	1,64	18,18	21,76	18,15	18,24	19,38
70,5	16,94	20,86	1,64	18,18	21,75	18,14	18,24	19,38
70,6	16,94	20,86	1,64	18,18	21,75	18,14	18,24	19,37
70,7	16,94	20,86	1,64	18,17	21,75	18,13	18,24	19,36
70,8	16,94	20,86	1,64	18,17	21,75	18,13	18,24	19,36
70,9	16,94	20,85	1,64	18,17	21,74	18,13	18,24	19,36
71	16,94	20,85	1,64	18,17	21,74	18,12	18,23	19,35
71,1	16,93	20,85	1,64	18,17	21,74	18,11	18,23	19,34
71,2	16,93	20,85	1,64	18,17	21,74	18,11	18,23	19,34
71,3	16,93	20,85	1,64	18,17	21,74	18,11	18,22	19,34
71,4	16,93	20,84	1,65	18,16	21,74	18,11	18,22	19,34
71,5	16,93	20,84	1,65	18,16	21,74	18,11	18,22	19,34
71,6	16,92	20,84	1,65	18,16	21,76	18,12	18,23	19,35
71,7	16,92	20,84	1,65	18,16	21,74	18,10	18,22	19,33
71,8	20,26	24,17	4,98	21,49	25,08	21,44	21,55	22,67
71,9	20,26	24,17	4,99	21,49	24,40	20,71	20,96	21,93
72	20,26	24,17	4,99	21,49	20,90	16,96	17,98	18,15
72,1	20,26	24,17	4,99	21,49	20,91	16,89	18,00	18,12
72,2	20,26	24,17	4,99	21,49	20,91	16,85	17,99	18,09
72,3	18,43	21,69	1,73	18,76	20,89	16,80	17,97	18,06
72,4	18,43	21,69	1,73	18,76	20,89	16,77	17,96	18,04
72,5	18,50	21,66	1,71	18,73	20,89	16,75	17,95	18,02
72,6	18,52	21,65	1,69	18,71	20,88	16,73	17,95	18,00
72,7	18,52	21,65	1,69	18,71	20,88	16,71	17,94	17,99
72,8	18,57	21,63	1,71	18,69	20,88	16,70	17,94	17,98
72,9	18,57	21,63	1,71	18,69	20,87	16,68	17,93	17,97
73	18,60	21,61	1,69	18,67	20,87	16,67	17,93	17,96
73,1	18,60	21,61	1,69	18,67	20,86	16,66	17,92	17,95
73,2	18,62	21,61	1,70	18,67	20,85	16,64	17,91	17,93
73,3	18,64	21,60	1,71	18,67	20,86	16,64	17,91	17,93
73,4	18,64	21,60	1,71	18,67	20,86	16,63	17,91	17,92
73,5	18,67	21,59	1,71	18,65	20,85	16,61	17,91	17,91
73,6	18,67	21,59	1,71	18,65	20,84	16,60	17,89	17,89
73,7	18,68	21,59	1,70	18,65	20,84	16,59	17,89	17,89
73,8	18,68	21,59	1,70	18,65	20,83	16,58	17,88	17,88
73,9	18,69	21,57	1,71	18,64	20,84	16,58	17,89	17,88
74	18,70	21,56	1,69	18,62	20,83	16,57	17,88	17,87
74,1	18,70	21,56	1,69	18,62	20,82	16,56	17,87	17,86
74,2	18,71	21,55	1,69	18,61	20,82	16,55	17,87	17,86
74,3	18,71	21,55	1,69	18,61	20,82	16,56	17,87	17,86
74,4	18,71	21,55	1,69	18,61	20,83	16,56	17,88	17,86
74,5	18,72	21,54	1,69	18,60	20,82	16,55	17,87	17,85
74,6	18,72	21,54	1,69	18,60	20,82	16,54	17,87	17,85
74,7	18,72	21,53	1,69	18,59	20,81	16,54	17,86	17,84
74,8	18,72	21,53	1,69	18,59	20,81	16,53	17,85	17,84
74,9	18,72	21,53	1,68	18,59	20,80	16,52	17,85	17,83
75	18,72	21,53	1,68	18,59	20,80	16,52	17,85	17,83
75,1	18,74	21,53	1,69	18,59	20,81	16,52	17,85	17,82
75,2	18,75	21,52	1,68	18,58	20,80	16,52	17,85	17,82
75,3	18,75	21,52	1,68	18,58	20,80	16,52	17,84	17,82
75,4	18,75	21,52	1,68	18,58	20,80	16,51	17,84	17,82
75,5	18,75	21,52	1,68	18,58	20,80	16,51	17,84	17,82
75,6	18,76	21,51	1,68	18,58	20,80	16,51	17,84	17,81
75,7	18,76	21,51	1,68	18,58	20,80	16,51	17,84	17,81
75,8	18,77	21,51	1,69	18,58	20,80	16,50	17,84	17,81
75,9	18,77	21,51	1,69	18,58	20,80	16,50	17,84	17,81
76	18,77	21,51	1,69	18,58	20,81	16,51	17,85	17,81
76,1	18,77	21,51	1,69	18,58	20,80	16,50	17,84	17,81
76,2	18,77	21,51	1,70	18,57	20,80	16,50	17,84	17,80
76,3	18,78	21,50	1,70	18,57	20,80	16,50	17,84	17,81
76,4	18,78	21,50	1,70	18,57	20,80	16,49	17,84	17,80
76,5	18,78	21,50	1,70	18,56	20,80	16,49	17,84	17,80
76,6	18,78	21,50	1,69	18,56	20,79	16,49	17,84	17,80
76,7	18,78	21,50	1,69	18,56	20,80	16,49	17,84	17,80
76,8	18,79	21,50	1,69	18,56	20,80	16,49	17,84	17,80
76,9	18,79	21,50	1,69	18,56	20,80	16,50	17,84	17,80
77	18,79	21,49	1,69	18,56	20,80	16,49	17,84	17,80
77,1	18,79	21,49	1,69	18,56	20,79	16,49	17,83	17,80
77,2	18,78	21,49	1,68	18,55	20,79	16,49	17,83	17,79
77,3	18,79	21,49	1,69	18,55	20,79	16,49	17,83	17,80
77,4	18,79	21,49	1,69	18,55	20,79	16,48	17,83	17,79
77,5	18,79	21,49	1,69	18,55	20,80	16,49	17,84	17,79
77,6	18,79	21,49	1,69	18,55	20,80	16,48	17,83	17,79
77,7	22,12	24,82	5,02	21,88	24,13	19,81	21,16	21,12
77,8	22,12	24,82	5,02	21,88	24,12	19,81	21,17	21,12
77,9	22,14	24,82	5,03	21,89	22,52	16,95	19,33	18,34
78	21,99	23,86	1,95	20,53	22,89	16,99	19,52	18,39
78,1	21,99	23,86	1,95	20,53	23,04	17,06	19,62	18,46
78,2	22,13	23,93	1,91	20,58	23,11	17,11	19,69	18,52
78,3	22,13	23,93	1,91	20,58	23,15	17,14	19,72	18,55
78,4	22,20	23,97	1,90	20,60	23,17	17,17	19,75	18,57
78,5	22,20	23,97	1,90	20,60	23,18	17,19	19,77	18,59
78,6	22,27	24,00	1,89	20,61	23,18	17,20	19,78	18,60
78,7	22,32	24,01	1,88	20,60	23,17	17,21	19,79	18,60
78,8	22,32	24,01	1,88	20,60	23,17	17,22	19,79	18,61
78,9	22,35	24,03	1,89	20,61	23,17	17,23	19,80	18,62
79	22,35	24,03	1,89	20,61	23,17	17,24	19,81	18,63
79,1	22,35	24,03	1,89	20,61	23,17	17,24	19,81	18,63
79,2	22,35	24,03	1,89	20,61	23,16	17,24	19,80	18,63
79,3	22,44	24,06	1,90	20,62	23,15	17,24	19,81	18,63
79,4	22,48	24,07	1,90	20,61	23,15	17,24	19,80	18,63
79,5	22,48	24,07	1,90	20,61	23,15	17,25	19,81	18,63
79,6	22,48	24,07	1,90	20,60	23,13	17,25	19,80	18,63
79,7	22,48	24,07	1,90	20,60	23,14	17,25	19,80	18,63
79,8	22,50	24,06	1,89	20,59	23,14	17,26	19,81	18,64
79,9	22,50	24,06	1,89	20,59	23,13	17,26	19,80	18,63
80	22,51	24,06	1,88	20,58	23,11	17,25	19,79	18,62
80,1	22,53	24,07	1,88	20,58	23,11	17,24	19,79	18,62
80,2	22,53	24,07	1,88	20,58	23,10	17,25	19,79	18,62
80,3	22,55	24,07	1,87	20,58	23,12	17,25	19,80	18,62
80,4	22,55	24,07	1,87	20,58	23,11	17,25	19,79	18,62
80,5	22,56	24,07	1,88	20,58	23,10	17,25	19,79	18,63
80,6	22,58	24,07	1,88	20,57	23,10	17,25	19,79	18,63
80,7	22,58	24,07	1,88	20,57	23,09	17,25	19,79	18,63
80,8	22,58	24,07	1,88	20,57	23,11	17,26	19,81	18,64
80,9	22,58	24,07	1,88	20,57	23,10	17,26	19,80	18,63
81	22,59	24,07	1,87	20,57	23,09	17,26	19,80	18,63
81,1	22,59	24,07	1,87	20,57	23,08	17,26	19,79	18,63
81,2	22,59	24,05	1,87	20,56	23,09	17,27	19,80	18,64
81,3	22,60	24,07	1,87	20,57	23,08	17,26	19,80	18,63
81,4	22,60	24,07	1,87	20,57	23,09	17,27	19,80	18,63
81,5	22,63	24,07	1,87	20,57	23,08	17,26	19,79	18,63
81,6	22,63	24,07	1,87	20,57	23,09	17,27	19,79	18,63
81,7	22,63	24,07	1,86	20,57	23,08	17,26	19,79	18,63
81,8	22,63	24,07	1,86	20,57	23,07	17,26	19,79	18,63
81,9	22,63	24,06	1,86	20,56	23,07	17,26	19,79	18,63
82	22,64	24,07	1,87	20,56	23,06	17,26	19,78	18,63
82,1	22,64	24,07	1,87	20,56	23,06	17,26	19,78	18,63
82,2	22,63	24,06	1,87	20,55	23,06	17,26	19,78	18,64
82,3	22,63	24,06	1,87	20,55	23,05	17,26	19,78	18,63
82,4	22,65	24,05	1,86	20,54	23,05	17,26	19,78	18,62
82,5	22,65	24,05	1,86	20,54	23,06	17,26	19,79	18,63
82,6	22,66	24,06	1,86	20,55	23,05	17,26	19,78	18,63
82,7	22,66	24,06	1,87	20,55	23,05	17,26	19,79	18,63
82,8	22,66	24,06	1,87	20,55	23,05	17,26	19,79	18,63
82,9	22,67	24,06	1,88	20,55	23,04	17,26	19,78	18,62
83	22,67	24,06	1,88	20,55	23,03	17,26	19,78	18,62
83,1	22,66	24,05	1,87	20,54	23,04	17,26	19,78	18,63
83,2	22,66	24,05	1,87	20,54	23,02	17,25	19,77	18,61
83,3	22,66	24,04	1,86	20,53	23,02	17,26	19,78	18,62
83,4	22,64	24,03	1,86	20,52	23,00	17,25	19,77	18,61
83,5	22,64	24,03	1,86	20,52	23,00	17,24	19,76	18,61
83,6	25,97	27,36	5,20	23,84	26,34	20,58	23,09	21,95
83,7	25,97	27,36	5,20	23,84	26,33	20,58	23,09	21,94
83,8	25,98	27,35	5,19	23,84	26,31	20,27	22,92	21,65
83,9	25,98	27,35	5,19	23,84	27,02	18,89	22,42	20,35
84	25,98	27,35	5,19	23,84	27,54	19,07	22,70	20,53
84,1	25,98	27,35	5,19	23,84	27,78	19,21	22,85	20,67
84,2	25,98	27,35	5,19	23,84	27,87	19,31	22,95	20,76
84,3	25,98	27,35	5,19	23,84	27,93	19,39	23,01	20,83
84,4	25,98	27,35	5,19	23,84	27,96	19,45	23,06	20,89
84,5	26,79	27,99	2,19	23,74	27,98	19,50	23,10	20,94
84,6	26,79	27,99	2,19	23,74	27,98	19,53	23,12	20,96
84,7	26,81	28,01	2,18	23,75	28,00	19,57	23,15	21,00
84,8	26,86	28,04	2,16	23,77	28,00	19,61	23,18	21,03
84,9	26,86	28,04	2,16	23,77	27,99	19,63	23,19	21,05
85	26,92	28,07	2,18	23,80	28,00	19,66	23,21	21,07
85,1	26,92	28,07	2,18	23,80	27,99	19,67	23,21	21,09
85,2	26,96	28,10	2,16	23,80	27,98	19,69	23,22	21,11
85,3	26,96	28,10	2,16	23,80	27,98	19,71	23,24	21,11
85,4	26,98	28,11	2,16	23,81	27,98	19,72	23,25	21,13
85,5	27,03	28,13	2,16	23,83	27,97	19,73	23,25	21,13
85,6	27,03	28,13	2,16	23,83	27,96	19,73	23,25	21,13
85,7	27,07	28,16	2,17	23,84	27,96	19,74	23,26	21,14
85,8	27,07	28,16	2,17	23,84	27,95	19,74	23,26	21,15
85,9	27,07	28,16	2,17	23,84	27,96	19,75	23,27	21,16
86	27,07	28,16	2,17	23,84	27,94	19,76	23,27	21,17
86,1	27,09	28,15	2,17	23,84	27,92	19,76	23,27	21,16
86,2	27,11	28,15	2,16	23,83	27,92	19,77	23,27	21,17
86,3	27,11	28,15	2,16	23,83	27,91	19,77	23,27	21,17
86,4	27,13	28,17	2,17	23,84	27,91	19,77	23,27	21,17
86,5	27,13	28,17	2,17	23,84	27,90	19,78	23,27	21,18
86,6	27,13	28,17	2,17	23,84	27,90	19,79	23,27	21,18
86,7	27,13	28,17	2,17	23,84	27,90	19,79	23,27	21,18
86,8	27,16	28,17	2,16	23,84	27,90	19,79	23,27	21,18
86,9	27,16	28,17	2,16	23,84	27,89	19,79	23,27	21,18
87	27,16	28,17	2,16	23,84	27,90	19,80	23,28	21,19
87,1	27,18	28,18	2,16	23,84	27,89	19,81	23,28	21,19
87,2	27,18	28,18	2,16	23,84	27,88	19,81	23,28	21,19
87,3	27,18	28,17	2,16	23,84	27,87	19,81	23,28	21,20
87,4	27,18	28,17	2,16	23,84	27,87	19,82	23,28	21,20
87,5	27,17	28,17	2,16	23,83	27,86	19,81	23,28	21,20
87,6	27,16	28,17	2,16	23,83	27,86	19,82	23,28	21,20
87,7	27,16	28,17	2,16	23,83	27,84	19,81	23,26	21,19
87,8	27,14	28,14	2,16	23,81	27,82	19,80	23,25	21,18
87,9	27,14	28,14	2,16	23,81	27,81	19,81	23,25	21,19
88	27,14	28,14	2,16	23,80	27,81	19,81	23,25	21,19
88,1	27,16	28,16	2,16	23,81	27,82	19,81	23,25	21,18
88,2	27,16	28,16	2,16	23,81	27,80	19,81	23,25	21,18
88,3	27,17	28,15	2,16	23,80	27,80	19,81	23,25	21,18
88,4	27,17	28,15	2,16	23,80	27,80	19,81	23,24	21,18
88,5	27,18	28,14	2,17	23,80	27,80	19,81	23,25	21,19
88,6	27,18	28,14	2,17	23,80	27,78	19,81	23,25	21,19
88,7	27,19	28,15	2,17	23,80	27,78	19,81	23,24	21,19
88,8	27,19	28,15	2,17	23,79	27,77	19,81	23,25	21,19
88,9	27,19	28,15	2,17	23,79	27,78	19,82	23,25	21,19
89	27,20	28,14	2,16	23,79	27,77	19,82	23,25	21,19
89,1	27,20	28,14	2,16	23,79	27,75	19,82	23,24	21,19
89,2	27,20	28,13	2,15	23,78	27,73	19,81	23,23	21,19
89,3	27,20	28,13	2,15	23,78	27,73	19,81	23,23	21,19
89,4	27,20	28,11	2,15	23,77	27,72	19,81	23,23	21,19
89,5	27,19	28,10	2,16	23,76	27,71	19,80	23,21	21,18
89,6	27,19	28,10	2,16	23,76	27,70	19,81	23,22	21,19
89,7	27,20	28,09	2,15	23,74	27,70	19,81	23,22	21,18
89,8	27,20	28,09	2,15	23,74	27,69	19,80	23,21	21,17
89,9	27,20	28,09	2,15	23,74	27,69	19,80	23,21	21,17
90	27,20	28,09	2,15	23,74	27,70	19,81	23,22	21,19
90,1	27,20	28,09	2,15	23,74	27,71	19,82	23,23	21,20
90,2	27,20	28,09	2,15	23,74	27,70	19,82	23,23	21,19
90,3	27,20	28,09	2,15	23,74	27,69	19,82	23,22	21,19
90,4	27,20	28,10	2,15	23,74	27,68	19,82	23,23	21,19
90,5	27,20	28,10	2,15	23,74	27,68	19,82	23,22	21,19
90,6	27,20	28,10	2,15	23,74	27,67	19,82	23,22	21,19
90,7	27,20	28,10	2,15	23,74	27,67	19,82	23,21	21,19
