# Supplementary material for: Graphene active sensor arrays for long-term and wireless mapping of wide frequency band epicortical brain activity
Source: Nat Commun. 2021 Jan 11;12:211. doi: 10.1038/s41467-020-20546-w (PMC7801381; doi:10.1038/s41467-020-20546-w)
Supplement: Supplementary file 4 — Source Data [file 41467_2020_20546_MOESM4_ESM.zip › Source Data/Source Data & plotting scripts/Fig3/IV-charact/IV-Day12/20190811_105206 Current vs Vgs]

Vgs [V]	Result A5 [µA]	Result A7 [µA]	Result A29 [µA]	Result A31 [µA]	Result B5 [µA]	Result B7 [µA]	Result B29 [µA]	Result B31 [µA]
-0,2	53,15	64,08	5,97	57,47	74,46	59,02	60,29	61,51
-0,16	52,80	63,03	5,78	56,60	73,25	58,26	59,41	60,82
-0,12	51,35	60,91	5,51	54,77	71,13	56,71	57,78	59,34
-0,08	49,00	57,79	5,21	52,04	67,92	54,26	55,28	57,01
-0,04	45,94	53,77	4,77	48,53	63,84	51,06	52,08	53,98
0	42,03	48,73	4,31	44,11	58,66	46,98	47,97	50,04
0,04	37,40	42,79	3,77	39,02	52,49	42,06	43,04	45,27
0,08	32,50	36,64	3,19	33,73	45,77	36,86	37,67	40,07
0,12	27,49	30,83	2,67	28,39	38,53	31,59	31,90	34,47
0,16	22,43	25,83	2,16	23,29	31,25	26,43	26,12	28,60
0,2	18,45	22,35	1,81	19,74	25,37	21,82	21,32	23,33
0,24	16,92	20,84	1,65	18,16	21,74	18,10	18,22	19,33
0,28	18,79	21,49	1,69	18,55	20,80	16,48	17,83	17,79
0,32	22,64	24,03	1,86	20,52	23,00	17,24	19,76	18,61
0,36	27,20	28,11	2,15	23,76	27,70	19,81	23,22	21,19
