# Supplementary material for: Graphene active sensor arrays for long-term and wireless mapping of wide frequency band epicortical brain activity
Source: Nat Commun. 2021 Jan 11;12:211. doi: 10.1038/s41467-020-20546-w (PMC7801381; doi:10.1038/s41467-020-20546-w)
Supplement: Supplementary file 4 — Source Data [file 41467_2020_20546_MOESM4_ESM.zip › Source Data/Source Data & plotting scripts/Fig3/IV-charact/IV-Day12/B12784O18-T2-InVivo-VgsSweep5s-afterRec1]

Date/Time	Vgs	Vds	Vref	AD/DC (Top)	AC/DC (Bottom)	Calibration	Headstage SN (Top)	Headstage SN (Bottom)
11.08.2019 21:01:35	-0,2	0,1	1,25	DC	DC	76	SN:0001 / Type: W32 (Custom HS 60) BC_Top	SN:0002 / Type: W32 (Custom HS 61)
11.08.2019 21:01:41	-0,16	0,1	1,25	DC	DC	76	SN:0001 / Type: W32 (Custom HS 60) BC_Top	SN:0002 / Type: W32 (Custom HS 61)
11.08.2019 21:01:47	-0,12	0,1	1,25	DC	DC	76	SN:0001 / Type: W32 (Custom HS 60) BC_Top	SN:0002 / Type: W32 (Custom HS 61)
11.08.2019 21:01:53	-0,08	0,1	1,25	DC	DC	76	SN:0001 / Type: W32 (Custom HS 60) BC_Top	SN:0002 / Type: W32 (Custom HS 61)
11.08.2019 21:01:59	-0,04	0,1	1,25	DC	DC	76	SN:0001 / Type: W32 (Custom HS 60) BC_Top	SN:0002 / Type: W32 (Custom HS 61)
11.08.2019 21:02:05	0	0,1	1,25	DC	DC	76	SN:0001 / Type: W32 (Custom HS 60) BC_Top	SN:0002 / Type: W32 (Custom HS 61)
11.08.2019 21:02:11	0,04	0,1	1,25	DC	DC	76	SN:0001 / Type: W32 (Custom HS 60) BC_Top	SN:0002 / Type: W32 (Custom HS 61)
11.08.2019 21:02:17	0,08	0,1	1,25	DC	DC	76	SN:0001 / Type: W32 (Custom HS 60) BC_Top	SN:0002 / Type: W32 (Custom HS 61)
11.08.2019 21:02:23	0,12	0,1	1,25	DC	DC	76	SN:0001 / Type: W32 (Custom HS 60) BC_Top	SN:0002 / Type: W32 (Custom HS 61)
11.08.2019 21:02:29	0,16	0,1	1,25	DC	DC	76	SN:0001 / Type: W32 (Custom HS 60) BC_Top	SN:0002 / Type: W32 (Custom HS 61)
11.08.2019 21:02:35	0,2	0,1	1,25	DC	DC	76	SN:0001 / Type: W32 (Custom HS 60) BC_Top	SN:0002 / Type: W32 (Custom HS 61)
11.08.2019 21:02:41	0,24	0,1	1,25	DC	DC	76	SN:0001 / Type: W32 (Custom HS 60) BC_Top	SN:0002 / Type: W32 (Custom HS 61)
11.08.2019 21:02:47	0,28	0,1	1,25	DC	DC	76	SN:0001 / Type: W32 (Custom HS 60) BC_Top	SN:0002 / Type: W32 (Custom HS 61)
11.08.2019 21:02:53	0,32	0,1	1,25	DC	DC	76	SN:0001 / Type: W32 (Custom HS 60) BC_Top	SN:0002 / Type: W32 (Custom HS 61)
11.08.2019 21:02:59	0,36	0,1	1,25	DC	DC	76	SN:0001 / Type: W32 (Custom HS 60) BC_Top	SN:0002 / Type: W32 (Custom HS 61)
