# Supplementary material for: Graphene active sensor arrays for long-term and wireless mapping of wide frequency band epicortical brain activity
Source: Nat Commun. 2021 Jan 11;12:211. doi: 10.1038/s41467-020-20546-w (PMC7801381; doi:10.1038/s41467-020-20546-w)
Supplement: Supplementary file 4 — Source Data [file 41467_2020_20546_MOESM4_ESM.zip › Source Data/Source Data & plotting scripts/Fig3/IV-charact/IV-Day26/20190825_080628 Current vs time]

Time [s]	Result A5 [�A]	Result A7 [�A]	Result A29 [�A]	Result A31 [�A]	Result B5 [�A]	Result B7 [�A]	Result B29 [�A]	Result B31 [�A]
0	0,00	0,00	0,00	0,00	0,00	0,00	0,00	0,00
0,1	36,67	37,70	4,39	36,45	0,00	0,00	0,00	0,00
0,2	36,67	37,70	4,39	36,45	52,55	44,41	43,90	42,59
0,3	36,67	37,70	4,39	36,45	53,88	45,52	45,53	44,21
0,4	36,67	37,70	4,39	36,45	54,91	46,36	46,68	45,37
0,5	38,84	40,20	4,87	39,30	55,75	47,02	47,57	46,27
0,6	38,84	40,20	4,87	39,30	56,41	47,54	48,24	46,95
0,7	38,84	40,20	4,87	39,30	56,97	47,97	48,80	47,50
0,8	39,94	41,54	5,03	40,81	57,45	48,35	49,27	47,98
0,9	39,94	41,54	5,03	40,81	57,85	48,66	49,66	48,38
1	39,94	41,54	5,03	40,81	58,23	48,96	50,03	48,74
1,1	40,46	42,18	5,09	41,51	58,53	49,20	50,33	49,05
1,2	40,68	42,43	5,12	41,80	58,84	49,44	50,60	49,32
1,3	41,08	42,92	5,18	42,31	59,10	49,64	50,85	49,56
1,4	41,08	42,92	5,18	42,31	59,33	49,83	51,07	49,78
1,5	41,38	43,30	5,22	42,73	59,55	50,00	51,28	49,99
1,6	41,38	43,30	5,22	42,73	59,77	50,17	51,48	50,19
1,7	41,67	43,65	5,27	43,09	59,96	50,32	51,65	50,36
1,8	41,67	43,65	5,27	43,09	60,14	50,47	51,82	50,52
1,9	41,92	43,94	5,28	43,41	60,31	50,61	51,97	50,68
2	42,03	44,08	5,32	43,55	60,47	50,72	52,11	50,82
2,1	42,03	44,08	5,32	43,55	60,62	50,84	52,24	50,95
2,2	42,23	44,34	5,35	43,82	60,78	50,95	52,39	51,07
2,3	42,23	44,34	5,35	43,82	60,91	51,07	52,51	51,20
2,4	42,23	44,34	5,35	43,82	61,03	51,17	52,62	51,31
2,5	42,41	44,58	5,37	44,06	61,18	51,26	52,74	51,43
2,6	42,58	44,80	5,39	44,29	61,30	51,36	52,85	51,54
2,7	42,67	44,90	5,42	44,40	61,42	51,45	52,93	51,63
2,8	42,67	44,90	5,42	44,40	61,52	51,54	53,03	51,73
2,9	42,82	45,10	5,45	44,58	61,62	51,61	53,13	51,81
3	42,82	45,10	5,45	44,58	61,73	51,68	53,20	51,89
3,1	42,95	45,27	5,48	44,76	61,81	51,74	53,28	51,97
3,2	42,95	45,27	5,48	44,76	61,91	51,82	53,37	52,05
3,3	43,00	45,34	5,50	44,83	61,99	51,88	53,44	52,12
3,4	43,11	45,50	5,50	44,98	62,08	51,94	53,51	52,20
3,5	43,11	45,50	5,50	44,98	62,18	52,01	53,58	52,27
3,6	43,22	45,65	5,49	45,14	62,25	52,08	53,66	52,34
3,7	43,22	45,65	5,49	45,14	62,34	52,14	53,73	52,40
3,8	43,25	45,74	5,52	45,21	62,41	52,20	53,79	52,47
3,9	43,25	45,74	5,52	45,21	62,50	52,26	53,85	52,53
4	43,34	45,87	5,54	45,35	62,55	52,32	53,92	52,59
4,1	43,41	45,99	5,56	45,45	62,62	52,36	53,98	52,64
4,2	43,41	45,99	5,56	45,45	62,69	52,42	54,04	52,70
4,3	43,48	46,13	5,57	45,59	62,76	52,47	54,09	52,76
4,4	43,48	46,13	5,57	45,59	62,83	52,52	54,15	52,81
4,5	43,54	46,19	5,61	45,66	62,89	52,57	54,20	52,85
4,6	43,54	46,19	5,61	45,66	62,96	52,62	54,24	52,90
4,7	43,61	46,32	5,59	45,77	63,02	52,67	54,29	52,95
4,8	43,68	46,42	5,60	45,89	63,06	52,70	54,35	53,00
4,9	43,68	46,42	5,60	45,89	63,12	52,76	54,39	53,05
5	43,69	46,45	5,63	45,92	63,17	52,80	54,43	53,10
5,1	43,69	46,45	5,63	45,92	63,22	52,84	54,49	53,15
5,2	43,74	46,56	5,62	46,01	63,29	52,88	54,54	53,19
5,3	43,74	46,56	5,62	46,01	63,34	52,92	54,58	53,23
5,4	43,84	46,69	5,65	46,13	63,38	52,94	54,60	53,26
5,5	43,84	46,69	5,65	46,13	63,43	52,99	54,65	53,30
5,6	43,84	46,69	5,65	46,13	63,50	53,03	54,70	53,34
5,7	43,89	46,81	5,64	46,25	63,55	53,06	54,73	53,37
5,8	43,89	46,81	5,64	46,25	63,62	53,11	54,78	53,42
5,9	47,29	50,23	8,99	49,67	66,98	56,48	58,16	56,79
6	47,29	50,23	8,99	49,67	63,17	53,42	55,19	53,98
6,1	47,33	50,27	9,00	49,71	60,27	50,97	52,82	51,78
6,2	47,33	50,27	9,00	49,71	60,07	50,74	52,53	51,52
6,3	47,33	50,27	9,00	49,71	59,95	50,59	52,35	51,34
6,4	41,30	43,56	5,26	43,52	59,88	50,52	52,24	51,22
6,5	41,30	43,56	5,26	43,52	59,82	50,46	52,15	51,13
6,6	41,30	43,56	5,26	43,52	59,79	50,43	52,09	51,07
6,7	41,29	43,54	5,25	43,48	59,78	50,41	52,05	51,03
6,8	41,29	43,54	5,25	43,48	59,78	50,39	52,02	51,00
6,9	41,26	43,52	5,23	43,44	59,78	50,38	51,99	50,97
7	41,26	43,52	5,23	43,44	59,77	50,38	51,98	50,95
7,1	41,24	43,51	5,23	43,42	59,79	50,38	51,98	50,94
7,2	41,24	43,51	5,23	43,42	59,79	50,39	51,97	50,94
7,3	41,26	43,54	5,24	43,43	59,80	50,39	51,98	50,94
7,4	41,27	43,53	5,24	43,42	59,80	50,39	51,98	50,93
7,5	41,27	43,53	5,24	43,42	59,80	50,40	51,98	50,93
7,6	41,28	43,54	5,24	43,43	59,80	50,39	51,97	50,93
7,7	41,28	43,54	5,24	43,43	59,82	50,39	51,97	50,93
7,8	41,30	43,56	5,22	43,45	59,86	50,40	51,98	50,92
7,9	41,30	43,56	5,22	43,45	59,88	50,42	51,99	50,94
8	41,34	43,59	5,23	43,48	59,90	50,43	52,00	50,94
8,1	41,36	43,61	5,24	43,50	59,91	50,44	52,01	50,96
8,2	41,36	43,61	5,24	43,50	59,91	50,44	52,01	50,96
8,3	41,38	43,64	5,25	43,52	59,92	50,46	52,03	50,97
8,4	41,38	43,64	5,25	43,52	59,95	50,50	52,05	50,99
8,5	41,41	43,67	5,26	43,53	59,98	50,54	52,06	51,00
8,6	41,41	43,67	5,26	43,53	60,01	50,56	52,08	51,01
8,7	41,44	43,71	5,27	43,56	60,02	50,58	52,10	51,03
8,8	41,44	43,72	5,25	43,58	60,04	50,61	52,10	51,04
8,9	41,44	43,72	5,25	43,58	60,06	50,63	52,12	51,06
9	41,49	43,76	5,26	43,61	60,06	50,63	52,12	51,06
9,1	41,49	43,76	5,26	43,61	60,08	50,63	52,13	51,07
9,2	41,52	43,80	5,26	43,65	60,10	50,65	52,15	51,08
9,3	41,52	43,80	5,26	43,65	60,13	50,67	52,17	51,10
9,4	41,54	43,84	5,26	43,67	60,16	50,69	52,19	51,11
9,5	41,56	43,87	5,25	43,69	60,18	50,69	52,20	51,13
9,6	41,56	43,87	5,25	43,69	60,19	50,68	52,21	51,14
9,7	41,56	43,89	5,24	43,72	60,20	50,69	52,22	51,15
9,8	41,56	43,89	5,24	43,72	60,21	50,72	52,23	51,16
9,9	41,60	43,90	5,23	43,74	60,22	50,73	52,24	51,17
10	41,60	43,90	5,23	43,74	60,23	50,71	52,24	51,17
10,1	41,63	43,95	5,26	43,78	60,26	50,72	52,26	51,18
10,2	41,64	43,98	5,26	43,80	60,28	50,73	52,27	51,19
10,3	41,64	43,98	5,26	43,80	60,30	50,74	52,30	51,21
10,4	41,67	44,01	5,27	43,84	60,34	50,76	52,32	51,23
10,5	41,67	44,01	5,27	43,84	60,34	50,78	52,33	51,25
10,6	41,67	44,01	5,27	43,84	60,37	50,79	52,35	51,26
10,7	41,67	44,01	5,27	43,84	60,39	50,81	52,36	51,28
10,8	41,70	44,04	5,27	43,88	60,40	50,81	52,36	51,28
10,9	41,72	44,06	5,28	43,89	60,41	50,82	52,37	51,28
11	41,72	44,06	5,28	43,89	60,43	50,83	52,39	51,30
11,1	41,76	44,10	5,29	43,93	60,43	50,84	52,40	51,31
11,2	41,76	44,10	5,29	43,93	60,46	50,86	52,42	51,33
11,3	41,79	44,14	5,30	43,97	60,49	50,88	52,43	51,34
11,4	41,79	44,14	5,30	43,97	60,49	50,89	52,43	51,34
11,5	41,81	44,16	5,30	43,98	60,53	50,92	52,45	51,37
11,6	41,81	44,17	5,29	43,99	63,88	54,27	55,81	54,72
11,7	41,81	44,17	5,29	43,99	63,88	54,28	55,82	54,73
11,8	45,17	47,52	8,62	47,35	63,88	54,29	55,83	54,73
11,9	45,17	47,52	8,62	47,35	62,19	52,92	54,50	53,47
12	45,17	47,52	8,62	47,35	56,95	48,59	50,29	49,55
12,1	45,17	47,52	8,62	47,35	56,61	48,22	49,87	49,17
12,2	39,02	40,79	4,94	41,10	56,41	48,03	49,61	48,92
12,3	38,76	40,51	4,88	40,78	56,26	47,90	49,43	48,74
12,4	38,76	40,51	4,88	40,78	56,16	47,82	49,31	48,62
12,5	38,65	40,37	4,86	40,60	56,08	47,74	49,20	48,51
12,6	38,65	40,37	4,86	40,60	56,02	47,69	49,13	48,44
12,7	38,61	40,32	4,86	40,53	55,96	47,64	49,05	48,35
12,8	38,46	40,15	4,81	40,34	55,91	47,60	49,00	48,30
12,9	38,46	40,15	4,81	40,34	55,85	47,55	48,94	48,24
13	38,46	40,15	4,81	40,34	55,80	47,50	48,88	48,17
13,1	38,46	40,15	4,81	40,34	55,82	47,48	48,85	48,14
13,2	38,46	40,16	4,83	40,34	55,80	47,48	48,84	48,12
13,3	38,46	40,16	4,83	40,34	55,77	47,46	48,82	48,11
13,4	38,43	40,10	4,84	40,27	55,76	47,47	48,81	48,10
13,5	38,43	40,10	4,84	40,27	55,74	47,45	48,79	48,07
13,6	38,43	40,10	4,84	40,27	55,73	47,44	48,77	48,06
13,7	38,43	40,10	4,84	40,27	55,72	47,43	48,76	48,05
13,8	38,43	40,10	4,84	40,27	55,70	47,40	48,74	48,02
13,9	38,46	40,09	4,83	40,24	55,71	47,43	48,74	48,02
14	38,46	40,09	4,83	40,24	55,71	47,42	48,73	48,00
14,1	38,44	40,06	4,82	40,21	55,70	47,41	48,72	48,00
14,2	38,42	40,03	4,82	40,20	55,69	47,39	48,71	47,98
14,3	38,42	40,03	4,82	40,20	55,68	47,38	48,69	47,97
14,4	38,40	40,02	4,80	40,18	55,67	47,36	48,68	47,96
14,5	38,40	40,02	4,80	40,18	55,66	47,36	48,68	47,95
14,6	38,38	40,03	4,81	40,17	55,65	47,34	48,66	47,94
14,7	38,38	40,03	4,81	40,17	55,65	47,36	48,67	47,94
14,8	38,36	40,02	4,81	40,18	55,65	47,35	48,67	47,94
14,9	38,36	40,02	4,79	40,18	55,66	47,35	48,67	47,94
15	38,36	40,02	4,79	40,18	55,66	47,35	48,65	47,92
15,1	38,35	40,02	4,80	40,17	55,63	47,34	48,63	47,91
15,2	38,35	40,02	4,80	40,17	55,64	47,34	48,64	47,91
15,3	38,34	40,00	4,79	40,17	55,65	47,34	48,64	47,92
15,4	38,34	40,00	4,79	40,17	55,65	47,35	48,65	47,92
15,5	38,35	40,01	4,80	40,18	55,65	47,35	48,65	47,92
15,6	38,34	40,02	4,79	40,18	55,67	47,35	48,65	47,93
15,7	38,34	40,02	4,79	40,18	55,65	47,35	48,65	47,93
15,8	38,33	40,01	4,80	40,19	55,63	47,35	48,64	47,91
15,9	38,33	40,01	4,80	40,19	55,63	47,32	48,61	47,89
16	38,32	39,99	4,79	40,16	55,63	47,32	48,61	47,89
16,1	38,32	39,99	4,79	40,16	55,62	47,33	48,60	47,89
16,2	38,32	39,99	4,80	40,15	55,62	47,32	48,61	47,88
16,3	38,33	40,00	4,80	40,16	55,63	47,33	48,61	47,89
16,4	38,33	40,00	4,80	40,16	55,65	47,35	48,63	47,90
16,5	38,34	40,01	4,79	40,16	55,67	47,36	48,65	47,91
16,6	38,34	40,01	4,79	40,16	55,66	47,36	48,64	47,91
16,7	38,33	40,01	4,78	40,15	55,66	47,36	48,64	47,92
16,8	38,33	40,01	4,78	40,15	55,65	47,36	48,63	47,92
16,9	38,31	40,00	4,78	40,15	55,66	47,35	48,62	47,90
17	38,34	40,03	4,79	40,16	55,68	47,35	48,63	47,90
17,1	38,34	40,03	4,79	40,16	55,68	47,36	48,63	47,90
17,2	38,33	40,04	4,79	40,16	55,70	47,38	48,65	47,92
17,3	38,33	40,04	4,79	40,16	55,70	47,39	48,66	47,92
17,4	38,36	40,04	4,79	40,17	55,70	47,40	48,66	47,93
17,5	38,36	40,04	4,80	40,18	55,70	47,39	48,65	47,92
17,6	41,70	43,38	8,12	43,51	59,04	50,73	52,00	51,27
17,7	41,70	43,38	8,11	43,52	59,04	50,72	51,99	51,27
17,8	41,70	43,37	8,12	43,51	59,04	50,72	51,99	51,27
17,9	41,69	43,37	8,11	43,50	51,68	44,74	46,16	45,87
18	41,69	43,37	8,11	43,50	51,22	44,24	45,59	45,36
18,1	35,08	36,17	4,37	36,66	50,93	43,98	45,25	45,03
18,2	35,08	36,17	4,37	36,66	50,74	43,83	45,02	44,80
18,3	34,86	35,92	4,34	36,37	50,59	43,70	44,86	44,64
18,4	34,78	35,83	4,33	36,25	50,46	43,57	44,70	44,48
18,5	34,78	35,83	4,33	36,25	50,38	43,50	44,59	44,38
18,6	34,67	35,70	4,31	36,11	50,30	43,45	44,52	44,31
18,7	34,67	35,70	4,31	36,11	50,24	43,39	44,45	44,23
18,8	34,67	35,70	4,31	36,11	50,18	43,34	44,39	44,16
18,9	34,55	35,55	4,29	35,94	50,13	43,29	44,33	44,11
19	34,55	35,55	4,29	35,94	50,07	43,25	44,28	44,06
19,1	34,48	35,47	4,26	35,84	50,02	43,21	44,24	44,01
19,2	34,48	35,47	4,26	35,84	49,97	43,16	44,19	43,97
19,3	34,43	35,41	4,26	35,78	49,93	43,12	44,13	43,92
19,4	34,43	35,41	4,26	35,78	49,91	43,09	44,10	43,87
19,5	34,42	35,40	4,25	35,75	49,88	43,07	44,08	43,85
19,6	34,34	35,35	4,25	35,69	49,84	43,07	44,05	43,83
19,7	34,34	35,35	4,25	35,69	49,84	43,06	44,04	43,81
19,8	34,34	35,35	4,25	35,69	49,80	43,03	44,00	43,78
19,9	34,34	35,35	4,25	35,69	49,74	43,00	43,97	43,75
20	34,31	35,27	4,26	35,61	49,74	42,99	43,96	43,74
20,1	34,31	35,27	4,26	35,61	49,73	42,99	43,95	43,74
20,2	34,29	35,25	4,26	35,59	49,72	42,97	43,93	43,71
20,3	34,29	35,25	4,26	35,59	49,71	42,96	43,92	43,69
20,4	34,29	35,25	4,26	35,59	49,70	42,93	43,90	43,67
20,5	34,24	35,20	4,24	35,57	49,68	42,92	43,89	43,65
20,6	34,24	35,20	4,24	35,57	49,66	42,91	43,87	43,64
20,7	34,23	35,20	4,24	35,56	49,66	42,91	43,86	43,63
20,8	34,23	35,20	4,24	35,56	49,64	42,89	43,84	43,61
20,9	34,21	35,17	4,23	35,53	49,60	42,87	43,83	43,60
21	34,20	35,15	4,22	35,51	49,61	42,86	43,82	43,59
21,1	34,20	35,15	4,22	35,51	49,60	42,84	43,79	43,57
21,2	34,16	35,12	4,22	35,47	49,59	42,83	43,78	43,56
21,3	34,16	35,12	4,22	35,47	49,57	42,82	43,78	43,56
21,4	34,16	35,12	4,22	35,47	49,54	42,80	43,76	43,54
21,5	34,16	35,12	4,22	35,47	49,55	42,80	43,74	43,52
21,6	34,11	35,06	4,20	35,39	49,53	42,78	43,72	43,50
21,7	34,11	35,06	4,20	35,39	49,53	42,78	43,71	43,50
21,8	34,11	35,06	4,20	35,39	49,52	42,78	43,72	43,50
21,9	34,11	35,06	4,20	35,39	49,51	42,79	43,72	43,51
22	34,11	35,06	4,21	35,39	49,51	42,79	43,72	43,51
22,1	34,11	35,06	4,21	35,38	49,50	42,78	43,71	43,50
22,2	34,11	35,06	4,21	35,38	49,49	42,76	43,71	43,49
22,3	34,10	35,05	4,20	35,38	49,50	42,77	43,70	43,50
22,4	34,10	35,03	4,21	35,37	49,47	42,75	43,69	43,48
22,5	34,10	35,03	4,21	35,37	49,45	42,74	43,67	43,47
22,6	34,06	35,00	4,21	35,33	49,43	42,73	43,67	43,46
22,7	34,06	35,00	4,21	35,33	49,42	42,70	43,64	43,44
22,8	34,06	35,00	4,22	35,31	49,43	42,70	43,64	43,44
22,9	34,06	35,00	4,22	35,31	49,43	42,71	43,64	43,44
23	34,06	35,00	4,22	35,32	49,40	42,69	43,62	43,42
23,1	34,06	34,99	4,22	35,30	49,41	42,69	43,62	43,42
23,2	34,06	34,99	4,22	35,30	49,44	42,71	43,64	43,44
23,3	34,07	34,98	4,20	35,30	49,42	42,71	43,63	43,42
23,4	34,07	34,98	4,20	35,30	49,41	42,71	43,63	43,43
23,5	34,02	34,94	4,20	35,25	52,72	46,00	46,94	46,74
23,6	34,02	34,94	4,20	35,25	52,71	45,98	46,91	46,71
23,7	34,02	34,94	4,20	35,25	52,71	45,97	46,91	46,71
23,8	37,34	38,27	7,55	38,58	45,02	39,76	40,84	41,19
23,9	37,34	38,27	7,55	38,58	44,49	39,23	40,22	40,62
24	37,34	38,27	7,55	38,58	44,12	38,90	39,78	40,20
24,1	37,34	38,27	7,55	38,58	43,90	38,72	39,53	39,94
24,2	37,34	38,27	7,55	38,58	43,72	38,58	39,34	39,75
24,3	37,34	38,27	7,55	38,58	43,55	38,46	39,17	39,58
24,4	37,34	38,27	7,55	38,58	43,45	38,36	39,05	39,46
24,5	37,34	38,27	7,55	38,58	43,32	38,27	38,93	39,34
24,6	37,34	38,27	7,55	38,58	43,22	38,19	38,84	39,25
24,7	29,89	30,45	3,66	30,77	43,14	38,13	38,77	39,17
24,8	29,89	30,45	3,66	30,77	43,06	38,07	38,68	39,09
24,9	29,89	30,45	3,66	30,77	43,00	38,01	38,61	39,02
25	29,80	30,36	3,67	30,66	42,95	37,97	38,57	38,98
25,1	29,77	30,31	3,65	30,61	42,91	37,94	38,52	38,94
25,2	29,74	30,28	3,64	30,57	42,87	37,90	38,48	38,89
25,3	29,70	30,24	3,63	30,53	42,82	37,87	38,43	38,86
25,4	29,65	30,21	3,64	30,49	42,76	37,83	38,39	38,81
25,5	29,65	30,21	3,64	30,49	42,70	37,78	38,34	38,77
25,6	29,59	30,15	3,65	30,41	42,68	37,75	38,30	38,72
25,7	29,56	30,12	3,62	30,37	42,66	37,72	38,26	38,69
25,8	29,54	30,11	3,64	30,36	42,63	37,71	38,25	38,67
25,9	29,55	30,10	3,65	30,34	42,60	37,70	38,24	38,66
26	29,54	30,09	3,66	30,34	42,56	37,67	38,21	38,63
26,1	29,50	30,06	3,65	30,29	42,54	37,65	38,18	38,61
26,2	29,50	30,06	3,65	30,29	42,51	37,64	38,17	38,60
26,3	29,45	30,01	3,65	30,23	42,49	37,61	38,14	38,57
26,4	29,41	29,99	3,67	30,19	42,44	37,57	38,11	38,54
26,5	29,41	29,99	3,67	30,19	42,42	37,55	38,09	38,51
26,6	29,39	29,97	3,61	30,16	42,42	37,52	38,06	38,48
26,7	29,39	29,97	3,61	30,16	42,40	37,50	38,04	38,46
26,8	29,38	29,95	3,65	30,15	42,37	37,49	38,03	38,45
26,9	29,38	29,95	3,65	30,15	42,35	37,50	38,01	38,44
27	29,35	29,92	3,65	30,12	42,33	37,48	38,00	38,42
27,1	29,33	29,89	3,63	30,10	42,32	37,47	37,98	38,41
27,2	29,33	29,89	3,63	30,10	42,30	37,46	37,97	38,40
27,3	29,30	29,87	3,62	30,07	42,28	37,44	37,95	38,38
27,4	29,30	29,87	3,62	30,07	42,26	37,41	37,94	38,36
27,5	29,27	29,85	3,62	30,03	42,23	37,40	37,92	38,35
27,6	29,27	29,85	3,62	30,03	42,21	37,39	37,90	38,33
27,7	29,26	29,84	3,62	30,02	42,19	37,36	37,86	38,31
27,8	29,21	29,78	3,61	29,97	42,14	37,31	37,82	38,27
27,9	29,21	29,78	3,61	29,97	42,12	37,30	37,81	38,26
28	29,16	29,73	3,59	29,92	42,10	37,28	37,79	38,24
28,1	29,16	29,73	3,59	29,92	42,06	37,26	37,77	38,21
28,2	29,15	29,71	3,58	29,89	42,03	37,25	37,76	38,20
28,3	29,15	29,71	3,58	29,89	42,00	37,23	37,73	38,18
28,4	29,15	29,70	3,59	29,87	41,98	37,21	37,71	38,16
28,5	29,15	29,70	3,59	29,87	41,95	37,20	37,68	38,14
28,6	29,08	29,65	3,60	29,83	41,92	37,18	37,66	38,12
28,7	29,01	29,59	3,57	29,76	41,88	37,15	37,63	38,11
28,8	29,01	29,59	3,57	29,76	41,84	37,10	37,59	38,07
28,9	28,99	29,55	3,57	29,72	41,77	37,04	37,52	38,01
29	28,99	29,55	3,57	29,72	41,73	36,99	37,47	37,96
29,1	28,92	29,51	3,58	29,66	41,71	36,98	37,46	37,95
29,2	28,92	29,49	3,57	29,64	41,70	37,00	37,47	37,95
29,3	28,92	29,49	3,57	29,64	41,71	37,00	37,48	37,96
29,4	28,93	29,52	3,58	29,66	41,72	37,01	37,48	37,97
29,5	28,93	29,52	3,58	29,66	41,74	37,03	37,50	37,98
29,6	28,94	29,52	3,56	29,67	41,76	37,04	37,50	37,98
29,7	28,94	29,52	3,56	29,67	41,74	37,02	37,48	37,97
29,8	32,27	32,84	6,89	32,99	45,06	40,36	40,82	41,30
29,9	32,23	32,82	6,86	32,97	45,06	40,36	40,81	41,31
30	32,23	32,82	6,86	32,97	36,67	33,65	34,18	35,26
30,1	24,89	25,91	3,10	25,64	36,10	33,12	33,48	34,58
30,2	24,89	25,91	3,10	25,64	35,78	32,89	33,09	34,20
30,3	24,89	25,91	3,10	25,64	35,51	32,69	32,79	33,90
30,4	24,89	25,91	3,10	25,64	35,33	32,53	32,57	33,68
30,5	24,58	25,69	3,05	25,30	35,17	32,42	32,41	33,52
30,6	24,48	25,61	3,05	25,18	35,00	32,29	32,27	33,38
30,7	24,48	25,61	3,05	25,18	34,83	32,16	32,12	33,24
30,8	24,27	25,44	3,02	24,96	34,68	32,06	31,99	33,12
30,9	24,27	25,44	3,02	24,96	34,53	31,93	31,86	33,00
31	24,09	25,29	2,99	24,75	34,42	31,82	31,75	32,89
31,1	23,92	25,17	2,97	24,54	34,35	31,77	31,70	32,82
31,2	23,92	25,17	2,97	24,54	34,27	31,70	31,63	32,75
31,3	23,92	25,17	2,97	24,54	34,20	31,63	31,56	32,68
31,4	23,92	25,17	2,97	24,54	34,17	31,61	31,53	32,65
31,5	23,90	25,14	2,98	24,50	34,16	31,58	31,50	32,62
31,6	23,90	25,14	2,98	24,50	34,16	31,56	31,47	32,59
31,7	23,83	25,11	2,96	24,45	34,13	31,53	31,43	32,55
31,8	23,82	25,11	2,98	24,44	34,08	31,51	31,41	32,52
31,9	23,82	25,11	2,98	24,44	34,06	31,49	31,39	32,51
32	23,80	25,08	2,97	24,41	34,05	31,48	31,38	32,49
32,1	23,80	25,08	2,97	24,41	34,00	31,45	31,34	32,47
32,2	23,76	25,05	2,96	24,36	33,97	31,44	31,33	32,45
32,3	23,76	25,05	2,96	24,36	33,95	31,43	31,31	32,42
32,4	23,75	25,04	2,97	24,35	33,93	31,41	31,29	32,40
32,5	23,71	25,01	2,97	24,30	33,91	31,41	31,27	32,39
32,6	23,71	25,01	2,97	24,30	33,90	31,39	31,25	32,36
32,7	23,68	24,98	2,96	24,26	33,87	31,38	31,22	32,34
32,8	23,68	24,98	2,96	24,26	33,85	31,36	31,21	32,32
32,9	23,65	24,95	2,97	24,23	33,82	31,35	31,19	32,31
33	23,65	24,95	2,97	24,23	33,80	31,34	31,16	32,28
33,1	23,64	24,95	2,97	24,21	33,78	31,32	31,15	32,26
33,2	23,58	24,92	2,93	24,16	33,76	31,29	31,11	32,23
33,3	23,58	24,92	2,93	24,16	33,76	31,28	31,10	32,22
33,4	23,58	24,92	2,93	24,16	33,75	31,29	31,11	32,23
33,5	23,58	24,92	2,93	24,16	33,73	31,26	31,09	32,22
33,6	23,58	24,91	2,93	24,15	33,74	31,24	31,07	32,19
33,7	23,58	24,91	2,93	24,15	33,72	31,22	31,05	32,18
33,8	23,55	24,89	2,94	24,13	33,69	31,21	31,05	32,17
33,9	23,54	24,88	2,94	24,11	33,65	31,18	31,02	32,15
34	23,54	24,88	2,94	24,11	33,65	31,18	31,01	32,14
34,1	23,48	24,83	2,91	24,05	33,62	31,16	31,00	32,13
34,2	23,48	24,83	2,91	24,05	33,60	31,16	30,98	32,11
34,3	23,46	24,82	2,94	24,04	33,59	31,14	30,97	32,10
34,4	23,46	24,82	2,94	24,04	33,57	31,12	30,95	32,08
34,5	23,44	24,79	2,92	24,01	33,55	31,10	30,94	32,07
34,6	23,41	24,78	2,90	23,99	33,55	31,09	30,93	32,06
34,7	23,41	24,78	2,90	23,99	33,50	31,05	30,90	32,04
34,8	23,37	24,75	2,90	23,95	33,46	31,04	30,86	32,01
34,9	23,37	24,75	2,90	23,95	33,42	31,00	30,84	31,98
35	23,36	24,76	2,91	23,95	33,43	31,00	30,83	31,97
35,1	23,36	24,76	2,91	23,95	33,44	30,99	30,83	31,96
35,2	23,36	24,76	2,91	23,95	33,42	30,99	30,82	31,96
35,3	23,33	24,73	2,90	23,92	33,42	30,98	30,81	31,95
35,4	23,33	24,73	2,90	23,92	33,38	30,96	30,79	31,93
35,5	23,31	24,72	2,89	23,89	33,38	30,96	30,79	31,93
35,6	23,31	24,72	2,89	23,89	33,37	30,94	30,77	31,91
35,7	26,65	28,04	6,23	27,21	36,67	34,26	34,10	35,24
35,8	26,65	28,04	6,23	27,21	36,69	34,26	34,10	35,24
35,9	26,65	28,03	6,22	27,21	28,42	27,54	27,47	29,02
36	19,54	22,19	2,55	20,59	27,87	26,94	26,70	28,26
36,1	19,54	22,19	2,55	20,59	27,51	26,62	26,26	27,79
36,2	19,15	21,94	2,49	20,19	27,25	26,38	25,94	27,45
36,3	19,15	21,94	2,49	20,19	27,06	26,17	25,69	27,18
36,4	19,03	21,88	2,48	20,07	26,89	26,02	25,51	26,99
36,5	19,03	21,88	2,48	20,07	26,77	25,92	25,38	26,85
36,6	18,86	21,77	2,46	19,90	26,66	25,83	25,27	26,73
36,7	18,86	21,77	2,46	19,90	26,56	25,74	25,17	26,62
36,8	18,86	21,77	2,46	19,90	26,48	25,67	25,09	26,54
36,9	18,62	21,62	2,41	19,67	26,40	25,60	25,00	26,44
37	18,62	21,62	2,41	19,67	26,33	25,54	24,93	26,37
37,1	18,59	21,60	2,41	19,63	26,27	25,48	24,87	26,31
37,2	18,52	21,56	2,40	19,56	26,23	25,42	24,82	26,25
37,3	18,52	21,56	2,40	19,56	26,18	25,38	24,77	26,20
37,4	18,45	21,52	2,42	19,50	26,09	25,31	24,70	26,12
37,5	18,45	21,52	2,42	19,50	26,03	25,25	24,64	26,06
37,6	18,41	21,50	2,42	19,47	26,00	25,21	24,60	26,02
37,7	18,41	21,50	2,42	19,47	25,99	25,20	24,57	25,99
37,8	18,37	21,49	2,41	19,43	25,99	25,19	24,56	25,97
37,9	18,38	21,49	2,41	19,43	25,99	25,18	24,55	25,96
38	18,38	21,49	2,41	19,43	25,96	25,16	24,52	25,92
38,1	18,34	21,46	2,40	19,40	25,94	25,14	24,50	25,91
38,2	18,34	21,46	2,40	19,40	25,92	25,14	24,49	25,90
38,3	18,34	21,45	2,41	19,40	25,88	25,10	24,46	25,86
38,4	18,34	21,45	2,41	19,40	25,86	25,07	24,44	25,84
38,5	18,32	21,43	2,41	19,37	25,83	25,05	24,41	25,82
38,6	18,27	21,40	2,39	19,34	25,81	25,03	24,39	25,79
38,7	18,27	21,40	2,39	19,34	25,79	25,02	24,38	25,78
38,8	18,27	21,40	2,40	19,33	25,79	25,01	24,35	25,74
38,9	18,27	21,40	2,40	19,33	25,76	24,98	24,32	25,72
39	18,24	21,38	2,37	19,30	25,74	24,96	24,31	25,70
39,1	18,24	21,38	2,37	19,30	25,75	24,97	24,30	25,69
39,2	18,22	21,38	2,37	19,30	25,74	24,99	24,30	25,69
39,3	18,21	21,36	2,36	19,28	25,72	24,98	24,28	25,68
39,4	18,21	21,36	2,36	19,28	25,71	24,99	24,28	25,67
39,5	18,20	21,37	2,37	19,27	25,68	24,97	24,26	25,65
39,6	18,20	21,37	2,37	19,27	25,68	24,97	24,24	25,64
39,7	18,17	21,35	2,37	19,25	25,65	24,95	24,23	25,62
39,8	18,17	21,35	2,37	19,25	25,65	24,95	24,22	25,61
39,9	18,13	21,32	2,35	19,23	25,64	24,95	24,20	25,60
40	18,13	21,31	2,35	19,22	25,61	24,94	24,20	25,60
40,1	18,13	21,31	2,35	19,22	25,58	24,89	24,17	25,57
40,2	18,09	21,29	2,34	19,19	25,58	24,88	24,15	25,55
40,3	18,09	21,29	2,34	19,19	25,57	24,85	24,14	25,53
40,4	18,09	21,29	2,34	19,19	25,52	24,80	24,10	25,50
40,5	18,09	21,29	2,34	19,19	25,50	24,78	24,08	25,47
40,6	18,07	21,28	2,33	19,18	25,46	24,74	24,05	25,44
40,7	17,99	21,24	2,33	19,12	25,43	24,69	24,00	25,38
40,8	17,99	21,24	2,33	19,12	25,43	24,67	23,98	25,36
40,9	17,99	21,24	2,33	19,12	25,44	24,68	23,99	25,36
41	17,99	21,24	2,33	19,12	25,42	24,68	23,99	25,37
41,1	17,99	21,23	2,35	19,12	25,42	24,67	23,99	25,36
41,2	17,99	21,23	2,35	19,12	25,42	24,67	23,99	25,36
41,3	18,01	21,23	2,34	19,13	25,39	24,65	23,97	25,35
41,4	18,00	21,22	2,34	19,11	25,39	24,64	23,96	25,34
41,5	17,99	21,23	2,34	19,11	25,38	24,63	23,95	25,33
41,6	17,99	21,23	2,34	19,11	28,72	27,97	27,30	28,67
41,7	21,33	24,56	5,68	22,44	28,72	27,95	27,28	28,66
41,8	21,33	24,56	5,68	22,44	24,45	23,52	23,29	24,71
41,9	21,33	24,56	5,68	22,44	22,00	20,68	20,65	22,02
42	21,32	24,56	5,67	22,44	21,82	20,32	20,24	21,53
42,1	21,32	24,56	5,67	22,44	21,70	20,10	19,99	21,22
42,2	21,32	24,56	5,67	22,44	21,63	19,94	19,84	21,03
42,3	21,32	24,56	5,67	22,44	21,56	19,80	19,70	20,85
42,4	21,32	24,56	5,67	22,44	21,51	19,69	19,60	20,73
42,5	15,73	20,04	2,05	17,52	21,47	19,63	19,53	20,63
42,6	15,73	20,04	2,05	17,52	21,42	19,57	19,45	20,53
42,7	15,71	20,03	2,03	17,50	21,39	19,52	19,39	20,45
42,8	15,71	20,04	2,03	17,49	21,37	19,47	19,34	20,39
42,9	15,71	20,04	2,03	17,49	21,34	19,42	19,29	20,32
43	15,70	20,03	2,02	17,47	21,32	19,38	19,24	20,27
43,1	15,70	20,03	2,02	17,47	21,29	19,33	19,21	20,22
43,2	15,69	20,05	2,02	17,47	21,27	19,28	19,17	20,17
43,3	15,69	20,05	2,02	17,47	21,25	19,22	19,12	20,11
43,4	15,69	20,05	2,02	17,47	21,24	19,18	19,09	20,07
43,5	15,68	20,06	2,02	17,46	21,23	19,14	19,07	20,04
43,6	15,68	20,06	2,02	17,46	21,22	19,12	19,06	20,03
43,7	15,70	20,08	2,03	17,47	21,21	19,08	19,04	20,01
43,8	15,70	20,08	2,03	17,47	21,20	19,05	19,02	19,98
43,9	15,68	20,07	2,03	17,46	21,18	19,00	19,00	19,95
44	15,69	20,08	2,03	17,47	21,18	18,97	18,98	19,93
44,1	15,69	20,08	2,03	17,47	21,16	18,93	18,96	19,90
44,2	15,67	20,08	2,02	17,45	21,15	18,90	18,95	19,88
44,3	15,67	20,08	2,02	17,45	21,15	18,87	18,93	19,86
44,4	15,69	20,09	2,02	17,46	21,14	18,84	18,91	19,83
44,5	15,69	20,09	2,02	17,46	21,14	18,82	18,90	19,82
44,6	15,68	20,08	2,01	17,45	21,13	18,80	18,88	19,80
44,7	15,66	20,08	2,00	17,44	21,12	18,78	18,87	19,78
44,8	15,66	20,08	2,00	17,44	21,11	18,76	18,86	19,77
44,9	15,66	20,09	2,00	17,45	21,10	18,74	18,84	19,75
45	15,66	20,09	2,00	17,45	21,09	18,72	18,83	19,73
45,1	15,67	20,09	2,00	17,45	21,08	18,69	18,81	19,71
45,2	15,67	20,09	2,00	17,45	21,07	18,65	18,79	19,68
45,3	15,67	20,09	2,00	17,45	21,06	18,63	18,77	19,65
45,4	15,66	20,09	1,99	17,44	21,06	18,62	18,76	19,64
45,5	15,66	20,09	1,99	17,44	21,05	18,61	18,75	19,63
45,6	15,66	20,10	1,98	17,45	21,04	18,58	18,73	19,61
45,7	15,66	20,10	1,98	17,45	21,02	18,54	18,70	19,57
45,8	15,69	20,12	2,00	17,47	21,00	18,47	18,66	19,52
45,9	15,69	20,12	2,00	17,47	20,99	18,44	18,63	19,49
46	15,69	20,14	1,99	17,46	20,99	18,44	18,63	19,49
46,1	15,69	20,14	1,99	17,46	20,99	18,43	18,63	19,48
46,2	15,69	20,14	1,99	17,46	20,98	18,41	18,62	19,47
46,3	15,69	20,14	1,99	17,46	20,99	18,40	18,62	19,46
46,4	15,69	20,14	1,99	17,46	20,98	18,38	18,60	19,44
46,5	15,69	20,14	1,99	17,46	20,98	18,38	18,60	19,44
46,6	15,69	20,14	1,99	17,46	20,98	18,40	18,60	19,44
46,7	15,69	20,15	1,99	17,46	20,98	18,39	18,60	19,44
46,8	15,68	20,15	1,99	17,45	20,98	18,39	18,60	19,43
46,9	15,68	20,15	1,99	17,45	20,98	18,39	18,60	19,43
47	15,68	20,15	1,99	17,45	20,97	18,38	18,60	19,43
47,1	15,68	20,15	1,99	17,45	20,97	18,37	18,59	19,42
47,2	15,69	20,16	1,98	17,46	20,97	18,37	18,59	19,42
47,3	15,69	20,16	1,98	17,46	20,97	18,37	18,59	19,42
47,4	15,69	20,15	1,97	17,46	20,97	18,35	18,58	19,40
47,5	15,69	20,15	1,97	17,46	20,97	18,34	18,57	19,39
47,6	15,69	20,15	1,97	17,46	20,97	18,34	18,57	19,39
47,7	15,69	20,16	1,98	17,46	24,30	21,67	21,90	22,72
47,8	15,69	20,16	1,98	17,46	24,30	21,69	21,90	22,71
47,9	19,03	23,50	5,31	20,80	24,29	21,70	21,89	22,70
48	19,03	23,50	5,31	20,80	20,96	16,31	17,69	18,07
48,1	19,03	23,50	5,31	20,80	21,07	16,14	17,60	17,84
48,2	17,48	22,23	2,05	18,55	21,16	16,06	17,60	17,70
48,3	17,48	22,23	2,05	18,55	21,24	16,02	17,61	17,63
48,4	17,92	22,70	1,99	18,75	21,31	15,99	17,63	17,59
48,5	17,92	22,70	1,99	18,75	21,37	15,97	17,65	17,56
48,6	17,92	22,70	1,99	18,75	21,43	15,96	17,68	17,54
48,7	17,92	22,70	1,99	18,75	21,48	15,94	17,70	17,52
48,8	18,01	22,80	1,99	18,81	21,51	15,94	17,72	17,51
48,9	18,19	22,98	1,99	18,93	21,53	15,94	17,73	17,51
49	18,19	22,98	1,99	18,93	21,55	15,93	17,74	17,50
49,1	18,19	22,98	1,99	18,93	21,56	15,93	17,75	17,49
49,2	18,19	22,98	1,99	18,93	21,58	15,93	17,76	17,49
49,3	18,23	23,03	2,00	18,94	21,59	15,93	17,76	17,48
49,4	18,23	23,03	2,00	18,94	21,60	15,92	17,77	17,48
49,5	18,28	23,08	2,00	18,97	21,62	15,92	17,77	17,47
49,6	18,34	23,15	1,99	19,00	21,63	15,92	17,78	17,46
49,7	18,38	23,18	1,99	19,03	21,64	15,92	17,78	17,46
49,8	18,38	23,18	1,99	19,03	21,66	15,91	17,79	17,46
49,9	18,38	23,18	1,99	19,03	21,66	15,91	17,79	17,45
50	18,38	23,20	1,99	19,04	21,67	15,91	17,79	17,45
50,1	18,42	23,25	2,00	19,06	21,67	15,91	17,80	17,44
50,2	18,43	23,26	2,00	19,07	21,66	15,89	17,79	17,44
50,3	18,46	23,30	1,99	19,08	21,69	15,91	17,81	17,45
50,4	18,46	23,30	1,99	19,08	21,69	15,90	17,81	17,44
50,5	18,49	23,33	1,99	19,11	21,72	15,91	17,82	17,44
50,6	18,49	23,33	1,99	19,11	21,73	15,91	17,83	17,45
50,7	18,55	23,37	1,99	19,14	21,73	15,91	17,84	17,44
50,8	18,57	23,41	2,00	19,16	21,77	15,92	17,86	17,46
50,9	18,57	23,41	2,00	19,16	21,77	15,92	17,86	17,45
51	18,57	23,43	2,01	19,16	21,76	15,92	17,86	17,45
51,1	18,57	23,43	2,01	19,16	21,77	15,92	17,86	17,45
51,2	18,58	23,43	2,01	19,17	21,78	15,92	17,86	17,45
51,3	18,58	23,43	2,01	19,17	21,78	15,92	17,87	17,45
51,4	18,59	23,43	2,00	19,16	21,78	15,92	17,87	17,45
51,5	18,59	23,43	2,00	19,16	21,79	15,92	17,87	17,45
51,6	18,59	23,43	2,00	19,16	21,80	15,92	17,87	17,44
51,7	18,64	23,49	2,01	19,20	21,82	15,93	17,88	17,45
51,8	18,64	23,49	2,01	19,20	21,81	15,92	17,88	17,44
51,9	18,64	23,50	2,00	19,21	21,82	15,93	17,90	17,45
52	18,64	23,50	2,00	19,21	21,82	15,92	17,90	17,45
52,1	18,65	23,51	2,01	19,22	21,83	15,92	17,89	17,45
52,2	18,68	23,53	2,01	19,23	21,82	15,91	17,88	17,44
52,3	18,68	23,53	2,01	19,23	21,85	15,93	17,91	17,45
52,4	18,67	23,53	2,00	19,22	21,86	15,93	17,91	17,46
52,5	18,67	23,53	2,00	19,22	21,86	15,94	17,91	17,46
52,6	18,72	23,57	2,01	19,26	21,85	15,93	17,92	17,45
52,7	18,72	23,57	2,01	19,26	21,86	15,93	17,92	17,45
52,8	18,72	23,57	2,01	19,26	21,88	15,94	17,93	17,46
52,9	18,73	23,59	2,00	19,25	21,89	15,94	17,93	17,46
53	18,73	23,59	2,00	19,25	21,90	15,94	17,93	17,46
53,1	18,76	23,62	2,01	19,28	21,89	15,94	17,93	17,46
53,2	18,76	23,62	2,01	19,28	21,90	15,94	17,93	17,45
53,3	18,76	23,62	2,01	19,28	21,92	15,94	17,93	17,45
53,4	18,76	23,62	2,01	19,28	21,92	15,95	17,94	17,46
53,5	18,77	23,64	2,02	19,29	21,93	15,95	17,95	17,46
53,6	18,78	23,66	2,00	19,29	25,26	19,28	21,28	20,80
53,7	18,78	23,66	2,00	19,29	25,27	19,28	21,29	20,80
53,8	22,14	27,00	5,35	22,65	25,27	19,29	21,29	20,80
53,9	22,14	27,00	5,35	22,65	24,92	17,88	19,84	18,89
54	22,14	27,00	5,35	22,65	25,15	17,57	19,61	18,29
54,1	22,14	27,00	5,35	22,65	25,51	17,85	20,02	18,58
54,2	22,90	28,03	2,22	21,94	25,75	18,02	20,28	18,75
54,3	23,21	28,38	2,20	22,20	25,90	18,14	20,45	18,87
54,4	23,21	28,38	2,20	22,20	26,04	18,25	20,59	18,98
54,5	23,33	28,51	2,21	22,31	26,18	18,34	20,71	19,07
54,6	23,33	28,51	2,21	22,31	26,30	18,42	20,81	19,14
54,7	23,67	28,89	2,24	22,61	26,41	18,50	20,91	19,21
54,8	23,67	28,89	2,24	22,61	26,49	18,56	20,97	19,25
54,9	23,67	28,89	2,24	22,61	26,53	18,60	21,03	19,29
55	23,70	28,92	2,24	22,66	26,59	18,64	21,07	19,33
55,1	23,70	28,92	2,24	22,66	26,63	18,67	21,11	19,36
55,2	23,80	29,02	2,26	22,73	26,70	18,69	21,15	19,39
55,3	23,80	29,02	2,26	22,73	26,75	18,73	21,19	19,42
55,4	23,92	29,15	2,27	22,82	26,82	18,79	21,25	19,47
55,5	23,92	29,15	2,27	22,82	26,86	18,83	21,30	19,50
55,6	23,98	29,19	2,27	22,88	26,88	18,85	21,32	19,52
55,7	23,99	29,24	2,27	22,90	26,91	18,86	21,35	19,54
55,8	23,99	29,24	2,27	22,90	26,93	18,88	21,37	19,55
55,9	24,04	29,30	2,30	22,97	26,96	18,90	21,39	19,56
56	24,04	29,30	2,30	22,97	27,00	18,92	21,41	19,59
56,1	24,09	29,34	2,34	23,01	27,01	18,94	21,43	19,61
56,2	24,08	29,35	2,33	23,01	27,04	18,94	21,44	19,61
56,3	24,08	29,35	2,33	23,01	27,09	18,99	21,47	19,64
56,4	24,15	29,41	2,33	23,06	27,10	19,01	21,49	19,66
56,5	24,15	29,41	2,33	23,06	27,10	19,00	21,50	19,66
56,6	24,20	29,47	2,35	23,10	27,14	19,04	21,53	19,68
56,7	24,20	29,47	2,35	23,10	27,17	19,05	21,55	19,69
56,8	24,23	29,51	2,34	23,15	27,18	19,06	21,56	19,71
56,9	24,24	29,51	2,35	23,15	27,18	19,06	21,57	19,71
57	24,24	29,51	2,35	23,15	27,22	19,08	21,58	19,72
57,1	24,30	29,59	2,31	23,20	27,27	19,11	21,61	19,75
57,2	24,30	29,59	2,31	23,20	27,31	19,14	21,65	19,77
57,3	24,36	29,67	2,29	23,25	27,36	19,17	21,68	19,80
57,4	24,36	29,67	2,29	23,25	27,38	19,21	21,72	19,84
57,5	24,38	29,69	2,29	23,26	27,41	19,24	21,75	19,86
57,6	24,42	29,74	2,30	23,30	27,43	19,26	21,77	19,87
57,7	24,42	29,74	2,30	23,30	27,45	19,26	21,78	19,88
57,8	24,49	29,79	2,31	23,34	27,48	19,27	21,79	19,89
57,9	24,49	29,79	2,31	23,34	27,50	19,29	21,80	19,90
58	24,51	29,83	2,32	23,38	27,51	19,29	21,81	19,91
58,1	24,51	29,83	2,32	23,38	27,53	19,30	21,82	19,92
58,2	24,51	29,83	2,32	23,38	27,50	19,29	21,82	19,92
58,3	24,49	29,81	2,31	23,38	27,47	19,26	21,80	19,90
58,4	24,49	29,81	2,31	23,38	27,47	19,25	21,79	19,89
58,5	24,46	29,78	2,32	23,36	27,47	19,26	21,78	19,89
58,6	24,46	29,78	2,32	23,36	27,46	19,26	21,78	19,89
58,7	24,45	29,78	2,31	23,35	27,47	19,25	21,79	19,89
58,8	24,45	29,78	2,31	23,35	27,47	19,25	21,79	19,90
58,9	24,44	29,77	2,30	23,35	27,46	19,25	21,78	19,89
59	24,44	29,77	2,30	23,35	27,45	19,24	21,77	19,88
59,1	24,44	29,77	2,30	23,35	27,48	19,26	21,79	19,89
59,2	24,47	29,81	2,31	23,35	27,50	19,27	21,80	19,90
59,3	24,47	29,81	2,31	23,35	27,50	19,27	21,81	19,90
59,4	24,50	29,85	2,30	23,36	27,53	19,29	21,82	19,91
59,5	24,50	29,85	2,30	23,36	27,54	19,30	21,84	19,93
59,6	27,85	33,21	5,64	26,72	30,88	22,65	25,18	23,27
59,7	27,85	33,21	5,64	26,72	30,88	22,66	25,19	23,28
59,8	27,85	33,21	5,64	26,72	30,91	22,66	25,19	23,28
59,9	27,86	33,21	5,65	26,73	32,40	22,76	24,61	22,02
60	27,86	33,21	5,65	26,73	32,91	23,25	25,32	22,62
60,1	28,81	34,59	2,67	27,13	33,22	23,51	25,74	22,99
60,2	28,81	34,59	2,67	27,13	33,45	23,70	26,04	23,28
60,3	28,94	34,73	2,67	27,31	33,64	23,86	26,26	23,49
60,4	29,12	34,95	2,70	27,57	33,77	23,96	26,43	23,65
60,5	29,12	34,95	2,70	27,57	33,91	24,06	26,56	23,78
60,6	29,27	35,11	2,72	27,77	34,02	24,14	26,68	23,88
60,7	29,27	35,11	2,72	27,77	34,12	24,21	26,78	23,98
60,8	29,34	35,18	2,73	27,85	34,19	24,28	26,86	24,06
60,9	29,34	35,18	2,73	27,85	34,23	24,33	26,93	24,13
61	29,42	35,26	2,74	27,96	34,26	24,36	26,99	24,18
61,1	29,47	35,30	2,75	28,01	34,29	24,39	27,03	24,22
61,2	29,47	35,30	2,75	28,01	34,32	24,40	27,04	24,24
61,3	29,54	35,40	2,77	28,13	34,38	24,44	27,09	24,28
61,4	29,54	35,40	2,77	28,13	34,42	24,48	27,13	24,32
61,5	29,54	35,40	2,77	28,13	34,44	24,50	27,16	24,34
61,6	29,54	35,40	2,77	28,13	34,47	24,52	27,19	24,38
61,7	29,57	35,44	2,75	28,17	34,50	24,54	27,21	24,40
61,8	29,60	35,48	2,76	28,20	34,51	24,54	27,21	24,41
61,9	29,60	35,48	2,76	28,20	34,53	24,57	27,25	24,44
62	29,63	35,51	2,76	28,24	34,61	24,63	27,32	24,50
62,1	29,63	35,51	2,76	28,24	34,61	24,66	27,35	24,52
62,2	29,66	35,53	2,77	28,27	34,62	24,65	27,34	24,52
62,3	29,65	35,53	2,76	28,29	34,63	24,67	27,36	24,54
62,4	29,65	35,53	2,76	28,29	34,62	24,66	27,36	24,55
62,5	29,66	35,54	2,75	28,30	34,64	24,66	27,36	24,55
62,6	29,66	35,54	2,75	28,30	34,63	24,66	27,36	24,55
62,7	29,66	35,55	2,75	28,30	34,64	24,65	27,37	24,55
62,8	29,66	35,55	2,75	28,30	34,66	24,66	27,37	24,56
62,9	29,67	35,61	2,76	28,36	34,67	24,66	27,38	24,56
63	29,67	35,61	2,76	28,36	34,69	24,67	27,40	24,58
63,1	29,67	35,61	2,76	28,36	34,71	24,69	27,41	24,59
63,2	29,70	35,62	2,76	28,36	34,72	24,71	27,43	24,61
63,3	29,70	35,62	2,76	28,36	34,74	24,71	27,44	24,62
63,4	29,71	35,61	2,75	28,37	34,76	24,71	27,45	24,63
63,5	29,71	35,61	2,75	28,37	34,78	24,74	27,47	24,65
63,6	29,74	35,66	2,75	28,40	34,78	24,75	27,48	24,67
63,7	29,74	35,67	2,76	28,41	34,79	24,75	27,49	24,68
63,8	29,74	35,67	2,76	28,41	34,79	24,75	27,49	24,68
63,9	29,74	35,67	2,74	28,43	34,79	24,78	27,50	24,69
64	29,74	35,67	2,74	28,43	34,79	24,77	27,50	24,69
64,1	29,74	35,67	2,74	28,43	34,80	24,76	27,49	24,69
64,2	29,74	35,67	2,74	28,43	34,80	24,75	27,48	24,68
64,3	29,75	35,67	2,75	28,44	34,81	24,77	27,49	24,69
64,4	29,73	35,66	2,75	28,43	34,81	24,77	27,50	24,70
64,5	29,73	35,66	2,75	28,43	34,84	24,78	27,51	24,70
64,6	29,75	35,67	2,73	28,44	34,84	24,78	27,52	24,72
64,7	29,75	35,67	2,73	28,44	34,83	24,77	27,50	24,71
64,8	29,75	35,67	2,75	28,44	34,80	24,77	27,50	24,71
64,9	29,75	35,67	2,75	28,44	34,81	24,76	27,49	24,70
65	29,75	35,66	2,74	28,44	34,83	24,77	27,50	24,71
65,1	29,75	35,67	2,74	28,45	34,82	24,76	27,50	24,71
65,2	29,75	35,67	2,74	28,45	34,82	24,75	27,50	24,71
65,3	29,76	35,68	2,75	28,45	34,82	24,73	27,51	24,72
65,4	29,76	35,68	2,75	28,45	34,83	24,72	27,52	24,72
65,5	29,76	35,69	2,75	28,47	38,18	28,06	30,86	28,06
65,6	29,76	35,69	2,75	28,47	38,17	28,04	30,85	28,06
65,7	33,06	39,01	6,06	31,78	38,16	28,05	30,87	28,07
65,8	33,09	39,01	6,07	31,80	39,55	28,14	30,20	26,96
65,9	33,09	39,01	6,07	31,80	40,00	28,65	30,93	27,60
66	33,09	39,01	6,07	31,80	40,32	28,95	31,45	28,10
66,1	33,09	39,01	6,07	31,80	40,53	29,12	31,73	28,38
66,2	33,09	39,01	6,07	31,80	40,70	29,27	31,98	28,63
66,3	33,09	39,01	6,07	31,80	40,84	29,39	32,16	28,82
66,4	33,09	39,01	6,07	31,80	40,95	29,51	32,31	28,98
66,5	33,09	39,01	6,07	31,80	41,02	29,59	32,44	29,11
66,6	33,09	39,01	6,07	31,80	41,06	29,64	32,53	29,21
66,7	33,78	40,14	3,23	32,77	41,13	29,68	32,60	29,28
66,8	33,78	40,14	3,23	32,77	41,20	29,73	32,66	29,35
66,9	33,89	40,28	3,22	32,93	41,28	29,80	32,74	29,43
67	33,89	40,28	3,22	32,93	41,34	29,84	32,80	29,48
67,1	33,92	40,33	3,21	33,02	41,38	29,87	32,84	29,54
67,2	33,92	40,36	3,23	33,04	41,43	29,91	32,89	29,58
67,3	33,92	40,36	3,23	33,04	41,43	29,93	32,93	29,63
67,4	33,94	40,38	3,21	33,07	41,45	29,96	32,97	29,66
67,5	33,94	40,38	3,21	33,07	41,47	29,97	32,99	29,69
67,6	33,97	40,41	3,22	33,11	41,49	29,96	32,99	29,71
67,7	33,97	40,41	3,22	33,11	41,50	29,98	33,01	29,73
67,8	33,97	40,43	3,20	33,13	41,52	30,00	33,03	29,75
67,9	33,97	40,43	3,20	33,13	41,52	30,00	33,04	29,77
68	33,97	40,43	3,20	33,13	41,57	30,04	33,07	29,80
68,1	34,02	40,49	3,23	33,22	41,58	30,05	33,10	29,82
68,2	34,02	40,49	3,23	33,22	41,59	30,07	33,13	29,85
68,3	34,01	40,49	3,23	33,23	41,58	30,09	33,14	29,87
68,4	34,02	40,48	3,22	33,22	41,57	30,07	33,12	29,86
68,5	34,02	40,48	3,22	33,22	41,59	30,08	33,13	29,87
68,6	34,01	40,51	3,21	33,25	41,62	30,10	33,15	29,89
68,7	34,01	40,51	3,21	33,25	41,64	30,12	33,17	29,91
68,8	34,04	40,53	3,22	33,28	41,65	30,11	33,16	29,92
68,9	34,04	40,53	3,22	33,28	41,68	30,14	33,19	29,94
69	34,05	40,57	3,22	33,29	41,71	30,17	33,22	29,97
69,1	34,15	40,66	3,24	33,37	41,72	30,17	33,24	29,98
69,2	34,15	40,66	3,24	33,37	41,99	30,35	33,37	30,10
69,3	34,15	40,66	3,24	33,37	42,77	30,93	33,84	30,51
69,4	34,15	40,66	3,24	33,37	43,34	31,41	34,28	30,89
69,5	35,34	41,97	3,41	34,65	43,89	31,84	34,70	31,27
69,6	35,34	41,97	3,41	34,65	43,48	31,58	34,63	31,22
69,7	35,02	41,64	3,36	34,40	43,15	31,32	34,46	31,10
69,8	34,73	41,33	3,33	34,12	42,92	31,13	34,31	30,98
69,9	34,73	41,33	3,33	34,12	42,76	30,98	34,19	30,88
70	34,56	41,14	3,29	33,96	42,61	30,88	34,08	30,79
70,1	34,56	41,14	3,29	33,96	42,53	30,81	34,00	30,73
70,2	34,47	41,04	3,27	33,85	42,47	30,77	33,94	30,67
70,3	34,47	41,04	3,27	33,85	42,46	30,74	33,90	30,63
70,4	34,47	41,04	3,27	33,85	42,42	30,71	33,87	30,60
70,5	34,42	41,00	3,28	33,78	42,38	30,69	33,84	30,57
70,6	34,42	41,00	3,28	33,78	42,34	30,66	33,81	30,54
70,7	34,42	41,00	3,28	33,78	42,29	30,62	33,77	30,51
70,8	34,42	41,00	3,28	33,78	42,29	30,60	33,75	30,50
70,9	34,37	40,96	3,27	33,71	42,26	30,58	33,72	30,48
71	34,37	40,96	3,27	33,71	42,26	30,55	33,71	30,46
71,1	34,34	40,94	3,27	33,69	42,24	30,53	33,69	30,44
71,2	34,31	40,89	3,26	33,68	42,22	30,50	33,68	30,44
71,3	34,31	40,89	3,26	33,68	42,21	30,45	33,66	30,43
71,4	34,29	40,89	3,26	33,66	42,20	30,42	33,65	30,42
71,5	34,29	40,89	3,26	33,66	42,23	30,42	33,66	30,43
71,6	34,33	40,93	3,26	33,70	42,28	30,45	33,67	30,45
71,7	34,33	40,93	3,26	33,70	42,30	30,47	33,69	30,47
71,8	37,70	44,30	6,60	37,06	45,65	33,82	37,04	33,80
71,9	37,72	44,32	6,61	37,09	45,69	33,81	36,99	33,73
72	37,72	44,32	6,61	37,09	46,68	33,75	36,26	32,66
72,1	37,74	44,34	6,62	37,10	47,05	34,22	36,94	33,27
72,2	37,74	44,34	6,62	37,10	47,30	34,45	37,36	33,68
72,3	37,43	44,43	3,66	37,08	47,46	34,58	37,62	33,96
72,4	37,43	44,43	3,66	37,08	47,59	34,72	37,83	34,18
72,5	37,59	44,61	3,68	37,36	47,70	34,82	38,02	34,36
72,6	37,65	44,68	3,70	37,47	47,80	34,92	38,16	34,51
72,7	37,65	44,68	3,70	37,47	47,87	34,98	38,27	34,62
72,8	37,74	44,77	3,71	37,63	47,95	35,04	38,37	34,73
72,9	37,74	44,77	3,71	37,63	48,00	35,10	38,45	34,83
73	37,78	44,85	3,73	37,75	48,07	35,16	38,54	34,91
73,1	37,78	44,85	3,73	37,75	48,12	35,19	38,60	34,97
73,2	37,87	44,94	3,74	37,93	48,16	35,26	38,67	35,05
73,3	37,87	44,94	3,74	37,93	48,18	35,28	38,70	35,10
73,4	37,87	44,94	3,74	37,93	48,23	35,31	38,75	35,15
73,5	37,91	44,98	3,76	37,99	48,26	35,34	38,80	35,19
73,6	37,91	44,98	3,76	37,99	48,29	35,35	38,83	35,24
73,7	37,94	45,01	3,76	38,01	48,32	35,35	38,85	35,26
73,8	37,94	45,01	3,76	38,01	48,34	35,34	38,87	35,29
73,9	37,97	45,07	3,76	38,07	48,35	35,35	38,90	35,31
74	37,97	45,07	3,76	38,07	48,36	35,37	38,92	35,34
74,1	37,97	45,07	3,76	38,07	48,38	35,38	38,94	35,36
74,2	37,97	45,09	3,73	38,08	48,40	35,40	38,96	35,39
74,3	37,97	45,09	3,73	38,08	48,44	35,42	38,98	35,43
74,4	38,01	45,13	3,74	38,17	48,47	35,46	39,03	35,46
74,5	38,01	45,13	3,74	38,17	48,48	35,47	39,05	35,48
74,6	38,01	45,13	3,74	38,17	48,48	35,46	39,05	35,49
74,7	38,00	45,15	3,85	38,19	48,49	35,47	39,05	35,50
74,8	38,00	45,15	3,85	38,19	48,49	35,46	39,07	35,51
74,9	38,01	45,16	3,82	38,19	48,48	35,47	39,07	35,51
75	38,01	45,16	3,82	38,19	48,49	35,49	39,08	35,54
75,1	38,01	45,16	3,82	38,19	48,52	35,51	39,09	35,55
75,2	38,05	45,20	3,84	38,25	48,55	35,53	39,11	35,57
75,3	38,05	45,20	3,84	38,25	48,57	35,56	39,13	35,59
75,4	38,06	45,21	3,84	38,24	48,55	35,55	39,15	35,60
75,5	38,06	45,21	3,84	38,24	48,56	35,57	39,15	35,60
75,6	38,04	45,21	3,84	38,25	48,57	35,56	39,16	35,62
75,7	38,04	45,21	3,84	38,25	48,58	35,56	39,16	35,62
75,8	38,04	45,21	3,84	38,25	48,58	35,57	39,18	35,64
75,9	38,08	45,22	3,86	38,29	48,59	35,58	39,19	35,65
76	38,08	45,22	3,86	38,29	48,60	35,59	39,18	35,66
76,1	38,08	45,22	3,86	38,29	48,63	35,61	39,20	35,68
76,2	38,08	45,22	3,86	38,29	48,62	35,60	39,21	35,68
76,3	38,10	45,23	3,86	38,32	48,60	35,60	39,22	35,70
76,4	38,10	45,23	3,86	38,32	48,61	35,61	39,22	35,70
76,5	38,05	45,22	3,85	38,32	48,61	35,59	39,22	35,69
76,6	38,06	45,22	3,84	38,31	48,62	35,58	39,21	35,69
76,7	38,06	45,22	3,84	38,31	48,62	35,58	39,21	35,69
76,8	38,07	45,23	3,86	38,31	48,60	35,56	39,19	35,67
76,9	38,07	45,23	3,86	38,31	48,61	35,56	39,19	35,67
77	38,09	45,24	3,84	38,33	48,62	35,57	39,20	35,68
77,1	38,09	45,24	3,84	38,33	48,62	35,57	39,19	35,67
77,2	38,07	45,24	3,84	38,30	48,63	35,57	39,19	35,69
77,3	38,09	45,27	3,85	38,33	48,63	35,56	39,19	35,68
77,4	38,09	45,27	3,85	38,33	48,62	35,58	39,20	35,69
77,5	38,12	45,28	3,86	38,35	48,63	35,58	39,20	35,70
77,6	38,12	45,28	3,86	38,35	48,64	35,58	39,21	35,71
77,7	38,11	45,29	3,85	38,35	51,95	38,91	42,54	39,04
77,8	38,11	45,29	3,85	38,35	51,96	38,91	42,55	39,04
77,9	41,41	48,60	7,19	41,67	52,26	38,13	41,11	37,33
78	40,58	48,06	4,27	41,02	52,58	38,57	41,70	37,84
78,1	40,58	48,06	4,27	41,02	52,82	38,80	42,14	38,25
78,2	40,65	48,16	4,21	41,21	52,96	38,93	42,42	38,52
78,3	40,65	48,16	4,21	41,21	53,07	39,04	42,63	38,73
78,4	40,68	48,21	4,22	41,33	53,16	39,13	42,80	38,91
78,5	40,68	48,21	4,22	41,33	53,22	39,17	42,92	39,05
78,6	40,73	48,29	4,22	41,48	53,26	39,21	43,01	39,16
78,7	40,77	48,34	4,23	41,60	53,31	39,27	43,08	39,24
78,8	40,77	48,34	4,23	41,60	53,34	39,30	43,15	39,33
78,9	40,77	48,36	4,25	41,64	53,38	39,33	43,22	39,40
79	40,77	48,36	4,25	41,64	53,41	39,37	43,29	39,48
79,1	40,82	48,39	4,25	41,72	53,43	39,37	43,33	39,52
79,2	40,82	48,39	4,25	41,72	53,43	39,40	43,37	39,58
79,3	40,83	48,39	4,27	41,75	53,44	39,40	43,40	39,60
79,4	40,83	48,41	4,19	41,76	53,45	39,38	43,40	39,61
79,5	40,83	48,41	4,19	41,76	53,45	39,37	43,40	39,63
79,6	40,84	48,42	4,14	41,77	53,45	39,36	43,40	39,63
79,7	40,84	48,42	4,14	41,77	53,47	39,38	43,42	39,66
79,8	40,81	48,40	4,13	41,77	53,47	39,39	43,44	39,68
79,9	40,81	48,40	4,13	41,77	53,49	39,39	43,44	39,69
80	40,84	48,42	4,13	41,80	53,49	39,40	43,45	39,71
80,1	40,84	48,42	4,13	41,81	53,48	39,40	43,47	39,71
80,2	40,84	48,42	4,13	41,81	53,47	39,39	43,47	39,71
80,3	40,84	48,42	4,13	41,81	53,47	39,39	43,46	39,72
80,4	40,84	48,42	4,13	41,81	53,47	39,39	43,47	39,72
80,5	40,86	48,42	4,13	41,81	53,45	39,42	43,49	39,74
80,6	40,86	48,42	4,14	41,81	53,48	39,42	43,50	39,77
80,7	40,86	48,42	4,14	41,81	53,49	39,40	43,50	39,77
80,8	40,84	48,42	4,14	41,81	53,50	39,38	43,49	39,77
80,9	40,84	48,42	4,14	41,81	53,47	39,38	43,50	39,77
81	40,84	48,42	4,14	41,81	53,46	39,38	43,50	39,76
81,1	40,84	48,42	4,14	41,81	53,47	39,36	43,49	39,75
81,2	40,83	48,42	4,13	41,81	53,46	39,36	43,48	39,75
81,3	40,83	48,43	4,11	41,79	53,45	39,36	43,47	39,75
81,4	40,83	48,43	4,11	41,79	53,44	39,37	43,47	39,75
81,5	40,82	48,41	4,12	41,79	53,42	39,35	43,47	39,75
81,6	40,82	48,41	4,12	41,79	53,44	39,35	43,47	39,76
81,7	40,81	48,37	4,12	41,76	53,44	39,34	43,46	39,75
81,8	40,81	48,37	4,12	41,76	53,42	39,32	43,45	39,74
81,9	40,80	48,37	4,13	41,77	53,41	39,31	43,44	39,73
82	40,84	48,37	4,13	41,76	53,41	39,31	43,43	39,72
82,1	40,84	48,37	4,13	41,76	53,42	39,31	43,44	39,73
82,2	40,84	48,37	4,13	41,76	53,44	39,33	43,44	39,73
82,3	40,84	48,37	4,13	41,76	53,46	39,34	43,44	39,74
82,4	40,83	48,40	4,14	41,77	53,45	39,34	43,44	39,74
82,5	40,83	48,41	4,12	41,78	53,45	39,33	43,43	39,74
82,6	40,83	48,41	4,12	41,78	53,46	39,36	43,44	39,75
82,7	40,81	48,38	4,12	41,79	53,46	39,36	43,46	39,76
82,8	40,81	48,38	4,12	41,79	53,45	39,36	43,46	39,77
82,9	40,81	48,41	4,12	41,82	53,46	39,35	43,46	39,77
83	40,81	48,41	4,12	41,82	53,48	39,35	43,48	39,78
83,1	40,80	48,42	4,12	41,82	53,47	39,34	43,47	39,78
83,2	40,80	48,43	4,11	41,82	53,46	39,35	43,46	39,78
83,3	40,82	48,43	4,13	41,83	53,45	39,34	43,45	39,77
83,4	40,83	48,42	4,13	41,83	53,46	39,33	43,45	39,78
83,5	40,83	48,42	4,13	41,83	53,45	39,32	43,44	39,77
83,6	44,15	51,77	7,48	45,18	56,80	42,67	46,80	43,11
83,7	44,15	51,77	7,48	45,18	56,79	42,66	46,80	43,12
83,8	44,11	51,74	7,48	45,15	56,79	42,64	46,79	43,13
83,9	44,11	51,74	7,48	45,15	56,84	41,78	45,31	41,35
84	43,03	51,00	4,50	44,30	57,14	42,15	45,87	41,83
84,1	43,09	51,05	4,48	44,41	57,30	42,33	46,20	42,14
84,2	43,09	51,05	4,48	44,41	57,40	42,43	46,41	42,36
84,3	43,09	51,05	4,48	44,41	57,47	42,50	46,58	42,53
84,4	43,09	51,05	4,48	44,41	57,52	42,54	46,71	42,67
84,5	43,19	51,15	4,49	44,72	57,57	42,58	46,81	42,79
84,6	43,19	51,15	4,49	44,72	57,61	42,61	46,91	42,88
84,7	43,21	51,17	4,50	44,77	57,64	42,64	46,97	42,96
84,8	43,22	51,21	4,50	44,84	57,67	42,68	47,02	43,03
84,9	43,22	51,21	4,50	44,84	57,71	42,70	47,07	43,09
85	43,26	51,24	4,52	44,91	57,75	42,73	47,12	43,14
85,1	43,26	51,24	4,52	44,91	57,79	42,75	47,17	43,20
85,2	43,24	51,27	4,52	44,95	57,82	42,77	47,22	43,25
85,3	43,24	51,27	4,52	44,95	57,81	42,78	47,24	43,27
85,4	43,25	51,27	4,52	44,98	57,79	42,79	47,26	43,30
85,5	43,27	51,29	4,53	45,01	57,81	42,82	47,29	43,34
85,6	43,27	51,29	4,53	45,01	57,82	42,80	47,29	43,35
85,7	43,28	51,29	4,51	45,00	57,82	42,78	47,31	43,36
85,8	43,28	51,29	4,51	45,00	57,82	42,79	47,32	43,38
85,9	43,26	51,30	4,50	45,00	57,82	42,80	47,33	43,39
86	43,26	51,30	4,50	45,00	57,81	42,79	47,32	43,40
86,1	43,27	51,32	4,50	45,03	57,83	42,79	47,32	43,40
86,2	43,26	51,32	4,51	45,06	57,82	42,78	47,33	43,41
86,3	43,26	51,32	4,51	45,06	57,84	42,81	47,35	43,45
86,4	43,24	51,29	4,50	45,04	57,82	42,80	47,36	43,45
86,5	43,24	51,29	4,50	45,04	57,84	42,79	47,37	43,46
86,6	43,23	51,30	4,52	45,04	57,86	42,78	47,38	43,46
86,7	43,23	51,30	4,52	45,04	57,84	42,77	47,38	43,46
86,8	43,25	51,31	4,52	45,07	57,83	42,76	47,37	43,46
86,9	43,27	51,29	4,50	45,05	57,87	42,78	47,38	43,47
87	43,27	51,29	4,50	45,05	57,86	42,78	47,38	43,47
87,1	43,29	51,30	4,51	45,06	57,87	42,77	47,38	43,48
87,2	43,29	51,30	4,51	45,06	57,85	42,76	47,38	43,47
87,3	43,26	51,29	4,51	45,06	57,85	42,77	47,38	43,48
87,4	43,29	51,31	4,51	45,08	57,85	42,77	47,38	43,48
87,5	43,29	51,31	4,51	45,08	57,86	42,77	47,39	43,48
87,6	43,28	51,31	4,53	45,08	57,85	42,76	47,40	43,50
87,7	43,28	51,31	4,53	45,08	57,86	42,79	47,40	43,50
87,8	43,29	51,29	4,50	45,06	57,84	42,79	47,39	43,50
87,9	43,29	51,29	4,50	45,06	57,84	42,77	47,39	43,50
88	43,26	51,29	4,52	45,05	57,84	42,78	47,40	43,50
88,1	43,26	51,27	4,51	45,06	57,84	42,77	47,40	43,50
88,2	43,26	51,27	4,51	45,06	57,83	42,77	47,40	43,50
88,3	43,27	51,30	4,51	45,09	57,85	42,77	47,40	43,50
88,4	43,27	51,30	4,51	45,09	57,86	42,75	47,38	43,49
88,5	43,29	51,30	4,52	45,10	57,87	42,76	47,40	43,51
88,6	43,29	51,30	4,52	45,10	57,87	42,75	47,38	43,50
88,7	43,28	51,30	4,50	45,09	57,86	42,76	47,38	43,50
88,8	43,28	51,30	4,50	45,09	57,85	42,75	47,37	43,50
88,9	43,28	51,30	4,50	45,09	57,85	42,73	47,38	43,51
89	43,27	51,28	4,50	45,06	57,84	42,72	47,37	43,50
89,1	43,27	51,28	4,50	45,06	57,83	42,71	47,36	43,48
89,2	43,25	51,26	4,50	45,05	57,81	42,72	47,35	43,47
89,3	43,25	51,26	4,50	45,05	57,81	42,71	47,36	43,48
89,4	43,22	51,26	4,50	45,05	57,82	42,71	47,36	43,49
89,5	43,22	51,24	4,51	45,03	57,82	42,69	47,35	43,49
89,6	43,22	51,24	4,51	45,03	57,82	42,67	47,34	43,48
89,7	43,22	51,24	4,51	45,03	57,82	42,66	47,34	43,48
89,8	43,22	51,24	4,51	45,03	57,82	42,68	47,35	43,49
89,9	43,22	51,24	4,51	45,03	57,82	42,68	47,35	43,49
90	43,22	51,24	4,51	45,03	57,83	42,68	47,35	43,49
90,1	43,22	51,24	4,51	45,03	57,83	42,69	47,34	43,49
90,2	43,22	51,23	4,50	45,04	57,82	42,72	47,36	43,50
90,3	43,22	51,23	4,50	45,04	57,84	42,73	47,36	43,52
90,4	43,22	51,23	4,50	45,04	57,84	42,73	47,36	43,51
90,5	43,22	51,23	4,50	45,04	57,84	42,73	47,36	43,50
