# Supplementary material for: Graphene active sensor arrays for long-term and wireless mapping of wide frequency band epicortical brain activity
Source: Nat Commun. 2021 Jan 11;12:211. doi: 10.1038/s41467-020-20546-w (PMC7801381; doi:10.1038/s41467-020-20546-w)
Supplement: Supplementary file 4 — Source Data [file 41467_2020_20546_MOESM4_ESM.zip › Source Data/Source Data & plotting scripts/Fig3/IV-charact/IV-Day26/20190825_080628 Current vs Vgs]

Vgs [V]	Result A5 [µA]	Result A7 [µA]	Result A29 [µA]	Result A31 [µA]	Result B5 [µA]	Result B7 [µA]	Result B29 [µA]	Result B31 [µA]
-0,2	43,89	46,81	5,64	46,25	63,62	53,11	54,78	53,42
-0,16	41,81	44,17	5,29	43,99	60,53	50,92	52,45	51,37
-0,12	38,36	40,04	4,80	40,18	55,70	47,39	48,65	47,92
-0,08	34,02	34,94	4,20	35,25	49,41	42,71	43,63	43,43
-0,04	28,94	29,52	3,56	29,67	41,74	37,02	37,48	37,97
0	23,31	24,72	2,89	23,89	33,37	30,94	30,77	31,91
0,04	17,99	21,23	2,34	19,11	25,38	24,63	23,95	25,33
0,08	15,69	20,16	1,98	17,46	20,97	18,34	18,57	19,39
0,12	18,78	23,66	2,00	19,29	21,93	15,95	17,95	17,46
0,16	24,50	29,85	2,30	23,36	27,54	19,30	21,84	19,93
0,2	29,76	35,69	2,75	28,47	34,83	24,72	27,52	24,72
0,24	34,33	40,93	3,26	33,70	42,30	30,47	33,69	30,47
0,28	38,11	45,29	3,85	38,35	48,64	35,58	39,21	35,71
0,32	40,83	48,42	4,13	41,83	53,45	39,32	43,44	39,77
0,36	43,21	51,26	4,48	45,05	57,82	42,71	47,36	43,49
