# Supplementary material for: Graphene active sensor arrays for long-term and wireless mapping of wide frequency band epicortical brain activity
Source: Nat Commun. 2021 Jan 11;12:211. doi: 10.1038/s41467-020-20546-w (PMC7801381; doi:10.1038/s41467-020-20546-w)
Supplement: Supplementary file 4 — Source Data [file 41467_2020_20546_MOESM4_ESM.zip › Source Data/Source Data & plotting scripts/Fig3/IV-charact/IV-Day26/20190825_102924 Current vs time]

Time [s]	Result A5 [�A]	Result A7 [�A]	Result A29 [�A]	Result A31 [�A]	Result B5 [�A]	Result B7 [�A]	Result B29 [�A]	Result B31 [�A]
0	0,00	0,00	0,00	0,00	0,00	0,00	0,00	0,00
0,1	0,00	0,00	0,00	0,00	0,00	0,00	0,00	0,00
0,2	0,00	0,00	0,00	0,00	57,17	47,52	48,08	46,11
0,3	41,16	41,44	5,04	39,64	58,11	48,30	49,15	47,25
0,4	41,16	41,44	5,04	39,64	58,76	48,84	49,86	48,00
0,5	41,50	41,94	5,08	40,23	59,28	49,27	50,41	48,57
0,6	42,13	42,86	5,20	41,31	59,69	49,59	50,85	49,02
0,7	42,13	42,86	5,20	41,31	60,04	49,87	51,21	49,39
0,8	42,57	43,49	5,26	42,02	60,33	50,11	51,50	49,70
0,9	42,57	43,49	5,26	42,02	60,60	50,32	51,76	49,97
1	42,73	43,74	5,29	42,31	60,82	50,51	51,98	50,20
1,1	42,73	43,74	5,29	42,31	61,03	50,67	52,18	50,41
1,2	43,04	44,19	5,38	42,80	61,23	50,83	52,37	50,60
1,3	43,29	44,53	5,41	43,19	61,40	50,97	52,54	50,78
1,4	43,29	44,53	5,41	43,19	61,56	51,09	52,68	50,92
1,5	43,49	44,82	5,45	43,51	61,72	51,24	52,81	51,06
1,6	43,49	44,82	5,45	43,51	61,86	51,35	52,95	51,20
1,7	43,58	44,96	5,45	43,65	61,99	51,47	53,07	51,32
1,8	43,58	44,96	5,45	43,65	62,11	51,57	53,19	51,43
1,9	43,89	45,40	5,54	44,12	62,22	51,66	53,30	51,54
2	43,97	45,51	5,55	44,24	62,34	51,75	53,41	51,63
2,1	43,97	45,51	5,55	44,24	62,44	51,81	53,49	51,73
2,2	44,12	45,70	5,55	44,43	62,51	51,87	53,56	51,79
2,3	44,12	45,70	5,55	44,43	62,51	51,87	53,56	51,79
2,4	44,12	45,70	5,55	44,43	62,74	52,07	53,77	52,00
2,5	44,12	45,70	5,55	44,43	62,81	52,12	53,83	52,06
2,6	44,34	46,02	5,58	44,78	62,89	52,17	53,90	52,13
2,7	44,38	46,08	5,57	44,84	62,97	52,24	53,96	52,20
2,8	44,38	46,08	5,57	44,84	63,05	52,30	54,03	52,27
2,9	44,48	46,25	5,61	44,99	63,13	52,37	54,09	52,34
3	44,48	46,25	5,61	44,99	63,21	52,43	54,16	52,40
3,1	44,58	46,36	5,63	45,13	63,27	52,49	54,21	52,46
3,2	44,58	46,36	5,63	45,13	63,33	52,52	54,27	52,51
3,3	44,62	46,42	5,63	45,18	63,39	52,56	54,32	52,55
3,4	44,62	46,42	5,63	45,18	63,45	52,60	54,38	52,61
3,5	44,62	46,42	5,63	45,18	63,50	52,67	54,43	52,66
3,6	44,77	46,66	5,67	45,42	63,58	52,71	54,49	52,71
3,7	44,77	46,66	5,67	45,42	63,63	52,76	54,53	52,76
3,8	44,81	46,72	5,69	45,48	63,68	52,79	54,57	52,80
3,9	44,81	46,72	5,69	45,48	63,74	52,84	54,63	52,85
4	44,81	46,72	5,69	45,48	63,79	52,87	54,67	52,89
4,1	44,95	46,89	5,70	45,66	63,83	52,91	54,72	52,94
4,2	44,95	46,89	5,70	45,66	63,89	52,94	54,75	52,97
4,3	44,95	46,89	5,70	45,66	63,93	52,97	54,78	53,00
4,4	44,95	46,89	5,70	45,66	63,96	53,00	54,81	53,03
4,5	45,04	47,03	5,72	45,80	63,96	53,00	54,81	53,03
4,6	45,04	47,03	5,72	45,80	63,96	53,00	54,81	53,03
4,7	45,04	47,03	5,72	45,80	63,96	53,00	54,81	53,03
4,8	45,13	47,17	5,71	45,94	64,15	53,16	54,98	53,21
4,9	45,13	47,17	5,71	45,94	64,16	53,17	54,99	53,21
5	45,17	47,22	5,73	45,98	64,20	53,21	55,02	53,24
5,1	45,17	47,22	5,73	45,98	64,24	53,24	55,06	53,26
5,2	45,17	47,22	5,73	45,98	64,27	53,26	55,08	53,30
5,3	45,17	47,22	5,73	45,98	64,30	53,29	55,12	53,33
5,4	45,25	47,35	5,73	46,11	64,34	53,32	55,15	53,35
5,5	45,25	47,35	5,73	46,11	64,37	53,35	55,17	53,38
5,6	45,25	47,35	5,73	46,11	64,39	53,37	55,19	53,41
5,7	48,67	50,82	9,09	49,59	67,75	56,72	58,55	56,75
5,8	48,67	50,82	9,09	49,59	67,78	56,74	58,58	56,78
5,9	48,67	50,82	9,09	49,59	67,81	56,76	58,59	56,81
6	48,67	50,82	9,09	49,59	61,37	51,45	53,46	51,99
6,1	48,70	50,85	9,11	49,63	61,03	51,07	53,04	51,62
6,2	48,70	50,85	9,11	49,63	60,84	50,89	52,77	51,36
6,3	48,70	50,85	9,11	49,63	60,73	50,80	52,62	51,20
6,4	48,70	50,85	9,11	49,63	60,64	50,72	52,49	51,06
6,5	48,70	50,85	9,11	49,63	60,57	50,66	52,41	50,97
6,6	48,70	50,85	9,11	49,63	60,53	50,60	52,34	50,90
6,7	48,70	50,85	9,11	49,63	60,50	50,57	52,29	50,84
6,8	48,70	50,85	9,11	49,63	60,48	50,55	52,26	50,80
6,9	42,74	43,87	5,32	43,16	60,48	50,55	52,26	50,80
7	42,74	43,87	5,32	43,16	60,48	50,55	52,26	50,80
7,1	42,69	43,82	5,27	43,10	60,41	50,50	52,17	50,71
7,2	42,69	43,82	5,27	43,10	60,38	50,49	52,15	50,68
7,3	42,66	43,77	5,30	43,06	60,36	50,48	52,13	50,67
7,4	42,66	43,75	5,29	43,04	60,35	50,47	52,12	50,66
7,5	42,66	43,75	5,29	43,04	60,36	50,47	52,12	50,65
7,6	42,67	43,77	5,29	43,03	60,35	50,46	52,11	50,64
7,7	42,67	43,77	5,29	43,03	60,35	50,46	52,11	50,62
7,8	42,65	43,75	5,31	43,01	60,34	50,43	52,10	50,61
7,9	42,65	43,75	5,31	43,01	60,34	50,42	52,10	50,60
8	42,66	43,75	5,29	43,00	60,33	50,41	52,08	50,59
8,1	42,66	43,75	5,30	43,00	60,33	50,41	52,08	50,59
8,2	42,66	43,75	5,30	43,00	60,35	50,42	52,09	50,60
8,3	42,66	43,75	5,29	43,01	60,35	50,41	52,07	50,59
8,4	42,66	43,75	5,29	43,01	60,35	50,42	52,09	50,60
8,5	42,66	43,75	5,29	43,01	60,37	50,43	52,10	50,60
8,6	42,66	43,75	5,29	43,01	60,37	50,41	52,09	50,59
8,7	42,65	43,76	5,29	43,01	60,39	50,45	52,10	50,61
8,8	42,67	43,77	5,28	43,01	60,36	50,43	52,09	50,60
8,9	42,67	43,77	5,28	43,01	60,35	50,42	52,08	50,59
9	42,65	43,75	5,28	43,00	60,35	50,42	52,08	50,59
9,1	42,65	43,75	5,28	43,00	60,34	50,42	52,08	50,59
9,2	42,65	43,75	5,30	43,00	60,34	50,42	52,08	50,59
9,3	42,65	43,75	5,30	43,00	60,38	50,44	52,09	50,61
9,4	42,67	43,78	5,29	43,03	60,41	50,46	52,11	50,61
9,5	42,69	43,78	5,30	43,05	60,41	50,47	52,11	50,62
9,6	42,69	43,78	5,30	43,05	60,41	50,47	52,11	50,61
9,7	42,72	43,81	5,31	43,07	60,41	50,47	52,11	50,62
9,8	42,72	43,81	5,31	43,07	60,43	50,48	52,12	50,63
9,9	42,72	43,84	5,28	43,09	60,44	50,48	52,12	50,63
10	42,72	43,84	5,28	43,09	60,43	50,49	52,13	50,63
10,1	42,72	43,84	5,29	43,09	60,44	50,48	52,13	50,63
10,2	42,72	43,84	5,29	43,09	60,45	50,49	52,14	50,64
10,3	42,72	43,84	5,29	43,09	60,44	50,48	52,14	50,64
10,4	42,72	43,84	5,29	43,09	60,46	50,51	52,16	50,66
10,5	42,72	43,84	5,29	43,09	60,48	50,53	52,17	50,67
10,6	42,75	43,89	5,28	43,12	60,50	50,54	52,18	50,68
10,7	42,75	43,89	5,28	43,12	60,50	50,54	52,17	50,67
10,8	42,75	43,88	5,29	43,13	60,49	50,54	52,17	50,69
10,9	42,75	43,88	5,28	43,14	60,51	50,54	52,17	50,68
11	42,75	43,88	5,28	43,14	60,51	50,54	52,18	50,69
11,1	42,75	43,88	5,28	43,14	60,53	50,55	52,19	50,70
11,2	42,75	43,88	5,28	43,14	60,54	50,55	52,20	50,70
11,3	42,77	43,92	5,29	43,18	60,54	50,56	52,21	50,71
11,4	42,77	43,92	5,29	43,18	60,55	50,56	52,20	50,71
11,5	42,77	43,92	5,29	43,19	60,56	50,57	52,21	50,71
11,6	42,78	43,94	5,29	43,21	60,57	50,58	52,22	50,72
11,7	42,78	43,94	5,29	43,21	60,58	50,59	52,23	50,73
11,8	42,78	43,94	5,29	43,21	60,59	50,59	52,22	50,74
11,9	42,78	43,94	5,29	43,21	60,59	50,60	52,24	50,75
12	46,13	47,30	8,64	46,56	63,94	53,95	55,58	54,09
12,1	46,13	47,30	8,64	46,56	62,93	53,13	54,79	53,35
12,2	46,13	47,30	8,64	46,56	56,95	48,16	49,94	48,84
12,3	40,12	40,41	4,88	40,16	56,58	47,78	49,48	48,40
12,4	40,12	40,41	4,88	40,16	56,36	47,60	49,22	48,13
12,5	39,95	40,14	4,84	39,83	56,20	47,46	49,02	47,93
12,6	39,95	40,14	4,84	39,83	56,09	47,36	48,88	47,79
12,7	39,90	40,06	4,81	39,73	56,00	47,28	48,77	47,68
12,8	39,80	39,92	4,80	39,55	55,92	47,23	48,69	47,59
12,9	39,80	39,92	4,80	39,55	55,85	47,17	48,62	47,51
13	39,72	39,81	4,80	39,43	55,79	47,12	48,55	47,44
13,1	39,72	39,81	4,80	39,43	55,73	47,07	48,49	47,37
13,2	39,66	39,71	4,77	39,31	55,70	47,04	48,46	47,33
13,3	39,66	39,71	4,77	39,31	55,66	47,01	48,42	47,29
13,4	39,66	39,71	4,77	39,31	55,63	46,99	48,38	47,26
13,5	39,60	39,65	4,78	39,23	55,59	46,96	48,35	47,23
13,6	39,60	39,65	4,78	39,23	55,54	46,93	48,32	47,19
13,7	39,60	39,65	4,78	39,23	55,52	46,90	48,29	47,16
13,8	39,56	39,58	4,78	39,15	55,50	46,88	48,26	47,13
13,9	39,56	39,58	4,78	39,15	55,48	46,86	48,24	47,11
14	39,56	39,58	4,78	39,15	55,47	46,85	48,22	47,10
14,1	39,54	39,53	4,77	39,10	55,45	46,83	48,19	47,07
14,2	39,54	39,53	4,77	39,10	55,44	46,82	48,19	47,06
14,3	39,54	39,53	4,77	39,10	55,43	46,81	48,17	47,04
14,4	39,51	39,49	4,75	39,05	55,40	46,79	48,16	47,03
14,5	39,51	39,49	4,75	39,05	55,38	46,77	48,13	47,00
14,6	39,51	39,49	4,75	39,05	55,35	46,76	48,12	46,98
14,7	39,51	39,49	4,75	39,05	55,33	46,73	48,09	46,97
14,8	39,47	39,46	4,76	39,01	55,33	46,72	48,08	46,95
14,9	39,45	39,44	4,73	38,99	55,31	46,72	48,08	46,94
15	39,45	39,44	4,73	38,99	55,32	46,72	48,07	46,94
15,1	39,44	39,43	4,70	38,98	55,31	46,71	48,06	46,93
15,2	39,44	39,43	4,70	38,98	55,28	46,69	48,04	46,91
15,3	39,44	39,41	4,72	38,95	55,28	46,69	48,03	46,90
15,4	39,44	39,41	4,72	38,95	55,27	46,70	48,03	46,90
15,5	39,43	39,39	4,72	38,93	55,25	46,68	48,02	46,89
15,6	39,43	39,38	4,71	38,92	55,25	46,67	48,01	46,88
15,7	39,43	39,38	4,71	38,92	55,24	46,67	48,00	46,88
15,8	39,41	39,38	4,70	38,91	55,24	46,68	48,00	46,89
15,9	39,41	39,38	4,70	38,91	55,23	46,67	47,99	46,87
16	39,40	39,36	4,75	38,89	55,20	46,65	47,96	46,85
16,1	39,40	39,36	4,75	38,89	55,21	46,65	47,96	46,84
16,2	39,40	39,36	4,74	38,89	55,19	46,64	47,95	46,83
16,3	39,40	39,36	4,72	38,88	55,20	46,65	47,96	46,84
16,4	39,40	39,36	4,72	38,88	55,21	46,65	47,96	46,85
16,5	39,39	39,34	4,72	38,86	55,22	46,64	47,96	46,85
16,6	39,39	39,34	4,72	38,86	55,20	46,65	47,96	46,84
16,7	39,36	39,33	4,72	38,86	55,21	46,65	47,97	46,84
16,8	39,36	39,33	4,72	38,86	55,21	46,65	47,96	46,84
16,9	39,38	39,34	4,70	38,86	55,22	46,66	47,96	46,85
17	39,38	39,32	4,71	38,86	55,20	46,64	47,96	46,84
17,1	39,38	39,32	4,71	38,86	55,18	46,63	47,94	46,82
17,2	39,37	39,32	4,69	38,84	55,16	46,60	47,92	46,80
17,3	39,37	39,32	4,69	38,84	55,16	46,59	47,91	46,80
17,4	39,36	39,30	4,72	38,83	55,15	46,59	47,91	46,80
17,5	39,36	39,30	4,72	38,83	55,14	46,58	47,90	46,79
17,6	39,36	39,33	4,74	38,84	55,17	46,60	47,92	46,81
17,7	39,36	39,33	4,74	38,84	58,51	49,95	51,26	50,15
17,8	39,36	39,33	4,74	38,84	58,51	49,96	51,26	50,15
17,9	42,68	42,61	8,05	42,15	58,49	49,95	51,24	50,13
18	42,68	42,61	8,05	42,15	58,49	49,94	51,24	50,13
18,1	42,68	42,61	8,05	42,15	51,04	43,83	45,27	44,63
18,2	42,68	42,61	8,05	42,15	50,55	43,33	44,67	44,07
18,3	36,34	35,28	4,21	35,15	50,25	43,06	44,31	43,71
18,4	36,24	35,13	4,22	34,97	50,04	42,88	44,07	43,46
18,5	36,24	35,13	4,22	34,97	49,86	42,74	43,88	43,27
18,6	36,11	34,92	4,19	34,72	49,73	42,62	43,74	43,13
18,7	36,11	34,92	4,19	34,72	49,62	42,53	43,63	43,01
18,8	36,11	34,92	4,19	34,72	49,52	42,46	43,53	42,91
18,9	35,93	34,70	4,16	34,45	49,43	42,38	43,45	42,82
19	35,93	34,70	4,16	34,45	49,36	42,31	43,37	42,74
19,1	35,86	34,60	4,15	34,33	49,30	42,26	43,31	42,68
19,2	35,86	34,60	4,15	34,33	49,23	42,20	43,24	42,63
19,3	35,79	34,51	4,14	34,22	49,17	42,16	43,19	42,57
19,4	35,79	34,51	4,14	34,22	49,14	42,13	43,16	42,54
19,5	35,77	34,46	4,14	34,19	49,14	42,13	43,16	42,54
19,6	35,72	34,41	4,14	34,11	49,03	42,05	43,05	42,44
19,7	35,72	34,41	4,14	34,11	48,98	42,01	43,02	42,40
19,8	35,70	34,37	4,13	34,06	48,96	41,99	42,99	42,37
19,9	35,70	34,37	4,13	34,06	48,94	41,97	42,96	42,34
20	35,70	34,37	4,13	34,06	48,91	41,94	42,93	42,32
20,1	35,70	34,37	4,13	34,06	48,87	41,92	42,91	42,29
20,2	35,64	34,30	4,13	33,99	48,82	41,87	42,86	42,25
20,3	35,62	34,26	4,12	33,95	48,78	41,83	42,81	42,21
20,4	35,62	34,26	4,12	33,95	48,74	41,81	42,78	42,18
20,5	35,54	34,15	4,12	33,82	48,70	41,78	42,75	42,15
20,6	35,54	34,15	4,12	33,82	48,68	41,75	42,73	42,13
20,7	35,54	34,15	4,12	33,82	48,65	41,74	42,71	42,11
20,8	35,54	34,15	4,12	33,82	48,62	41,73	42,68	42,09
20,9	35,46	34,06	4,09	33,73	48,58	41,70	42,66	42,07
21	35,46	34,06	4,09	33,73	48,55	41,67	42,63	42,03
21,1	35,46	34,06	4,09	33,73	48,53	41,65	42,61	42,00
21,2	35,47	34,04	4,10	33,69	48,51	41,62	42,58	41,98
21,3	35,47	34,04	4,10	33,69	48,48	41,61	42,55	41,96
21,4	35,42	33,99	4,07	33,64	48,48	41,59	42,54	41,94
21,5	35,42	33,99	4,07	33,64	48,45	41,57	42,52	41,92
21,6	35,37	33,95	4,07	33,60	48,43	41,56	42,51	41,92
21,7	35,36	33,91	4,07	33,57	48,43	41,56	42,51	41,92
21,8	35,36	33,91	4,07	33,57	48,43	41,56	42,51	41,92
21,9	35,36	33,91	4,07	33,57	48,37	41,51	42,45	41,86
22	35,36	33,91	4,07	33,57	48,35	41,50	42,44	41,86
22,1	35,34	33,88	4,05	33,52	48,33	41,48	42,41	41,84
22,2	35,34	33,88	4,05	33,52	48,29	41,45	42,39	41,82
22,3	35,30	33,82	4,01	33,48	48,30	41,45	42,38	41,81
22,4	35,32	33,84	4,03	33,50	48,30	41,46	42,39	41,81
22,5	35,32	33,84	4,03	33,50	48,29	41,47	42,38	41,81
22,6	35,30	33,81	4,07	33,47	48,25	41,43	42,36	41,80
22,7	35,30	33,81	4,07	33,47	48,23	41,43	42,35	41,78
22,8	35,27	33,78	4,05	33,42	48,22	41,41	42,33	41,78
22,9	35,27	33,78	4,05	33,42	48,21	41,42	42,33	41,78
23	35,27	33,77	4,06	33,42	48,21	41,40	42,33	41,77
23,1	35,27	33,78	4,06	33,42	48,22	41,41	42,33	41,76
23,2	35,27	33,78	4,06	33,42	48,21	41,39	42,32	41,75
23,3	35,25	33,75	4,07	33,39	48,20	41,39	42,31	41,74
23,4	35,25	33,75	4,07	33,39	48,20	41,38	42,30	41,75
23,5	35,25	33,75	4,04	33,38	48,21	41,38	42,32	41,75
23,6	35,25	33,75	4,04	33,38	48,22	41,40	42,32	41,75
23,7	35,27	33,77	4,06	33,40	48,22	41,40	42,33	41,75
23,8	38,61	37,11	7,42	36,75	51,55	44,72	45,66	45,09
23,9	38,61	37,11	7,42	36,75	51,55	44,73	45,65	45,09
24	38,59	37,10	7,39	36,74	51,55	44,73	45,65	45,09
24,1	38,59	37,10	7,39	36,74	51,55	44,73	45,65	45,09
24,2	38,59	37,10	7,39	36,74	51,55	44,73	45,65	45,09
24,3	38,59	37,10	7,39	36,74	42,49	37,26	37,99	38,02
24,4	38,59	37,10	7,39	36,74	42,32	37,14	37,83	37,86
24,5	38,59	37,10	7,39	36,74	42,14	37,00	37,64	37,68
24,6	38,59	37,10	7,39	36,74	42,02	36,90	37,51	37,55
24,7	31,75	29,40	3,52	28,94	41,89	36,80	37,39	37,42
24,8	31,75	29,40	3,52	28,94	41,79	36,72	37,29	37,33
24,9	31,70	29,34	3,51	28,87	41,70	36,67	37,21	37,24
25	31,60	29,23	3,51	28,71	41,62	36,61	37,13	37,16
25,1	31,60	29,23	3,51	28,71	41,55	36,57	37,06	37,10
25,2	31,52	29,12	3,49	28,58	41,47	36,51	37,00	37,03
25,3	31,52	29,12	3,49	28,58	41,41	36,45	36,93	36,97
25,4	31,43	29,03	3,49	28,47	41,35	36,39	36,88	36,92
25,5	31,43	29,03	3,49	28,47	41,29	36,34	36,82	36,87
25,6	31,41	29,01	3,49	28,43	41,24	36,32	36,78	36,83
25,7	31,35	28,93	3,47	28,34	41,18	36,29	36,73	36,78
25,8	31,35	28,93	3,47	28,34	41,14	36,24	36,69	36,75
25,9	31,31	28,88	3,46	28,27	41,10	36,20	36,66	36,71
26	31,31	28,88	3,46	28,27	41,05	36,16	36,62	36,67
26,1	31,27	28,85	3,46	28,23	41,02	36,13	36,59	36,65
26,2	31,27	28,85	3,46	28,23	40,99	36,11	36,57	36,62
26,3	31,18	28,75	3,44	28,12	40,96	36,08	36,54	36,60
26,4	31,15	28,72	3,44	28,08	40,96	36,08	36,54	36,60
26,5	31,15	28,72	3,44	28,08	40,83	35,97	36,42	36,50
26,6	31,11	28,68	3,44	28,02	40,80	35,96	36,41	36,48
26,7	31,11	28,68	3,44	28,02	40,78	35,94	36,39	36,46
26,8	31,08	28,64	3,41	27,97	40,76	35,92	36,36	36,43
26,9	31,08	28,64	3,41	27,97	40,72	35,89	36,33	36,40
27	31,08	28,64	3,41	27,97	40,70	35,88	36,31	36,39
27,1	31,07	28,61	3,43	27,93	40,69	35,87	36,30	36,38
27,2	31,07	28,61	3,43	27,93	40,69	35,85	36,29	36,36
27,3	31,03	28,57	3,39	27,89	40,66	35,83	36,27	36,35
27,4	31,03	28,57	3,39	27,89	40,63	35,83	36,25	36,33
27,5	31,00	28,55	3,40	27,85	40,61	35,81	36,23	36,31
27,6	31,00	28,55	3,40	27,85	40,60	35,80	36,22	36,30
27,7	31,01	28,55	3,42	27,86	40,59	35,79	36,21	36,29
27,8	30,99	28,52	3,42	27,82	40,58	35,78	36,20	36,28
27,9	30,99	28,52	3,42	27,82	40,56	35,77	36,18	36,26
28	30,93	28,47	3,37	27,77	40,54	35,76	36,17	36,25
28,1	30,93	28,47	3,37	27,77	40,52	35,74	36,14	36,23
28,2	30,95	28,48	3,40	27,77	40,50	35,71	36,13	36,22
28,3	30,95	28,48	3,40	27,77	40,49	35,69	36,11	36,19
28,4	30,93	28,46	3,39	27,75	40,46	35,68	36,10	36,19
28,5	30,93	28,46	3,39	27,75	40,45	35,67	36,10	36,18
28,6	30,90	28,43	3,39	27,71	40,45	35,67	36,10	36,18
28,7	30,90	28,43	3,39	27,70	40,45	35,67	36,10	36,18
28,8	30,90	28,43	3,39	27,70	40,45	35,67	36,10	36,18
28,9	30,89	28,42	3,39	27,69	40,45	35,67	36,10	36,18
29	30,89	28,42	3,39	27,69	40,45	35,67	36,10	36,18
29,1	30,89	28,42	3,39	27,69	40,45	35,67	36,10	36,18
29,2	30,83	28,35	3,39	27,62	40,31	35,58	35,98	36,08
29,3	30,83	28,35	3,39	27,62	40,29	35,55	35,95	36,05
29,4	30,79	28,32	3,37	27,59	40,24	35,51	35,91	36,01
29,5	30,79	28,32	3,37	27,59	40,21	35,50	35,90	36,00
29,6	30,76	28,28	3,37	27,54	40,19	35,49	35,88	35,98
29,7	30,76	28,28	3,37	27,54	40,16	35,47	35,85	35,96
29,8	30,74	28,26	3,36	27,52	40,15	35,45	35,83	35,94
29,9	34,07	31,59	6,70	30,82	43,47	38,77	39,16	39,27
30	34,07	31,59	6,70	30,82	43,46	38,76	39,14	39,26
30,1	34,07	31,59	6,70	30,82	43,43	38,75	39,13	39,25
30,2	34,07	31,59	6,70	30,82	35,01	32,00	32,39	33,14
30,3	34,06	31,57	6,69	30,81	34,41	31,45	31,65	32,40
30,4	34,05	31,55	6,69	30,80	34,04	31,15	31,24	31,97
30,5	34,05	31,55	6,69	30,80	33,69	30,88	30,86	31,58
30,6	34,05	31,55	6,69	30,80	33,53	30,77	30,70	31,42
30,7	34,05	31,55	6,69	30,80	33,35	30,65	30,52	31,24
30,8	34,05	31,55	6,69	30,80	33,35	30,65	30,52	31,24
30,9	34,05	31,55	6,69	30,80	33,02	30,44	30,20	30,90
31	34,05	31,55	6,69	30,80	32,92	30,38	30,11	30,81
31,1	26,38	24,23	2,81	22,63	32,84	30,31	30,03	30,74
31,2	26,38	24,23	2,81	22,63	32,73	30,22	29,94	30,65
31,3	26,32	24,20	2,82	22,57	32,64	30,14	29,86	30,56
31,4	26,32	24,20	2,82	22,57	32,56	30,08	29,79	30,50
31,5	26,25	24,14	2,81	22,46	32,51	30,02	29,73	30,43
31,6	26,25	24,14	2,81	22,46	32,45	29,96	29,68	30,38
31,7	26,16	24,09	2,81	22,38	32,38	29,91	29,62	30,32
31,8	26,13	24,05	2,80	22,33	32,34	29,88	29,60	30,28
31,9	26,13	24,05	2,80	22,33	32,29	29,84	29,55	30,23
32	26,06	24,01	2,78	22,26	32,25	29,80	29,51	30,20
32,1	26,06	24,01	2,78	22,26	32,21	29,77	29,47	30,17
32,2	26,02	23,97	2,78	22,21	32,16	29,72	29,42	30,12
32,3	26,02	23,97	2,78	22,21	32,12	29,69	29,38	30,09
32,4	25,99	23,96	2,78	22,18	32,07	29,67	29,35	30,06
32,5	25,94	23,92	2,77	22,12	32,03	29,62	29,30	30,02
32,6	25,94	23,92	2,77	22,12	32,01	29,60	29,29	30,00
32,7	25,90	23,87	2,76	22,07	31,99	29,59	29,28	29,98
32,8	25,90	23,87	2,76	22,07	31,96	29,58	29,25	29,96
32,9	25,84	23,83	2,76	22,02	31,92	29,55	29,22	29,92
33	25,84	23,83	2,76	22,02	31,88	29,50	29,17	29,89
33,1	25,83	23,83	2,76	22,00	31,85	29,48	29,16	29,87
33,2	25,79	23,79	2,76	21,96	31,82	29,45	29,11	29,83
33,3	25,79	23,79	2,76	21,96	31,81	29,46	29,11	29,82
33,4	25,75	23,77	2,75	21,92	31,77	29,44	29,08	29,79
33,5	25,75	23,77	2,75	21,92	31,75	29,43	29,07	29,78
33,6	25,69	23,72	2,72	21,86	31,72	29,40	29,05	29,75
33,7	25,69	23,72	2,72	21,86	31,72	29,40	29,05	29,75
33,8	25,69	23,72	2,72	21,86	31,68	29,37	29,01	29,72
33,9	25,69	23,72	2,72	21,84	31,68	29,36	29,00	29,70
34	25,69	23,72	2,72	21,84	31,65	29,33	28,98	29,68
34,1	25,65	23,70	2,72	21,82	31,63	29,32	28,97	29,67
34,2	25,65	23,70	2,72	21,82	31,61	29,29	28,93	29,65
34,3	25,63	23,69	2,72	21,81	31,61	29,29	28,94	29,66
34,4	25,63	23,69	2,72	21,81	31,61	29,30	28,94	29,65
34,5	25,60	23,65	2,70	21,76	31,57	29,27	28,92	29,63
34,6	25,61	23,65	2,72	21,76	31,55	29,25	28,90	29,61
34,7	25,61	23,65	2,72	21,76	31,53	29,23	28,88	29,59
34,8	25,60	23,64	2,72	21,75	31,53	29,22	28,87	29,59
34,9	25,60	23,64	2,72	21,75	31,51	29,21	28,85	29,57
35	25,56	23,62	2,72	21,71	31,48	29,18	28,83	29,55
35,1	25,56	23,62	2,72	21,71	31,46	29,16	28,82	29,54
35,2	25,56	23,62	2,72	21,71	31,46	29,16	28,82	29,53
35,3	25,56	23,61	2,72	21,70	31,44	29,16	28,81	29,53
35,4	25,56	23,61	2,72	21,70	31,43	29,14	28,79	29,50
35,5	25,54	23,61	2,71	21,68	31,42	29,13	28,78	29,49
35,6	25,54	23,61	2,71	21,68	31,41	29,13	28,78	29,49
35,7	25,49	23,57	2,68	21,64	31,40	29,13	28,77	29,48
35,8	25,49	23,57	2,68	21,64	31,40	29,12	28,76	29,47
35,9	25,49	23,57	2,69	21,63	31,36	29,10	28,73	29,46
36	25,48	23,56	2,70	21,63	34,69	32,43	32,07	32,79
36,1	25,48	23,56	2,70	21,63	34,66	32,42	32,05	32,76
36,2	28,80	26,89	6,04	24,94	34,66	32,41	32,04	32,75
36,3	28,80	26,89	6,04	24,94	34,65	32,40	32,03	32,74
36,4	28,80	26,89	6,04	24,94	26,50	25,50	25,24	26,35
36,5	28,80	26,89	6,04	24,94	25,97	24,92	24,47	25,53
36,6	28,80	26,87	6,03	24,93	25,68	24,63	24,08	25,08
36,7	28,80	26,87	6,03	24,93	25,46	24,41	23,81	24,78
36,8	28,80	26,87	6,03	24,93	25,29	24,24	23,61	24,55
36,9	28,80	26,87	6,03	24,93	25,17	24,13	23,48	24,40
37	28,80	26,87	6,03	24,93	25,05	24,00	23,34	24,25
37,1	28,80	26,87	6,03	24,93	24,95	23,89	23,23	24,12
37,2	20,81	20,86	2,29	18,22	24,87	23,80	23,14	24,02
37,3	20,81	20,86	2,29	18,22	24,80	23,73	23,07	23,94
37,4	20,81	20,86	2,29	18,22	24,73	23,67	23,00	23,86
37,5	20,81	20,86	2,29	18,22	24,69	23,62	22,94	23,80
37,6	20,67	20,77	2,25	18,12	24,64	23,56	22,89	23,74
37,7	20,67	20,77	2,25	18,12	24,58	23,51	22,83	23,68
37,8	20,56	20,72	2,25	18,04	24,54	23,46	22,78	23,63
37,9	20,48	20,68	2,25	18,00	24,50	23,41	22,73	23,57
38	20,48	20,68	2,25	18,00	24,45	23,37	22,68	23,52
38,1	20,48	20,68	2,25	18,00	24,42	23,33	22,65	23,48
38,2	20,48	20,68	2,25	18,00	24,39	23,30	22,62	23,45
38,3	20,42	20,66	2,26	17,96	24,36	23,26	22,59	23,41
38,4	20,42	20,66	2,26	17,96	24,32	23,23	22,55	23,37
38,5	20,34	20,62	2,24	17,92	24,30	23,20	22,53	23,35
38,6	20,29	20,60	2,23	17,90	24,27	23,17	22,50	23,32
38,7	20,29	20,60	2,23	17,90	24,24	23,14	22,47	23,29
38,8	20,26	20,59	2,23	17,88	24,22	23,12	22,45	23,26
38,9	20,26	20,59	2,23	17,88	24,20	23,09	22,43	23,23
39	20,20	20,56	2,23	17,84	24,18	23,05	22,39	23,20
39,1	20,20	20,56	2,23	17,84	24,15	23,03	22,37	23,17
39,2	20,20	20,56	2,23	17,84	24,13	23,01	22,35	23,15
39,3	20,18	20,55	2,23	17,84	24,10	22,98	22,32	23,12
39,4	20,18	20,55	2,23	17,84	24,10	22,96	22,30	23,10
39,5	20,12	20,52	2,21	17,80	24,08	22,95	22,29	23,08
39,6	20,12	20,52	2,21	17,80	24,07	22,94	22,28	23,08
39,7	20,13	20,52	2,21	17,80	24,06	22,93	22,26	23,06
39,8	20,13	20,52	2,21	17,80	24,03	22,90	22,24	23,04
39,9	20,09	20,50	2,20	17,77	24,02	22,88	22,23	23,02
40	20,08	20,49	2,21	17,78	24,00	22,86	22,21	23,00
40,1	20,08	20,49	2,21	17,78	23,98	22,83	22,18	22,97
40,2	20,07	20,49	2,20	17,77	23,96	22,81	22,15	22,95
40,3	20,07	20,49	2,20	17,77	23,94	22,80	22,14	22,93
40,4	20,03	20,48	2,21	17,75	23,93	22,79	22,13	22,92
40,5	20,03	20,48	2,21	17,75	23,92	22,78	22,12	22,90
40,6	20,03	20,47	2,20	17,75	23,90	22,75	22,09	22,88
40,7	20,00	20,46	2,20	17,74	23,89	22,74	22,08	22,87
40,8	20,00	20,46	2,20	17,74	23,88	22,73	22,07	22,86
40,9	19,98	20,45	2,20	17,73	23,86	22,71	22,05	22,85
41	19,98	20,45	2,20	17,73	23,85	22,71	22,05	22,83
41,1	19,97	20,44	2,20	17,72	23,85	22,69	22,04	22,82
41,2	19,97	20,44	2,20	17,72	23,83	22,67	22,02	22,80
41,3	19,96	20,44	2,20	17,71	23,82	22,67	22,02	22,80
41,4	19,92	20,42	2,21	17,70	23,80	22,65	22,00	22,78
41,5	19,92	20,42	2,21	17,70	23,80	22,64	21,99	22,77
41,6	19,90	20,42	2,20	17,69	23,79	22,63	21,98	22,76
41,7	19,90	20,42	2,20	17,69	23,78	22,61	21,97	22,75
41,8	19,88	20,41	2,20	17,68	23,77	22,61	21,95	22,73
41,9	19,88	20,41	2,20	17,68	23,76	22,59	21,94	22,72
42	19,88	20,41	2,20	17,68	23,75	22,58	21,93	22,72
42,1	19,86	20,40	2,20	17,68	23,74	22,57	21,92	22,70
42,2	19,86	20,40	2,20	17,68	23,73	22,56	21,92	22,69
42,3	19,86	20,40	2,21	17,68	27,06	25,89	25,24	26,02
42,4	19,86	20,40	2,21	17,68	27,06	25,88	25,23	26,01
42,5	23,19	23,73	5,53	21,00	26,47	25,20	24,65	25,42
42,6	23,19	23,73	5,53	21,00	21,26	18,90	19,17	19,89
42,7	17,09	20,05	2,05	17,36	21,13	18,53	18,78	19,40
42,8	16,98	20,06	2,02	17,34	21,07	18,32	18,60	19,14
42,9	16,98	20,06	2,02	17,34	21,03	18,18	18,48	18,97
43	16,89	20,13	2,01	17,38	20,99	18,08	18,40	18,86
43,1	16,89	20,13	2,01	17,38	20,96	17,98	18,33	18,76
43,2	16,83	20,20	2,02	17,41	20,94	17,90	18,27	18,68
43,3	16,83	20,20	2,02	17,41	20,92	17,82	18,22	18,60
43,4	16,83	20,20	2,02	17,41	20,90	17,76	18,18	18,54
43,5	16,77	20,28	2,01	17,46	20,89	17,71	18,15	18,49
43,6	16,77	20,28	2,01	17,46	20,88	17,66	18,12	18,46
43,7	16,74	20,31	2,02	17,49	20,87	17,62	18,09	18,42
43,8	16,74	20,31	2,02	17,49	20,87	17,59	18,07	18,39
43,9	16,74	20,31	2,02	17,49	20,86	17,56	18,05	18,36
44	16,71	20,37	2,02	17,53	20,85	17,52	18,02	18,32
44,1	16,71	20,37	2,02	17,53	20,85	17,49	18,00	18,30
44,2	16,70	20,39	2,03	17,54	20,84	17,46	17,99	18,28
44,3	16,70	20,39	2,03	17,54	20,84	17,44	17,98	18,26
44,4	16,68	20,42	2,03	17,56	20,84	17,41	17,96	18,24
44,5	16,68	20,42	2,03	17,56	20,83	17,39	17,95	18,22
44,6	16,67	20,43	2,03	17,57	20,82	17,38	17,94	18,20
44,7	16,65	20,46	2,01	17,58	20,82	17,35	17,92	18,18
44,8	16,65	20,46	2,01	17,58	20,81	17,33	17,91	18,16
44,9	16,65	20,46	2,01	17,58	20,81	17,32	17,90	18,15
45	16,65	20,46	2,01	17,58	20,81	17,31	17,89	18,13
45,1	16,63	20,48	2,00	17,60	20,81	17,31	17,89	18,12
45,2	16,63	20,48	2,00	17,60	20,80	17,29	17,88	18,11
45,3	16,62	20,50	1,99	17,61	20,79	17,27	17,87	18,09
45,4	16,61	20,53	2,00	17,62	20,79	17,26	17,86	18,08
45,5	16,61	20,53	2,00	17,62	20,79	17,26	17,85	18,07
45,6	16,60	20,54	2,00	17,63	20,79	17,26	17,84	18,06
45,7	16,60	20,54	2,00	17,63	20,78	17,25	17,83	18,04
45,8	16,61	20,55	2,00	17,64	20,78	17,25	17,83	18,03
45,9	16,61	20,55	2,00	17,64	20,78	17,24	17,82	18,03
46	16,61	20,55	2,00	17,64	20,78	17,22	17,82	18,02
46,1	16,59	20,58	1,99	17,67	20,78	17,20	17,81	18,01
46,2	16,59	20,58	1,99	17,67	20,77	17,18	17,80	18,00
46,3	16,59	20,58	1,99	17,67	20,78	17,16	17,80	18,00
46,4	16,59	20,58	1,99	17,67	20,79	17,16	17,81	18,00
46,5	16,59	20,58	1,99	17,67	20,80	17,16	17,81	18,00
46,6	16,59	20,58	1,99	17,67	20,80	17,14	17,80	17,98
46,7	16,60	20,61	2,02	17,69	20,77	17,11	17,78	17,96
46,8	16,58	20,63	2,02	17,71	20,78	17,12	17,77	17,96
46,9	16,58	20,63	2,02	17,71	20,78	17,12	17,77	17,95
47	16,58	20,64	2,02	17,72	20,77	17,11	17,77	17,95
47,1	16,58	20,64	2,02	17,72	20,77	17,11	17,77	17,94
47,2	16,58	20,64	2,00	17,73	20,77	17,11	17,77	17,93
47,3	16,58	20,64	2,00	17,73	20,77	17,09	17,76	17,93
47,4	16,58	20,64	2,00	17,73	20,77	17,08	17,76	17,93
47,5	16,58	20,64	2,01	17,73	20,77	17,08	17,76	17,93
47,6	16,58	20,64	2,01	17,73	20,77	17,07	17,76	17,93
47,7	16,58	20,65	2,01	17,74	20,77	17,05	17,76	17,92
47,8	16,58	20,65	2,01	17,74	20,77	17,04	17,75	17,92
47,9	16,57	20,67	2,00	17,75	20,77	17,03	17,75	17,91
48	16,57	20,67	2,00	17,75	20,77	17,02	17,74	17,91
48,1	16,57	20,68	2,01	17,75	20,77	17,00	17,74	17,90
48,2	16,56	20,70	2,01	17,76	24,10	20,33	21,07	21,23
48,3	16,56	20,70	2,01	17,76	24,10	20,33	21,07	21,22
48,4	19,89	24,04	5,34	21,10	24,10	20,32	21,07	21,22
48,5	19,89	24,04	5,34	21,10	21,66	15,97	17,69	17,38
48,6	19,89	24,04	5,33	21,10	21,87	16,01	17,83	17,40
48,7	19,89	24,04	5,33	21,10	22,01	16,05	17,94	17,43
48,8	17,37	23,98	2,13	19,87	22,09	16,06	18,02	17,45
48,9	17,49	24,27	2,11	20,09	22,17	16,10	18,09	17,49
49	17,49	24,27	2,11	20,09	22,24	16,13	18,14	17,51
49,1	17,59	24,50	2,12	20,26	22,30	16,16	18,19	17,53
49,2	17,59	24,50	2,12	20,26	22,34	16,18	18,23	17,54
49,3	17,63	24,58	2,12	20,31	22,40	16,20	18,26	17,56
49,4	17,63	24,58	2,12	20,31	22,43	16,21	18,28	17,57
49,5	17,69	24,71	2,13	20,40	22,46	16,22	18,30	17,58
49,6	17,72	24,82	2,13	20,47	22,49	16,23	18,32	17,59
49,7	17,72	24,82	2,13	20,47	22,51	16,24	18,34	17,60
49,8	17,77	24,90	2,12	20,54	22,53	16,25	18,36	17,61
49,9	17,77	24,90	2,12	20,54	22,55	16,26	18,38	17,62
50	17,78	24,93	2,11	20,57	22,58	16,27	18,40	17,63
50,1	17,82	25,00	2,11	20,64	22,59	16,28	18,41	17,64
50,2	17,82	25,00	2,11	20,64	22,61	16,29	18,42	17,64
50,3	17,84	25,07	2,11	20,68	22,63	16,30	18,43	17,65
50,4	17,84	25,07	2,11	20,68	22,65	16,31	18,45	17,66
50,5	17,86	25,09	2,12	20,70	22,67	16,32	18,47	17,67
50,6	17,86	25,09	2,12	20,70	22,68	16,33	18,48	17,68
50,7	17,92	25,20	2,13	20,78	22,69	16,34	18,49	17,69
50,8	17,92	25,20	2,13	20,78	22,71	16,35	18,50	17,69
50,9	17,92	25,20	2,13	20,78	22,73	16,35	18,51	17,70
51	17,95	25,27	2,13	20,82	22,74	16,36	18,52	17,70
51,1	17,95	25,27	2,13	20,82	22,76	16,36	18,53	17,71
51,2	17,97	25,31	2,14	20,86	22,78	16,37	18,54	17,72
51,3	17,97	25,31	2,14	20,86	22,79	16,37	18,55	17,72
51,4	18,00	25,35	2,14	20,89	22,80	16,38	18,56	17,73
51,5	18,00	25,35	2,14	20,89	22,82	16,39	18,57	17,74
51,6	18,00	25,35	2,14	20,89	22,84	16,40	18,58	17,75
51,7	18,02	25,41	2,14	20,94	22,85	16,41	18,60	17,75
51,8	18,02	25,41	2,14	20,94	22,86	16,41	18,60	17,76
51,9	18,03	25,44	2,14	20,95	22,87	16,42	18,61	17,76
52	18,03	25,44	2,14	20,95	22,88	16,43	18,61	17,77
52,1	18,04	25,45	2,13	20,96	22,88	16,43	18,62	17,77
52,2	18,04	25,46	2,13	20,98	22,89	16,43	18,62	17,77
52,3	18,04	25,46	2,13	20,98	22,90	16,44	18,62	17,78
52,4	18,05	25,47	2,14	20,99	22,90	16,44	18,63	17,78
52,5	18,05	25,47	2,14	20,99	22,91	16,45	18,63	17,79
52,6	18,07	25,49	2,14	21,01	22,92	16,45	18,64	17,79
52,7	18,07	25,49	2,14	21,01	22,94	16,46	18,64	17,80
52,8	18,07	25,51	2,14	21,01	22,95	16,47	18,65	17,80
52,9	18,07	25,52	2,14	21,02	22,95	16,47	18,66	17,81
53	18,07	25,52	2,14	21,02	22,94	16,47	18,66	17,80
53,1	18,07	25,52	2,14	21,02	22,95	16,48	18,67	17,81
53,2	18,07	25,52	2,14	21,02	22,96	16,49	18,67	17,81
53,3	18,09	25,56	2,14	21,05	22,98	16,49	18,68	17,82
53,4	18,09	25,56	2,14	21,05	22,99	16,49	18,69	17,82
53,5	18,11	25,61	2,14	21,08	23,01	16,50	18,70	17,83
53,6	18,11	25,62	2,14	21,09	23,01	16,50	18,70	17,83
53,7	18,11	25,62	2,14	21,09	23,02	16,51	18,70	17,83
53,8	18,11	25,63	2,15	21,10	23,01	16,50	18,70	17,84
53,9	18,11	25,63	2,15	21,10	23,02	16,52	18,71	17,84
54	18,13	25,65	2,15	21,11	23,02	16,52	18,71	17,84
54,1	18,13	25,65	2,15	21,11	23,03	16,52	18,71	17,85
54,2	21,46	29,00	5,49	24,45	26,38	19,86	22,05	21,18
54,3	21,48	29,04	5,48	24,47	26,39	19,87	22,06	21,18
54,4	21,48	29,04	5,48	24,47	26,60	18,71	20,56	18,99
54,5	21,48	29,04	5,48	24,47	27,10	19,21	21,22	19,52
54,6	21,48	29,04	5,48	24,47	27,41	19,48	21,60	19,87
54,7	21,48	29,04	5,48	24,47	27,62	19,64	21,85	20,10
54,8	21,48	29,04	5,48	24,47	27,78	19,77	22,03	20,26
54,9	21,48	29,04	5,48	24,47	27,96	19,92	22,20	20,41
55	21,48	29,04	5,48	24,47	28,08	20,01	22,33	20,52
55,1	21,48	29,04	5,48	24,47	28,17	20,09	22,43	20,62
55,2	21,48	29,04	5,48	24,47	28,27	20,15	22,51	20,69
55,3	21,48	29,04	5,48	24,47	28,36	20,22	22,59	20,76
55,4	22,09	31,21	2,46	25,16	28,42	20,28	22,64	20,82
55,5	22,09	31,21	2,46	25,16	28,48	20,32	22,70	20,87
55,6	22,17	31,31	2,47	25,27	28,53	20,38	22,76	20,93
55,7	22,21	31,38	2,47	25,32	28,59	20,43	22,81	20,98
55,8	22,21	31,38	2,47	25,32	28,66	20,47	22,86	21,02
55,9	22,35	31,55	2,48	25,48	28,71	20,49	22,89	21,05
56	22,35	31,55	2,48	25,48	28,74	20,53	22,94	21,09
56,1	22,35	31,55	2,48	25,48	28,79	20,58	22,97	21,12
56,2	22,37	31,59	2,48	25,52	28,84	20,60	23,01	21,15
56,3	22,37	31,59	2,48	25,52	28,87	20,63	23,03	21,18
56,4	22,41	31,65	2,51	25,57	28,89	20,65	23,06	21,20
56,5	22,41	31,65	2,51	25,57	28,94	20,68	23,09	21,23
56,6	22,45	31,71	2,48	25,64	28,98	20,71	23,11	21,25
56,7	22,45	31,71	2,48	25,64	29,01	20,73	23,14	21,28
56,8	22,50	31,78	2,48	25,71	29,04	20,76	23,17	21,30
56,9	22,53	31,80	2,48	25,73	29,08	20,80	23,20	21,33
57	22,53	31,80	2,48	25,73	29,13	20,84	23,24	21,36
57,1	22,62	31,94	2,49	25,85	29,17	20,87	23,26	21,39
57,2	22,62	31,94	2,49	25,85	29,21	20,88	23,29	21,41
57,3	22,62	31,94	2,49	25,85	29,22	20,90	23,30	21,44
57,4	22,62	31,94	2,49	25,85	29,23	20,91	23,32	21,45
57,5	22,61	31,95	2,49	25,86	29,26	20,93	23,34	21,47
57,6	22,66	32,01	2,50	25,91	29,30	20,96	23,36	21,49
57,7	22,66	32,01	2,50	25,91	29,32	20,97	23,38	21,51
57,8	22,67	32,02	2,50	25,95	29,31	20,97	23,38	21,52
57,9	22,67	32,02	2,50	25,95	29,30	20,98	23,38	21,53
58	22,66	32,02	2,50	25,94	29,31	20,98	23,39	21,54
58,1	22,66	32,02	2,50	25,94	29,31	20,99	23,40	21,54
58,2	22,67	32,03	2,50	25,95	29,33	20,99	23,40	21,55
58,3	22,69	32,07	2,50	25,98	29,35	21,00	23,41	21,55
58,4	22,69	32,07	2,50	25,98	29,35	21,01	23,41	21,56
58,5	22,70	32,07	2,51	25,99	29,35	21,00	23,41	21,56
58,6	22,70	32,07	2,51	25,99	29,37	21,01	23,41	21,56
58,7	22,70	32,05	2,51	25,99	29,37	21,01	23,42	21,58
58,8	22,70	32,05	2,51	25,99	29,37	21,01	23,41	21,57
58,9	22,71	32,08	2,51	26,00	29,37	21,01	23,41	21,57
59	22,71	32,08	2,51	26,00	29,37	21,01	23,41	21,57
59,1	22,71	32,08	2,51	26,00	29,37	21,02	23,41	21,57
59,2	22,71	32,08	2,50	26,00	29,38	21,02	23,41	21,58
59,3	22,71	32,08	2,50	26,00	29,37	21,01	23,41	21,57
59,4	22,65	32,04	2,52	26,01	29,35	21,01	23,40	21,57
59,5	22,65	32,04	2,52	26,01	29,34	21,00	23,39	21,56
59,6	22,67	32,07	2,52	26,01	29,34	21,01	23,40	21,57
59,7	22,67	32,07	2,52	26,01	29,34	21,00	23,39	21,57
59,8	22,67	32,07	2,52	26,01	29,34	21,01	23,39	21,56
59,9	22,67	32,08	2,51	26,01	29,34	21,01	23,39	21,57
60	22,67	32,08	2,51	26,01	29,33	21,01	23,39	21,57
60,1	22,67	32,08	2,51	26,01	29,34	21,01	23,39	21,57
60,2	22,67	32,08	2,51	26,01	29,34	21,02	23,39	21,58
60,3	22,67	32,08	2,51	26,01	29,34	21,02	23,40	21,58
60,4	25,99	35,40	5,84	29,35	32,68	24,35	26,73	24,91
60,5	25,99	35,40	5,84	29,35	32,69	24,36	26,73	24,91
60,6	26,00	35,41	5,82	29,37	34,25	24,59	26,31	23,81
60,7	26,00	35,41	5,82	29,37	34,75	25,09	27,03	24,46
60,8	26,54	36,41	2,91	29,54	35,05	25,35	27,46	24,90
60,9	26,54	36,41	2,91	29,54	35,25	25,53	27,74	25,19
61	26,81	36,70	2,91	29,93	35,43	25,67	27,94	25,40
61,1	26,95	36,89	2,93	30,18	35,55	25,79	28,10	25,57
61,2	26,95	36,89	2,93	30,18	35,65	25,87	28,22	25,71
61,3	27,05	37,03	2,95	30,35	35,74	25,94	28,33	25,83
61,4	27,05	37,03	2,95	30,35	35,82	25,98	28,41	25,93
61,5	27,11	37,08	2,88	30,43	35,89	26,02	28,48	26,01
61,6	27,11	37,08	2,88	30,43	35,96	26,03	28,55	26,09
61,7	27,18	37,17	2,89	30,52	36,00	26,05	28,59	26,14
61,8	27,22	37,23	2,90	30,61	36,05	26,07	28,64	26,20
61,9	27,22	37,23	2,90	30,61	36,09	26,09	28,68	26,23
62	27,24	37,26	2,89	30,65	36,13	26,12	28,71	26,27
62,1	27,24	37,26	2,89	30,65	36,16	26,17	28,75	26,31
62,2	27,28	37,31	2,97	30,72	36,20	26,20	28,78	26,33
62,3	27,31	37,35	2,99	30,77	36,22	26,23	28,80	26,36
62,4	27,31	37,35	2,99	30,77	36,23	26,27	28,82	26,39
62,5	27,34	37,38	2,99	30,81	36,26	26,29	28,84	26,41
62,6	27,34	37,38	2,99	30,81	36,30	26,32	28,86	26,45
62,7	27,34	37,38	2,99	30,81	36,33	26,36	28,89	26,48
62,8	27,34	37,38	2,99	30,81	36,36	26,38	28,91	26,50
62,9	27,40	37,44	3,00	30,88	36,37	26,40	28,92	26,51
63	27,40	37,44	3,00	30,88	36,39	26,42	28,94	26,53
63,1	27,40	37,44	3,00	30,88	36,40	26,44	28,96	26,55
63,2	27,43	37,48	2,99	30,93	36,44	26,45	28,98	26,57
63,3	27,43	37,48	2,99	30,93	36,45	26,46	28,98	26,59
63,4	27,43	37,51	3,00	30,95	36,46	26,48	29,00	26,60
63,5	27,43	37,51	3,00	30,95	36,48	26,51	29,02	26,62
63,6	27,47	37,53	3,01	31,00	36,50	26,53	29,03	26,64
63,7	27,46	37,55	3,01	31,01	36,52	26,53	29,04	26,65
63,8	27,46	37,55	3,01	31,01	36,51	26,54	29,04	26,66
63,9	27,45	37,54	3,00	31,02	36,49	26,54	29,04	26,66
64	27,45	37,54	3,00	31,02	36,50	26,55	29,04	26,67
64,1	27,45	37,56	3,00	31,03	36,50	26,57	29,06	26,69
64,2	27,45	37,56	3,00	31,03	36,50	26,58	29,06	26,69
64,3	27,48	37,58	3,00	31,05	36,53	26,58	29,07	26,71
64,4	27,49	37,59	3,00	31,06	36,56	26,58	29,08	26,72
64,5	27,49	37,59	3,00	31,06	36,58	26,59	29,09	26,73
64,6	27,51	37,62	3,01	31,09	36,61	26,61	29,10	26,74
64,7	27,51	37,62	3,01	31,09	36,60	26,62	29,10	26,75
64,8	27,50	37,65	3,03	31,12	36,60	26,63	29,11	26,75
64,9	27,50	37,65	3,03	31,12	36,61	26,63	29,11	26,76
65	27,50	37,65	3,03	31,12	36,63	26,64	29,12	26,77
65,1	27,51	37,65	3,01	31,13	36,65	26,64	29,11	26,77
65,2	27,51	37,65	3,01	31,13	36,64	26,64	29,12	26,78
65,3	27,53	37,67	3,02	31,15	36,65	26,66	29,12	26,79
65,4	27,53	37,67	3,02	31,15	36,66	26,66	29,13	26,80
65,5	27,54	37,67	3,01	31,17	36,68	26,68	29,15	26,81
65,6	27,54	37,67	3,01	31,17	36,69	26,68	29,14	26,82
65,7	27,55	37,68	3,03	31,17	36,70	26,69	29,15	26,82
65,8	27,55	37,69	3,01	31,18	36,72	26,70	29,15	26,83
65,9	27,55	37,69	3,01	31,18	36,73	26,69	29,15	26,83
66	27,54	37,70	3,01	31,19	36,72	26,69	29,16	26,84
66,1	27,54	37,70	3,01	31,19	36,73	26,70	29,16	26,84
66,2	27,54	37,70	3,02	31,19	36,72	26,69	29,16	26,84
66,3	27,54	37,70	3,02	31,19	36,73	26,70	29,17	26,85
66,4	30,90	41,05	6,36	34,56	40,09	30,05	32,52	30,21
66,5	30,96	41,30	3,40	34,38	41,32	30,06	31,86	29,00
66,6	30,96	41,30	3,40	34,38	41,75	30,55	32,59	29,66
66,7	30,96	41,30	3,40	34,38	42,02	30,81	33,03	30,12
66,8	30,96	41,30	3,40	34,38	42,19	30,98	33,32	30,43
66,9	31,06	41,42	3,39	34,54	42,33	31,12	33,55	30,68
67	31,06	41,42	3,39	34,54	42,49	31,24	33,72	30,88
67,1	31,40	41,79	3,45	35,07	42,61	31,32	33,86	31,03
67,2	31,40	41,79	3,45	35,07	42,68	31,40	33,97	31,16
67,3	31,40	41,79	3,45	35,07	42,76	31,47	34,06	31,26
67,4	31,42	41,84	3,47	35,15	42,81	31,51	34,14	31,35
67,5	31,42	41,84	3,47	35,15	42,87	31,56	34,21	31,43
67,6	31,48	41,91	3,47	35,28	42,94	31,61	34,28	31,51
67,7	31,48	41,91	3,47	35,28	43,00	31,64	34,33	31,57
67,8	31,56	42,01	3,49	35,44	43,05	31,69	34,39	31,64
67,9	31,56	42,01	3,49	35,44	43,09	31,71	34,43	31,68
68	31,56	42,01	3,49	35,44	43,11	31,74	34,46	31,72
68,1	31,65	42,09	3,49	35,57	43,13	31,74	34,49	31,75
68,2	31,65	42,09	3,49	35,57	43,19	31,76	34,51	31,79
68,3	31,65	42,09	3,49	35,57	43,22	31,79	34,54	31,82
68,4	31,70	42,16	3,49	35,65	43,25	31,80	34,57	31,86
68,5	31,70	42,16	3,49	35,65	43,26	31,82	34,60	31,89
68,6	31,72	42,18	3,49	35,69	43,26	31,83	34,61	31,91
68,7	31,72	42,18	3,49	35,69	43,29	31,86	34,63	31,94
68,8	31,72	42,18	3,49	35,69	43,33	31,89	34,64	31,96
68,9	31,72	42,18	3,49	35,69	43,31	31,88	34,65	31,97
69	31,73	42,19	3,50	35,73	43,32	31,89	34,65	31,99
69,1	31,75	42,21	3,51	35,78	43,32	31,89	34,65	31,99
69,2	31,75	42,21	3,51	35,78	43,32	31,89	34,65	31,99
69,3	31,75	42,21	3,51	35,78	43,32	31,89	34,65	31,99
69,4	31,75	42,21	3,51	35,78	43,32	31,89	34,65	31,99
69,5	31,76	42,22	3,49	35,77	43,32	31,89	34,65	31,99
69,6	31,76	42,22	3,49	35,77	43,32	31,89	34,65	31,99
69,7	31,75	42,21	3,49	35,79	43,39	31,98	34,73	32,09
69,8	31,75	42,23	3,50	35,80	43,38	31,98	34,72	32,09
69,9	31,75	42,23	3,50	35,80	43,38	31,97	34,73	32,10
70	31,76	42,24	3,50	35,81	43,37	31,98	34,73	32,11
70,1	31,76	42,24	3,50	35,81	43,39	31,99	34,73	32,12
70,2	31,77	42,27	3,50	35,84	43,41	32,01	34,74	32,13
70,3	31,77	42,27	3,50	35,84	43,44	32,04	34,75	32,15
70,4	31,79	42,29	3,51	35,87	43,46	32,04	34,76	32,16
70,5	31,78	42,28	3,50	35,89	43,46	32,04	34,77	32,17
70,6	31,78	42,28	3,50	35,89	43,45	32,05	34,78	32,18
70,7	31,78	42,28	3,50	35,89	43,45	32,05	34,77	32,18
70,8	31,78	42,28	3,50	35,89	43,45	32,04	34,78	32,19
70,9	31,78	42,28	3,50	35,88	43,46	32,03	34,78	32,19
71	31,78	42,28	3,50	35,88	43,46	32,04	34,78	32,19
71,1	31,82	42,32	3,50	35,97	43,48	32,05	34,79	32,21
71,2	31,82	42,32	3,50	35,97	43,50	32,08	34,79	32,22
71,3	31,82	42,32	3,50	35,97	43,51	32,08	34,81	32,23
71,4	31,82	42,33	3,50	35,97	43,50	32,08	34,81	32,23
71,5	31,82	42,33	3,50	35,97	43,51	32,07	34,81	32,25
71,6	31,81	42,32	3,49	35,94	43,51	32,08	34,82	32,25
71,7	31,81	42,32	3,49	35,94	43,53	32,09	34,82	32,27
71,8	31,81	42,32	3,49	35,95	43,53	32,09	34,82	32,28
71,9	31,80	42,34	3,51	35,94	43,51	32,09	34,82	32,28
72	31,80	42,34	3,51	35,94	43,53	32,10	34,82	32,28
72,1	31,80	42,34	3,51	35,94	46,88	35,45	38,15	35,62
72,2	31,80	42,34	3,51	35,94	46,89	35,45	38,16	35,62
72,3	35,15	45,68	6,83	39,30	46,88	35,44	38,16	35,63
72,4	35,15	45,68	6,83	39,30	47,39	35,09	37,30	34,43
72,5	35,13	45,68	6,84	39,30	47,93	35,47	37,70	34,60
72,6	35,13	45,68	6,84	39,30	48,16	35,75	38,20	35,09
72,7	35,13	45,68	6,84	39,30	48,35	35,91	38,52	35,43
72,8	35,13	45,68	6,84	39,30	48,46	36,01	38,72	35,66
72,9	35,13	45,68	6,84	39,30	48,59	36,09	38,91	35,87
73	35,13	45,68	6,84	39,30	48,64	36,16	39,03	36,02
73,1	35,13	45,68	6,84	39,30	48,72	36,26	39,14	36,15
73,2	35,13	45,68	6,84	39,30	48,79	36,30	39,22	36,24
73,3	35,09	45,87	3,95	39,48	48,83	36,34	39,28	36,31
73,4	35,09	45,87	3,95	39,48	48,87	36,37	39,35	36,40
73,5	35,09	45,88	3,94	39,57	48,91	36,41	39,40	36,47
73,6	35,09	45,88	3,94	39,57	48,95	36,41	39,44	36,52
73,7	35,16	45,96	3,94	39,69	48,98	36,42	39,47	36,56
73,8	35,16	45,96	3,94	39,69	49,01	36,46	39,50	36,61
73,9	35,16	45,96	3,94	39,69	49,04	36,48	39,54	36,65
74	35,19	46,00	3,95	39,73	49,06	36,50	39,57	36,69
74,1	35,19	46,00	3,95	39,73	49,07	36,50	39,58	36,71
74,2	35,21	46,03	3,96	39,78	49,10	36,53	39,61	36,74
74,3	35,21	46,03	3,96	39,78	49,12	36,56	39,64	36,78
74,4	35,22	46,04	3,96	39,79	49,13	36,56	39,65	36,79
74,5	35,22	46,06	3,95	39,82	49,14	36,58	39,66	36,82
74,6	35,22	46,06	3,95	39,82	49,14	36,58	39,67	36,84
74,7	35,27	46,07	3,96	39,85	49,17	36,57	39,69	36,85
74,8	35,27	46,07	3,96	39,85	49,15	36,58	39,71	36,87
74,9	35,26	46,07	3,95	39,86	49,18	36,60	39,72	36,87
75	35,26	46,07	3,95	39,86	49,17	36,60	39,72	36,89
75,1	35,25	46,07	3,97	39,88	49,18	36,60	39,72	36,91
75,2	35,26	46,08	3,98	39,90	49,19	36,63	39,73	36,92
75,3	35,26	46,08	3,98	39,90	49,22	36,63	39,75	36,94
75,4	35,28	46,11	3,97	39,93	49,23	36,64	39,76	36,96
75,5	35,28	46,11	3,97	39,93	49,24	36,65	39,77	36,97
75,6	35,29	46,11	3,99	39,96	49,25	36,66	39,78	36,98
75,7	35,29	46,11	3,99	39,96	49,26	36,67	39,79	36,99
75,8	35,27	46,11	3,97	39,97	49,26	36,67	39,78	37,00
75,9	35,28	46,12	3,97	39,98	49,28	36,67	39,79	37,01
76	35,28	46,12	3,97	39,98	49,28	36,67	39,78	37,02
76,1	35,28	46,12	3,97	39,98	49,28	36,67	39,79	37,02
76,2	35,28	46,12	3,97	39,98	49,28	36,67	39,79	37,03
76,3	35,28	46,14	3,97	40,01	49,28	36,67	39,80	37,05
76,4	35,28	46,14	3,97	40,01	49,29	36,68	39,81	37,05
76,5	35,30	46,14	3,98	40,03	49,31	36,69	39,81	37,06
76,6	35,30	46,14	3,98	40,03	49,31	36,70	39,83	37,07
76,7	35,30	46,14	3,98	40,03	49,32	36,71	39,84	37,09
76,8	35,29	46,13	3,99	40,03	49,34	36,70	39,85	37,10
76,9	35,29	46,13	3,99	40,03	49,36	36,72	39,85	37,10
77	35,31	46,17	3,97	40,08	49,36	36,73	39,86	37,11
77,1	35,31	46,17	3,97	40,08	49,37	36,74	39,86	37,12
77,2	35,30	46,17	3,99	40,07	49,37	36,74	39,87	37,12
77,3	35,30	46,20	3,99	40,10	49,38	36,72	39,87	37,14
77,4	35,30	46,20	3,99	40,10	49,39	36,70	39,88	37,14
77,5	35,30	46,17	3,99	40,09	49,39	36,70	39,88	37,15
77,6	35,30	46,17	3,99	40,09	49,38	36,68	39,87	37,14
77,7	35,30	46,17	3,98	40,10	49,38	36,69	39,87	37,14
77,8	35,30	46,17	3,98	40,10	49,38	36,70	39,87	37,16
77,9	35,30	46,15	3,99	40,10	49,39	36,70	39,86	37,16
78	35,30	46,15	3,99	40,10	49,38	36,72	39,87	37,17
78,1	35,30	46,15	3,99	40,10	49,38	36,73	39,87	37,17
78,2	35,31	46,20	3,99	40,12	49,41	36,74	39,87	37,18
78,3	35,31	46,20	3,99	40,12	49,39	36,76	39,87	37,18
78,4	35,31	46,20	3,99	40,12	52,73	40,07	43,20	40,50
78,5	35,31	46,20	3,99	40,12	52,73	40,09	43,20	40,51
78,6	38,62	49,51	7,32	43,45	52,82	39,50	42,28	39,35
78,7	38,62	49,51	7,32	43,45	53,19	39,60	42,28	39,07
78,8	38,62	49,51	7,32	43,45	53,41	39,86	42,74	39,50
78,9	37,83	48,90	4,34	42,65	53,59	40,02	43,07	39,82
79	37,83	48,90	4,34	42,65	53,66	40,09	43,24	40,03
79,1	37,83	48,90	4,34	42,65	53,75	40,20	43,41	40,21
79,2	37,83	48,90	4,34	42,65	53,83	40,27	43,54	40,35
79,3	37,92	49,01	4,33	42,88	53,88	40,31	43,63	40,47
79,4	38,04	49,17	4,37	43,17	53,91	40,33	43,70	40,55
79,5	38,04	49,17	4,37	43,17	53,97	40,37	43,78	40,64
79,6	38,04	49,17	4,37	43,17	54,01	40,41	43,83	40,71
79,7	38,04	49,17	4,37	43,17	54,05	40,44	43,89	40,77
79,8	38,12	49,29	4,39	43,38	54,08	40,46	43,94	40,82
79,9	38,12	49,29	4,39	43,38	54,11	40,46	43,97	40,86
80	38,12	49,29	4,39	43,38	54,12	40,49	44,01	40,91
80,1	38,14	49,29	4,38	43,39	54,14	40,50	44,04	40,95
80,2	38,14	49,29	4,38	43,39	54,15	40,50	44,06	40,98
80,3	38,19	49,32	4,38	43,39	54,18	40,52	44,08	41,01
80,4	38,19	49,32	4,38	43,39	54,19	40,53	44,10	41,04
80,5	38,17	49,33	4,39	43,45	54,19	40,54	44,11	41,07
80,6	38,17	49,33	4,39	43,45	54,19	40,56	44,12	41,09
80,7	38,17	49,33	4,39	43,45	54,21	40,58	44,14	41,11
80,8	38,16	49,32	4,40	43,49	54,20	40,59	44,15	41,13
80,9	38,16	49,32	4,40	43,49	54,21	40,59	44,16	41,13
81	38,16	49,35	4,39	43,51	54,20	40,60	44,17	41,16
81,1	38,16	49,35	4,39	43,51	54,22	40,59	44,18	41,16
81,2	38,19	49,36	4,39	43,52	54,23	40,62	44,19	41,18
81,3	38,19	49,37	4,40	43,54	54,25	40,63	44,19	41,19
81,4	38,19	49,37	4,40	43,54	54,25	40,64	44,20	41,20
81,5	38,20	49,34	4,39	43,55	54,25	40,63	44,20	41,21
81,6	38,20	49,34	4,39	43,55	54,25	40,64	44,21	41,22
81,7	38,20	49,36	4,39	43,58	54,25	40,65	44,22	41,25
81,8	38,20	49,36	4,39	43,58	54,26	40,65	44,21	41,24
81,9	38,19	49,37	4,40	43,59	54,26	40,68	44,23	41,26
82	38,20	49,35	4,40	43,59	54,26	40,66	44,22	41,26
82,1	38,20	49,35	4,40	43,59	54,26	40,67	44,22	41,27
82,2	38,22	49,37	4,41	43,58	54,28	40,69	44,23	41,27
82,3	38,22	49,37	4,41	43,58	54,28	40,68	44,24	41,27
82,4	38,23	49,37	4,39	43,56	54,27	40,68	44,24	41,29
82,5	38,23	49,37	4,39	43,56	54,27	40,66	44,24	41,29
82,6	38,23	49,37	4,39	43,56	54,27	40,67	44,24	41,30
82,7	38,22	49,36	4,41	43,59	54,27	40,65	44,24	41,31
82,8	38,22	49,36	4,41	43,59	54,27	40,69	44,23	41,32
82,9	38,21	49,37	4,39	43,63	54,29	40,68	44,24	41,32
83	38,21	49,37	4,39	43,63	54,30	40,69	44,25	41,32
83,1	38,22	49,37	4,40	43,65	54,32	40,72	44,26	41,34
83,2	38,22	49,37	4,40	43,65	54,33	40,69	44,26	41,35
83,3	38,22	49,37	4,40	43,65	54,35	40,73	44,26	41,36
83,4	38,20	49,38	4,41	43,64	54,35	40,73	44,26	41,36
83,5	38,20	49,38	4,41	43,64	54,33	40,73	44,27	41,37
83,6	38,20	49,40	4,41	43,65	54,36	40,73	44,28	41,38
83,7	38,20	49,40	4,41	43,65	54,37	40,73	44,27	41,38
83,8	38,20	49,40	4,41	43,65	54,35	40,74	44,27	41,38
83,9	38,20	49,40	4,41	43,65	54,35	40,72	44,27	41,39
84	38,22	49,39	4,41	43,69	54,36	40,75	44,27	41,39
84,1	38,22	49,39	4,41	43,69	54,36	40,75	44,27	41,38
84,2	38,22	49,39	4,41	43,69	54,36	40,76	44,27	41,39
84,3	38,22	49,41	4,41	43,71	54,36	40,75	44,27	41,39
84,4	38,22	49,41	4,41	43,71	57,72	44,08	47,61	44,73
84,5	41,55	52,76	7,74	47,02	57,72	44,06	47,60	44,73
84,6	41,55	52,76	7,74	47,02	57,65	43,09	46,19	42,86
84,7	41,55	52,76	7,74	47,02	57,92	43,42	46,70	43,28
84,8	40,50	51,89	4,75	46,04	58,06	43,56	47,02	43,58
84,9	40,50	51,89	4,75	46,04	58,15	43,66	47,23	43,80
85	40,55	52,02	4,76	46,20	58,24	43,76	47,39	43,98
85,1	40,55	52,02	4,76	46,20	58,29	43,80	47,51	44,13
85,2	40,59	52,07	4,77	46,34	58,32	43,85	47,60	44,23
85,3	40,59	52,07	4,77	46,34	58,36	43,90	47,67	44,32
85,4	40,61	52,09	4,78	46,38	58,40	43,91	47,74	44,41
85,5	40,61	52,09	4,78	46,38	58,43	43,93	47,80	44,47
85,6	40,61	52,09	4,78	46,38	58,45	43,97	47,84	44,53
85,7	40,62	52,13	4,79	46,50	58,48	43,98	47,87	44,58
85,8	40,62	52,13	4,79	46,50	58,49	43,99	47,90	44,62
85,9	40,62	52,13	4,79	46,50	58,49	43,98	47,92	44,65
86	40,62	52,13	4,79	46,50	58,50	44,00	47,94	44,68
86,1	40,64	52,12	4,80	46,53	58,51	44,03	47,96	44,70
86,2	40,68	52,14	4,79	46,56	58,52	44,01	47,97	44,74
86,3	40,68	52,14	4,79	46,56	58,55	44,03	47,99	44,77
86,4	40,70	52,15	4,79	46,57	58,55	44,04	48,01	44,79
86,5	40,70	52,15	4,79	46,57	58,55	44,03	48,03	44,81
86,6	40,69	52,15	4,80	46,57	58,55	44,02	48,03	44,81
86,7	40,69	52,15	4,80	46,57	58,56	44,02	48,03	44,82
86,8	40,71	52,14	4,80	46,60	58,56	44,04	48,04	44,84
86,9	40,72	52,14	4,79	46,63	58,58	44,03	48,05	44,86
87	40,72	52,14	4,79	46,63	58,57	44,05	48,04	44,87
87,1	40,72	52,14	4,79	46,63	58,57	44,04	48,06	44,88
87,2	40,72	52,14	4,79	46,63	58,57	44,05	48,06	44,89
87,3	40,71	52,15	4,80	46,65	58,57	44,06	48,07	44,89
87,4	40,71	52,17	4,79	46,66	58,58	44,06	48,07	44,90
87,5	40,70	52,18	4,79	46,68	58,59	44,07	48,07	44,90
87,6	40,70	52,18	4,79	46,68	58,58	44,06	48,08	44,91
87,7	40,69	52,18	4,79	46,67	58,58	44,04	48,08	44,92
87,8	40,69	52,18	4,79	46,67	58,56	44,06	48,08	44,93
87,9	40,69	52,18	4,79	46,67	58,58	44,06	48,08	44,93
88	40,69	52,19	4,79	46,68	58,60	44,07	48,09	44,95
88,1	40,72	52,18	4,79	46,69	58,59	44,06	48,09	44,95
88,2	40,72	52,18	4,79	46,69	58,60	44,07	48,09	44,94
88,3	40,71	52,19	4,79	46,70	58,61	44,07	48,09	44,95
88,4	40,71	52,19	4,79	46,70	58,61	44,05	48,09	44,94
88,5	40,72	52,16	4,78	46,71	58,60	44,05	48,09	44,96
88,6	40,72	52,16	4,78	46,71	58,60	44,05	48,08	44,96
88,7	40,72	52,16	4,78	46,71	58,60	44,03	48,09	44,96
88,8	40,70	52,16	4,79	46,72	58,58	44,03	48,08	44,96
88,9	40,70	52,16	4,79	46,72	58,58	44,04	48,08	44,97
89	40,70	52,16	4,79	46,70	58,58	44,03	48,08	44,98
89,1	40,70	52,16	4,79	46,70	58,58	44,05	48,08	44,98
89,2	40,70	52,16	4,78	46,69	58,59	44,07	48,08	44,99
89,3	40,70	52,16	4,78	46,69	58,60	44,07	48,08	44,99
89,4	40,70	52,18	4,78	46,72	58,59	44,05	48,08	44,99
89,5	40,72	52,17	4,79	46,73	58,60	44,05	48,08	44,99
89,6	40,72	52,17	4,79	46,73	58,59	44,06	48,09	44,99
89,7	40,69	52,14	4,78	46,74	58,58	44,08	48,09	44,98
89,8	40,69	52,14	4,78	46,74	58,56	44,07	48,09	44,99
89,9	40,68	52,17	4,79	46,74	58,58	44,09	48,08	45,00
90	40,68	52,17	4,79	46,74	58,58	44,09	48,09	45,00
90,1	40,69	52,17	4,80	46,74	58,57	44,09	48,08	45,00
90,2	40,66	52,18	4,79	46,76	58,58	44,08	48,09	45,00
90,3	40,66	52,18	4,79	46,76	58,59	44,08	48,09	45,00
90,4	40,66	52,18	4,79	46,76	58,60	44,07	48,08	45,00
90,5	40,66	52,18	4,79	46,76	58,64	44,09	48,11	45,02
90,6	40,66	52,18	4,79	46,76	58,62	44,10	48,10	45,02
90,7	40,66	52,18	4,79	46,76	58,62	44,11	48,11	45,02
90,8	40,66	52,18	4,79	46,76	58,61	44,10	48,11	45,02
90,9	40,66	52,18	4,79	46,76	58,61	44,11	48,11	45,02
91	40,66	52,18	4,79	46,76	58,63	44,10	48,11	45,01
91,1	40,68	52,18	4,79	46,74	58,65	44,11	48,11	45,02
91,2	40,68	52,18	4,79	46,74	58,66	44,11	48,12	45,02
