# Supplementary material for: Graphene active sensor arrays for long-term and wireless mapping of wide frequency band epicortical brain activity
Source: Nat Commun. 2021 Jan 11;12:211. doi: 10.1038/s41467-020-20546-w (PMC7801381; doi:10.1038/s41467-020-20546-w)
Supplement: Supplementary file 4 — Source Data [file 41467_2020_20546_MOESM4_ESM.zip › Source Data/Source Data & plotting scripts/Fig3/IV-charact/IV-Day26/20190825_102924 Current vs Vgs]

Vgs [V]	Result A5 [µA]	Result A7 [µA]	Result A29 [µA]	Result A31 [µA]	Result B5 [µA]	Result B7 [µA]	Result B29 [µA]	Result B31 [µA]
-0,2	45,32	47,45	5,78	46,21	64,39	53,37	55,19	53,41
-0,16	42,79	43,95	5,29	43,22	60,59	50,60	52,24	50,75
-0,12	39,36	39,33	4,74	38,84	55,17	46,60	47,92	46,81
-0,08	35,27	33,77	4,06	33,40	48,22	41,40	42,33	41,75
-0,04	30,74	28,26	3,36	27,52	40,15	35,45	35,83	35,94
0	25,48	23,56	2,70	21,63	31,36	29,10	28,73	29,46
0,04	19,86	20,40	2,21	17,68	23,73	22,56	21,92	22,69
0,08	16,56	20,70	2,01	17,76	20,77	17,00	17,74	17,90
0,12	18,13	25,65	2,15	21,11	23,03	16,52	18,71	17,85
0,16	22,67	32,08	2,51	26,01	29,34	21,02	23,40	21,58
0,2	27,54	37,70	3,02	31,19	36,73	26,70	29,17	26,85
0,24	31,80	42,34	3,51	35,94	43,53	32,10	34,82	32,28
0,28	35,31	46,20	3,99	40,12	49,39	36,76	39,87	37,18
0,32	38,22	49,41	4,41	43,71	54,36	40,75	44,27	41,39
0,36	40,67	52,15	4,79	46,73	58,57	44,09	48,08	45,00
