# Supplementary material for: Graphene active sensor arrays for long-term and wireless mapping of wide frequency band epicortical brain activity
Source: Nat Commun. 2021 Jan 11;12:211. doi: 10.1038/s41467-020-20546-w (PMC7801381; doi:10.1038/s41467-020-20546-w)
Supplement: Supplementary file 4 — Source Data [file 41467_2020_20546_MOESM4_ESM.zip › Source Data/Source Data & plotting scripts/Fig3/IV-charact/IV-Day26/20190826_121747 Current vs time]

Time [s]	Result A5 [�A]	Result A7 [�A]	Result A29 [�A]	Result A31 [�A]	Result B5 [�A]	Result B7 [�A]	Result B29 [�A]	Result B31 [�A]
0	0,00	0,00	0,00	0,00	0,00	0,00	0,00	0,00
0,1	40,87	37,12	5,42	44,50	0,00	0,00	0,00	0,00
0,2	40,87	37,12	5,42	44,50	55,70	48,51	53,19	53,87
0,3	40,87	37,12	5,42	44,50	56,43	49,17	53,90	54,58
0,4	40,87	37,12	5,42	44,50	56,49	49,21	53,95	54,63
0,5	41,71	37,92	5,81	45,42	56,51	49,22	53,97	54,63
0,6	41,75	37,98	5,82	45,49	56,54	49,25	54,00	54,68
0,7	41,75	37,98	5,82	45,49	56,58	49,27	54,03	54,71
0,8	41,83	38,04	5,83	45,57	56,62	49,31	54,08	54,74
0,9	41,83	38,04	5,83	45,57	56,66	49,34	54,11	54,77
1	41,85	38,07	5,84	45,60	56,69	49,37	54,14	54,81
1,1	41,85	38,07	5,84	45,60	56,72	49,40	54,16	54,83
1,2	41,89	38,14	5,83	45,68	56,75	49,42	54,19	54,86
1,3	41,98	38,23	5,85	45,81	56,78	49,44	54,21	54,88
1,4	41,98	38,23	5,85	45,81	56,82	49,46	54,24	54,92
1,5	42,01	38,26	5,84	45,83	56,85	49,49	54,26	54,94
1,6	42,01	38,26	5,84	45,83	56,89	49,52	54,30	54,97
1,7	42,03	38,31	5,87	45,89	56,92	49,55	54,33	54,99
1,8	42,03	38,31	5,87	45,89	56,95	49,57	54,34	55,02
1,9	42,07	38,35	5,85	45,94	56,98	49,59	54,36	55,04
2	42,10	38,38	5,86	45,97	57,01	49,62	54,39	55,06
2,1	42,10	38,38	5,86	45,97	57,04	49,63	54,41	55,08
2,2	42,13	38,43	5,89	46,04	57,07	49,66	54,44	55,11
2,3	42,13	38,43	5,89	46,04	57,10	49,68	54,46	55,14
2,4	42,17	38,47	5,85	46,08	57,12	49,70	54,49	55,15
2,5	42,17	38,47	5,85	46,08	57,15	49,72	54,52	55,18
2,6	42,20	38,50	5,87	46,13	57,17	49,74	54,53	55,20
2,7	42,21	38,54	5,89	46,16	57,21	49,76	54,56	55,23
2,8	42,21	38,54	5,89	46,16	57,22	49,77	54,56	55,24
2,9	42,24	38,58	5,90	46,22	57,27	49,81	54,61	55,27
3	42,24	38,58	5,90	46,22	57,30	49,84	54,63	55,29
3,1	42,28	38,62	5,91	46,26	57,32	49,86	54,65	55,31
3,2	42,28	38,62	5,91	46,26	57,33	49,86	54,66	55,31
3,3	42,28	38,62	5,91	46,26	57,36	49,89	54,67	55,34
3,4	42,30	38,63	5,90	46,28	57,38	49,90	54,70	55,35
3,5	42,30	38,63	5,90	46,28	57,39	49,91	54,70	55,37
3,6	42,35	38,70	5,91	46,36	57,41	49,93	54,72	55,39
3,7	42,35	38,70	5,91	46,36	57,44	49,94	54,74	55,41
3,8	42,38	38,72	5,91	46,38	57,47	49,96	54,76	55,43
3,9	42,38	38,72	5,91	46,38	57,49	49,98	54,78	55,45
4	42,38	38,72	5,91	46,38	57,49	49,99	54,78	55,45
4,1	42,44	38,78	5,90	46,47	57,51	50,01	54,80	55,47
4,2	42,44	38,78	5,90	46,47	57,54	50,04	54,84	55,50
4,3	42,44	38,78	5,90	46,47	57,55	50,04	54,84	55,51
4,4	42,44	38,78	5,90	46,47	57,57	50,05	54,84	55,51
4,5	42,45	38,82	5,90	46,51	57,59	50,07	54,87	55,53
4,6	42,45	38,82	5,90	46,51	57,62	50,10	54,89	55,56
4,7	42,49	38,88	5,93	46,58	57,63	50,12	54,91	55,58
4,8	42,49	38,88	5,93	46,58	57,66	50,15	54,94	55,61
4,9	42,49	38,88	5,93	46,58	57,67	50,15	54,95	55,62
5	42,52	38,90	5,93	46,60	57,70	50,17	54,96	55,64
5,1	42,52	38,90	5,93	46,60	57,71	50,18	54,97	55,65
5,2	42,54	38,93	5,92	46,65	57,72	50,18	54,97	55,66
5,3	42,54	38,93	5,92	46,65	57,74	50,19	54,99	55,66
5,4	42,58	38,98	5,92	46,69	57,75	50,20	55,00	55,68
5,5	42,58	38,98	5,92	46,69	57,78	50,22	55,03	55,69
5,6	42,58	38,98	5,92	46,69	57,79	50,24	55,04	55,71
5,7	45,94	42,33	9,26	50,07	61,14	53,57	58,38	59,06
5,8	45,94	42,33	9,26	50,07	61,15	53,59	58,40	59,07
5,9	45,94	42,33	9,26	50,07	61,18	53,61	58,42	59,09
6	45,94	42,33	9,26	50,07	56,07	49,33	54,21	55,19
6,1	45,94	42,33	9,25	50,08	54,71	48,10	52,97	54,06
6,2	40,47	36,66	5,71	44,47	54,50	47,86	52,67	53,75
6,3	40,47	36,66	5,71	44,47	54,35	47,71	52,47	53,54
6,4	40,13	36,28	5,52	44,00	54,25	47,61	52,34	53,39
6,5	40,13	36,28	5,52	44,00	54,18	47,56	52,23	53,28
6,6	40,01	36,14	5,52	43,80	54,11	47,49	52,15	53,18
6,7	39,90	36,02	5,48	43,63	54,06	47,46	52,09	53,11
6,8	39,90	36,02	5,48	43,63	54,03	47,44	52,03	53,05
6,9	39,90	36,02	5,48	43,63	53,99	47,42	52,00	52,99
7	39,90	36,02	5,48	43,63	53,96	47,39	51,95	52,95
7,1	39,87	36,00	5,49	43,57	53,93	47,37	51,92	52,91
7,2	39,87	36,00	5,49	43,57	53,91	47,35	51,90	52,88
7,3	39,85	35,95	5,50	43,52	53,88	47,34	51,87	52,85
7,4	39,83	35,94	5,49	43,48	53,88	47,35	51,86	52,83
7,5	39,83	35,94	5,49	43,48	53,88	47,37	51,85	52,82
7,6	39,83	35,94	5,49	43,47	53,86	47,36	51,84	52,81
7,7	39,83	35,94	5,49	43,47	53,85	47,35	51,82	52,78
7,8	39,83	35,92	5,49	43,45	53,83	47,33	51,79	52,75
7,9	39,83	35,92	5,49	43,45	53,81	47,32	51,78	52,74
8	39,82	35,91	5,49	43,44	53,79	47,29	51,75	52,72
8,1	39,80	35,88	5,48	43,41	53,79	47,29	51,76	52,72
8,2	39,80	35,88	5,48	43,41	53,78	47,28	51,74	52,70
8,3	39,75	35,85	5,45	43,38	53,77	47,26	51,74	52,70
8,4	39,75	35,85	5,45	43,38	53,77	47,25	51,73	52,69
8,5	39,75	35,85	5,45	43,38	53,76	47,23	51,72	52,68
8,6	39,75	35,85	5,45	43,38	53,76	47,22	51,72	52,69
8,7	39,76	35,84	5,46	43,37	53,76	47,20	51,70	52,67
8,8	39,74	35,84	5,45	43,35	53,75	47,20	51,70	52,66
8,9	39,74	35,84	5,45	43,35	53,74	47,19	51,70	52,66
9	39,75	35,83	5,45	43,36	53,75	47,19	51,69	52,65
9,1	39,75	35,83	5,45	43,36	53,75	47,19	51,70	52,65
9,2	39,75	35,83	5,44	43,35	53,74	47,18	51,70	52,65
9,3	39,75	35,83	5,44	43,35	53,74	47,18	51,69	52,64
9,4	39,74	35,82	5,43	43,34	53,73	47,17	51,68	52,64
9,5	39,74	35,82	5,44	43,34	53,73	47,17	51,68	52,64
9,6	39,74	35,82	5,44	43,34	53,73	47,17	51,68	52,64
9,7	39,74	35,82	5,44	43,34	53,73	47,17	51,68	52,64
9,8	39,74	35,82	5,44	43,34	53,73	47,17	51,68	52,63
9,9	39,76	35,82	5,44	43,34	53,73	47,16	51,68	52,63
10	39,76	35,82	5,44	43,34	53,74	47,17	51,67	52,64
10,1	39,75	35,82	5,44	43,33	53,73	47,16	51,67	52,63
10,2	39,75	35,82	5,45	43,34	53,73	47,16	51,66	52,62
10,3	39,75	35,82	5,45	43,34	53,73	47,15	51,67	52,62
10,4	39,75	35,84	5,44	43,34	53,74	47,16	51,67	52,63
10,5	39,75	35,84	5,44	43,34	53,74	47,16	51,68	52,64
10,6	39,75	35,84	5,43	43,36	53,75	47,17	51,68	52,64
10,7	39,75	35,84	5,43	43,36	53,75	47,17	51,69	52,64
10,8	39,75	35,83	5,46	43,36	53,74	47,17	51,68	52,64
10,9	39,76	35,82	5,44	43,36	53,75	47,17	51,69	52,64
11	39,76	35,82	5,44	43,36	53,74	47,16	51,68	52,63
11,1	39,76	35,83	5,46	43,36	53,74	47,16	51,69	52,64
11,2	39,76	35,83	5,46	43,36	53,74	47,17	51,69	52,63
11,3	39,76	35,83	5,48	43,37	53,75	47,18	51,70	52,64
11,4	39,76	35,83	5,48	43,37	53,75	47,18	51,70	52,64
11,5	39,77	35,83	5,47	43,36	53,76	47,17	51,69	52,65
11,6	39,75	35,83	5,45	43,36	57,09	50,50	55,03	55,98
11,7	39,75	35,83	5,45	43,36	57,10	50,51	55,03	55,98
11,8	39,75	35,83	5,45	43,36	57,10	50,51	55,03	55,98
11,9	39,75	35,83	5,45	43,36	53,75	47,69	52,25	53,42
12	43,09	39,15	8,80	46,71	50,29	44,68	49,23	50,63
12,1	43,09	39,15	8,80	46,71	50,01	44,37	48,85	50,24
12,2	43,09	39,15	8,80	46,71	49,80	44,19	48,59	49,97
12,3	36,92	32,85	5,00	40,01	49,63	44,04	48,39	49,74
12,4	36,92	32,85	5,00	40,01	49,52	43,94	48,25	49,60
12,5	36,92	32,85	5,00	40,01	49,43	43,86	48,14	49,47
12,6	36,92	32,85	5,00	40,01	49,35	43,79	48,07	49,37
12,7	36,77	32,67	4,97	39,75	49,29	43,74	47,99	49,29
12,8	36,77	32,67	4,97	39,75	49,24	43,69	47,93	49,23
12,9	36,77	32,67	4,97	39,75	49,19	43,64	47,87	49,17
13	36,61	32,50	4,94	39,49	49,15	43,60	47,83	49,11
13,1	36,61	32,50	4,94	39,49	49,11	43,58	47,78	49,06
13,2	36,61	32,50	4,94	39,49	49,07	43,55	47,75	49,02
13,3	36,61	32,50	4,94	39,49	49,04	43,51	47,71	48,98
13,4	36,57	32,45	4,93	39,42	49,00	43,49	47,68	48,94
13,5	36,53	32,40	4,93	39,36	48,98	43,47	47,66	48,92
13,6	36,53	32,40	4,93	39,36	48,95	43,44	47,64	48,89
13,7	36,53	32,40	4,93	39,36	48,93	43,42	47,60	48,86
13,8	36,53	32,40	4,93	39,36	48,91	43,39	47,59	48,83
13,9	36,49	32,37	4,93	39,29	48,89	43,37	47,56	48,82
14	36,49	32,37	4,93	39,29	48,87	43,36	47,55	48,79
14,1	36,49	32,37	4,93	39,29	48,84	43,34	47,52	48,77
14,2	36,44	32,30	4,91	39,20	48,82	43,33	47,50	48,75
14,3	36,44	32,30	4,91	39,20	48,81	43,31	47,48	48,73
14,4	36,44	32,29	4,90	39,19	48,80	43,30	47,48	48,73
14,5	36,44	32,29	4,90	39,19	48,78	43,28	47,45	48,71
14,6	36,40	32,25	4,90	39,16	48,75	43,27	47,43	48,69
14,7	36,40	32,25	4,90	39,16	48,73	43,25	47,41	48,67
14,8	36,37	32,21	4,88	39,12	48,71	43,23	47,39	48,65
14,9	36,37	32,21	4,87	39,11	48,70	43,23	47,37	48,63
15	36,37	32,21	4,87	39,11	48,67	43,21	47,35	48,62
15,1	36,33	32,18	4,86	39,06	48,67	43,21	47,35	48,61
15,2	36,33	32,18	4,86	39,06	48,67	43,20	47,34	48,61
15,3	36,33	32,18	4,86	39,06	48,65	43,20	47,33	48,59
15,4	36,33	32,18	4,86	39,06	48,65	43,19	47,32	48,59
15,5	36,33	32,16	4,86	39,05	48,65	43,19	47,32	48,58
15,6	36,33	32,17	4,87	39,05	48,64	43,18	47,31	48,56
15,7	36,33	32,17	4,87	39,05	48,62	43,16	47,30	48,55
15,8	36,31	32,15	4,85	39,02	48,62	43,15	47,29	48,54
15,9	36,31	32,15	4,85	39,02	48,61	43,15	47,29	48,55
16	36,31	32,13	4,87	39,01	48,59	43,14	47,27	48,53
16,1	36,31	32,13	4,87	39,01	48,57	43,14	47,26	48,52
16,2	36,29	32,12	4,86	38,98	48,57	43,13	47,25	48,51
16,3	36,29	32,11	4,85	38,97	48,57	43,12	47,25	48,50
16,4	36,29	32,11	4,85	38,97	48,56	43,11	47,24	48,50
16,5	36,28	32,11	4,86	38,97	48,55	43,10	47,23	48,49
16,6	36,28	32,11	4,86	38,97	48,55	43,10	47,22	48,48
16,7	36,27	32,08	4,86	38,95	48,53	43,09	47,21	48,47
16,8	36,27	32,08	4,86	38,95	48,52	43,08	47,20	48,46
16,9	36,27	32,08	4,86	38,95	48,52	43,07	47,19	48,46
17	36,26	32,07	4,88	38,92	48,51	43,07	47,18	48,45
17,1	36,26	32,07	4,88	38,92	48,50	43,06	47,18	48,44
17,2	36,23	32,05	4,86	38,90	48,48	43,05	47,17	48,43
17,3	36,23	32,05	4,86	38,90	48,48	43,05	47,17	48,43
17,4	36,23	32,05	4,86	38,90	48,46	43,04	47,15	48,42
17,5	36,23	32,05	4,86	38,90	48,46	43,03	47,15	48,41
17,6	36,22	32,04	4,87	38,89	48,49	43,05	47,17	48,43
17,7	39,55	35,37	8,19	42,22	51,83	46,39	50,51	51,77
17,8	39,55	35,37	8,19	42,22	51,82	46,38	50,51	51,76
17,9	39,54	35,37	8,19	42,20	44,75	40,39	44,51	46,27
18	39,54	35,37	8,19	42,20	44,31	39,92	43,93	45,70
18,1	33,34	29,14	4,40	35,35	44,04	39,67	43,58	45,32
18,2	33,34	29,14	4,40	35,35	43,85	39,50	43,33	45,06
18,3	33,16	28,94	4,34	35,03	43,71	39,38	43,17	44,87
18,4	33,12	28,89	4,37	34,93	43,59	39,29	43,05	44,72
18,5	33,12	28,89	4,37	34,93	43,48	39,20	42,92	44,59
18,6	33,01	28,78	4,33	34,73	43,38	39,12	42,83	44,49
18,7	33,01	28,78	4,33	34,73	43,29	39,06	42,75	44,40
18,8	32,93	28,70	4,34	34,60	43,24	39,03	42,70	44,34
18,9	32,93	28,70	4,34	34,60	43,18	38,97	42,63	44,26
19	32,93	28,70	4,34	34,60	43,14	38,93	42,58	44,21
19,1	32,91	28,67	4,31	34,55	43,09	38,89	42,53	44,16
19,2	32,91	28,67	4,31	34,55	43,04	38,85	42,48	44,11
19,3	32,81	28,57	4,28	34,39	43,01	38,82	42,45	44,08
19,4	32,81	28,57	4,28	34,39	42,97	38,76	42,38	44,02
19,5	32,79	28,55	4,27	34,36	42,94	38,76	42,36	43,99
19,6	32,79	28,55	4,27	34,36	42,89	38,74	42,32	43,96
19,7	32,79	28,55	4,27	34,36	42,85	38,72	42,30	43,93
19,8	32,71	28,47	4,26	34,22	42,83	38,71	42,28	43,91
19,9	32,71	28,47	4,26	34,22	42,82	38,69	42,26	43,89
20	32,69	28,43	4,27	34,19	42,79	38,67	42,24	43,87
20,1	32,69	28,43	4,27	34,19	42,75	38,63	42,20	43,83
20,2	32,69	28,43	4,28	34,16	42,74	38,62	42,18	43,81
20,3	32,68	28,40	4,27	34,13	42,71	38,59	42,17	43,79
20,4	32,68	28,40	4,27	34,13	42,69	38,56	42,14	43,77
20,5	32,62	28,36	4,25	34,07	42,65	38,53	42,11	43,74
20,6	32,62	28,36	4,25	34,07	42,64	38,52	42,10	43,72
20,7	32,61	28,35	4,25	34,07	42,63	38,52	42,09	43,72
20,8	32,61	28,35	4,25	34,07	42,60	38,48	42,06	43,69
20,9	32,58	28,33	4,24	34,02	42,58	38,46	42,04	43,67
21	32,56	28,30	4,24	33,99	42,57	38,43	42,02	43,66
21,1	32,56	28,30	4,24	33,99	42,55	38,42	42,01	43,65
21,2	32,53	28,29	4,23	33,95	42,53	38,40	41,99	43,62
21,3	32,53	28,29	4,23	33,95	42,51	38,39	41,99	43,60
21,4	32,51	28,27	4,23	33,93	42,49	38,37	41,96	43,59
21,5	32,51	28,27	4,23	33,93	42,47	38,36	41,94	43,57
21,6	32,49	28,24	4,23	33,90	42,45	38,34	41,93	43,56
21,7	32,48	28,23	4,22	33,88	42,44	38,33	41,92	43,54
21,8	32,48	28,23	4,22	33,88	42,42	38,31	41,89	43,52
21,9	32,48	28,23	4,22	33,88	42,40	38,29	41,87	43,50
22	32,48	28,23	4,22	33,88	42,38	38,27	41,86	43,48
22,1	32,44	28,19	4,21	33,81	42,37	38,27	41,85	43,48
22,2	32,44	28,19	4,21	33,81	42,36	38,26	41,84	43,47
22,3	32,44	28,19	4,21	33,79	42,35	38,25	41,83	43,46
22,4	32,44	28,19	4,21	33,79	42,34	38,24	41,82	43,45
22,5	32,44	28,19	4,21	33,79	42,33	38,23	41,81	43,44
22,6	32,42	28,18	4,20	33,79	42,32	38,22	41,80	43,43
22,7	32,42	28,18	4,20	33,79	42,29	38,20	41,78	43,42
22,8	32,40	28,15	4,18	33,76	42,28	38,18	41,77	43,41
22,9	32,40	28,15	4,18	33,76	42,27	38,17	41,75	43,39
23	32,38	28,14	4,19	33,73	42,25	38,16	41,74	43,38
23,1	32,38	28,12	4,19	33,72	42,24	38,15	41,72	43,36
23,2	32,38	28,12	4,19	33,72	42,22	38,14	41,72	43,35
23,3	32,36	28,12	4,19	33,68	42,21	38,13	41,70	43,35
23,4	32,36	28,12	4,19	33,68	42,21	38,13	41,70	43,34
23,5	32,36	28,12	4,19	33,68	45,54	41,46	45,02	46,65
23,6	32,36	28,12	4,19	33,68	45,52	41,44	45,01	46,64
23,7	35,68	31,43	7,51	37,00	45,52	41,43	45,01	46,64
23,8	35,67	31,42	7,54	36,98	38,21	35,29	38,78	41,00
23,9	35,67	31,42	7,54	36,98	37,74	34,79	38,14	40,36
24	29,29	25,24	3,71	29,72	37,40	34,48	37,71	39,90
24,1	29,29	25,24	3,71	29,72	37,16	34,29	37,43	39,59
24,2	29,29	25,24	3,71	29,72	36,96	34,13	37,21	39,35
24,3	29,29	25,24	3,71	29,72	36,81	34,01	37,06	39,17
24,4	29,06	25,04	3,67	29,31	36,69	33,90	36,93	39,02
24,5	29,06	25,04	3,67	29,31	36,59	33,81	36,83	38,91
24,6	29,06	25,04	3,67	29,31	36,50	33,75	36,73	38,82
24,7	28,96	24,94	3,64	29,15	36,43	33,69	36,65	38,74
24,8	28,96	24,94	3,64	29,15	36,35	33,62	36,58	38,67
24,9	28,85	24,85	3,64	28,96	36,29	33,57	36,52	38,61
25	28,85	24,85	3,64	28,96	36,23	33,52	36,47	38,55
25,1	28,85	24,85	3,64	28,96	36,18	33,47	36,41	38,49
25,2	28,79	24,78	3,62	28,86	36,13	33,44	36,36	38,43
25,3	28,79	24,78	3,62	28,86	36,10	33,40	36,32	38,39
25,4	28,75	24,74	3,60	28,78	36,05	33,36	36,28	38,34
25,5	28,75	24,74	3,60	28,78	36,00	33,33	36,23	38,30
25,6	28,72	24,71	3,60	28,74	35,95	33,29	36,19	38,26
25,7	28,66	24,67	3,61	28,66	35,91	33,26	36,15	38,22
25,8	28,66	24,67	3,61	28,66	35,87	33,23	36,11	38,18
25,9	28,63	24,64	3,60	28,59	35,83	33,21	36,09	38,16
26	28,63	24,64	3,60	28,59	35,80	33,19	36,06	38,13
26,1	28,56	24,59	3,61	28,50	35,77	33,15	36,03	38,09
26,2	28,56	24,59	3,61	28,50	35,75	33,12	36,00	38,06
26,3	28,52	24,54	3,57	28,45	35,72	33,10	35,96	38,03
26,4	28,50	24,54	3,57	28,42	35,67	33,07	35,93	37,99
26,5	28,50	24,54	3,57	28,42	35,64	33,05	35,91	37,97
26,6	28,45	24,51	3,57	28,37	35,62	33,02	35,88	37,94
26,7	28,45	24,51	3,57	28,37	35,60	33,01	35,85	37,92
26,8	28,43	24,48	3,56	28,32	35,57	32,98	35,83	37,89
26,9	28,43	24,48	3,56	28,32	35,55	32,97	35,81	37,87
27	28,42	24,47	3,55	28,28	35,53	32,94	35,79	37,85
27,1	28,40	24,45	3,55	28,26	35,50	32,93	35,77	37,84
27,2	28,40	24,45	3,55	28,26	35,47	32,91	35,74	37,81
27,3	28,37	24,43	3,53	28,22	35,45	32,89	35,72	37,79
27,4	28,37	24,43	3,53	28,22	35,42	32,87	35,69	37,77
27,5	28,34	24,41	3,52	28,18	35,40	32,85	35,68	37,75
27,6	28,34	24,41	3,52	28,18	35,37	32,82	35,65	37,73
27,7	28,34	24,40	3,53	28,17	35,36	32,82	35,64	37,72
27,8	28,31	24,38	3,53	28,13	35,34	32,81	35,62	37,70
27,9	28,31	24,38	3,53	28,13	35,32	32,79	35,60	37,68
28	28,31	24,37	3,53	28,11	35,30	32,79	35,59	37,66
28,1	28,31	24,37	3,53	28,11	35,30	32,77	35,58	37,65
28,2	28,31	24,36	3,53	28,08	35,29	32,76	35,57	37,64
28,3	28,31	24,36	3,53	28,08	35,27	32,74	35,55	37,63
28,4	28,29	24,34	3,54	28,07	35,25	32,73	35,53	37,60
28,5	28,29	24,34	3,54	28,07	35,24	32,71	35,51	37,59
28,6	28,29	24,34	3,54	28,07	35,20	32,70	35,50	37,57
28,7	28,22	24,31	3,51	28,00	35,18	32,67	35,47	37,55
28,8	28,22	24,31	3,51	28,00	35,15	32,65	35,45	37,53
28,9	28,22	24,31	3,51	28,00	35,12	32,63	35,42	37,51
29	28,22	24,31	3,51	28,00	35,11	32,62	35,41	37,49
29,1	28,20	24,28	3,53	27,95	35,09	32,60	35,40	37,48
29,2	28,17	24,27	3,51	27,92	35,07	32,59	35,38	37,46
29,3	28,17	24,27	3,51	27,92	35,07	32,59	35,37	37,45
29,4	28,18	24,27	3,52	27,91	38,39	35,93	38,70	40,77
29,5	28,18	24,27	3,52	27,91	38,36	35,91	38,67	40,75
29,6	31,48	27,58	6,86	31,21	38,35	35,90	38,66	40,74
29,7	31,48	27,58	6,86	31,21	32,03	30,71	33,27	35,82
29,8	31,48	27,58	6,86	31,21	30,31	29,19	31,52	34,14
29,9	24,96	21,89	3,07	23,99	29,94	28,88	31,05	33,60
30	24,96	21,89	3,07	23,99	29,67	28,67	30,73	33,24
30,1	24,96	21,89	3,07	23,99	29,48	28,51	30,51	32,99
30,2	24,96	21,89	3,07	23,99	29,33	28,39	30,35	32,79
30,3	24,51	21,60	2,98	23,31	29,19	28,28	30,21	32,63
30,4	24,51	21,60	2,98	23,31	29,08	28,19	30,09	32,50
30,5	24,51	21,60	2,98	23,31	28,98	28,11	30,00	32,39
30,6	24,46	21,56	3,00	23,23	28,90	28,05	29,91	32,30
30,7	24,46	21,56	3,00	23,23	28,83	27,99	29,84	32,22
30,8	24,30	21,47	2,96	23,00	28,76	27,93	29,77	32,15
30,9	24,30	21,47	2,96	23,00	28,70	27,88	29,71	32,07
31	24,23	21,42	2,95	22,91	28,63	27,84	29,65	32,01
31,1	24,21	21,41	2,95	22,86	28,58	27,79	29,60	31,96
31,2	24,21	21,41	2,95	22,86	28,52	27,73	29,54	31,89
31,3	24,21	21,41	2,95	22,86	28,48	27,69	29,49	31,84
31,4	24,21	21,41	2,95	22,86	28,43	27,66	29,44	31,80
31,5	24,11	21,35	2,94	22,72	28,40	27,63	29,41	31,76
31,6	24,11	21,35	2,94	22,72	28,35	27,59	29,37	31,71
31,7	24,11	21,35	2,94	22,72	28,31	27,56	29,33	31,68
31,8	24,08	21,32	2,93	22,68	28,28	27,53	29,30	31,64
31,9	24,08	21,32	2,93	22,68	28,26	27,52	29,27	31,62
32	24,03	21,29	2,91	22,62	28,23	27,50	29,24	31,58
32,1	24,03	21,29	2,91	22,62	28,19	27,49	29,20	31,54
32,2	24,00	21,28	2,92	22,57	28,15	27,46	29,18	31,50
32,3	24,00	21,28	2,92	22,57	28,11	27,44	29,14	31,47
32,4	23,96	21,25	2,92	22,53	28,08	27,43	29,11	31,44
32,5	23,88	21,21	2,89	22,44	28,06	27,41	29,08	31,41
32,6	23,88	21,21	2,89	22,44	28,03	27,40	29,07	31,40
32,7	23,88	21,20	2,89	22,42	28,02	27,38	29,05	31,39
32,8	23,88	21,20	2,89	22,42	27,99	27,35	29,03	31,35
32,9	23,88	21,20	2,89	22,42	27,96	27,31	28,99	31,32
33	23,88	21,20	2,89	22,42	27,93	27,29	28,97	31,29
33,1	23,84	21,18	2,90	22,39	27,90	27,26	28,94	31,27
33,2	23,83	21,16	2,91	22,34	27,86	27,23	28,91	31,24
33,3	23,83	21,16	2,91	22,34	27,84	27,20	28,89	31,21
33,4	23,78	21,14	2,88	22,29	27,81	27,18	28,86	31,19
33,5	23,78	21,14	2,88	22,29	27,79	27,16	28,84	31,17
33,6	23,78	21,13	2,88	22,28	27,76	27,14	28,82	31,14
33,7	23,78	21,13	2,88	22,28	27,75	27,12	28,80	31,12
33,8	23,75	21,12	2,87	22,25	27,72	27,10	28,78	31,11
33,9	23,72	21,10	2,85	22,21	27,70	27,09	28,76	31,08
34	23,72	21,10	2,85	22,21	27,68	27,07	28,74	31,05
34,1	23,68	21,08	2,87	22,17	27,66	27,05	28,73	31,04
34,2	23,68	21,08	2,87	22,17	27,65	27,04	28,71	31,03
34,3	23,66	21,08	2,87	22,16	27,63	27,03	28,70	31,02
34,4	23,66	21,08	2,87	22,16	27,63	27,01	28,68	31,00
34,5	23,66	21,05	2,86	22,15	27,62	27,01	28,68	30,99
34,6	23,67	21,05	2,85	22,13	27,61	27,00	28,67	30,98
34,7	23,67	21,05	2,85	22,13	27,59	27,00	28,66	30,97
34,8	23,64	21,05	2,85	22,11	27,57	26,98	28,64	30,96
34,9	23,64	21,05	2,85	22,11	27,56	26,98	28,63	30,94
35	23,63	21,04	2,86	22,09	27,55	26,98	28,62	30,94
35,1	23,63	21,04	2,86	22,09	27,54	26,95	28,60	30,92
35,2	23,62	21,04	2,86	22,08	27,53	26,95	28,59	30,91
35,3	26,93	24,37	6,17	25,38	30,85	30,28	31,92	34,23
35,4	26,93	24,37	6,17	25,38	30,84	30,25	31,90	34,22
35,5	26,92	24,36	6,18	25,37	30,83	30,25	31,90	34,21
35,6	26,92	24,36	6,18	25,37	26,52	26,60	28,12	30,61
35,7	26,92	24,36	6,18	25,37	23,15	23,59	24,85	27,38
35,8	26,92	24,36	6,18	25,37	22,84	23,25	24,36	26,78
35,9	26,92	24,36	6,18	25,37	22,60	23,02	24,03	26,36
36	26,92	24,36	6,18	25,37	22,46	22,87	23,84	26,13
36,1	26,92	24,36	6,18	25,37	22,31	22,72	23,65	25,90
36,2	26,92	24,36	6,18	25,37	22,22	22,63	23,53	25,75
36,3	26,92	24,36	6,18	25,37	22,13	22,53	23,42	25,61
36,4	26,92	24,36	6,18	25,37	22,06	22,46	23,33	25,51
36,5	26,92	24,36	6,18	25,37	21,99	22,38	23,25	25,41
36,6	19,60	18,97	2,39	18,44	21,92	22,31	23,17	25,31
36,7	19,60	18,97	2,39	18,44	21,85	22,24	23,09	25,22
36,8	19,60	18,97	2,39	18,44	21,81	22,19	23,04	25,15
36,9	19,45	18,90	2,37	18,31	21,76	22,14	22,98	25,09
37	19,45	18,90	2,37	18,31	21,72	22,10	22,93	25,03
37,1	19,42	18,89	2,38	18,28	21,69	22,06	22,89	24,99
37,2	19,42	18,89	2,38	18,28	21,66	22,03	22,86	24,94
37,3	19,42	18,89	2,38	18,28	21,64	22,00	22,83	24,91
37,4	19,30	18,83	2,38	18,19	21,60	21,97	22,79	24,87
37,5	19,30	18,83	2,38	18,19	21,57	21,93	22,76	24,83
37,6	19,30	18,83	2,38	18,19	21,55	21,91	22,72	24,78
37,7	19,30	18,83	2,38	18,19	21,52	21,87	22,68	24,75
37,8	19,25	18,81	2,37	18,16	21,50	21,85	22,67	24,72
37,9	19,22	18,78	2,36	18,12	21,47	21,82	22,64	24,69
38	19,22	18,78	2,36	18,12	21,45	21,80	22,61	24,67
38,1	19,17	18,75	2,34	18,08	21,43	21,78	22,58	24,63
38,2	19,17	18,75	2,34	18,08	21,41	21,75	22,56	24,60
38,3	19,17	18,75	2,34	18,08	21,40	21,74	22,54	24,57
38,4	19,17	18,75	2,34	18,08	21,37	21,71	22,52	24,54
38,5	19,14	18,74	2,35	18,06	21,36	21,69	22,50	24,52
38,6	19,14	18,74	2,35	18,06	21,34	21,67	22,48	24,50
38,7	19,14	18,74	2,35	18,06	21,32	21,65	22,45	24,47
38,8	19,11	18,74	2,33	18,04	21,29	21,62	22,42	24,44
38,9	19,11	18,74	2,33	18,04	21,28	21,60	22,41	24,42
39	19,06	18,72	2,32	18,01	21,26	21,59	22,40	24,40
39,1	19,06	18,72	2,32	18,01	21,24	21,57	22,37	24,38
39,2	19,04	18,70	2,33	17,99	21,23	21,56	22,35	24,36
39,3	19,01	18,69	2,33	17,98	21,20	21,54	22,33	24,33
39,4	19,01	18,69	2,33	17,98	21,19	21,51	22,31	24,31
39,5	18,98	18,67	2,32	17,96	21,17	21,50	22,29	24,29
39,6	18,98	18,67	2,32	17,96	21,16	21,49	22,28	24,27
39,7	18,96	18,67	2,33	17,94	21,15	21,47	22,26	24,26
39,8	18,96	18,67	2,33	17,94	21,15	21,46	22,25	24,24
39,9	18,95	18,67	2,33	17,93	21,13	21,44	22,24	24,23
40	18,94	18,66	2,33	17,92	21,12	21,43	22,23	24,21
40,1	18,94	18,66	2,33	17,92	21,11	21,42	22,22	24,20
40,2	18,93	18,65	2,34	17,92	21,10	21,40	22,20	24,19
40,3	18,93	18,65	2,34	17,92	21,08	21,39	22,18	24,17
40,4	18,91	18,64	2,33	17,90	21,07	21,37	22,16	24,15
40,5	18,91	18,64	2,33	17,90	21,05	21,35	22,15	24,13
40,6	18,89	18,64	2,31	17,89	21,04	21,33	22,14	24,11
40,7	18,84	18,62	2,33	17,86	21,02	21,32	22,11	24,09
40,8	18,84	18,62	2,33	17,86	21,01	21,30	22,09	24,07
40,9	18,83	18,62	2,33	17,85	21,00	21,28	22,08	24,05
41	18,83	18,62	2,33	17,85	20,99	21,28	22,07	24,05
41,1	18,83	18,62	2,33	17,85	20,99	21,28	22,07	24,04
41,2	18,83	18,62	2,33	17,85	20,98	21,27	22,06	24,02
41,3	18,81	18,61	2,32	17,84	20,97	21,27	22,05	24,01
41,4	18,81	18,61	2,32	17,84	20,96	21,28	22,04	24,01
41,5	18,81	18,61	2,32	17,84	20,96	21,28	22,04	24,00
41,6	18,80	18,60	2,32	17,83	24,28	24,62	25,36	27,32
41,7	18,80	18,60	2,32	17,83	24,27	24,61	25,35	27,32
41,8	22,13	21,93	5,65	21,16	19,99	19,75	20,80	22,71
41,9	22,13	21,93	5,65	21,16	18,73	18,01	19,09	20,84
42	22,13	21,93	5,66	21,15	18,65	17,73	18,77	20,38
42,1	16,13	18,01	2,09	17,17	18,59	17,56	18,60	20,12
42,2	16,13	18,01	2,09	17,17	18,55	17,42	18,47	19,92
42,3	16,06	18,03	2,09	17,16	18,52	17,31	18,38	19,77
42,4	16,06	18,03	2,09	17,16	18,50	17,23	18,31	19,66
42,5	15,92	18,09	2,06	17,17	18,49	17,16	18,25	19,58
42,6	15,92	18,09	2,06	17,17	18,48	17,10	18,21	19,51
42,7	15,88	18,12	2,06	17,19	18,47	17,06	18,17	19,45
42,8	15,85	18,13	2,07	17,20	18,47	17,01	18,14	19,40
42,9	15,85	18,13	2,07	17,20	18,45	16,96	18,10	19,35
43	15,83	18,16	2,05	17,21	18,44	16,92	18,07	19,30
43,1	15,83	18,16	2,05	17,21	18,44	16,88	18,04	19,26
43,2	15,80	18,18	2,06	17,22	18,44	16,85	18,02	19,22
43,3	15,80	18,18	2,06	17,22	18,43	16,83	18,00	19,19
43,4	15,79	18,19	2,06	17,23	18,43	16,80	17,98	19,17
43,5	15,77	18,20	2,05	17,23	18,43	16,78	17,97	19,14
43,6	15,77	18,20	2,05	17,23	18,43	16,76	17,95	19,12
43,7	15,76	18,20	2,05	17,23	18,42	16,73	17,94	19,10
43,8	15,76	18,20	2,05	17,23	18,42	16,72	17,93	19,08
43,9	15,73	18,22	2,04	17,24	18,42	16,69	17,90	19,05
44	15,71	18,23	2,01	17,25	18,41	16,66	17,89	19,02
44,1	15,71	18,23	2,01	17,25	18,41	16,63	17,87	19,00
44,2	15,70	18,25	2,04	17,25	18,40	16,61	17,85	18,97
44,3	15,70	18,25	2,04	17,25	18,40	16,60	17,84	18,95
44,4	15,70	18,25	2,04	17,25	18,39	16,58	17,82	18,92
44,5	15,70	18,25	2,04	17,25	18,39	16,56	17,81	18,91
44,6	15,68	18,27	2,03	17,27	18,39	16,54	17,79	18,88
44,7	15,66	18,29	2,03	17,27	18,38	16,53	17,78	18,87
44,8	15,66	18,29	2,03	17,27	18,38	16,52	17,77	18,85
44,9	15,66	18,29	2,03	17,27	18,38	16,51	17,76	18,83
45	15,66	18,29	2,03	17,27	18,38	16,50	17,75	18,82
45,1	15,64	18,30	2,03	17,29	18,38	16,49	17,74	18,80
45,2	15,64	18,30	2,03	17,29	18,37	16,47	17,73	18,79
45,3	15,63	18,32	2,03	17,30	18,37	16,46	17,72	18,78
45,4	15,62	18,35	2,03	17,32	18,37	16,44	17,72	18,76
45,5	15,62	18,35	2,03	17,32	18,37	16,42	17,71	18,75
45,6	15,62	18,35	2,03	17,32	18,38	16,41	17,70	18,73
45,7	15,62	18,35	2,03	17,32	18,38	16,40	17,69	18,73
45,8	15,62	18,35	2,03	17,32	18,38	16,39	17,68	18,71
45,9	15,62	18,35	2,03	17,32	18,38	16,38	17,68	18,70
46	15,62	18,37	2,03	17,34	18,38	16,37	17,67	18,68
46,1	15,60	18,39	2,03	17,35	18,38	16,36	17,66	18,67
46,2	15,60	18,39	2,03	17,35	18,38	16,34	17,65	18,66
46,3	15,60	18,39	2,03	17,35	18,38	16,33	17,64	18,65
46,4	15,60	18,39	2,03	17,35	18,37	16,32	17,64	18,64
46,5	15,59	18,41	2,03	17,36	18,38	16,30	17,63	18,62
46,6	15,59	18,41	2,03	17,36	18,38	16,29	17,62	18,61
46,7	15,58	18,42	2,02	17,36	18,38	16,28	17,62	18,60
46,8	15,58	18,44	2,02	17,38	18,38	16,26	17,61	18,59
46,9	15,58	18,44	2,02	17,38	18,38	16,25	17,61	18,59
47	15,57	18,44	2,02	17,38	18,38	16,25	17,61	18,58
47,1	15,57	18,44	2,02	17,38	18,38	16,23	17,60	18,57
47,2	15,56	18,46	2,02	17,39	18,38	16,23	17,59	18,57
47,3	15,56	18,46	2,02	17,39	18,38	16,22	17,59	18,56
47,4	15,56	18,46	2,02	17,39	18,38	16,21	17,58	18,55
47,5	18,89	21,81	5,36	20,73	21,72	19,54	20,91	21,88
47,6	18,89	21,81	5,36	20,73	21,72	19,52	20,91	21,87
47,7	18,89	21,81	5,36	20,73	20,66	17,52	19,21	19,95
47,8	18,89	21,81	5,36	20,73	19,73	15,17	17,27	17,58
47,9	16,14	21,13	2,06	19,08	19,97	15,20	17,36	17,50
48	16,14	21,13	2,06	19,08	20,12	15,22	17,43	17,47
48,1	16,14	21,13	2,06	19,08	20,23	15,25	17,49	17,46
48,2	16,27	21,38	2,05	19,25	20,33	15,27	17,54	17,46
48,3	16,27	21,38	2,05	19,25	20,40	15,29	17,58	17,46
48,4	16,43	21,70	2,05	19,48	20,48	15,32	17,62	17,47
48,5	16,43	21,70	2,05	19,48	20,55	15,34	17,65	17,48
48,6	16,43	21,70	2,05	19,48	20,62	15,36	17,69	17,50
48,7	16,43	21,70	2,05	19,48	20,66	15,37	17,71	17,49
48,8	16,46	21,77	2,05	19,53	20,70	15,38	17,73	17,49
48,9	16,52	21,88	2,05	19,62	20,72	15,38	17,74	17,49
49	16,52	21,88	2,05	19,62	20,75	15,39	17,75	17,49
49,1	16,54	21,90	2,05	19,64	20,75	15,40	17,77	17,50
49,2	16,54	21,90	2,05	19,64	20,77	15,40	17,77	17,50
49,3	16,54	21,90	2,05	19,64	20,80	15,41	17,79	17,50
49,4	16,54	21,90	2,05	19,64	20,82	15,42	17,80	17,51
49,5	16,56	21,96	2,05	19,68	20,86	15,43	17,81	17,51
49,6	16,60	22,03	2,05	19,73	20,88	15,44	17,82	17,51
49,7	16,60	22,03	2,05	19,73	20,90	15,44	17,83	17,52
49,8	16,62	22,07	2,04	19,77	20,93	15,45	17,84	17,52
49,9	16,62	22,07	2,04	19,77	20,95	15,46	17,85	17,52
50	16,64	22,10	2,05	19,79	20,97	15,46	17,86	17,53
50,1	16,69	22,18	2,06	19,87	20,98	15,47	17,88	17,53
50,2	16,69	22,18	2,06	19,87	21,02	15,48	17,89	17,54
50,3	16,69	22,18	2,06	19,87	21,04	15,49	17,90	17,54
50,4	16,69	22,18	2,06	19,87	21,06	15,50	17,91	17,55
50,5	16,70	22,20	2,06	19,87	21,08	15,51	17,92	17,55
50,6	16,70	22,20	2,06	19,87	21,09	15,51	17,93	17,56
50,7	16,74	22,27	2,06	19,92	21,10	15,52	17,93	17,56
50,8	16,74	22,28	2,07	19,94	21,11	15,52	17,94	17,56
50,9	16,74	22,28	2,07	19,94	21,13	15,53	17,95	17,57
51	16,75	22,31	2,06	19,96	21,15	15,53	17,95	17,57
51,1	16,75	22,31	2,06	19,96	21,17	15,54	17,97	17,57
51,2	16,75	22,31	2,06	19,96	21,18	15,54	17,97	17,58
51,3	16,75	22,31	2,06	19,96	21,18	15,55	17,98	17,58
51,4	16,78	22,37	2,07	20,00	21,20	15,56	17,98	17,58
51,5	16,78	22,37	2,07	20,01	21,21	15,56	17,99	17,59
51,6	16,78	22,37	2,07	20,01	21,23	15,57	18,00	17,59
51,7	16,78	22,37	2,07	20,01	21,24	15,57	18,00	17,59
51,8	16,78	22,37	2,07	20,01	21,25	15,58	18,01	17,59
51,9	16,81	22,42	2,07	20,05	21,26	15,58	18,01	17,60
52	16,81	22,42	2,07	20,05	21,27	15,59	18,02	17,60
52,1	16,81	22,44	2,07	20,06	21,29	15,59	18,03	17,61
52,2	16,83	22,46	2,07	20,08	21,30	15,59	18,03	17,61
52,3	16,83	22,46	2,07	20,08	21,31	15,60	18,04	17,61
52,4	16,84	22,48	2,08	20,09	21,31	15,60	18,05	17,61
52,5	16,84	22,48	2,08	20,09	21,33	15,61	18,05	17,61
52,6	16,86	22,52	2,09	20,12	21,35	15,62	18,06	17,62
52,7	16,86	22,52	2,09	20,12	21,36	15,62	18,07	17,62
52,8	16,87	22,55	2,08	20,13	21,38	15,63	18,08	17,63
52,9	16,88	22,57	2,08	20,15	21,40	15,64	18,08	17,63
53	16,88	22,57	2,08	20,15	21,42	15,65	18,09	17,64
53,1	16,88	22,57	2,08	20,15	21,42	15,65	18,10	17,64
53,2	16,88	22,57	2,08	20,15	21,43	15,66	18,11	17,65
53,3	16,89	22,59	2,07	20,20	21,44	15,66	18,11	17,65
53,4	16,89	22,59	2,07	20,20	21,46	15,67	18,12	17,65
53,5	16,91	22,63	2,08	20,22	24,80	19,00	21,46	20,99
53,6	20,26	25,98	5,41	23,55	24,82	19,01	21,47	21,00
53,7	20,26	25,98	5,41	23,55	24,97	18,10	20,41	19,52
53,8	20,26	25,98	5,41	23,55	25,68	17,92	20,22	18,78
53,9	20,26	25,98	5,41	23,55	26,06	18,23	20,64	19,12
54	20,26	25,98	5,41	23,55	26,33	18,43	20,92	19,35
54,1	20,26	25,98	5,41	23,55	26,50	18,56	21,09	19,50
54,2	20,26	25,98	5,41	23,55	26,67	18,68	21,26	19,64
54,3	20,26	25,98	5,41	23,55	26,79	18,77	21,38	19,74
54,4	20,26	25,98	5,41	23,55	26,91	18,85	21,49	19,83
54,5	20,63	27,38	2,33	23,69	26,99	18,90	21,56	19,90
54,6	20,63	27,38	2,33	23,69	27,05	18,94	21,61	19,94
54,7	20,63	27,38	2,33	23,69	27,12	18,98	21,66	19,99
54,8	20,63	27,38	2,33	23,69	27,16	19,02	21,72	20,03
54,9	20,72	27,47	2,35	23,79	27,22	19,06	21,77	20,08
55	20,74	27,51	2,35	23,82	27,25	19,08	21,80	20,11
55,1	20,74	27,51	2,35	23,82	27,30	19,11	21,84	20,14
55,2	20,84	27,66	2,36	23,97	27,36	19,14	21,89	20,18
55,3	20,84	27,66	2,36	23,97	27,40	19,17	21,92	20,21
55,4	20,89	27,70	2,37	24,02	27,43	19,18	21,95	20,23
55,5	20,89	27,70	2,37	24,02	27,45	19,20	21,97	20,25
55,6	20,89	27,70	2,37	24,02	27,48	19,22	21,98	20,27
55,7	20,89	27,70	2,37	24,03	27,49	19,23	21,99	20,28
55,8	20,89	27,70	2,37	24,03	27,51	19,25	22,00	20,29
55,9	20,91	27,73	2,36	24,06	27,53	19,27	22,02	20,31
56	20,91	27,73	2,36	24,06	27,54	19,28	22,03	20,32
56,1	20,94	27,78	2,37	24,11	27,55	19,29	22,04	20,33
56,2	20,95	27,79	2,36	24,12	27,57	19,30	22,05	20,34
56,3	20,95	27,79	2,36	24,12	27,57	19,30	22,06	20,35
56,4	20,95	27,79	2,36	24,12	27,60	19,31	22,07	20,36
56,5	20,95	27,79	2,36	24,12	27,58	19,29	22,08	20,36
56,6	20,95	27,78	2,38	24,13	27,60	19,29	22,08	20,37
56,7	20,95	27,78	2,38	24,13	27,62	19,31	22,09	20,38
56,8	20,97	27,83	2,37	24,16	27,62	19,32	22,10	20,39
56,9	20,97	27,83	2,37	24,16	27,64	19,33	22,11	20,40
57	20,97	27,83	2,37	24,16	27,63	19,34	22,13	20,41
57,1	20,96	27,83	2,37	24,16	27,61	19,33	22,11	20,40
57,2	20,96	27,83	2,37	24,16	27,65	19,34	22,12	20,41
57,3	20,97	27,84	2,38	24,18	27,66	19,35	22,12	20,41
57,4	20,97	27,84	2,38	24,18	27,67	19,36	22,13	20,42
57,5	20,97	27,85	2,38	24,19	27,66	19,36	22,14	20,43
57,6	20,97	27,84	2,38	24,20	27,68	19,37	22,14	20,43
57,7	20,97	27,84	2,38	24,20	27,68	19,38	22,14	20,43
57,8	20,98	27,85	2,38	24,20	27,68	19,38	22,14	20,43
57,9	20,98	27,85	2,38	24,20	27,68	19,37	22,14	20,44
58	20,97	27,85	2,38	24,20	27,70	19,38	22,15	20,45
58,1	20,97	27,85	2,38	24,20	27,68	19,37	22,15	20,45
58,2	20,98	27,85	2,37	24,22	27,67	19,36	22,15	20,45
58,3	20,96	27,86	2,38	24,21	27,68	19,36	22,15	20,45
58,4	20,96	27,86	2,38	24,21	27,68	19,35	22,15	20,45
58,5	20,96	27,86	2,38	24,21	27,70	19,36	22,15	20,45
58,6	20,96	27,86	2,38	24,21	27,69	19,36	22,15	20,45
58,7	20,95	27,86	2,38	24,22	27,70	19,37	22,16	20,46
58,8	20,95	27,86	2,38	24,22	27,69	19,37	22,15	20,45
58,9	20,94	27,85	2,38	24,22	27,68	19,37	22,15	20,46
59	20,95	27,84	2,38	24,22	27,68	19,37	22,14	20,45
59,1	20,95	27,84	2,38	24,22	27,68	19,37	22,15	20,45
59,2	20,94	27,84	2,39	24,22	27,68	19,37	22,14	20,45
59,3	20,94	27,84	2,39	24,22	27,67	19,37	22,14	20,45
59,4	20,96	27,86	2,38	24,24	27,69	19,38	22,15	20,45
59,5	20,96	27,86	2,38	24,24	27,70	19,39	22,16	20,46
59,6	20,95	27,86	2,38	24,25	31,05	22,73	25,50	23,80
59,7	20,95	27,86	2,38	24,25	31,03	22,72	25,50	23,80
59,8	20,95	27,86	2,38	24,25	31,05	22,73	25,50	23,80
59,9	24,30	31,21	5,71	27,60	31,95	22,50	24,90	22,62
60	24,30	31,21	5,71	27,60	32,69	22,94	25,43	22,85
60,1	24,73	31,87	2,76	27,69	33,02	23,25	25,92	23,31
60,2	24,73	31,87	2,76	27,69	33,23	23,45	26,24	23,65
60,3	24,84	31,99	2,77	27,87	33,41	23,60	26,47	23,89
60,4	25,03	32,21	2,80	28,14	33,54	23,71	26,64	24,07
60,5	25,03	32,21	2,80	28,14	33,65	23,80	26,77	24,22
60,6	25,17	32,35	2,83	28,32	33,76	23,89	26,89	24,35
60,7	25,17	32,35	2,83	28,32	33,83	23,95	26,97	24,44
60,8	25,20	32,39	2,82	28,38	33,90	24,01	27,05	24,53
60,9	25,20	32,39	2,82	28,38	33,95	24,06	27,11	24,59
61	25,29	32,45	2,83	28,50	34,00	24,11	27,17	24,65
61,1	25,33	32,51	2,84	28,57	34,04	24,13	27,20	24,69
61,2	25,33	32,51	2,84	28,57	34,07	24,17	27,24	24,73
61,3	25,33	32,51	2,84	28,57	34,10	24,19	27,27	24,77
61,4	25,33	32,51	2,84	28,57	34,13	24,23	27,31	24,80
61,5	25,37	32,56	2,84	28,63	34,15	24,24	27,34	24,84
61,6	25,37	32,56	2,84	28,63	34,17	24,25	27,35	24,85
61,7	25,39	32,63	2,84	28,69	34,20	24,27	27,38	24,88
61,8	25,41	32,64	2,84	28,73	34,20	24,27	27,39	24,90
61,9	25,41	32,64	2,84	28,73	34,24	24,30	27,41	24,92
62	25,42	32,67	2,84	28,77	34,25	24,32	27,44	24,95
62,1	25,42	32,67	2,84	28,77	34,25	24,32	27,44	24,95
62,2	25,45	32,71	2,85	28,80	34,30	24,35	27,46	24,98
62,3	25,44	32,72	2,85	28,83	34,30	24,34	27,46	24,98
62,4	25,44	32,72	2,85	28,83	34,31	24,35	27,47	24,99
62,5	25,44	32,72	2,85	28,83	34,33	24,35	27,47	25,00
62,6	25,44	32,72	2,85	28,83	34,34	24,36	27,49	25,02
62,7	25,48	32,74	2,86	28,86	34,34	24,37	27,49	25,02
62,8	25,48	32,74	2,86	28,86	34,34	24,37	27,50	25,04
62,9	25,48	32,74	2,86	28,86	34,36	24,39	27,51	25,05
63	25,48	32,74	2,85	28,88	34,37	24,40	27,52	25,06
63,1	25,48	32,74	2,85	28,88	34,39	24,41	27,53	25,07
63,2	25,48	32,75	2,85	28,91	34,39	24,41	27,54	25,08
63,3	25,48	32,75	2,85	28,91	34,41	24,41	27,54	25,08
63,4	25,51	32,78	2,86	28,94	34,41	24,41	27,55	25,09
63,5	25,51	32,78	2,86	28,94	34,42	24,42	27,56	25,09
63,6	25,51	32,78	2,86	28,94	34,43	24,43	27,57	25,12
63,7	25,52	32,80	2,86	28,97	34,45	24,45	27,59	25,14
63,8	25,52	32,80	2,86	28,97	34,47	24,47	27,60	25,14
63,9	25,53	32,83	2,86	28,99	34,48	24,47	27,61	25,15
64	25,53	32,83	2,86	28,99	34,50	24,48	27,62	25,17
64,1	25,53	32,83	2,86	28,99	34,50	24,50	27,63	25,19
64,2	25,53	32,83	2,86	28,99	34,51	24,51	27,64	25,19
64,3	25,55	32,85	2,86	29,01	34,52	24,52	27,65	25,20
64,4	25,55	32,86	2,87	29,03	34,52	24,51	27,64	25,19
64,5	25,55	32,86	2,87	29,03	34,52	24,51	27,64	25,20
64,6	25,55	32,86	2,87	29,03	34,55	24,52	27,66	25,21
64,7	25,55	32,86	2,87	29,03	34,55	24,53	27,66	25,22
64,8	25,57	32,90	2,86	29,06	34,56	24,55	27,68	25,24
64,9	25,57	32,90	2,86	29,06	34,56	24,55	27,68	25,24
65	25,57	32,90	2,86	29,06	34,60	24,56	27,70	25,25
65,1	25,59	32,92	2,87	29,07	34,60	24,58	27,71	25,27
65,2	25,59	32,92	2,87	29,07	34,60	24,57	27,71	25,28
65,3	25,59	32,92	2,87	29,07	34,61	24,57	27,72	25,28
65,4	25,59	32,92	2,87	29,07	34,61	24,58	27,72	25,29
65,5	25,60	32,93	2,88	29,09	34,62	24,60	27,74	25,30
65,6	25,60	32,93	2,88	29,09	34,62	24,59	27,73	25,30
65,7	28,94	36,27	6,21	32,42	37,97	27,92	31,05	28,63
65,8	28,92	36,26	6,21	32,42	38,02	27,85	30,93	28,46
65,9	28,92	36,26	6,21	32,42	39,01	27,87	30,68	27,66
66	28,92	36,26	6,21	32,42	39,38	28,30	31,37	28,30
66,1	28,92	36,26	6,21	32,42	39,61	28,52	31,78	28,75
66,2	29,00	36,32	3,31	32,41	39,80	28,67	32,05	29,06
66,3	29,00	36,32	3,31	32,41	39,95	28,80	32,28	29,30
66,4	29,34	36,69	3,33	32,99	40,07	28,90	32,43	29,48
66,5	29,34	36,69	3,33	32,99	40,17	28,99	32,56	29,62
66,6	29,34	36,69	3,33	32,99	40,23	29,04	32,65	29,73
66,7	29,44	36,78	3,35	33,18	40,28	29,08	32,72	29,83
66,8	29,44	36,78	3,35	33,18	40,32	29,14	32,78	29,91
66,9	29,44	36,78	3,35	33,18	40,37	29,17	32,84	29,97
67	29,44	36,78	3,35	33,18	40,40	29,20	32,89	30,03
67,1	29,53	36,89	3,37	33,35	40,42	29,22	32,92	30,06
67,2	29,54	36,89	3,36	33,37	40,46	29,26	32,95	30,11
67,3	29,54	36,89	3,36	33,37	40,47	29,27	32,97	30,14
67,4	29,56	36,94	3,37	33,42	40,50	29,28	33,00	30,17
67,5	29,56	36,94	3,37	33,42	40,53	29,29	33,02	30,20
67,6	29,56	36,96	3,36	33,45	40,53	29,30	33,03	30,22
67,7	29,56	36,96	3,36	33,45	40,54	29,30	33,04	30,23
67,8	29,57	36,95	3,37	33,48	40,54	29,31	33,05	30,24
67,9	29,57	36,95	3,37	33,48	40,56	29,33	33,06	30,27
68	29,57	36,95	3,37	33,48	40,58	29,35	33,08	30,29
68,1	29,60	37,01	3,36	33,51	40,57	29,36	33,10	30,31
68,2	29,60	37,01	3,36	33,51	40,60	29,38	33,11	30,34
68,3	29,62	37,02	3,37	33,53	40,60	29,38	33,13	30,35
68,4	29,62	37,01	3,36	33,55	40,61	29,40	33,13	30,36
68,5	29,62	37,01	3,36	33,55	40,62	29,42	33,14	30,38
68,6	29,61	37,04	3,36	33,57	40,63	29,42	33,15	30,40
68,7	29,61	37,04	3,36	33,57	40,64	29,42	33,15	30,41
68,8	29,61	37,05	3,37	33,58	40,64	29,42	33,16	30,41
68,9	29,61	37,05	3,37	33,58	40,65	29,43	33,17	30,43
69	29,62	37,07	3,37	33,58	40,67	29,46	33,20	30,45
69,1	29,64	37,12	3,37	33,61	40,68	29,47	33,21	30,46
69,2	29,64	37,12	3,37	33,61	40,70	29,47	33,23	30,48
69,3	29,64	37,12	3,37	33,61	40,69	29,49	33,24	30,50
69,4	29,64	37,12	3,37	33,61	40,71	29,49	33,24	30,51
69,5	29,64	37,13	3,38	33,65	40,72	29,51	33,25	30,53
69,6	29,64	37,13	3,38	33,65	40,74	29,51	33,26	30,54
69,7	29,64	37,12	3,38	33,67	40,75	29,52	33,26	30,55
69,8	29,64	37,13	3,38	33,67	40,74	29,51	33,26	30,55
69,9	29,64	37,13	3,38	33,67	40,74	29,51	33,26	30,54
70	29,64	37,15	3,36	33,66	40,75	29,52	33,26	30,54
70,1	29,64	37,15	3,36	33,66	40,76	29,52	33,26	30,55
70,2	29,65	37,15	3,37	33,67	40,77	29,53	33,27	30,55
70,3	29,65	37,15	3,37	33,67	40,76	29,52	33,27	30,56
70,4	29,65	37,15	3,37	33,67	40,78	29,54	33,29	30,58
70,5	29,69	37,17	3,38	33,70	40,80	29,54	33,31	30,59
70,6	29,69	37,17	3,38	33,70	40,82	29,56	33,32	30,60
70,7	29,70	37,17	3,37	33,72	40,84	29,58	33,34	30,61
70,8	29,70	37,17	3,37	33,72	40,83	29,58	33,34	30,62
70,9	29,68	37,19	3,39	33,73	40,84	29,57	33,34	30,62
71	29,68	37,19	3,39	33,73	40,84	29,58	33,34	30,63
71,1	29,68	37,19	3,39	33,73	40,85	29,59	33,33	30,63
71,2	29,66	37,19	3,39	33,73	40,84	29,58	33,33	30,63
71,3	29,66	37,19	3,39	33,73	40,84	29,57	33,33	30,62
71,4	29,67	37,17	3,38	33,73	40,83	29,57	33,33	30,63
71,5	29,67	37,17	3,38	33,73	40,83	29,57	33,33	30,63
71,6	33,01	40,52	6,72	37,06	44,17	32,89	36,66	33,97
71,7	33,01	40,52	6,72	37,06	44,17	32,88	36,65	33,97
71,8	33,00	40,53	6,72	37,07	44,65	32,44	35,84	32,70
71,9	33,00	40,53	6,72	37,07	45,00	32,89	36,53	33,32
72	33,00	40,53	6,72	37,07	45,24	33,13	36,99	33,81
72,1	33,00	40,53	6,72	37,07	45,39	33,28	37,27	34,12
72,2	33,00	40,53	6,72	37,07	45,51	33,40	37,48	34,38
72,3	33,00	40,53	6,72	37,07	45,59	33,48	37,63	34,56
72,4	33,00	40,53	6,72	37,07	45,67	33,54	37,75	34,71
72,5	32,94	40,43	3,86	37,41	45,73	33,62	37,87	34,85
72,6	32,97	40,52	3,85	37,55	45,75	33,64	37,92	34,93
72,7	32,97	40,52	3,85	37,55	45,80	33,68	37,99	35,01
72,8	32,97	40,52	3,85	37,55	45,83	33,71	38,04	35,07
72,9	32,97	40,52	3,85	37,55	45,85	33,74	38,07	35,12
73	33,03	40,57	3,86	37,66	45,87	33,77	38,12	35,17
73,1	33,03	40,57	3,86	37,66	45,89	33,79	38,15	35,21
73,2	33,03	40,57	3,86	37,66	45,93	33,82	38,19	35,25
73,3	33,05	40,59	3,85	37,71	45,97	33,84	38,21	35,29
73,4	33,05	40,59	3,85	37,71	45,98	33,86	38,24	35,33
73,5	33,06	40,66	3,86	37,76	45,99	33,87	38,27	35,36
73,6	33,06	40,66	3,86	37,76	46,01	33,89	38,28	35,39
73,7	33,06	40,65	3,86	37,78	46,02	33,91	38,30	35,41
73,8	33,06	40,65	3,86	37,78	46,03	33,91	38,31	35,43
73,9	33,07	40,64	3,87	37,81	46,04	33,92	38,33	35,45
74	33,07	40,67	3,87	37,83	46,04	33,92	38,34	35,46
74,1	33,07	40,67	3,87	37,83	46,06	33,93	38,35	35,48
74,2	33,09	40,69	3,87	37,85	46,07	33,95	38,36	35,50
74,3	33,09	40,69	3,87	37,85	46,08	33,94	38,36	35,50
74,4	33,08	40,69	3,87	37,85	46,10	33,95	38,38	35,52
74,5	33,08	40,72	3,80	37,87	46,09	33,96	38,39	35,54
74,6	33,08	40,72	3,80	37,87	46,11	33,98	38,40	35,55
74,7	33,10	40,72	3,78	37,90	46,12	33,99	38,41	35,57
74,8	33,10	40,72	3,78	37,90	46,13	33,99	38,42	35,58
74,9	33,08	40,71	3,77	37,86	46,13	33,99	38,42	35,59
75	33,08	40,71	3,77	37,86	46,13	33,99	38,43	35,60
75,1	33,11	40,73	3,72	37,86	46,12	33,97	38,42	35,59
75,2	33,09	40,74	3,77	37,86	46,13	33,98	38,42	35,60
75,3	33,09	40,74	3,77	37,86	46,14	33,98	38,42	35,60
75,4	33,10	40,74	3,76	37,86	46,14	33,98	38,42	35,60
75,5	33,10	40,74	3,76	37,86	46,14	34,01	38,43	35,61
75,6	33,06	40,74	3,77	37,87	46,14	34,00	38,44	35,63
75,7	33,06	40,74	3,77	37,87	46,14	33,99	38,44	35,64
75,8	33,07	40,74	3,77	37,88	46,14	33,99	38,44	35,64
75,9	33,07	40,74	3,77	37,88	46,14	33,99	38,44	35,65
76	33,07	40,74	3,77	37,88	46,16	34,00	38,45	35,66
76,1	33,11	40,74	3,78	37,89	46,17	34,01	38,45	35,66
76,2	33,11	40,74	3,78	37,89	46,16	34,00	38,46	35,66
76,3	33,11	40,74	3,78	37,89	46,17	34,01	38,46	35,67
76,4	33,11	40,74	3,78	37,89	46,17	34,01	38,45	35,67
76,5	33,11	40,74	3,77	37,91	46,18	34,00	38,45	35,68
76,6	33,09	40,75	3,78	37,91	46,18	34,01	38,45	35,68
76,7	33,09	40,75	3,78	37,91	46,18	34,01	38,46	35,69
76,8	33,08	40,76	3,79	37,93	46,19	34,03	38,47	35,69
76,9	33,08	40,76	3,79	37,93	46,18	34,02	38,47	35,70
77	33,08	40,76	3,79	37,93	46,18	34,01	38,46	35,70
77,1	33,08	40,76	3,79	37,93	46,17	34,01	38,46	35,70
77,2	33,08	40,74	3,77	37,93	46,18	34,02	38,47	35,71
77,3	33,07	40,74	3,79	37,94	46,18	34,02	38,46	35,70
77,4	33,07	40,74	3,79	37,94	46,20	34,02	38,47	35,71
77,5	33,10	40,77	3,78	37,96	46,18	34,02	38,49	35,72
77,6	33,10	40,77	3,78	37,96	46,18	34,03	38,49	35,72
77,7	33,10	40,77	3,78	37,96	46,18	34,02	38,48	35,72
77,8	33,10	40,77	3,78	37,96	46,18	34,01	38,48	35,72
77,9	36,43	44,09	7,11	41,30	49,53	37,35	41,82	39,06
78	36,43	44,10	7,13	41,29	49,59	36,60	40,77	37,58
78,1	36,43	44,10	7,13	41,29	49,91	37,00	41,44	38,20
78,2	35,68	43,39	4,15	40,84	50,08	37,16	41,80	38,59
78,3	35,68	43,39	4,15	40,84	50,18	37,26	42,04	38,86
78,4	35,68	43,39	4,15	40,84	50,27	37,33	42,22	39,08
78,5	35,68	43,39	4,15	40,84	50,34	37,38	42,34	39,24
78,6	35,81	43,53	4,14	41,12	50,39	37,44	42,44	39,38
78,7	35,86	43,58	4,18	41,25	50,44	37,49	42,53	39,48
78,8	35,86	43,58	4,18	41,25	50,48	37,52	42,60	39,57
78,9	35,90	43,63	4,20	41,37	50,52	37,57	42,67	39,65
79	35,90	43,63	4,20	41,37	50,55	37,60	42,71	39,72
79,1	35,90	43,63	4,20	41,37	50,56	37,63	42,76	39,78
79,2	35,90	43,63	4,20	41,37	50,59	37,65	42,80	39,82
79,3	35,90	43,63	4,20	41,37	50,60	37,68	42,82	39,87
79,4	35,94	43,68	4,21	41,48	50,64	37,69	42,84	39,90
79,5	35,94	43,68	4,21	41,48	50,64	37,72	42,87	39,93
79,6	35,97	43,70	4,22	41,53	50,66	37,73	42,89	39,96
79,7	35,97	43,70	4,22	41,53	50,66	37,75	42,91	39,98
79,8	35,97	43,70	4,22	41,53	50,67	37,76	42,92	40,01
79,9	35,97	43,70	4,22	41,53	50,68	37,77	42,93	40,02
80	35,98	43,73	4,18	41,54	50,69	37,77	42,93	40,03
80,1	35,99	43,72	4,18	41,54	50,70	37,76	42,95	40,06
80,2	35,99	43,72	4,18	41,54	50,71	37,78	42,95	40,07
80,3	36,00	43,74	4,17	41,56	50,71	37,77	42,97	40,08
80,4	36,00	43,74	4,17	41,56	50,71	37,79	42,98	40,10
80,5	36,01	43,79	4,23	41,61	50,73	37,80	42,99	40,12
80,6	36,01	43,79	4,23	41,61	50,74	37,82	43,00	40,13
80,7	36,01	43,79	4,23	41,61	50,74	37,81	43,01	40,15
80,8	36,01	43,80	4,34	41,62	50,74	37,81	43,01	40,16
80,9	36,01	43,80	4,34	41,62	50,74	37,81	43,02	40,18
81	36,01	43,81	4,32	41,64	50,75	37,79	43,03	40,18
81,1	36,01	43,81	4,32	41,64	50,76	37,80	43,04	40,20
81,2	36,01	43,78	4,31	41,67	50,75	37,81	43,05	40,20
81,3	36,02	43,77	4,31	41,66	50,75	37,82	43,05	40,21
81,4	36,02	43,77	4,31	41,66	50,76	37,83	43,06	40,22
81,5	36,04	43,76	4,32	41,67	50,77	37,84	43,07	40,23
81,6	36,04	43,76	4,32	41,67	50,78	37,83	43,07	40,23
81,7	36,03	43,78	4,32	41,70	50,79	37,84	43,08	40,24
81,8	36,03	43,78	4,32	41,70	50,79	37,84	43,09	40,24
81,9	36,02	43,80	4,31	41,71	50,79	37,82	43,08	40,25
82	36,01	43,81	4,32	41,70	50,79	37,83	43,09	40,25
82,1	36,01	43,81	4,32	41,70	50,80	37,82	43,08	40,26
82,2	36,00	43,79	4,30	41,72	50,81	37,84	43,09	40,27
82,3	36,00	43,79	4,30	41,72	50,79	37,83	43,09	40,27
82,4	36,00	43,79	4,30	41,72	50,78	37,83	43,09	40,27
82,5	36,00	43,79	4,30	41,72	50,78	37,84	43,08	40,27
82,6	36,00	43,78	4,29	41,73	50,78	37,83	43,08	40,27
82,7	36,00	43,78	4,30	41,71	50,79	37,83	43,07	40,27
82,8	36,00	43,78	4,30	41,71	50,78	37,81	43,07	40,26
82,9	36,00	43,78	4,30	41,71	50,78	37,82	43,07	40,26
83	36,00	43,78	4,30	41,71	50,78	37,82	43,07	40,25
83,1	36,00	43,78	4,30	41,73	50,80	37,82	43,07	40,25
83,2	36,00	43,78	4,30	41,73	50,80	37,83	43,08	40,26
83,3	35,98	43,81	4,31	41,72	50,79	37,81	43,06	40,26
83,4	35,97	43,81	4,30	41,77	50,82	37,82	43,07	40,26
83,5	35,97	43,81	4,30	41,77	50,81	37,83	43,08	40,27
83,6	35,97	43,81	4,30	41,77	50,81	37,83	43,08	40,27
83,7	35,97	43,81	4,30	41,77	50,82	37,84	43,09	40,28
83,8	39,30	47,12	7,64	45,15	54,14	41,17	46,42	43,60
83,9	39,30	47,12	7,64	45,15	53,98	40,66	45,76	42,83
84	39,30	47,12	7,64	45,15	54,01	40,32	45,35	42,12
84,1	38,28	46,16	4,68	44,26	54,23	40,60	45,86	42,59
84,2	38,28	46,16	4,68	44,26	54,36	40,74	46,15	42,91
84,3	38,37	46,28	4,67	44,46	54,44	40,82	46,34	43,13
84,4	38,37	46,28	4,67	44,46	54,50	40,87	46,47	43,30
84,5	38,43	46,37	4,70	44,62	54,56	40,93	46,59	43,44
84,6	38,43	46,37	4,70	44,62	54,60	40,98	46,68	43,57
84,7	38,45	46,42	4,72	44,67	54,63	41,01	46,74	43,66
84,8	38,48	46,44	4,71	44,78	54,65	41,04	46,80	43,74
84,9	38,48	46,44	4,71	44,78	54,68	41,05	46,86	43,81
85	38,52	46,48	4,72	44,83	54,71	41,08	46,90	43,87
85,1	38,52	46,48	4,72	44,83	54,74	41,10	46,93	43,92
85,2	38,53	46,49	4,71	44,88	54,74	41,11	46,96	43,96
85,3	38,53	46,49	4,71	44,88	54,74	41,12	46,99	43,99
85,4	38,53	46,50	4,71	44,90	54,74	41,13	47,01	44,02
85,5	38,56	46,49	4,72	44,94	54,75	41,13	47,03	44,06
85,6	38,56	46,49	4,72	44,94	54,77	41,15	47,04	44,08
85,7	38,54	46,51	4,71	44,97	54,78	41,15	47,05	44,10
85,8	38,54	46,51	4,71	44,97	54,78	41,15	47,06	44,12
85,9	38,54	46,51	4,71	44,97	54,80	41,16	47,09	44,14
86	38,54	46,51	4,71	44,97	54,80	41,17	47,10	44,16
86,1	38,55	46,50	4,72	45,00	54,81	41,17	47,11	44,17
86,2	38,55	46,50	4,72	45,01	54,80	41,18	47,12	44,18
86,3	38,55	46,50	4,72	45,01	54,81	41,18	47,12	44,20
86,4	38,56	46,52	4,71	45,01	54,83	41,18	47,14	44,22
86,5	38,56	46,52	4,71	45,01	54,85	41,19	47,14	44,23
86,6	38,60	46,51	4,72	45,04	54,85	41,20	47,16	44,24
86,7	38,60	46,51	4,72	45,04	54,84	41,19	47,16	44,24
86,8	38,60	46,51	4,72	45,04	54,84	41,18	47,16	44,25
86,9	38,58	46,53	4,73	45,06	54,86	41,20	47,18	44,27
87	38,58	46,53	4,73	45,06	54,87	41,21	47,17	44,27
87,1	38,56	46,53	4,74	45,05	54,88	41,23	47,18	44,29
87,2	38,56	46,53	4,74	45,05	54,88	41,22	47,18	44,30
87,3	38,59	46,57	4,72	45,09	54,89	41,23	47,20	44,29
87,4	38,59	46,57	4,72	45,09	54,90	41,23	47,21	44,29
87,5	38,59	46,57	4,72	45,09	54,89	41,23	47,21	44,31
87,6	38,60	46,58	4,72	45,09	54,89	41,23	47,21	44,32
87,7	38,60	46,58	4,72	45,09	54,89	41,23	47,22	44,32
87,8	38,56	46,58	4,64	45,09	54,89	41,23	47,22	44,32
87,9	38,56	46,58	4,64	45,09	54,90	41,27	47,23	44,34
88	38,57	46,60	4,64	45,10	54,88	41,25	47,22	44,33
88,1	38,57	46,60	4,64	45,10	54,88	41,24	47,22	44,34
88,2	38,57	46,60	4,64	45,10	54,88	41,24	47,22	44,34
88,3	38,57	46,58	4,63	45,09	54,88	41,24	47,21	44,34
88,4	38,57	46,58	4,63	45,09	54,89	41,24	47,22	44,35
88,5	38,55	46,53	4,64	45,06	54,88	41,22	47,21	44,33
88,6	38,55	46,53	4,64	45,06	54,87	41,23	47,21	44,32
88,7	38,55	46,53	4,64	45,06	54,87	41,21	47,21	44,32
88,8	38,53	46,54	4,64	45,06	54,87	41,21	47,21	44,33
88,9	38,53	46,54	4,64	45,06	54,87	41,22	47,21	44,32
89	38,54	46,54	4,63	45,07	54,86	41,21	47,20	44,31
89,1	38,54	46,54	4,63	45,07	54,88	41,22	47,21	44,33
89,2	38,54	46,54	4,63	45,07	54,86	41,21	47,20	44,33
89,3	38,54	46,54	4,63	45,07	54,86	41,21	47,20	44,32
89,4	38,53	46,53	4,64	45,07	54,87	41,20	47,20	44,33
89,5	38,53	46,54	4,63	45,08	54,87	41,20	47,19	44,33
89,6	38,53	46,54	4,63	45,08	54,87	41,21	47,19	44,33
89,7	38,52	46,58	4,62	45,07	54,87	41,20	47,19	44,33
89,8	38,52	46,58	4,62	45,07	54,87	41,19	47,19	44,33
89,9	38,53	46,58	4,62	45,07	54,87	41,20	47,19	44,35
90	38,53	46,58	4,62	45,07	54,87	41,21	47,19	44,35
90,1	38,53	46,58	4,62	45,07	54,86	41,21	47,18	44,34
90,2	38,53	46,58	4,62	45,07	54,86	41,19	47,18	44,34
90,3	38,53	46,58	4,62	45,07	54,86	41,20	47,18	44,34
90,4	38,52	46,60	4,63	45,06	54,87	41,19	47,18	44,34
90,5	38,52	46,60	4,63	45,06	54,88	41,19	47,18	44,34
