# Supplementary material for: Graphene active sensor arrays for long-term and wireless mapping of wide frequency band epicortical brain activity
Source: Nat Commun. 2021 Jan 11;12:211. doi: 10.1038/s41467-020-20546-w (PMC7801381; doi:10.1038/s41467-020-20546-w)
Supplement: Supplementary file 4 — Source Data [file 41467_2020_20546_MOESM4_ESM.zip › Source Data/Source Data & plotting scripts/Fig3/IV-charact/IV-Day26/20190826_121747 Current vs Vgs]

Vgs [V]	Result A5 [µA]	Result A7 [µA]	Result A29 [µA]	Result A31 [µA]	Result B5 [µA]	Result B7 [µA]	Result B29 [µA]	Result B31 [µA]
-0,2	42,58	38,97	5,92	46,70	57,79	50,24	55,04	55,71
-0,16	39,75	35,83	5,45	43,36	53,76	47,17	51,69	52,65
-0,12	36,22	32,04	4,87	38,89	48,49	43,05	47,17	48,43
-0,08	32,36	28,12	4,19	33,68	42,21	38,13	41,70	43,34
-0,04	28,18	24,27	3,52	27,91	35,07	32,59	35,37	37,45
0	23,62	21,04	2,86	22,08	27,53	26,95	28,59	30,91
0,04	18,80	18,60	2,32	17,83	20,96	21,28	22,04	24,00
0,08	15,56	18,46	2,02	17,39	18,38	16,21	17,58	18,55
0,12	16,91	22,63	2,08	20,22	21,46	15,67	18,12	17,65
0,16	20,95	27,86	2,38	24,25	27,70	19,39	22,16	20,46
0,2	25,60	32,93	2,88	29,09	34,62	24,59	27,73	25,30
0,24	29,67	37,17	3,38	33,73	40,83	29,57	33,33	30,63
0,28	33,10	40,77	3,78	37,96	46,18	34,01	38,48	35,72
0,32	35,97	43,81	4,30	41,77	50,82	37,84	43,09	40,28
0,36	38,53	46,54	4,63	45,08	54,87	41,21	47,19	44,33
