# Supplementary material for: Graphene active sensor arrays for long-term and wireless mapping of wide frequency band epicortical brain activity
Source: Nat Commun. 2021 Jan 11;12:211. doi: 10.1038/s41467-020-20546-w (PMC7801381; doi:10.1038/s41467-020-20546-w)
Supplement: Supplementary file 4 — Source Data [file 41467_2020_20546_MOESM4_ESM.zip › Source Data/Source Data & plotting scripts/Fig3/IV-charact/IV-Day2/20190802_032535 Current vs time]

Time [s]	Result A5 [�A]	Result A7 [�A]	Result A29 [�A]	Result A31 [�A]	Result B5 [�A]	Result B7 [�A]	Result B29 [�A]	Result B31 [�A]
0	0,00	0,00	0,00	0,00	0,00	0,00	0,00	0,00
0,1	0,00	0,00	0,00	0,00	54,07	48,57	46,19	48,81
0,2	0,00	0,00	0,00	0,00	56,98	51,17	48,71	51,29
0,3	51,03	55,53	3,97	51,05	56,99	51,18	48,72	51,29
0,4	51,03	55,53	3,97	51,05	56,97	51,18	48,71	51,29
0,5	51,16	55,67	4,00	51,18	56,97	51,19	48,72	51,30
0,6	51,16	55,66	3,99	51,17	56,97	51,19	48,72	51,31
0,7	51,16	55,66	3,99	51,17	56,99	51,20	48,73	51,31
0,8	51,17	55,68	3,98	51,19	57,00	51,21	48,74	51,32
0,9	51,17	55,68	3,98	51,19	57,01	51,21	48,74	51,32
1	51,19	55,70	3,99	51,21	57,01	51,22	48,74	51,33
1,1	51,19	55,70	3,99	51,21	57,00	51,22	48,74	51,33
1,2	51,21	55,71	3,97	51,23	56,95	51,19	48,71	51,31
1,3	51,18	55,69	3,97	51,20	56,96	51,19	48,71	51,31
1,4	51,18	55,69	3,97	51,20	56,96	51,19	48,71	51,30
1,5	51,21	55,70	3,97	51,22	56,98	51,19	48,71	51,30
1,6	51,21	55,70	3,97	51,22	56,99	51,19	48,71	51,31
1,7	51,20	55,69	3,97	51,20	56,97	51,18	48,70	51,30
1,8	51,20	55,69	3,97	51,20	56,97	51,18	48,70	51,30
1,9	51,23	55,73	3,97	51,25	56,99	51,20	48,71	51,31
2	51,25	55,74	3,97	51,28	57,03	51,22	48,74	51,33
2,1	51,25	55,74	3,97	51,28	57,05	51,24	48,75	51,34
2,2	51,29	55,78	3,97	51,29	57,06	51,25	48,77	51,35
2,3	51,29	55,78	3,97	51,29	57,07	51,27	48,78	51,37
2,4	51,32	55,82	3,96	51,34	57,10	51,28	48,79	51,38
2,5	51,32	55,82	3,96	51,34	57,13	51,30	48,81	51,39
2,6	51,32	55,82	3,96	51,34	57,12	51,30	48,80	51,39
2,7	51,33	55,83	3,96	51,35	57,12	51,30	48,80	51,40
2,8	51,33	55,83	3,96	51,35	57,14	51,31	48,81	51,40
2,9	51,35	55,84	3,97	51,36	57,15	51,32	48,82	51,41
3	51,35	55,84	3,97	51,36	57,14	51,32	48,83	51,41
3,1	51,35	55,84	3,95	51,37	57,15	51,32	48,83	51,41
3,2	51,35	55,84	3,95	51,37	57,15	51,33	48,83	51,42
3,3	51,37	55,86	3,95	51,39	57,18	51,35	48,85	51,44
3,4	51,38	55,87	3,96	51,40	57,19	51,35	48,86	51,44
3,5	51,38	55,87	3,96	51,40	57,18	51,35	48,85	51,44
3,6	51,39	55,89	3,96	51,41	57,18	51,36	48,86	51,45
3,7	51,39	55,89	3,96	51,41	57,19	51,37	48,87	51,46
3,8	51,40	55,90	3,97	51,43	57,19	51,38	48,88	51,47
3,9	51,40	55,90	3,97	51,43	57,21	51,40	48,89	51,48
4	51,42	55,93	3,96	51,45	57,21	51,40	48,89	51,49
4,1	51,43	55,93	3,97	51,47	57,20	51,41	48,90	51,49
4,2	51,43	55,93	3,97	51,47	57,22	51,42	48,91	51,51
4,3	51,43	55,93	3,99	51,47	57,21	51,43	48,91	51,52
4,4	51,43	55,93	3,99	51,47	57,21	51,43	48,91	51,51
4,5	51,44	55,94	3,98	51,48	57,23	51,44	48,92	51,52
4,6	51,44	55,94	3,98	51,48	57,23	51,44	48,91	51,52
4,7	51,45	55,96	3,97	51,48	57,25	51,44	48,92	51,52
4,8	51,47	55,97	3,98	51,50	57,23	51,44	48,92	51,53
4,9	51,47	55,97	3,98	51,50	57,26	51,45	48,93	51,53
5	51,46	55,96	3,99	51,50	57,22	51,43	48,90	51,51
5,1	51,46	55,96	3,99	51,50	57,21	51,43	48,90	51,51
5,2	51,46	55,97	3,97	51,50	57,21	51,43	48,91	51,51
5,3	51,46	55,97	3,97	51,50	57,23	51,43	48,91	51,51
5,4	51,46	55,97	3,97	51,50	57,26	51,45	48,92	51,53
5,5	51,46	55,97	3,97	51,50	57,26	51,46	48,94	51,54
5,6	51,49	55,99	3,98	51,52	57,28	51,48	48,95	51,55
5,7	52,75	57,24	5,23	52,78	58,53	52,73	50,21	52,81
5,8	52,75	57,24	5,23	52,78	58,57	52,75	50,23	52,83
5,9	52,76	57,26	5,23	52,79	57,70	52,03	49,47	52,14
6	52,76	57,26	5,23	52,79	55,60	50,26	47,62	50,50
6,1	52,76	57,26	5,23	52,79	55,37	50,08	47,45	50,34
6,2	52,76	57,26	5,23	52,79	55,25	49,97	47,37	50,24
6,3	52,76	57,26	5,23	52,79	55,14	49,89	47,30	50,17
6,4	49,91	54,21	3,82	49,77	55,07	49,83	47,26	50,12
6,5	49,91	54,21	3,82	49,77	55,02	49,78	47,22	50,08
6,6	49,81	54,10	3,80	49,68	55,00	49,75	47,21	50,05
6,7	49,78	54,07	3,78	49,67	54,98	49,71	47,19	50,02
6,8	49,78	54,07	3,78	49,67	54,96	49,68	47,17	49,99
6,9	49,74	54,01	3,79	49,64	54,96	49,67	47,17	49,98
7	49,74	54,01	3,79	49,64	54,96	49,66	47,17	49,97
7,1	49,71	53,99	3,83	49,64	54,95	49,63	47,15	49,95
7,2	49,71	53,99	3,83	49,64	54,97	49,63	47,16	49,95
7,3	49,71	53,99	3,83	49,64	54,96	49,62	47,15	49,94
7,4	49,70	53,98	3,82	49,64	54,96	49,60	47,14	49,92
7,5	49,70	53,98	3,82	49,64	54,95	49,60	47,14	49,92
7,6	49,70	53,97	3,81	49,63	54,97	49,61	47,15	49,92
7,7	49,70	53,97	3,81	49,63	54,97	49,61	47,15	49,93
7,8	49,68	53,96	3,82	49,64	54,98	49,61	47,16	49,92
7,9	49,68	53,96	3,82	49,64	54,97	49,60	47,15	49,92
8	49,70	53,97	3,81	49,65	54,97	49,60	47,15	49,92
8,1	49,70	53,98	3,81	49,67	55,00	49,61	47,16	49,93
8,2	49,70	53,98	3,81	49,67	54,99	49,60	47,16	49,92
8,3	49,68	53,96	3,80	49,65	54,98	49,59	47,15	49,91
8,4	49,68	53,96	3,80	49,65	54,99	49,60	47,16	49,92
8,5	49,69	53,97	3,80	49,67	55,00	49,61	47,18	49,93
8,6	49,69	53,97	3,80	49,67	55,01	49,61	47,17	49,93
8,7	49,70	53,98	3,81	49,67	55,03	49,61	47,17	49,93
8,8	49,70	53,98	3,80	49,68	55,01	49,61	47,17	49,93
8,9	49,70	53,98	3,80	49,68	55,01	49,60	47,17	49,92
9	49,69	53,98	3,81	49,67	55,01	49,61	47,17	49,92
9,1	49,69	53,98	3,81	49,67	55,02	49,61	47,17	49,92
9,2	49,68	53,97	3,82	49,67	55,03	49,60	47,17	49,92
9,3	49,68	53,97	3,82	49,67	55,02	49,61	47,18	49,93
9,4	49,69	53,98	3,82	49,67	55,04	49,62	47,19	49,94
9,5	49,70	53,99	3,83	49,69	55,04	49,62	47,19	49,94
9,6	49,70	53,99	3,83	49,69	55,02	49,61	47,18	49,94
9,7	49,70	54,00	3,83	49,70	55,04	49,61	47,18	49,94
9,8	49,70	54,00	3,83	49,70	55,05	49,62	47,19	49,94
9,9	49,70	54,00	3,83	49,70	55,06	49,64	47,20	49,95
10	49,70	54,00	3,83	49,70	55,08	49,65	47,21	49,96
10,1	49,72	54,03	3,83	49,72	55,10	49,67	47,24	49,98
10,2	49,73	54,03	3,83	49,73	55,08	49,65	47,21	49,96
10,3	49,73	54,03	3,83	49,73	55,10	49,66	47,22	49,97
10,4	49,74	54,05	3,84	49,75	55,11	49,67	47,24	49,98
10,5	49,74	54,05	3,84	49,75	55,13	49,67	47,24	49,98
10,6	49,75	54,06	3,82	49,76	55,14	49,68	47,25	49,99
10,7	49,75	54,06	3,82	49,76	55,14	49,67	47,24	49,99
10,8	49,75	54,06	3,82	49,76	55,15	49,69	47,26	49,99
10,9	49,77	54,07	3,83	49,77	55,18	49,71	47,28	50,02
11	49,77	54,07	3,83	49,77	55,17	49,71	47,28	50,02
11,1	49,77	54,09	3,82	49,78	55,17	49,71	47,28	50,02
11,2	49,77	54,09	3,82	49,78	55,16	49,71	47,28	50,01
11,3	49,79	54,11	3,85	49,81	55,17	49,72	47,28	50,02
11,4	49,79	54,11	3,85	49,81	55,19	49,74	47,30	50,03
11,5	49,80	54,11	3,84	49,82	55,20	49,75	47,31	50,05
11,6	49,80	54,11	3,83	49,82	55,21	49,75	47,31	50,04
11,7	49,80	54,11	3,83	49,82	55,22	49,76	47,32	50,06
11,8	51,06	55,37	5,08	51,08	56,46	51,00	48,57	51,30
11,9	51,06	55,37	5,08	51,08	56,46	51,00	48,57	51,30
12	51,06	55,37	5,06	51,08	56,45	51,00	48,57	51,31
12,1	51,06	55,37	5,06	51,08	53,59	48,57	46,04	49,00
12,2	51,06	55,37	5,06	51,08	52,99	48,07	45,54	48,55
12,3	47,96	52,05	3,59	47,77	52,85	47,94	45,44	48,42
12,4	47,96	52,05	3,59	47,77	52,73	47,83	45,35	48,33
12,5	47,84	51,91	3,59	47,67	52,66	47,75	45,29	48,25
12,6	47,84	51,91	3,59	47,67	52,62	47,70	45,26	48,21
12,7	47,81	51,88	3,61	47,67	52,59	47,68	45,25	48,21
12,8	47,77	51,82	3,59	47,63	52,58	47,65	45,24	48,17
12,9	47,77	51,82	3,59	47,63	52,52	47,61	45,21	48,13
13	47,71	51,75	3,59	47,58	52,49	47,58	45,18	48,10
13,1	47,71	51,75	3,59	47,58	52,47	47,56	45,17	48,08
13,2	47,68	51,73	3,62	47,56	52,48	47,54	45,17	48,08
13,3	47,68	51,73	3,62	47,56	52,48	47,52	45,16	48,06
13,4	47,65	51,70	3,61	47,56	52,46	47,50	45,15	48,04
13,5	47,60	51,63	3,61	47,52	52,44	47,48	45,12	48,02
13,6	47,60	51,63	3,61	47,52	52,41	47,46	45,10	48,00
13,7	47,60	51,63	3,61	47,52	52,38	47,42	45,07	47,97
13,8	47,60	51,63	3,61	47,52	52,34	47,38	45,04	47,94
13,9	47,57	51,61	3,61	47,49	52,33	47,37	45,03	47,93
14	47,57	51,61	3,61	47,49	52,32	47,37	45,03	47,92
14,1	47,49	51,53	3,59	47,43	52,34	47,39	45,05	47,93
14,2	47,49	51,54	3,60	47,43	52,35	47,39	45,05	47,93
14,3	47,49	51,54	3,60	47,43	52,37	47,39	45,05	47,93
14,4	47,50	51,55	3,57	47,44	52,37	47,39	45,06	47,94
14,5	47,50	51,55	3,57	47,44	52,36	47,39	45,06	47,93
14,6	47,51	51,55	3,59	47,46	52,37	47,39	45,07	47,94
14,7	47,51	51,55	3,59	47,46	52,40	47,39	45,08	47,94
14,8	47,51	51,57	3,58	47,47	52,41	47,40	45,09	47,95
14,9	47,52	51,58	3,58	47,49	52,41	47,40	45,09	47,96
15	47,52	51,58	3,58	47,49	52,44	47,41	45,10	47,96
15,1	47,53	51,59	3,59	47,49	52,45	47,42	45,10	47,97
15,2	47,53	51,59	3,59	47,49	52,47	47,43	45,12	47,97
15,3	47,53	51,59	3,59	47,49	52,43	47,42	45,10	47,96
15,4	47,53	51,59	3,59	47,49	52,45	47,41	45,11	47,96
15,5	47,53	51,59	3,58	47,49	52,46	47,42	45,12	47,97
15,6	47,54	51,60	3,58	47,51	52,47	47,43	45,12	47,98
15,7	47,54	51,60	3,58	47,51	52,49	47,43	45,14	47,98
15,8	47,54	51,62	3,60	47,53	52,48	47,44	45,14	48,00
15,9	47,54	51,62	3,60	47,53	52,47	47,44	45,14	47,99
16	47,53	51,59	3,59	47,51	52,47	47,43	45,12	47,99
16,1	47,53	51,59	3,59	47,51	52,48	47,44	45,13	47,98
16,2	47,55	51,61	3,59	47,52	52,46	47,43	45,12	47,97
16,3	47,53	51,60	3,59	47,49	52,44	47,42	45,12	47,97
16,4	47,53	51,60	3,59	47,49	52,44	47,41	45,11	47,96
16,5	47,51	51,57	3,62	47,48	52,45	47,41	45,10	47,96
16,6	47,51	51,57	3,62	47,48	52,44	47,41	45,11	47,96
16,7	47,51	51,57	3,61	47,48	52,45	47,41	45,11	47,96
16,8	47,51	51,57	3,61	47,48	52,45	47,40	45,10	47,95
16,9	47,51	51,57	3,62	47,49	52,45	47,40	45,10	47,95
17	47,50	51,58	3,62	47,49	52,43	47,40	45,09	47,95
17,1	47,50	51,58	3,62	47,49	52,43	47,39	45,09	47,95
17,2	47,50	51,56	3,61	47,47	52,43	47,39	45,09	47,95
17,3	47,50	51,56	3,61	47,47	52,43	47,39	45,08	47,94
17,4	47,49	51,56	3,61	47,46	52,41	47,38	45,08	47,94
17,5	47,49	51,56	3,61	47,46	52,44	47,39	45,09	47,94
17,6	47,49	51,56	3,61	47,45	52,47	47,42	45,12	47,96
17,7	47,51	51,59	3,61	47,50	53,72	48,67	46,38	49,22
17,8	47,51	51,59	3,61	47,50	53,71	48,66	46,37	49,21
17,9	48,77	52,86	4,85	48,76	53,73	48,67	46,38	49,22
18	48,77	52,86	4,85	48,76	51,43	46,72	44,35	47,38
18,1	45,92	49,79	3,45	45,70	50,42	45,86	43,47	46,59
18,2	45,92	49,79	3,45	45,70	50,24	45,72	43,34	46,45
18,3	45,71	49,56	3,42	45,50	50,13	45,62	43,26	46,35
18,4	45,64	49,48	3,42	45,45	50,05	45,55	43,20	46,29
18,5	45,64	49,48	3,42	45,45	49,97	45,47	43,14	46,22
18,6	45,64	49,48	3,42	45,45	49,94	45,42	43,12	46,19
18,7	45,64	49,48	3,42	45,45	49,95	45,40	43,12	46,17
18,8	45,51	49,33	3,44	45,37	49,93	45,38	43,10	46,15
18,9	45,46	49,27	3,41	45,34	49,89	45,33	43,06	46,10
19	45,46	49,27	3,41	45,34	49,83	45,29	43,03	46,07
19,1	45,43	49,23	3,42	45,33	49,84	45,27	43,03	46,04
19,2	45,43	49,23	3,42	45,33	49,83	45,26	43,02	46,04
19,3	45,39	49,18	3,40	45,29	49,82	45,25	43,01	46,03
19,4	45,39	49,18	3,40	45,29	49,80	45,23	43,00	46,02
19,5	45,39	49,18	3,41	45,28	49,79	45,22	43,00	46,01
19,6	45,35	49,14	3,41	45,26	49,77	45,19	42,98	45,98
19,7	45,35	49,14	3,41	45,26	49,77	45,18	42,98	45,98
19,8	45,31	49,11	3,39	45,23	49,76	45,16	42,96	45,96
19,9	45,31	49,11	3,39	45,23	49,74	45,15	42,95	45,95
20	45,27	49,07	3,40	45,20	49,72	45,11	42,93	45,93
20,1	45,27	49,07	3,40	45,20	49,72	45,11	42,92	45,92
20,2	45,26	49,06	3,39	45,19	49,71	45,10	42,91	45,91
20,3	45,26	49,06	3,39	45,19	49,70	45,09	42,90	45,89
20,4	45,26	49,06	3,39	45,19	49,70	45,09	42,90	45,89
20,5	45,24	49,05	3,40	45,17	49,69	45,09	42,90	45,89
20,6	45,24	49,05	3,40	45,17	49,71	45,09	42,91	45,88
20,7	45,22	49,03	3,39	45,17	49,67	45,06	42,88	45,87
20,8	45,22	49,03	3,39	45,17	49,68	45,06	42,88	45,87
20,9	45,20	49,01	3,40	45,15	49,67	45,05	42,88	45,86
21	45,18	48,99	3,39	45,14	49,67	45,05	42,87	45,86
21,1	45,18	48,99	3,39	45,14	49,66	45,04	42,87	45,85
21,2	45,16	48,97	3,37	45,11	49,65	45,03	42,86	45,84
21,3	45,16	48,97	3,37	45,11	49,61	45,00	42,82	45,81
21,4	45,14	48,94	3,38	45,09	49,62	45,00	42,84	45,82
21,5	45,14	48,94	3,38	45,09	49,63	45,01	42,85	45,82
21,6	45,17	48,97	3,37	45,12	49,63	45,02	42,85	45,83
21,7	45,15	48,97	3,38	45,11	49,64	45,01	42,85	45,82
21,8	45,15	48,97	3,38	45,11	49,62	45,00	42,83	45,81
21,9	45,15	48,97	3,38	45,11	49,64	45,02	42,85	45,82
22	45,15	48,97	3,38	45,11	49,65	45,02	42,86	45,82
22,1	45,17	48,98	3,38	45,13	49,67	45,03	42,87	45,83
22,2	45,17	48,98	3,38	45,13	49,70	45,05	42,90	45,85
22,3	45,19	49,01	3,40	45,16	49,70	45,05	42,90	45,86
22,4	45,20	49,01	3,39	45,16	49,72	45,07	42,91	45,87
22,5	45,20	49,01	3,39	45,16	49,73	45,07	42,91	45,87
22,6	45,21	49,03	3,39	45,17	49,74	45,07	42,91	45,87
22,7	45,21	49,03	3,39	45,17	49,74	45,07	42,91	45,86
22,8	45,20	49,03	3,38	45,16	49,73	45,07	42,90	45,86
22,9	45,20	49,03	3,38	45,16	49,73	45,06	42,90	45,86
23	45,19	49,02	3,38	45,16	49,72	45,05	42,89	45,85
23,1	45,17	49,01	3,39	45,14	49,71	45,05	42,89	45,85
23,2	45,17	49,01	3,39	45,14	49,72	45,05	42,90	45,86
23,3	45,19	49,02	3,39	45,16	49,74	45,06	42,91	45,86
23,4	45,19	49,02	3,39	45,16	49,73	45,06	42,90	45,86
23,5	45,17	49,01	3,38	45,14	49,71	45,05	42,89	45,86
23,6	45,17	49,01	3,38	45,14	49,73	45,07	42,91	45,87
23,7	45,18	49,02	3,38	45,15	50,97	46,32	44,16	47,12
23,8	46,43	50,26	4,65	46,40	50,98	46,31	44,16	47,11
23,9	46,43	50,26	4,65	46,40	49,57	45,12	42,91	45,97
24	46,42	50,27	4,64	46,39	47,45	43,29	41,01	44,24
24,1	46,42	50,27	4,64	46,39	47,23	43,11	40,86	44,07
24,2	46,42	50,27	4,64	46,39	47,06	42,97	40,74	43,95
24,3	46,42	50,27	4,64	46,39	46,94	42,86	40,65	43,86
24,4	46,42	50,27	4,64	46,39	46,85	42,77	40,59	43,78
24,5	46,42	50,27	4,64	46,39	46,81	42,71	40,55	43,72
24,6	46,42	50,27	4,64	46,39	46,81	42,68	40,54	43,70
24,7	46,42	50,27	4,64	46,39	46,74	42,62	40,49	43,64
24,8	46,42	50,27	4,64	46,39	46,71	42,60	40,48	43,62
24,9	42,89	46,42	3,20	42,75	46,69	42,56	40,45	43,58
25	42,75	46,27	3,17	42,62	46,65	42,53	40,43	43,56
25,1	42,75	46,27	3,17	42,62	46,64	42,51	40,41	43,54
25,2	42,68	46,20	3,16	42,58	46,59	42,47	40,38	43,50
25,3	42,68	46,20	3,16	42,58	46,56	42,42	40,34	43,47
25,4	42,62	46,13	3,15	42,53	46,56	42,41	40,34	43,45
25,5	42,62	46,13	3,15	42,53	46,56	42,40	40,33	43,44
25,6	42,60	46,10	3,15	42,52	46,56	42,40	40,34	43,44
25,7	42,58	46,09	3,16	42,51	46,57	42,40	40,34	43,45
25,8	42,58	46,09	3,16	42,51	46,57	42,39	40,34	43,44
25,9	42,56	46,08	3,15	42,50	46,57	42,39	40,34	43,43
26	42,56	46,08	3,15	42,50	46,57	42,39	40,33	43,42
26,1	42,54	46,06	3,14	42,49	46,57	42,38	40,33	43,42
26,2	42,54	46,06	3,14	42,49	46,55	42,36	40,32	43,41
26,3	42,53	46,05	3,14	42,49	46,54	42,36	40,32	43,41
26,4	42,51	46,03	3,13	42,48	46,53	42,35	40,31	43,41
26,5	42,51	46,03	3,13	42,48	46,54	42,35	40,31	43,39
26,6	42,52	46,04	3,15	42,50	46,53	42,34	40,31	43,39
26,7	42,52	46,04	3,15	42,50	46,56	42,35	40,32	43,40
26,8	42,48	46,00	3,14	42,44	46,53	42,33	40,30	43,38
26,9	42,48	46,00	3,14	42,44	46,51	42,30	40,27	43,34
27	42,45	45,98	3,13	42,42	46,49	42,28	40,25	43,33
27,1	42,46	45,99	3,13	42,44	46,51	42,30	40,27	43,34
27,2	42,46	45,99	3,13	42,44	46,52	42,30	40,28	43,34
27,3	42,49	46,01	3,14	42,47	46,55	42,33	40,30	43,36
27,4	42,49	46,01	3,14	42,47	46,56	42,34	40,31	43,38
27,5	42,52	46,05	3,15	42,51	46,59	42,36	40,34	43,40
27,6	42,52	46,05	3,15	42,51	46,60	42,36	40,35	43,41
27,7	42,52	46,05	3,16	42,51	46,60	42,36	40,34	43,40
27,8	42,52	46,05	3,16	42,51	46,61	42,36	40,35	43,40
27,9	42,52	46,05	3,16	42,51	46,60	42,36	40,35	43,40
28	42,53	46,09	3,14	42,51	46,61	42,38	40,36	43,42
28,1	42,53	46,09	3,14	42,51	46,63	42,38	40,36	43,41
28,2	42,53	46,09	3,14	42,51	46,63	42,39	40,37	43,42
28,3	42,53	46,09	3,14	42,51	46,65	42,39	40,39	43,43
28,4	42,56	46,13	3,16	42,55	46,69	42,41	40,41	43,45
28,5	42,56	46,13	3,16	42,55	46,63	42,38	40,37	43,42
28,6	42,56	46,13	3,16	42,55	46,65	42,38	40,37	43,42
28,7	42,58	46,15	3,14	42,57	46,69	42,42	40,41	43,45
28,8	42,58	46,15	3,14	42,57	46,71	42,43	40,43	43,46
28,9	42,58	46,15	3,16	42,59	46,73	42,45	40,45	43,47
29	42,58	46,15	3,16	42,59	46,74	42,45	40,45	43,49
29,1	42,63	46,20	3,16	42,62	46,78	42,49	40,49	43,51
29,2	42,67	46,23	3,17	42,67	46,78	42,50	40,51	43,54
29,3	42,67	46,23	3,17	42,67	46,82	42,53	40,53	43,55
29,4	42,66	46,24	3,18	42,66	46,81	42,54	40,54	43,57
29,5	42,66	46,24	3,18	42,66	46,82	42,55	40,54	43,56
29,6	42,67	46,24	3,17	42,67	46,83	42,56	40,55	43,58
29,7	42,67	46,24	3,17	42,67	46,84	42,55	40,55	43,58
29,8	42,69	46,27	3,18	42,70	48,12	43,82	41,82	44,85
29,9	43,95	47,52	4,41	43,95	48,11	43,81	41,81	44,84
30	43,95	47,52	4,41	43,95	48,11	43,82	41,82	44,84
30,1	43,95	47,52	4,41	43,95	45,16	41,31	39,17	42,42
30,2	43,95	47,52	4,41	43,95	44,48	40,73	38,59	41,89
30,3	40,76	44,07	2,97	40,58	44,26	40,54	38,42	41,71
30,4	40,76	44,07	2,97	40,58	44,08	40,39	38,28	41,56
30,5	40,51	43,78	2,95	40,35	44,05	40,32	38,23	41,49
30,6	40,47	43,74	2,94	40,31	43,99	40,26	38,19	41,44
30,7	40,47	43,74	2,94	40,31	43,95	40,20	38,15	41,40
30,8	40,39	43,65	2,94	40,27	43,93	40,18	38,16	41,38
30,9	40,39	43,65	2,94	40,27	43,90	40,15	38,13	41,35
31	40,33	43,58	2,96	40,22	43,88	40,11	38,10	41,32
31,1	40,28	43,54	2,96	40,19	43,86	40,09	38,09	41,30
31,2	40,28	43,54	2,96	40,19	43,85	40,08	38,09	41,28
31,3	40,28	43,53	2,95	40,18	43,84	40,06	38,09	41,27
31,4	40,28	43,53	2,95	40,18	43,83	40,05	38,08	41,26
31,5	40,25	43,50	2,96	40,16	43,84	40,05	38,08	41,26
31,6	40,25	43,50	2,96	40,16	43,83	40,04	38,07	41,24
31,7	40,21	43,46	2,96	40,15	43,82	40,01	38,05	41,22
31,8	40,21	43,46	2,96	40,15	43,84	40,02	38,08	41,23
31,9	40,21	43,46	2,96	40,15	43,84	40,02	38,07	41,23
32	40,21	43,47	2,96	40,17	43,85	40,02	38,08	41,23
32,1	40,21	43,47	2,96	40,17	43,83	40,01	38,07	41,23
32,2	40,19	43,44	2,96	40,15	43,84	40,01	38,08	41,22
32,3	40,19	43,44	2,96	40,15	43,79	39,97	38,03	41,19
32,4	40,18	43,44	2,95	40,15	43,70	39,90	37,96	41,12
32,5	40,05	43,29	2,93	40,00	43,66	39,86	37,92	41,09
32,6	40,05	43,29	2,93	40,00	43,65	39,85	37,92	41,07
32,7	40,02	43,27	2,92	39,98	43,63	39,85	37,92	41,08
32,8	40,02	43,27	2,92	39,98	43,67	39,84	37,90	41,06
32,9	39,91	43,14	2,94	39,87	43,62	39,80	37,86	41,02
33	39,91	43,14	2,94	39,87	43,52	39,74	37,81	40,98
33,1	39,91	43,14	2,94	39,87	43,58	39,76	37,83	40,99
33,2	39,96	43,21	2,94	39,94	43,63	39,80	37,88	41,03
33,3	39,96	43,21	2,94	39,94	43,65	39,83	37,90	41,05
33,4	40,03	43,30	2,94	40,02	43,73	39,87	37,96	41,09
33,5	40,03	43,30	2,94	40,02	43,71	39,86	37,95	41,09
33,6	40,04	43,30	2,94	40,04	43,71	39,86	37,95	41,09
33,7	40,04	43,30	2,94	40,04	43,73	39,88	37,97	41,09
33,8	40,04	43,31	2,94	40,03	43,75	39,88	37,97	41,09
33,9	40,05	43,32	2,94	40,04	43,75	39,88	37,97	41,10
34	40,05	43,32	2,94	40,04	43,75	39,88	37,98	41,10
34,1	40,06	43,33	2,95	40,06	43,75	39,89	37,99	41,12
34,2	40,06	43,33	2,95	40,06	43,78	39,91	38,01	41,14
34,3	40,07	43,36	2,93	40,08	43,78	39,90	38,00	41,13
34,4	40,07	43,36	2,93	40,08	43,79	39,91	38,01	41,15
34,5	40,09	43,38	2,95	40,09	43,79	39,92	38,01	41,14
34,6	40,09	43,38	2,95	40,10	43,81	39,93	38,02	41,15
34,7	40,09	43,38	2,95	40,10	43,81	39,93	38,03	41,16
34,8	40,09	43,39	2,96	40,10	43,82	39,93	38,03	41,15
34,9	40,09	43,39	2,96	40,10	43,84	39,95	38,04	41,17
35	40,11	43,40	2,96	40,13	43,88	39,96	38,06	41,17
35,1	40,11	43,40	2,96	40,13	43,85	39,96	38,06	41,18
35,2	40,13	43,43	2,96	40,14	43,88	39,97	38,08	41,19
35,3	40,11	43,40	2,95	40,13	43,90	39,97	38,08	41,18
35,4	40,11	43,40	2,95	40,13	43,86	39,95	38,05	41,19
35,5	40,11	43,40	2,95	40,12	43,88	39,97	38,07	41,19
35,6	40,11	43,40	2,95	40,12	43,87	39,95	38,05	41,17
35,7	40,10	43,40	2,96	40,11	45,14	41,21	39,30	42,43
35,8	40,10	43,40	2,96	40,11	45,11	41,21	39,31	42,43
35,9	41,36	44,66	4,19	41,37	45,09	41,20	39,29	42,41
36	41,33	44,63	4,18	41,34	43,48	39,84	37,84	41,09
36,1	41,33	44,63	4,18	41,34	41,62	38,26	36,17	39,58
36,2	38,15	41,16	2,77	37,98	41,38	38,06	35,99	39,39
36,3	38,15	41,16	2,77	37,98	41,25	37,94	35,89	39,27
36,4	38,03	41,02	2,76	37,86	41,09	37,81	35,78	39,16
36,5	38,03	41,02	2,76	37,86	41,03	37,73	35,74	39,09
36,6	37,91	40,88	2,76	37,77	40,98	37,69	35,71	39,06
36,7	37,91	40,88	2,76	37,77	40,98	37,65	35,69	39,02
36,8	37,91	40,88	2,76	37,77	40,93	37,60	35,64	38,96
36,9	37,72	40,69	2,75	37,62	40,88	37,54	35,60	38,91
37	37,72	40,69	2,75	37,62	40,85	37,51	35,58	38,88
37,1	37,71	40,68	2,75	37,62	40,84	37,50	35,57	38,87
37,2	37,67	40,64	2,76	37,60	40,86	37,48	35,57	38,85
37,3	37,67	40,64	2,76	37,60	40,82	37,45	35,54	38,83
37,4	37,62	40,58	2,75	37,58	40,84	37,43	35,54	38,82
37,5	37,62	40,58	2,75	37,58	40,81	37,42	35,53	38,81
37,6	37,61	40,57	2,75	37,56	40,82	37,41	35,52	38,79
37,7	37,61	40,57	2,75	37,56	40,82	37,40	35,52	38,78
37,8	37,58	40,55	2,76	37,55	40,84	37,40	35,52	38,78
37,9	37,55	40,52	2,74	37,54	40,83	37,38	35,52	38,77
38	37,55	40,52	2,74	37,54	40,78	37,35	35,47	38,74
38,1	37,52	40,49	2,73	37,50	40,77	37,35	35,48	38,72
38,2	37,52	40,49	2,73	37,50	40,74	37,32	35,45	38,71
38,3	37,52	40,49	2,73	37,50	40,77	37,32	35,45	38,70
38,4	37,52	40,49	2,73	37,50	40,75	37,31	35,44	38,70
38,5	37,48	40,48	2,74	37,49	40,77	37,32	35,46	38,70
38,6	37,48	40,46	2,74	37,49	40,75	37,32	35,46	38,71
38,7	37,48	40,46	2,74	37,49	40,76	37,32	35,46	38,70
38,8	37,50	40,49	2,74	37,52	40,78	37,32	35,47	38,72
38,9	37,50	40,49	2,74	37,52	40,77	37,31	35,47	38,71
39	37,48	40,45	2,74	37,49	40,76	37,31	35,46	38,70
39,1	37,48	40,45	2,74	37,49	40,80	37,33	35,49	38,72
39,2	37,50	40,48	2,76	37,51	40,79	37,33	35,48	38,71
39,3	37,49	40,47	2,75	37,51	40,78	37,31	35,46	38,69
39,4	37,49	40,47	2,75	37,51	40,79	37,31	35,47	38,70
39,5	37,49	40,47	2,75	37,51	40,80	37,32	35,48	38,72
39,6	37,49	40,47	2,75	37,51	40,80	37,32	35,49	38,72
39,7	37,48	40,46	2,75	37,50	40,79	37,31	35,48	38,71
39,8	37,48	40,46	2,75	37,50	40,76	37,29	35,46	38,70
39,9	37,46	40,45	2,75	37,48	40,74	37,29	35,46	38,69
40	37,45	40,45	2,74	37,48	40,78	37,29	35,46	38,68
40,1	37,45	40,45	2,74	37,48	40,72	37,26	35,42	38,66
40,2	37,42	40,41	2,74	37,45	40,72	37,25	35,41	38,64
40,3	37,42	40,41	2,74	37,45	40,70	37,24	35,41	38,64
40,4	37,38	40,37	2,74	37,40	40,70	37,22	35,38	38,62
40,5	37,38	40,37	2,74	37,40	40,69	37,19	35,36	38,59
40,6	37,35	40,36	2,74	37,39	40,66	37,19	35,36	38,60
40,7	37,34	40,32	2,74	37,37	40,65	37,19	35,36	38,58
40,8	37,34	40,32	2,74	37,37	40,66	37,20	35,37	38,61
40,9	37,36	40,33	2,74	37,40	40,66	37,20	35,38	38,60
41	37,36	40,33	2,74	37,40	40,66	37,19	35,38	38,61
41,1	37,36	40,33	2,74	37,39	40,66	37,20	35,39	38,61
41,2	37,36	40,33	2,74	37,39	40,66	37,20	35,39	38,61
41,3	37,36	40,32	2,73	37,40	40,67	37,20	35,38	38,60
41,4	37,38	40,36	2,75	37,41	40,69	37,21	35,40	38,61
41,5	37,38	40,36	2,75	37,41	40,68	37,22	35,41	38,62
41,6	37,38	40,35	2,73	37,41	40,71	37,22	35,42	38,63
41,7	37,38	40,35	2,73	37,41	40,70	37,22	35,41	38,62
41,8	38,63	41,61	3,97	38,66	41,95	38,47	36,66	39,87
41,9	38,63	41,61	3,97	38,66	41,49	38,07	36,24	39,47
42	38,65	41,62	3,97	38,68	38,33	35,42	33,39	36,84
42,1	38,64	41,60	3,96	38,67	38,06	35,19	33,17	36,61
42,2	38,64	41,60	3,96	38,67	37,90	35,04	33,05	36,48
42,3	35,21	37,91	2,53	35,07	37,75	34,90	32,92	36,34
42,4	35,21	37,91	2,53	35,07	37,61	34,77	32,80	36,21
42,5	34,80	37,44	2,51	34,68	37,52	34,68	32,73	36,12
42,6	34,80	37,44	2,51	34,68	37,46	34,62	32,70	36,07
42,7	34,74	37,38	2,51	34,66	37,44	34,58	32,67	36,03
42,8	34,73	37,38	2,51	34,66	37,44	34,56	32,67	36,01
42,9	34,73	37,38	2,51	34,66	37,43	34,54	32,67	36,01
43	34,69	37,33	2,51	34,65	37,47	34,53	32,67	36,00
43,1	34,69	37,33	2,51	34,65	37,44	34,51	32,64	35,96
43,2	34,64	37,28	2,51	34,62	37,41	34,47	32,61	35,95
43,3	34,64	37,28	2,51	34,62	37,44	34,47	32,62	35,94
43,4	34,62	37,27	2,52	34,61	37,42	34,45	32,61	35,92
43,5	34,59	37,22	2,51	34,57	37,40	34,44	32,60	35,92
43,6	34,59	37,22	2,51	34,57	37,40	34,43	32,60	35,91
43,7	34,58	37,23	2,51	34,57	37,40	34,43	32,60	35,91
43,8	34,58	37,23	2,51	34,57	37,40	34,42	32,60	35,90
43,9	34,56	37,22	2,52	34,57	37,39	34,42	32,61	35,90
44	34,55	37,20	2,52	34,57	37,40	34,41	32,60	35,89
44,1	34,55	37,20	2,52	34,57	37,38	34,40	32,59	35,89
44,2	34,51	37,16	2,50	34,53	37,36	34,38	32,56	35,86
44,3	34,51	37,16	2,50	34,53	37,35	34,36	32,55	35,84
44,4	34,49	37,15	2,49	34,53	37,34	34,36	32,55	35,84
44,5	34,49	37,15	2,49	34,53	37,35	34,36	32,55	35,83
44,6	34,48	37,14	2,50	34,52	37,33	34,35	32,54	35,83
44,7	34,48	37,14	2,48	34,53	37,37	34,37	32,57	35,85
44,8	34,48	37,14	2,48	34,53	37,34	34,35	32,54	35,82
44,9	34,48	37,14	2,48	34,53	37,31	34,33	32,51	35,81
45	34,48	37,14	2,48	34,53	37,34	34,34	32,54	35,82
45,1	34,45	37,12	2,48	34,50	37,34	34,33	32,53	35,82
45,2	34,45	37,12	2,48	34,50	37,35	34,34	32,55	35,83
45,3	34,46	37,13	2,48	34,51	37,36	34,34	32,55	35,83
45,4	34,47	37,15	2,48	34,54	37,37	34,34	32,55	35,84
45,5	34,47	37,15	2,48	34,54	37,39	34,35	32,57	35,85
45,6	34,49	37,17	2,50	34,55	37,40	34,35	32,57	35,85
45,7	34,49	37,17	2,50	34,55	37,43	34,36	32,58	35,85
45,8	34,48	37,16	2,49	34,55	37,40	34,36	32,57	35,85
45,9	34,48	37,16	2,49	34,55	37,39	34,36	32,57	35,84
46	34,46	37,16	2,50	34,52	37,40	34,34	32,56	35,82
46,1	34,46	37,14	2,50	34,53	37,37	34,34	32,56	35,82
46,2	34,46	37,14	2,50	34,53	37,39	34,34	32,56	35,83
46,3	34,45	37,13	2,50	34,52	37,38	34,34	32,56	35,82
46,4	34,45	37,13	2,50	34,52	37,37	34,33	32,55	35,81
46,5	34,45	37,13	2,50	34,52	37,36	34,32	32,54	35,82
46,6	34,45	37,13	2,50	34,52	37,35	34,32	32,55	35,81
46,7	34,42	37,08	2,48	34,48	37,35	34,32	32,54	35,81
46,8	34,42	37,10	2,48	34,48	37,37	34,31	32,53	35,79
46,9	34,42	37,10	2,48	34,48	37,34	34,31	32,53	35,79
47	34,42	37,10	2,48	34,48	37,35	34,32	32,54	35,80
47,1	34,42	37,10	2,48	34,48	37,36	34,32	32,55	35,81
47,2	34,45	37,12	2,49	34,51	37,36	34,33	32,55	35,80
47,3	34,45	37,12	2,49	34,51	37,31	34,29	32,52	35,78
47,4	34,38	37,04	2,48	34,43	37,27	34,26	32,48	35,74
47,5	34,36	37,03	2,48	34,42	38,53	35,51	33,74	37,00
47,6	34,36	37,03	2,48	34,42	38,54	35,51	33,74	36,99
47,7	35,59	38,25	3,75	35,65	38,47	35,46	33,69	36,95
47,8	35,59	38,25	3,75	35,65	38,49	35,46	33,70	36,95
47,9	35,58	38,23	3,75	35,65	35,04	32,58	30,56	34,01
48	35,58	38,23	3,75	35,65	34,67	32,28	30,25	33,70
48,1	35,58	38,23	3,75	35,65	34,43	32,10	30,10	33,53
48,2	35,58	38,23	3,75	35,65	34,30	31,96	29,98	33,40
48,3	35,58	38,23	3,75	35,65	34,20	31,84	29,89	33,29
48,4	35,58	38,23	3,75	35,65	34,08	31,72	29,80	33,19
48,5	35,58	38,23	3,75	35,65	34,04	31,66	29,75	33,13
48,6	35,58	38,23	3,75	35,65	33,98	31,59	29,69	33,05
48,7	35,58	38,23	3,75	35,65	33,92	31,54	29,65	33,00
48,8	35,58	38,23	3,75	35,65	33,90	31,51	29,63	32,98
48,9	31,49	33,82	2,29	31,47	33,88	31,45	29,59	32,92
49	31,49	33,82	2,29	31,47	33,83	31,42	29,56	32,89
49,1	31,49	33,82	2,29	31,47	33,77	31,37	29,52	32,84
49,2	31,49	33,82	2,29	31,47	33,76	31,34	29,49	32,82
49,3	31,42	33,75	2,29	31,42	33,75	31,31	29,47	32,79
49,4	31,42	33,75	2,29	31,42	33,74	31,28	29,46	32,78
49,5	31,36	33,70	2,28	31,37	33,75	31,27	29,46	32,77
49,6	31,34	33,67	2,28	31,37	33,73	31,25	29,45	32,75
49,7	31,34	33,67	2,28	31,37	33,71	31,23	29,42	32,73
49,8	31,28	33,62	2,27	31,33	33,68	31,19	29,40	32,71
49,9	31,28	33,62	2,27	31,33	33,69	31,19	29,40	32,69
50	31,26	33,59	2,26	31,31	33,70	31,18	29,41	32,70
50,1	31,23	33,57	2,26	31,29	33,66	31,16	29,39	32,67
50,2	31,23	33,57	2,26	31,29	33,67	31,16	29,38	32,65
50,3	31,21	33,56	2,26	31,27	33,65	31,14	29,36	32,64
50,4	31,21	33,56	2,26	31,27	33,65	31,14	29,36	32,64
50,5	31,19	33,54	2,27	31,26	33,64	31,11	29,34	32,62
50,6	31,19	33,54	2,27	31,26	33,61	31,10	29,33	32,61
50,7	31,08	33,44	2,25	31,17	33,57	31,07	29,29	32,57
50,8	30,96	33,31	2,24	31,06	33,53	31,02	29,25	32,53
50,9	30,96	33,31	2,24	31,06	33,49	30,98	29,20	32,49
51	30,90	33,23	2,24	30,98	33,39	30,91	29,14	32,41
51,1	30,90	33,23	2,24	30,98	33,29	30,83	29,05	32,32
51,2	30,73	33,05	2,23	30,78	33,17	30,74	28,96	32,23
51,3	30,73	33,05	2,23	30,78	33,05	30,66	28,87	32,14
51,4	30,61	32,91	2,23	30,68	33,02	30,62	28,84	32,11
51,5	30,58	32,87	2,23	30,65	32,95	30,57	28,79	32,06
51,6	30,58	32,87	2,23	30,65	32,93	30,53	28,76	32,02
51,7	30,53	32,82	2,21	30,61	32,90	30,50	28,73	32,00
51,8	30,53	32,82	2,21	30,61	32,88	30,47	28,71	31,97
51,9	30,47	32,76	2,22	30,56	32,85	30,45	28,69	31,95
52	30,47	32,76	2,22	30,56	32,83	30,43	28,67	31,92
52,1	30,46	32,75	2,21	30,55	32,83	30,42	28,67	31,92
52,2	30,48	32,77	2,21	30,59	32,86	30,43	28,69	31,93
52,3	30,48	32,77	2,21	30,59	32,89	30,45	28,71	31,96
52,4	30,54	32,84	2,22	30,65	32,93	30,47	28,74	31,98
52,5	30,54	32,84	2,22	30,65	32,97	30,50	28,77	32,01
52,6	30,61	32,91	2,23	30,73	33,02	30,54	28,82	32,05
52,7	30,61	32,91	2,23	30,73	33,08	30,58	28,87	32,09
52,8	30,66	32,98	2,22	30,80	33,18	30,64	28,94	32,16
52,9	30,78	33,11	2,24	30,93	33,25	30,69	29,01	32,22
53	30,78	33,11	2,24	30,93	33,33	30,75	29,07	32,28
53,1	30,78	33,11	2,24	30,93	33,38	30,80	29,11	32,32
53,2	30,78	33,11	2,24	30,93	33,41	30,82	29,13	32,35
53,3	30,89	33,23	2,25	31,05	33,46	30,87	29,18	32,39
53,4	30,89	33,23	2,25	31,05	33,49	30,88	29,21	32,41
53,5	30,92	33,28	2,24	31,07	33,49	30,91	29,22	32,44
53,6	30,96	33,32	2,24	31,13	33,52	30,93	29,24	32,44
53,7	30,96	33,32	2,24	31,13	33,55	30,93	29,25	32,46
53,8	32,25	34,63	3,49	32,42	34,80	32,21	30,52	33,73
53,9	32,25	34,63	3,49	32,42	34,88	32,23	30,55	33,76
54	32,27	34,64	3,50	32,43	33,81	31,36	29,62	32,84
54,1	32,27	34,64	3,50	32,43	31,33	29,27	27,34	30,66
54,2	32,27	34,64	3,50	32,43	31,07	29,08	27,18	30,48
54,3	28,83	31,00	2,09	28,86	30,93	28,95	27,07	30,35
54,4	28,83	31,00	2,09	28,86	30,85	28,87	27,01	30,28
54,5	28,78	30,91	2,08	28,81	30,80	28,80	26,97	30,22
54,6	28,78	30,91	2,08	28,81	30,77	28,75	26,94	30,18
54,7	28,78	30,91	2,08	28,81	30,73	28,68	26,88	30,11
54,8	28,78	30,91	2,08	28,81	30,73	28,66	26,88	30,09
54,9	28,65	30,76	2,08	28,72	30,70	28,64	26,87	30,07
55	28,61	30,73	2,08	28,69	30,67	28,61	26,85	30,05
55,1	28,61	30,73	2,08	28,69	30,72	28,60	26,85	30,04
55,2	28,60	30,72	2,08	28,70	30,72	28,59	26,85	30,03
55,3	28,60	30,72	2,08	28,70	30,69	28,57	26,84	30,02
55,4	28,58	30,70	2,08	28,68	30,72	28,57	26,84	30,01
55,5	28,58	30,70	2,08	28,68	30,67	28,55	26,83	30,01
55,6	28,54	30,67	2,08	28,66	30,71	28,54	26,83	29,99
55,7	28,54	30,66	2,07	28,66	30,71	28,53	26,83	30,00
55,8	28,54	30,66	2,07	28,66	30,73	28,54	26,85	30,00
55,9	28,53	30,66	2,07	28,67	30,71	28,53	26,83	29,99
56	28,53	30,66	2,07	28,67	30,73	28,53	26,84	30,00
56,1	28,54	30,68	2,06	28,68	30,75	28,53	26,85	29,98
56,2	28,53	30,67	2,07	28,68	30,73	28,53	26,84	29,99
56,3	28,53	30,67	2,07	28,68	30,73	28,53	26,84	29,98
56,4	28,50	30,65	2,06	28,64	30,70	28,51	26,83	29,97
56,5	28,50	30,65	2,06	28,64	30,72	28,53	26,85	30,00
56,6	28,53	30,68	2,07	28,68	30,76	28,52	26,85	29,99
56,7	28,53	30,68	2,07	28,68	30,75	28,52	26,85	29,98
56,8	28,49	30,66	2,07	28,67	30,74	28,51	26,84	29,98
56,9	28,55	30,70	2,07	28,72	30,72	28,51	26,86	30,00
57	28,55	30,70	2,07	28,72	30,78	28,53	26,87	30,01
57,1	28,55	30,70	2,07	28,72	30,77	28,54	26,88	30,01
57,2	28,55	30,70	2,07	28,72	30,79	28,56	26,91	30,04
57,3	28,56	30,72	2,07	28,73	30,80	28,57	26,91	30,04
57,4	28,56	30,72	2,07	28,73	30,80	28,57	26,91	30,03
57,5	28,57	30,74	2,08	28,73	30,83	28,57	26,92	30,05
57,6	28,56	30,73	2,08	28,75	30,88	28,59	26,94	30,06
57,7	28,56	30,73	2,08	28,75	30,88	28,60	26,94	30,07
57,8	28,59	30,75	2,09	28,78	30,87	28,60	26,95	30,08
57,9	28,59	30,75	2,09	28,78	30,89	28,61	26,97	30,09
58	28,60	30,77	2,08	28,78	30,89	28,63	26,98	30,12
58,1	28,60	30,77	2,08	28,78	30,89	28,62	26,98	30,11
58,2	28,62	30,79	2,08	28,81	30,89	28,62	26,98	30,12
58,3	28,58	30,75	2,08	28,77	30,84	28,59	26,93	30,06
58,4	28,58	30,75	2,08	28,77	30,79	28,55	26,89	30,02
58,5	28,54	30,70	2,07	28,72	30,83	28,57	26,92	30,04
58,6	28,54	30,70	2,07	28,72	30,85	28,59	26,95	30,07
58,7	28,57	30,74	2,07	28,75	30,86	28,60	26,95	30,07
58,8	28,57	30,74	2,07	28,75	30,89	28,60	26,96	30,08
58,9	28,60	30,78	2,08	28,79	30,90	28,61	26,98	30,10
59	28,61	30,78	2,08	28,80	30,90	28,61	26,98	30,10
59,1	28,61	30,78	2,08	28,80	30,92	28,62	26,99	30,11
59,2	28,61	30,78	2,08	28,81	30,92	28,63	26,99	30,11
59,3	28,61	30,78	2,08	28,81	30,93	28,63	27,00	30,12
59,4	28,62	30,80	2,09	28,82	30,94	28,65	27,01	30,13
59,5	28,62	30,80	2,09	28,82	30,94	28,65	27,01	30,13
59,6	28,63	30,82	2,09	28,82	30,93	28,65	27,01	30,13
59,7	29,88	32,06	3,34	30,08	32,20	29,90	28,27	31,38
59,8	29,88	32,06	3,34	30,08	32,21	29,91	28,27	31,39
59,9	29,88	32,06	3,34	30,08	32,20	29,90	28,27	31,38
60	29,88	32,06	3,34	30,08	29,04	27,19	25,40	28,50
60,1	26,49	28,55	1,95	26,64	28,52	26,77	24,96	28,06
60,2	26,49	28,55	1,95	26,64	28,33	26,60	24,81	27,89
60,3	26,38	28,42	1,91	26,52	28,20	26,47	24,71	27,77
60,4	26,26	28,27	1,90	26,40	28,12	26,37	24,63	27,68
60,5	26,26	28,27	1,90	26,40	28,06	26,31	24,59	27,62
60,6	26,15	28,15	1,91	26,31	28,00	26,24	24,54	27,56
60,7	26,15	28,15	1,91	26,31	27,99	26,19	24,51	27,52
60,8	26,12	28,10	1,91	26,29	27,95	26,15	24,48	27,49
60,9	26,12	28,10	1,91	26,29	27,92	26,10	24,45	27,45
61	26,05	28,02	1,91	26,24	27,89	26,06	24,42	27,41
61,1	26,00	27,97	1,91	26,20	27,88	26,03	24,41	27,39
61,2	26,00	27,97	1,91	26,20	27,87	26,01	24,40	27,37
61,3	26,00	27,97	1,91	26,20	27,86	25,99	24,38	27,35
61,4	26,00	27,97	1,91	26,20	27,84	25,96	24,35	27,32
61,5	25,94	27,90	1,91	26,16	27,83	25,95	24,35	27,31
61,6	25,94	27,90	1,91	26,16	27,83	25,93	24,34	27,29
61,7	25,94	27,90	1,91	26,16	27,82	25,91	24,33	27,28
61,8	25,86	27,83	1,91	26,10	27,82	25,90	24,32	27,27
61,9	25,86	27,83	1,91	26,10	27,80	25,88	24,30	27,25
62	25,84	27,80	1,90	26,09	27,80	25,87	24,30	27,24
62,1	25,84	27,80	1,90	26,09	27,78	25,85	24,28	27,22
62,2	25,80	27,77	1,90	26,06	27,74	25,80	24,24	27,17
62,3	25,72	27,69	1,89	25,99	27,70	25,76	24,21	27,13
62,4	25,72	27,69	1,89	25,99	27,69	25,75	24,20	27,12
62,5	25,74	27,70	1,89	26,01	27,70	25,77	24,22	27,14
62,6	25,74	27,70	1,89	26,01	27,69	25,75	24,21	27,13
62,7	25,72	27,68	1,90	25,99	27,69	25,75	24,20	27,12
62,8	25,72	27,68	1,90	25,99	27,68	25,72	24,19	27,11
62,9	25,72	27,68	1,90	25,99	27,68	25,73	24,19	27,10
63	25,70	27,67	1,89	25,99	27,68	25,72	24,19	27,11
63,1	25,70	27,67	1,89	25,99	27,67	25,71	24,18	27,10
63,2	25,68	27,65	1,88	25,98	27,67	25,71	24,18	27,10
63,3	25,68	27,65	1,88	25,98	27,65	25,69	24,16	27,08
63,4	25,57	27,54	1,87	25,87	27,44	25,52	23,99	26,88
63,5	25,57	27,54	1,87	25,87	26,81	25,03	23,46	26,31
63,6	24,60	26,54	1,82	24,92	26,22	24,53	22,95	25,75
63,7	23,86	25,76	1,77	24,20	25,76	24,14	22,56	25,32
63,8	23,86	25,76	1,77	24,20	25,43	23,84	22,28	25,00
63,9	23,62	25,48	1,76	23,95	25,17	23,59	22,06	24,74
64	23,62	25,48	1,76	23,95	25,02	23,44	21,93	24,59
64,1	23,38	25,20	1,75	23,71	24,97	23,37	21,89	24,53
64,2	23,38	25,20	1,75	23,71	25,00	23,37	21,91	24,55
64,3	23,41	25,20	1,75	23,74	25,01	23,36	21,92	24,55
64,4	23,40	25,19	1,75	23,74	25,02	23,33	21,91	24,54
64,5	23,40	25,19	1,75	23,74	25,02	23,31	21,90	24,53
64,6	23,38	25,16	1,75	23,73	25,02	23,30	21,90	24,53
64,7	23,38	25,16	1,75	23,73	25,03	23,29	21,91	24,53
64,8	23,37	25,15	1,76	23,73	25,05	23,30	21,92	24,54
64,9	23,37	25,15	1,76	23,73	25,12	23,34	21,98	24,60
65	23,40	25,18	1,76	23,77	25,22	23,41	22,06	24,69
65,1	23,54	25,34	1,75	23,91	25,31	23,48	22,13	24,77
65,2	23,54	25,34	1,75	23,91	25,40	23,54	22,20	24,85
65,3	23,67	25,48	1,76	24,06	25,48	23,61	22,27	24,93
65,4	23,67	25,48	1,76	24,06	25,58	23,68	22,34	25,01
65,5	23,80	25,61	1,78	24,20	25,64	23,74	22,41	25,08
65,6	23,80	25,61	1,78	24,20	25,70	23,78	22,45	25,13
65,7	23,84	25,67	1,78	24,24	25,76	23,83	22,50	25,18
65,8	23,96	25,81	1,79	24,37	27,17	25,20	23,88	26,57
65,9	23,96	25,81	1,79	24,37	26,57	24,64	23,32	25,96
66	25,33	27,18	3,05	25,74	24,61	22,86	21,51	24,02
66,1	25,33	27,18	3,05	25,74	24,50	22,76	21,43	23,94
66,2	25,33	27,18	3,05	25,74	24,46	22,71	21,39	23,90
66,3	25,33	27,18	3,05	25,74	24,43	22,68	21,37	23,87
66,4	22,74	24,54	1,73	23,20	24,44	22,66	21,37	23,87
66,5	22,76	24,54	1,74	23,21	24,46	22,66	21,38	23,88
66,6	22,76	24,54	1,74	23,21	24,46	22,67	21,39	23,89
66,7	22,78	24,55	1,74	23,23	24,48	22,68	21,41	23,91
66,8	22,78	24,55	1,74	23,23	24,52	22,69	21,43	23,93
66,9	22,79	24,56	1,74	23,24	24,54	22,70	21,45	23,94
67	22,79	24,56	1,74	23,24	24,57	22,71	21,47	23,96
67,1	22,83	24,60	1,74	23,29	24,60	22,72	21,48	23,97
67,2	22,84	24,60	1,74	23,30	24,60	22,73	21,49	23,98
67,3	22,84	24,60	1,74	23,30	24,61	22,73	21,50	23,98
67,4	22,82	24,59	1,74	23,30	24,61	22,73	21,50	23,98
67,5	22,82	24,59	1,74	23,30	24,62	22,73	21,50	23,98
67,6	22,85	24,62	1,74	23,32	24,64	22,73	21,51	24,00
67,7	22,85	24,62	1,74	23,32	24,65	22,76	21,53	24,02
67,8	22,85	24,64	1,73	23,33	24,67	22,77	21,54	24,04
67,9	22,85	24,64	1,73	23,33	24,68	22,77	21,55	24,05
68	22,85	24,64	1,73	23,33	24,70	22,79	21,56	24,06
68,1	22,90	24,68	1,75	23,38	24,72	22,80	21,57	24,08
68,2	22,90	24,68	1,75	23,38	24,73	22,81	21,59	24,09
68,3	22,91	24,70	1,75	23,40	24,75	22,83	21,60	24,11
68,4	22,92	24,71	1,75	23,41	24,75	22,84	21,61	24,12
68,5	22,92	24,71	1,75	23,41	24,76	22,85	21,62	24,12
68,6	22,93	24,73	1,75	23,42	24,77	22,85	21,63	24,13
68,7	22,93	24,73	1,75	23,42	24,79	22,87	21,64	24,14
68,8	22,95	24,75	1,75	23,44	24,80	22,88	21,65	24,15
68,9	22,95	24,75	1,75	23,44	24,80	22,88	21,65	24,16
69	22,96	24,76	1,75	23,46	24,83	22,89	21,67	24,17
69,1	22,97	24,77	1,76	23,46	24,84	22,90	21,67	24,18
69,2	22,97	24,77	1,76	23,46	24,83	22,90	21,68	24,19
69,3	22,98	24,78	1,76	23,48	24,85	22,91	21,68	24,20
69,4	22,98	24,78	1,76	23,48	24,86	22,92	21,69	24,21
69,5	22,98	24,78	1,76	23,48	24,87	22,93	21,70	24,22
69,6	22,98	24,78	1,76	23,48	24,88	22,93	21,71	24,22
69,7	23,01	24,81	1,75	23,50	24,89	22,94	21,72	24,24
69,8	23,02	24,83	1,76	23,52	24,90	22,96	21,74	24,25
69,9	23,02	24,83	1,76	23,52	24,91	22,97	21,74	24,26
70	23,04	24,85	1,76	23,53	24,92	22,98	21,75	24,27
70,1	23,04	24,85	1,76	23,53	24,93	22,98	21,75	24,27
70,2	23,04	24,85	1,77	23,54	24,94	22,99	21,77	24,29
70,3	23,04	24,85	1,77	23,54	24,95	23,00	21,77	24,30
70,4	23,05	24,86	1,77	23,55	24,96	23,00	21,77	24,30
70,5	23,06	24,87	1,77	23,56	24,96	23,01	21,78	24,31
70,6	23,06	24,87	1,77	23,56	24,96	23,01	21,78	24,31
70,7	23,06	24,87	1,77	23,56	24,97	23,02	21,79	24,32
70,8	23,06	24,87	1,77	23,56	24,98	23,02	21,80	24,33
70,9	23,08	24,89	1,77	23,58	24,98	23,02	21,80	24,33
71	23,08	24,89	1,77	23,58	24,99	23,03	21,81	24,34
71,1	23,08	24,89	1,77	23,58	25,00	23,04	21,82	24,35
71,2	23,07	24,90	1,76	23,58	25,00	23,04	21,82	24,34
71,3	23,07	24,90	1,76	23,58	24,99	23,03	21,80	24,33
71,4	23,07	24,90	1,76	23,58	24,98	23,02	21,80	24,32
71,5	23,07	24,90	1,76	23,58	24,95	23,01	21,78	24,31
71,6	23,02	24,84	1,77	23,53	26,18	24,23	23,01	25,52
71,7	23,02	24,84	1,77	23,53	26,14	24,21	22,98	25,49
71,8	24,22	26,04	3,00	24,73	26,12	24,17	22,95	25,46
71,9	24,21	26,02	3,00	24,72	23,59	21,77	20,63	22,84
72	24,21	26,02	3,00	24,72	23,30	21,50	20,37	22,55
72,1	24,21	26,02	3,00	24,72	23,18	21,37	20,27	22,44
72,2	24,21	26,02	3,00	24,72	23,12	21,31	20,22	22,38
72,3	24,21	26,02	3,00	24,72	23,07	21,25	20,18	22,33
72,4	24,21	26,02	3,00	24,72	23,04	21,20	20,15	22,29
72,5	24,21	26,02	3,00	24,72	23,01	21,15	20,13	22,26
72,6	24,21	26,02	3,00	24,72	22,99	21,12	20,11	22,23
72,7	24,21	26,02	3,00	24,72	22,98	21,09	20,09	22,21
72,8	21,30	22,96	1,67	21,92	22,95	21,06	20,07	22,18
72,9	21,30	22,96	1,67	21,92	22,94	21,03	20,05	22,16
73	21,25	22,91	1,68	21,88	22,93	21,01	20,04	22,14
73,1	21,25	22,91	1,68	21,88	22,92	20,98	20,03	22,12
73,2	21,23	22,89	1,67	21,86	22,91	20,97	20,02	22,11
73,3	21,20	22,85	1,67	21,84	22,91	20,96	20,02	22,10
73,4	21,20	22,85	1,67	21,84	22,90	20,94	20,01	22,08
73,5	21,18	22,83	1,66	21,82	22,89	20,93	20,00	22,07
73,6	21,18	22,83	1,66	21,82	22,89	20,92	20,00	22,07
73,7	21,17	22,82	1,66	21,81	22,89	20,91	19,99	22,06
73,8	21,17	22,82	1,66	21,81	22,88	20,89	19,98	22,05
73,9	21,16	22,81	1,67	21,80	22,88	20,89	19,98	22,04
74	21,14	22,79	1,65	21,79	22,88	20,88	19,97	22,03
74,1	21,14	22,79	1,65	21,79	22,87	20,87	19,97	22,03
74,2	21,12	22,78	1,65	21,79	22,87	20,87	19,96	22,02
74,3	21,12	22,78	1,65	21,79	22,87	20,86	19,96	22,02
74,4	21,12	22,77	1,64	21,79	22,86	20,85	19,95	22,01
74,5	21,11	22,76	1,64	21,78	22,86	20,84	19,95	22,01
74,6	21,11	22,76	1,64	21,78	22,85	20,84	19,95	22,00
74,7	21,09	22,75	1,64	21,77	22,86	20,84	19,95	22,00
74,8	21,09	22,75	1,64	21,77	22,86	20,83	19,94	22,00
74,9	21,09	22,75	1,65	21,77	22,86	20,83	19,94	21,99
75	21,09	22,75	1,65	21,77	22,85	20,83	19,94	21,99
75,1	21,08	22,73	1,65	21,77	22,85	20,82	19,93	21,98
75,2	21,07	22,71	1,66	21,75	22,85	20,82	19,93	21,99
75,3	21,07	22,71	1,66	21,75	22,84	20,81	19,93	21,97
75,4	21,06	22,70	1,66	21,74	22,83	20,80	19,92	21,97
75,5	21,06	22,70	1,66	21,74	22,84	20,80	19,92	21,96
75,6	21,05	22,69	1,66	21,73	22,83	20,79	19,92	21,96
75,7	21,05	22,69	1,66	21,73	22,83	20,79	19,91	21,95
75,8	21,04	22,69	1,66	21,73	22,82	20,79	19,91	21,95
75,9	21,04	22,69	1,66	21,73	22,84	20,79	19,91	21,95
76	21,04	22,69	1,66	21,73	22,83	20,78	19,90	21,94
76,1	21,04	22,69	1,66	21,73	22,81	20,77	19,90	21,94
76,2	21,04	22,69	1,66	21,73	22,82	20,77	19,90	21,93
76,3	21,03	22,67	1,65	21,71	22,82	20,77	19,90	21,94
76,4	21,03	22,67	1,65	21,71	22,82	20,77	19,90	21,94
76,5	21,03	22,68	1,65	21,72	22,83	20,77	19,90	21,95
76,6	21,04	22,68	1,65	21,72	22,83	20,77	19,91	21,94
76,7	21,04	22,68	1,65	21,72	22,83	20,77	19,91	21,95
76,8	21,04	22,68	1,65	21,72	22,83	20,77	19,91	21,95
76,9	21,04	22,68	1,65	21,72	22,82	20,76	19,90	21,94
77	21,03	22,67	1,65	21,71	22,83	20,77	19,90	21,94
77,1	21,03	22,67	1,65	21,71	22,83	20,77	19,91	21,94
77,2	21,03	22,67	1,65	21,71	22,83	20,76	19,90	21,93
77,3	21,01	22,66	1,66	21,70	22,82	20,75	19,90	21,93
77,4	21,01	22,66	1,66	21,70	22,81	20,74	19,89	21,92
77,5	21,00	22,65	1,66	21,69	22,81	20,74	19,89	21,91
77,6	21,00	22,65	1,66	21,69	22,81	20,73	19,88	21,91
77,7	21,00	22,65	1,66	21,69	22,81	20,73	19,88	21,91
77,8	21,00	22,65	1,66	21,69	22,80	20,73	19,88	21,91
77,9	22,24	23,89	2,90	22,94	24,06	21,98	21,13	23,15
78	22,23	23,88	2,90	22,93	23,92	21,84	21,00	23,00
78,1	22,23	23,88	2,90	22,93	21,96	19,84	19,19	20,81
78,2	20,04	21,61	1,64	20,92	21,85	19,72	19,10	20,68
78,3	20,04	21,61	1,64	20,92	21,78	19,64	19,04	20,60
78,4	19,99	21,55	1,63	20,87	21,72	19,56	18,98	20,52
78,5	19,99	21,55	1,63	20,87	21,67	19,50	18,94	20,46
78,6	19,93	21,48	1,63	20,80	21,64	19,45	18,91	20,42
78,7	19,88	21,42	1,63	20,75	21,61	19,41	18,88	20,38
78,8	19,88	21,42	1,63	20,75	21,59	19,38	18,87	20,36
78,9	19,86	21,39	1,62	20,73	21,56	19,35	18,85	20,33
79	19,86	21,39	1,62	20,73	21,54	19,32	18,83	20,31
79,1	19,83	21,35	1,62	20,70	21,53	19,30	18,83	20,29
79,2	19,83	21,35	1,62	20,70	21,52	19,28	18,81	20,27
79,3	19,81	21,31	1,62	20,67	21,51	19,26	18,80	20,25
79,4	19,81	21,31	1,62	20,67	21,49	19,24	18,79	20,23
79,5	19,81	21,31	1,62	20,67	21,48	19,23	18,78	20,22
79,6	19,76	21,26	1,61	20,62	21,47	19,21	18,77	20,21
79,7	19,76	21,26	1,61	20,62	21,46	19,19	18,76	20,19
79,8	19,74	21,23	1,62	20,60	21,45	19,18	18,75	20,18
79,9	19,74	21,23	1,62	20,60	21,44	19,16	18,74	20,16
80	19,72	21,20	1,60	20,58	21,43	19,16	18,74	20,16
80,1	19,71	21,20	1,60	20,57	21,42	19,14	18,73	20,15
80,2	19,71	21,20	1,60	20,57	21,42	19,14	18,72	20,15
80,3	19,70	21,18	1,59	20,57	21,42	19,14	18,72	20,15
80,4	19,70	21,18	1,59	20,57	21,41	19,13	18,72	20,14
80,5	19,69	21,17	1,59	20,56	21,41	19,12	18,71	20,14
80,6	19,68	21,16	1,61	20,55	21,41	19,12	18,71	20,13
80,7	19,68	21,16	1,61	20,55	21,40	19,11	18,70	20,13
80,8	19,67	21,15	1,60	20,54	21,41	19,11	18,71	20,13
80,9	19,67	21,15	1,60	20,54	21,41	19,11	18,70	20,13
81	19,67	21,15	1,60	20,54	21,40	19,10	18,70	20,12
81,1	19,67	21,15	1,60	20,54	21,40	19,10	18,70	20,13
81,2	19,67	21,14	1,61	20,54	21,41	19,10	18,70	20,13
81,3	19,67	21,14	1,61	20,53	21,40	19,10	18,70	20,12
81,4	19,67	21,14	1,61	20,53	21,40	19,10	18,70	20,12
81,5	19,66	21,13	1,61	20,53	21,39	19,09	18,69	20,11
81,6	19,66	21,13	1,61	20,53	21,39	19,09	18,69	20,11
81,7	19,65	21,12	1,61	20,52	21,39	19,08	18,69	20,10
81,8	19,65	21,12	1,61	20,52	21,38	19,07	18,68	20,09
81,9	19,64	21,11	1,61	20,51	21,37	19,07	18,68	20,09
82	19,64	21,10	1,62	20,50	21,36	19,05	18,67	20,07
82,1	19,64	21,10	1,62	20,50	21,36	19,05	18,67	20,07
82,2	19,62	21,08	1,62	20,49	21,36	19,04	18,67	20,07
82,3	19,62	21,08	1,62	20,49	21,36	19,04	18,67	20,06
82,4	19,62	21,08	1,61	20,48	21,36	19,04	18,67	20,06
82,5	19,62	21,08	1,61	20,48	21,36	19,03	18,66	20,06
82,6	19,61	21,07	1,61	20,48	21,35	19,03	18,66	20,06
82,7	19,61	21,07	1,61	20,48	21,35	19,03	18,66	20,06
82,8	19,61	21,07	1,61	20,48	21,35	19,03	18,66	20,06
82,9	19,61	21,07	1,62	20,47	21,35	19,03	18,66	20,06
83	19,61	21,07	1,62	20,47	21,35	19,03	18,66	20,06
83,1	19,61	21,07	1,60	20,47	21,36	19,03	18,66	20,07
83,2	19,61	21,07	1,60	20,47	21,36	19,03	18,67	20,07
83,3	19,61	21,07	1,60	20,47	21,36	19,03	18,67	20,07
83,4	19,61	21,07	1,60	20,47	21,36	19,04	18,67	20,07
83,5	19,61	21,07	1,60	20,47	21,36	19,04	18,67	20,08
83,6	19,61	21,06	1,60	20,47	21,36	19,04	18,67	20,07
83,7	19,61	21,06	1,60	20,47	21,36	19,04	18,67	20,08
83,8	20,86	22,32	2,86	21,72	22,62	20,29	19,92	21,32
83,9	20,86	22,32	2,86	21,72	22,61	20,29	19,92	21,33
84	20,86	22,32	2,85	21,72	22,61	20,29	19,92	21,33
84,1	20,86	22,32	2,85	21,72	21,08	18,60	18,54	19,49
84,2	20,86	22,32	2,85	21,72	21,02	18,51	18,49	19,38
84,3	19,20	20,54	1,64	20,24	20,99	18,46	18,47	19,32
84,4	19,20	20,54	1,64	20,24	20,96	18,42	18,44	19,28
84,5	19,19	20,51	1,64	20,21	20,91	18,38	18,41	19,23
84,6	19,19	20,51	1,64	20,21	20,90	18,35	18,40	19,21
84,7	19,18	20,49	1,64	20,19	20,89	18,33	18,39	19,18
84,8	19,16	20,47	1,63	20,16	20,85	18,30	18,38	19,16
84,9	19,16	20,47	1,63	20,16	20,84	18,29	18,37	19,14
85	19,14	20,43	1,63	20,13	20,84	18,27	18,36	19,12
85,1	19,14	20,43	1,63	20,13	20,83	18,25	18,35	19,11
85,2	19,12	20,41	1,63	20,11	20,81	18,24	18,34	19,09
85,3	19,12	20,41	1,63	20,11	20,80	18,23	18,34	19,08
85,4	19,11	20,40	1,63	20,09	20,78	18,22	18,33	19,07
85,5	19,10	20,38	1,63	20,08	20,77	18,21	18,32	19,06
85,6	19,10	20,38	1,63	20,08	20,76	18,19	18,31	19,05
85,7	19,08	20,36	1,62	20,06	20,75	18,18	18,30	19,04
85,8	19,08	20,36	1,62	20,06	20,75	18,17	18,30	19,03
85,9	19,08	20,35	1,62	20,05	20,74	18,16	18,29	19,01
86	19,08	20,35	1,62	20,05	20,73	18,15	18,29	19,01
86,1	19,07	20,34	1,62	20,04	20,73	18,14	18,28	19,00
86,2	19,06	20,32	1,61	20,02	20,72	18,14	18,28	18,99
86,3	19,06	20,32	1,61	20,02	20,72	18,13	18,28	18,99
86,4	19,06	20,32	1,61	20,02	20,72	18,12	18,27	18,98
86,5	19,06	20,32	1,61	20,02	20,71	18,12	18,27	18,98
86,6	19,05	20,31	1,61	20,01	20,70	18,12	18,27	18,97
86,7	19,05	20,31	1,61	20,01	20,70	18,11	18,27	18,97
86,8	19,05	20,30	1,61	20,00	20,70	18,11	18,26	18,96
86,9	19,04	20,30	1,61	19,99	20,70	18,11	18,26	18,96
87	19,04	20,30	1,61	19,99	20,69	18,10	18,26	18,96
87,1	19,04	20,29	1,61	19,99	20,69	18,10	18,26	18,96
87,2	19,04	20,29	1,61	19,99	20,69	18,09	18,25	18,96
87,3	19,03	20,29	1,62	19,98	20,69	18,09	18,25	18,95
87,4	19,03	20,29	1,62	19,98	20,68	18,09	18,25	18,95
87,5	19,03	20,29	1,62	19,98	20,68	18,09	18,25	18,95
87,6	19,03	20,28	1,62	19,97	20,68	18,08	18,25	18,95
87,7	19,03	20,28	1,62	19,97	20,68	18,08	18,25	18,94
87,8	19,02	20,28	1,62	19,97	20,68	18,08	18,24	18,95
87,9	19,02	20,28	1,62	19,97	20,67	18,08	18,24	18,94
88	19,02	20,27	1,62	19,96	20,67	18,08	18,24	18,94
88,1	19,02	20,26	1,62	19,96	20,67	18,07	18,24	18,94
88,2	19,02	20,26	1,62	19,96	20,67	18,07	18,24	18,94
88,3	19,01	20,26	1,62	19,96	20,67	18,07	18,24	18,94
88,4	19,01	20,26	1,62	19,96	20,67	18,07	18,24	18,93
88,5	19,01	20,25	1,62	19,95	20,66	18,06	18,24	18,92
88,6	19,01	20,25	1,62	19,95	20,66	18,05	18,24	18,91
88,7	19,00	20,23	1,61	19,95	20,66	18,05	18,24	18,90
88,8	19,00	20,23	1,62	19,95	20,66	18,04	18,24	18,89
88,9	19,00	20,23	1,62	19,95	20,66	18,04	18,24	18,89
89	19,00	20,23	1,62	19,94	20,65	18,04	18,24	18,90
89,1	19,00	20,23	1,62	19,94	20,65	18,04	18,23	18,90
89,2	19,00	20,23	1,63	19,93	20,65	18,04	18,23	18,90
89,3	19,00	20,23	1,63	19,93	20,65	18,04	18,23	18,90
89,4	18,99	20,23	1,63	19,93	20,64	18,04	18,23	18,90
89,5	18,99	20,22	1,63	19,92	20,64	18,04	18,22	18,90
89,6	18,99	20,22	1,63	19,92	20,64	18,04	18,22	18,90
89,7	18,99	20,22	1,62	19,91	20,64	18,04	18,22	18,90
89,8	18,99	20,22	1,62	19,91	20,64	18,04	18,22	18,90
89,9	18,99	20,22	1,62	19,91	20,64	18,04	18,22	18,90
90	18,99	20,22	1,62	19,91	20,66	18,05	18,24	18,91
90,1	18,99	20,22	1,62	19,91	20,66	18,06	18,24	18,92
90,2	18,99	20,22	1,62	19,91	20,66	18,06	18,24	18,92
90,3	18,99	20,22	1,62	19,91	20,66	18,06	18,24	18,92
90,4	18,99	20,22	1,62	19,91	20,66	18,06	18,24	18,92
90,5	18,99	20,22	1,62	19,91	20,66	18,05	18,24	18,92
90,6	18,99	20,22	1,62	19,91	20,66	18,05	18,24	18,92
90,7	18,99	20,22	1,62	19,91	20,66	18,06	18,24	18,92
