# Supplementary material for: Graphene active sensor arrays for long-term and wireless mapping of wide frequency band epicortical brain activity
Source: Nat Commun. 2021 Jan 11;12:211. doi: 10.1038/s41467-020-20546-w (PMC7801381; doi:10.1038/s41467-020-20546-w)
Supplement: Supplementary file 4 — Source Data [file 41467_2020_20546_MOESM4_ESM.zip › Source Data/Source Data & plotting scripts/Fig3/IV-charact/IV-Day2/20190802_032535 Current vs Vgs]

Vgs [V]	Result A5 [µA]	Result A7 [µA]	Result A29 [µA]	Result A31 [µA]	Result B5 [µA]	Result B7 [µA]	Result B29 [µA]	Result B31 [µA]
0,1	51,49	55,99	3,98	51,52	57,28	51,48	48,95	51,55
0,115	49,80	54,11	3,83	49,82	55,22	49,76	47,32	50,06
0,13	47,51	51,59	3,61	47,50	52,47	47,42	45,12	47,96
0,145	45,18	49,02	3,38	45,15	49,73	45,07	42,91	45,87
0,16	42,69	46,27	3,18	42,70	46,84	42,55	40,55	43,58
0,175	40,10	43,40	2,96	40,11	43,87	39,95	38,05	41,17
0,19	37,38	40,35	2,73	37,41	40,70	37,22	35,41	38,62
0,205	34,36	37,03	2,48	34,42	37,27	34,26	32,48	35,74
0,22	30,96	33,32	2,24	31,13	33,55	30,93	29,25	32,46
0,235	28,63	30,82	2,09	28,82	30,93	28,65	27,01	30,13
0,25	23,96	25,81	1,79	24,37	25,76	23,83	22,50	25,18
0,265	23,02	24,84	1,77	23,53	24,95	23,01	21,78	24,31
0,28	21,00	22,64	1,65	21,69	22,80	20,73	19,88	21,91
0,295	19,61	21,06	1,60	20,47	21,36	19,04	18,67	20,08
0,31	18,99	20,22	1,62	19,92	20,64	18,04	18,22	18,90
