# Supplementary material for: Graphene active sensor arrays for long-term and wireless mapping of wide frequency band epicortical brain activity
Source: Nat Commun. 2021 Jan 11;12:211. doi: 10.1038/s41467-020-20546-w (PMC7801381; doi:10.1038/s41467-020-20546-w)
Supplement: Supplementary file 4 — Source Data [file 41467_2020_20546_MOESM4_ESM.zip › Source Data/Source Data & plotting scripts/Fig3/IV-charact/IV-Day2/20190802_032749 Current vs time]

Time [s]	Result A5 [�A]	Result A7 [�A]	Result A29 [�A]	Result A31 [�A]	Result B5 [�A]	Result B7 [�A]	Result B29 [�A]	Result B31 [�A]
0	0,00	0,00	0,00	0,00	0,00	0,00	0,00	0,00
0,1	0,00	0,00	0,00	0,00	0,00	0,00	0,00	0,00
0,2	0,00	0,00	0,00	0,00	59,53	52,89	50,57	52,89
0,3	53,17	57,95	4,20	53,22	59,83	53,17	50,83	53,16
0,4	53,17	57,95	4,20	53,22	59,81	53,15	50,80	53,14
0,5	53,17	57,95	4,20	53,22	59,82	53,17	50,81	53,15
0,6	53,16	57,96	4,19	53,23	59,83	53,18	50,82	53,17
0,7	53,16	57,96	4,19	53,23	59,83	53,18	50,81	53,16
0,8	53,19	57,98	4,21	53,25	59,80	53,17	50,80	53,16
0,9	53,19	57,98	4,21	53,25	59,81	53,18	50,80	53,16
1	53,19	57,98	4,20	53,25	59,82	53,18	50,80	53,16
1,1	53,19	57,98	4,20	53,25	59,83	53,19	50,81	53,17
1,2	53,21	57,99	4,21	53,28	59,80	53,18	50,80	53,16
1,3	53,21	57,99	4,20	53,27	59,80	53,18	50,79	53,15
1,4	53,21	57,99	4,20	53,27	59,80	53,17	50,78	53,15
1,5	53,21	57,98	4,20	53,27	59,78	53,17	50,78	53,14
1,6	53,21	57,98	4,20	53,27	59,77	53,16	50,77	53,15
1,7	53,21	57,97	4,21	53,27	59,76	53,17	50,77	53,15
1,8	53,21	57,97	4,21	53,27	59,76	53,17	50,77	53,15
1,9	53,22	57,98	4,21	53,29	59,78	53,18	50,78	53,16
2	53,23	58,00	4,20	53,30	59,79	53,19	50,79	53,17
2,1	53,23	58,00	4,20	53,30	59,80	53,20	50,79	53,17
2,2	53,26	58,02	4,17	53,32	59,81	53,21	50,81	53,18
2,3	53,26	58,02	4,17	53,32	59,82	53,22	50,80	53,18
2,4	53,26	58,02	4,17	53,32	59,82	53,23	50,81	53,19
2,5	53,26	58,02	4,17	53,32	59,83	53,24	50,82	53,20
2,6	53,29	58,05	4,20	53,35	59,82	53,24	50,82	53,20
2,7	53,29	58,04	4,20	53,35	59,84	53,25	50,82	53,21
2,8	53,29	58,04	4,20	53,35	59,82	53,25	50,82	53,21
2,9	53,29	58,06	4,19	53,35	59,83	53,24	50,82	53,21
3	53,29	58,06	4,19	53,35	59,82	53,25	50,83	53,21
3,1	53,29	58,06	4,19	53,35	59,83	53,25	50,83	53,21
3,2	53,29	58,06	4,19	53,35	59,84	53,25	50,82	53,22
3,3	53,31	58,07	4,19	53,37	59,84	53,27	50,84	53,23
3,4	53,32	58,07	4,20	53,38	59,83	53,27	50,83	53,23
3,5	53,32	58,07	4,20	53,38	59,83	53,28	50,84	53,23
3,6	53,34	58,08	4,20	53,40	59,82	53,27	50,83	53,22
3,7	53,34	58,08	4,20	53,40	59,83	53,28	50,84	53,24
3,8	53,34	58,08	4,19	53,40	59,84	53,29	50,85	53,24
3,9	53,34	58,08	4,19	53,40	59,86	53,29	50,85	53,23
4	53,36	58,11	4,19	53,43	59,87	53,30	50,86	53,25
4,1	53,36	58,10	4,17	53,43	59,87	53,30	50,86	53,25
4,2	53,36	58,10	4,17	53,43	59,86	53,29	50,85	53,25
4,3	53,37	58,11	4,19	53,43	59,85	53,31	50,86	53,26
4,4	53,37	58,11	4,19	53,43	59,86	53,31	50,87	53,26
4,5	53,39	58,13	4,20	53,46	59,87	53,32	50,87	53,26
4,6	53,39	58,13	4,20	53,46	59,88	53,32	50,88	53,27
4,7	53,39	58,13	4,21	53,46	59,86	53,33	50,88	53,28
4,8	53,40	58,13	4,20	53,47	59,86	53,33	50,87	53,27
4,9	53,40	58,13	4,20	53,47	59,89	53,33	50,87	53,27
5	53,40	58,13	4,20	53,47	59,86	53,32	50,86	53,27
5,1	53,40	58,13	4,20	53,47	59,86	53,32	50,86	53,26
5,2	53,40	58,13	4,21	53,46	59,88	53,32	50,86	53,27
5,3	53,40	58,13	4,21	53,46	59,87	53,32	50,86	53,26
5,4	53,41	58,14	4,20	53,48	59,87	53,33	50,87	53,27
5,5	53,41	58,14	4,20	53,48	59,87	53,33	50,87	53,27
5,6	53,41	58,14	4,20	53,48	59,88	53,33	50,87	53,27
5,7	54,98	59,70	5,73	55,05	61,43	54,89	52,42	54,82
5,8	54,98	59,70	5,73	55,05	61,42	54,88	52,42	54,82
5,9	54,98	59,70	5,73	55,05	61,03	54,56	52,08	54,52
6	54,98	59,70	5,73	55,05	57,89	51,92	49,31	52,06
6,1	54,98	59,69	5,74	55,05	57,61	51,70	49,09	51,87
6,2	51,68	56,19	3,96	51,49	57,39	51,52	48,94	51,71
6,3	51,68	56,19	3,96	51,49	57,25	51,39	48,85	51,60
6,4	51,48	55,94	3,93	51,30	57,20	51,33	48,81	51,55
6,5	51,48	55,94	3,93	51,30	57,14	51,27	48,77	51,49
6,6	51,37	55,81	3,93	51,23	57,10	51,22	48,74	51,45
6,7	51,34	55,78	3,91	51,20	57,08	51,19	48,72	51,42
6,8	51,34	55,78	3,91	51,20	57,06	51,16	48,70	51,39
6,9	51,24	55,66	3,95	51,14	57,04	51,12	48,67	51,36
7	51,24	55,66	3,95	51,14	57,04	51,11	48,66	51,34
7,1	51,24	55,66	3,95	51,14	56,99	51,07	48,63	51,31
7,2	51,24	55,66	3,95	51,14	56,97	51,05	48,63	51,31
7,3	51,19	55,61	3,95	51,12	56,93	51,01	48,60	51,27
7,4	51,19	55,59	3,95	51,10	56,90	50,99	48,59	51,26
7,5	51,19	55,59	3,95	51,10	56,92	50,98	48,58	51,23
7,6	51,15	55,56	3,94	51,07	56,91	50,97	48,57	51,23
7,7	51,15	55,56	3,94	51,07	56,90	50,96	48,56	51,21
7,8	51,12	55,53	3,93	51,06	56,89	50,94	48,55	51,20
7,9	51,12	55,53	3,93	51,06	56,88	50,93	48,53	51,19
8	51,10	55,52	3,93	51,05	56,89	50,92	48,53	51,19
8,1	51,08	55,52	3,93	51,06	56,90	50,92	48,54	51,18
8,2	51,08	55,52	3,93	51,06	56,88	50,91	48,52	51,18
8,3	51,07	55,50	3,92	51,05	56,87	50,91	48,52	51,17
8,4	51,07	55,50	3,92	51,05	56,85	50,90	48,51	51,16
8,5	51,05	55,48	3,92	51,02	56,85	50,90	48,51	51,16
8,6	51,05	55,48	3,92	51,02	56,83	50,87	48,49	51,14
8,7	51,03	55,45	3,93	51,02	56,83	50,86	48,48	51,14
8,8	51,01	55,42	3,93	50,99	56,81	50,86	48,47	51,13
8,9	51,01	55,42	3,93	50,99	56,81	50,85	48,48	51,13
9	51,01	55,42	3,92	50,98	56,80	50,84	48,47	51,11
9,1	51,01	55,42	3,92	50,98	56,80	50,84	48,46	51,11
9,2	50,99	55,40	3,91	50,97	56,79	50,83	48,45	51,10
9,3	50,99	55,40	3,91	50,97	56,79	50,82	48,45	51,10
9,4	50,99	55,39	3,92	50,97	56,78	50,83	48,46	51,11
9,5	50,99	55,39	3,92	50,97	56,78	50,83	48,46	51,10
9,6	50,99	55,39	3,92	50,97	56,80	50,83	48,45	51,10
9,7	50,98	55,39	3,93	50,96	56,79	50,82	48,45	51,09
9,8	50,98	55,39	3,93	50,96	56,80	50,82	48,45	51,09
9,9	50,94	55,35	3,94	50,92	56,81	50,81	48,44	51,08
10	50,94	55,35	3,94	50,92	56,72	50,77	48,39	51,05
10,1	50,93	55,34	3,93	50,92	56,73	50,77	48,41	51,05
10,2	50,94	55,35	3,92	50,94	56,76	50,78	48,41	51,06
10,3	50,94	55,35	3,92	50,94	56,76	50,80	48,43	51,07
10,4	50,96	55,36	3,93	50,95	56,76	50,80	48,43	51,07
10,5	50,96	55,36	3,93	50,95	56,76	50,81	48,44	51,08
10,6	50,96	55,36	3,93	50,95	56,82	50,83	48,47	51,10
10,7	50,96	55,36	3,93	50,95	56,83	50,84	48,48	51,11
10,8	51,01	55,42	3,95	50,99	56,82	50,86	48,50	51,13
10,9	50,96	55,37	3,92	50,95	56,78	50,84	48,48	51,11
11	50,96	55,37	3,92	50,95	56,75	50,81	48,45	51,09
11,1	50,94	55,33	3,91	50,93	56,74	50,79	48,43	51,07
11,2	50,94	55,33	3,91	50,93	56,74	50,78	48,42	51,07
11,3	50,96	55,36	3,96	50,95	56,75	50,79	48,43	51,07
11,4	50,96	55,36	3,96	50,95	56,77	50,81	48,46	51,09
11,5	50,98	55,39	3,95	50,98	56,79	50,83	48,48	51,10
11,6	52,55	56,97	5,50	52,56	58,35	52,39	50,04	52,66
11,7	52,55	56,97	5,50	52,56	58,35	52,40	50,05	52,67
11,8	52,56	56,98	5,47	52,56	58,38	52,41	50,06	52,69
11,9	52,56	56,98	5,47	52,56	54,53	49,17	46,67	49,63
12	52,56	56,98	5,47	52,56	54,18	48,89	46,40	49,38
12,1	52,56	56,98	5,47	52,56	54,01	48,73	46,27	49,23
12,2	48,81	52,96	3,65	48,58	53,88	48,60	46,18	49,12
12,3	48,66	52,78	3,64	48,47	53,78	48,52	46,12	49,05
12,4	48,66	52,78	3,64	48,47	53,74	48,46	46,09	48,99
12,5	48,57	52,67	3,65	48,39	53,70	48,40	46,05	48,94
12,6	48,57	52,67	3,65	48,39	53,65	48,35	46,01	48,90
12,7	48,55	52,64	3,65	48,38	53,63	48,33	46,00	48,88
12,8	48,49	52,59	3,65	48,34	53,60	48,29	45,98	48,84
12,9	48,49	52,59	3,65	48,34	53,56	48,25	45,95	48,82
13	48,45	52,54	3,66	48,32	53,56	48,22	45,94	48,79
13,1	48,45	52,54	3,66	48,32	53,55	48,20	45,93	48,77
13,2	48,43	52,52	3,66	48,29	53,54	48,18	45,91	48,75
13,3	48,43	52,52	3,66	48,29	53,54	48,17	45,90	48,74
13,4	48,38	52,47	3,65	48,27	53,53	48,14	45,88	48,72
13,5	48,38	52,47	3,65	48,27	53,51	48,12	45,87	48,70
13,6	48,38	52,47	3,65	48,27	53,51	48,11	45,87	48,69
13,7	48,35	52,43	3,64	48,25	53,49	48,10	45,86	48,68
13,8	48,35	52,43	3,64	48,25	53,51	48,10	45,86	48,67
13,9	48,34	52,42	3,65	48,24	53,47	48,08	45,85	48,66
14	48,31	52,40	3,65	48,21	53,49	48,08	45,84	48,66
14,1	48,29	52,39	3,65	48,22	53,49	48,07	45,84	48,66
14,2	48,28	52,38	3,64	48,21	53,47	48,07	45,83	48,65
14,3	48,28	52,38	3,64	48,21	53,48	48,06	45,83	48,65
14,4	48,28	52,39	3,63	48,22	53,50	48,06	45,84	48,65
14,5	48,28	52,39	3,63	48,22	53,48	48,05	45,83	48,65
14,6	48,26	52,36	3,65	48,20	53,49	48,05	45,83	48,63
14,7	48,26	52,36	3,65	48,20	53,49	48,05	45,83	48,65
14,8	48,26	52,36	3,65	48,20	53,49	48,04	45,82	48,64
14,9	48,25	52,36	3,65	48,20	53,48	48,04	45,83	48,64
15	48,25	52,36	3,65	48,20	53,48	48,04	45,83	48,64
15,1	48,25	52,36	3,65	48,20	53,50	48,04	45,83	48,64
15,2	48,25	52,36	3,65	48,20	53,47	48,04	45,82	48,63
15,3	48,24	52,35	3,66	48,18	53,46	48,03	45,82	48,63
15,4	48,24	52,35	3,66	48,18	53,49	48,03	45,81	48,63
15,5	48,24	52,35	3,66	48,19	53,48	48,03	45,82	48,62
15,6	48,23	52,34	3,66	48,18	53,47	48,02	45,81	48,62
15,7	48,23	52,34	3,66	48,18	53,47	48,02	45,81	48,61
15,8	48,22	52,33	3,66	48,18	53,47	48,03	45,82	48,62
15,9	48,22	52,33	3,66	48,18	53,47	48,02	45,82	48,62
16	48,22	52,33	3,66	48,18	53,47	48,02	45,81	48,62
16,1	48,22	52,33	3,66	48,18	53,48	48,02	45,80	48,61
16,2	48,22	52,33	3,64	48,18	53,46	48,02	45,82	48,62
16,3	48,22	52,32	3,64	48,17	53,49	48,02	45,81	48,62
16,4	48,22	52,32	3,64	48,17	53,49	48,02	45,81	48,62
16,5	48,21	52,31	3,63	48,18	53,47	48,02	45,81	48,62
16,6	48,21	52,31	3,63	48,18	53,46	48,01	45,81	48,63
16,7	48,22	52,34	3,63	48,18	53,48	48,03	45,82	48,63
16,8	48,22	52,34	3,63	48,18	53,49	48,03	45,82	48,63
16,9	48,22	52,32	3,64	48,17	53,47	48,02	45,82	48,63
17	48,22	52,32	3,64	48,17	53,49	48,02	45,82	48,63
17,1	48,22	52,32	3,64	48,17	53,47	48,02	45,81	48,63
17,2	48,22	52,33	3,63	48,18	53,47	48,02	45,82	48,63
17,3	48,22	52,33	3,63	48,18	53,50	48,03	45,83	48,63
17,4	48,22	52,33	3,66	48,18	53,49	48,02	45,82	48,63
17,5	48,22	52,33	3,66	48,18	53,50	48,03	45,83	48,63
17,6	48,21	52,32	3,67	48,17	55,03	49,58	47,37	50,18
17,7	49,76	53,87	5,23	49,72	55,04	49,58	47,37	50,18
17,8	49,76	53,87	5,23	49,72	52,02	47,03	44,71	47,77
17,9	49,76	53,88	5,22	49,71	50,92	46,08	43,75	46,91
18	49,76	53,88	5,22	49,71	50,68	45,89	43,59	46,73
18,1	49,76	53,88	5,22	49,71	50,55	45,77	43,50	46,62
18,2	49,76	53,88	5,22	49,71	50,44	45,66	43,42	46,51
18,3	45,81	49,59	3,42	45,59	50,37	45,57	43,36	46,43
18,4	45,76	49,54	3,41	45,55	50,34	45,51	43,32	46,38
18,5	45,76	49,54	3,41	45,55	50,26	45,46	43,28	46,33
18,6	45,68	49,46	3,43	45,50	50,25	45,42	43,26	46,29
18,7	45,68	49,46	3,43	45,50	50,21	45,37	43,23	46,26
18,8	45,68	49,46	3,43	45,50	50,17	45,34	43,20	46,22
18,9	45,60	49,36	3,43	45,44	50,17	45,33	43,20	46,21
19	45,60	49,36	3,43	45,44	50,16	45,31	43,18	46,19
19,1	45,60	49,36	3,43	45,44	50,13	45,27	43,15	46,16
19,2	45,60	49,36	3,43	45,44	50,08	45,22	43,12	46,12
19,3	45,48	49,24	3,42	45,34	50,09	45,21	43,11	46,11
19,4	45,48	49,24	3,42	45,34	50,06	45,18	43,09	46,09
19,5	45,45	49,21	3,41	45,32	50,03	45,16	43,08	46,07
19,6	45,41	49,17	3,42	45,30	50,01	45,15	43,08	46,06
19,7	45,41	49,17	3,42	45,30	50,02	45,13	43,06	46,04
19,8	45,39	49,15	3,41	45,27	50,02	45,12	43,06	46,03
19,9	45,39	49,15	3,41	45,27	50,01	45,12	43,06	46,03
20	45,37	49,14	3,40	45,27	50,00	45,11	43,05	46,02
20,1	45,37	49,14	3,40	45,27	50,00	45,11	43,06	46,03
20,2	45,37	49,14	3,40	45,28	50,00	45,10	43,05	46,02
20,3	45,37	49,14	3,40	45,28	50,01	45,09	43,04	46,01
20,4	45,37	49,14	3,40	45,28	50,01	45,09	43,04	46,01
20,5	45,33	49,11	3,38	45,25	50,01	45,09	43,05	46,01
20,6	45,33	49,11	3,38	45,25	50,00	45,07	43,03	46,00
20,7	45,30	49,08	3,39	45,22	49,94	45,03	42,99	45,96
20,8	45,30	49,08	3,39	45,22	49,94	45,03	42,99	45,96
20,9	45,27	49,06	3,39	45,19	49,93	45,02	42,98	45,95
21	45,25	49,03	3,38	45,18	49,92	45,01	42,97	45,94
21,1	45,25	49,03	3,38	45,18	49,94	45,01	42,98	45,94
21,2	45,27	49,06	3,41	45,21	49,94	45,02	42,99	45,95
21,3	45,27	49,06	3,41	45,21	49,96	45,02	42,99	45,95
21,4	45,27	49,06	3,40	45,20	49,95	45,01	42,99	45,95
21,5	45,27	49,06	3,40	45,20	49,93	45,00	42,97	45,93
21,6	45,23	49,02	3,40	45,16	49,91	44,98	42,96	45,92
21,7	45,24	49,02	3,41	45,18	49,92	45,00	42,97	45,93
21,8	45,24	49,02	3,41	45,18	49,94	45,01	42,98	45,94
21,9	45,24	49,02	3,41	45,18	49,94	45,01	42,98	45,94
22	45,24	49,02	3,41	45,18	49,94	45,00	42,98	45,93
22,1	45,24	49,02	3,38	45,18	49,92	44,99	42,98	45,93
22,2	45,24	49,02	3,38	45,18	49,93	44,99	42,97	45,93
22,3	45,23	49,01	3,38	45,18	49,91	44,99	42,97	45,93
22,4	45,20	48,99	3,35	45,15	49,91	44,98	42,96	45,92
22,5	45,20	48,99	3,35	45,15	49,88	44,97	42,94	45,89
22,6	45,20	48,99	3,35	45,15	49,89	44,97	42,95	45,91
22,7	45,20	48,99	3,35	45,15	49,92	44,97	42,96	45,91
22,8	45,21	49,00	3,37	45,16	49,91	44,98	42,96	45,92
22,9	45,21	49,00	3,37	45,16	49,92	44,97	42,96	45,92
23	45,21	49,00	3,35	45,17	49,93	44,99	42,97	45,92
23,1	45,21	48,99	3,36	45,16	49,91	44,99	42,97	45,93
23,2	45,21	48,99	3,36	45,16	49,91	44,98	42,96	45,91
23,3	45,20	48,98	3,37	45,16	49,90	44,97	42,95	45,92
23,4	45,20	48,98	3,37	45,16	49,90	44,98	42,96	45,93
23,5	45,20	48,98	3,37	45,16	49,90	44,98	42,96	45,93
23,6	45,20	48,98	3,37	45,16	49,91	44,99	42,97	45,92
23,7	45,21	48,98	3,38	45,16	49,92	44,99	42,97	45,93
23,8	46,75	50,53	4,94	46,71	51,47	46,53	44,52	47,48
23,9	46,75	50,53	4,94	46,71	50,94	46,09	44,05	47,04
24	46,72	50,51	4,91	46,69	47,10	42,82	40,65	43,94
24,1	46,72	50,51	4,91	46,69	46,78	42,54	40,40	43,69
24,2	42,70	46,17	3,09	42,46	46,60	42,37	40,27	43,53
24,3	42,70	46,17	3,09	42,46	46,46	42,24	40,17	43,41
24,4	42,55	46,00	3,08	42,32	46,37	42,14	40,09	43,32
24,5	42,41	45,83	3,09	42,21	46,31	42,08	40,05	43,26
24,6	42,41	45,83	3,09	42,21	46,25	42,02	40,01	43,20
24,7	42,28	45,69	3,10	42,12	46,22	41,95	39,96	43,15
24,8	42,28	45,69	3,10	42,12	46,22	41,92	39,94	43,11
24,9	42,25	45,66	3,11	42,10	46,18	41,89	39,92	43,09
25	42,18	45,58	3,10	42,06	46,17	41,86	39,90	43,06
25,1	42,18	45,58	3,10	42,06	46,14	41,83	39,88	43,03
25,2	42,12	45,52	3,10	42,02	46,13	41,80	39,86	43,00
25,3	42,12	45,52	3,10	42,02	46,09	41,77	39,83	42,98
25,4	42,05	45,45	3,10	41,97	46,08	41,74	39,81	42,96
25,5	42,05	45,45	3,10	41,97	46,04	41,72	39,79	42,94
25,6	42,03	45,42	3,11	41,95	46,05	41,70	39,79	42,93
25,7	41,99	45,38	3,11	41,93	46,05	41,69	39,79	42,93
25,8	41,99	45,38	3,11	41,93	46,04	41,67	39,78	42,91
25,9	41,96	45,35	3,10	41,90	46,01	41,65	39,76	42,88
26	41,96	45,35	3,10	41,90	46,02	41,63	39,75	42,87
26,1	41,90	45,30	3,10	41,87	46,00	41,62	39,74	42,86
26,2	41,90	45,30	3,10	41,87	46,00	41,61	39,73	42,85
26,3	41,87	45,27	3,09	41,84	45,96	41,59	39,71	42,83
26,4	41,87	45,28	3,10	41,84	45,97	41,58	39,71	42,82
26,5	41,87	45,28	3,10	41,84	45,97	41,57	39,70	42,82
26,6	41,84	45,24	3,09	41,83	45,97	41,56	39,70	42,81
26,7	41,84	45,24	3,09	41,83	45,96	41,56	39,69	42,80
26,8	41,85	45,25	3,10	41,83	45,97	41,56	39,70	42,80
26,9	41,85	45,25	3,10	41,83	45,97	41,56	39,70	42,80
27	41,85	45,25	3,10	41,83	45,97	41,55	39,70	42,80
27,1	41,82	45,23	3,09	41,82	45,95	41,55	39,69	42,80
27,2	41,82	45,23	3,09	41,82	45,94	41,54	39,69	42,79
27,3	41,82	45,23	3,11	41,82	45,94	41,53	39,68	42,78
27,4	41,82	45,23	3,11	41,82	45,94	41,52	39,68	42,77
27,5	41,79	45,21	3,10	41,79	45,95	41,52	39,68	42,77
27,6	41,79	45,21	3,10	41,79	45,93	41,52	39,67	42,77
27,7	41,79	45,20	3,09	41,79	45,93	41,51	39,67	42,76
27,8	41,78	45,19	3,07	41,78	45,93	41,50	39,66	42,75
27,9	41,78	45,19	3,07	41,78	45,92	41,50	39,66	42,75
28	41,76	45,16	3,10	41,77	45,93	41,50	39,66	42,75
28,1	41,76	45,16	3,10	41,77	45,92	41,49	39,65	42,74
28,2	41,76	45,17	3,10	41,76	45,91	41,49	39,65	42,74
28,3	41,76	45,17	3,10	41,76	45,91	41,49	39,65	42,73
28,4	41,76	45,18	3,08	41,77	45,93	41,49	39,66	42,74
28,5	41,76	45,18	3,08	41,77	45,91	41,48	39,66	42,74
28,6	41,76	45,18	3,08	41,77	45,91	41,48	39,66	42,74
28,7	41,75	45,16	3,05	41,76	45,91	41,47	39,65	42,73
28,8	41,75	45,16	3,05	41,76	45,91	41,48	39,66	42,74
28,9	41,75	45,17	3,07	41,77	45,91	41,48	39,66	42,74
29	41,75	45,17	3,07	41,77	45,91	41,48	39,66	42,74
29,1	41,74	45,16	3,09	41,76	45,91	41,49	39,66	42,74
29,2	41,73	45,16	3,07	41,74	45,91	41,48	39,65	42,73
29,3	41,73	45,16	3,07	41,74	45,88	41,47	39,64	42,72
29,4	41,74	45,17	3,06	41,74	45,90	41,47	39,65	42,72
29,5	41,74	45,17	3,06	41,74	45,90	41,47	39,65	42,73
29,6	41,73	45,15	3,08	41,74	47,45	43,02	41,20	44,27
29,7	41,73	45,15	3,08	41,74	47,44	43,02	41,20	44,27
29,8	43,29	46,70	4,63	43,30	47,47	43,03	41,21	44,27
29,9	43,29	46,70	4,63	43,30	43,90	40,02	38,00	41,37
30	43,29	46,70	4,63	43,30	43,08	39,33	37,29	40,72
30,1	43,29	46,70	4,63	43,30	42,82	39,12	37,12	40,52
30,2	43,29	46,70	4,63	43,30	42,69	38,98	37,01	40,39
30,3	39,22	42,27	2,82	39,05	42,59	38,87	36,92	40,29
30,4	39,22	42,27	2,82	39,05	42,53	38,79	36,87	40,22
30,5	39,07	42,09	2,82	38,93	42,44	38,71	36,81	40,14
30,6	39,01	42,03	2,81	38,89	42,41	38,65	36,77	40,09
30,7	39,01	42,03	2,81	38,89	42,36	38,60	36,73	40,04
30,8	38,91	41,93	2,82	38,82	42,35	38,55	36,71	40,00
30,9	38,91	41,93	2,82	38,82	42,34	38,53	36,70	39,98
31	38,84	41,85	2,83	38,78	42,32	38,50	36,67	39,96
31,1	38,78	41,80	2,82	38,74	42,29	38,47	36,65	39,93
31,2	38,78	41,80	2,82	38,74	42,27	38,45	36,64	39,91
31,3	38,76	41,78	2,82	38,72	42,26	38,43	36,62	39,88
31,4	38,76	41,78	2,82	38,72	42,26	38,41	36,62	39,88
31,5	38,72	41,74	2,82	38,70	42,23	38,39	36,60	39,86
31,6	38,72	41,74	2,82	38,70	42,18	38,33	36,55	39,80
31,7	38,63	41,64	2,82	38,61	42,14	38,30	36,52	39,77
31,8	38,61	41,63	2,80	38,60	42,15	38,30	36,52	39,77
31,9	38,61	41,63	2,80	38,60	42,14	38,28	36,50	39,74
32	38,57	41,60	2,80	38,56	42,11	38,25	36,47	39,71
32,1	38,57	41,60	2,80	38,56	42,09	38,24	36,46	39,70
32,2	38,52	41,54	2,82	38,53	42,08	38,23	36,46	39,70
32,3	38,52	41,54	2,82	38,53	42,08	38,21	36,45	39,69
32,4	38,52	41,54	2,81	38,53	42,07	38,20	36,44	39,67
32,5	38,47	41,50	2,81	38,50	42,04	38,18	36,42	39,65
32,6	38,47	41,50	2,81	38,50	42,04	38,18	36,41	39,64
32,7	38,46	41,48	2,81	38,48	42,04	38,17	36,42	39,63
32,8	38,46	41,48	2,81	38,48	42,04	38,17	36,42	39,63
32,9	38,45	41,48	2,80	38,48	42,02	38,16	36,41	39,63
33	38,45	41,48	2,80	38,48	42,02	38,16	36,41	39,63
33,1	38,43	41,46	2,80	38,47	42,02	38,15	36,40	39,62
33,2	38,42	41,45	2,78	38,46	42,05	38,16	36,41	39,62
33,3	38,42	41,45	2,78	38,46	42,03	38,15	36,41	39,61
33,4	38,42	41,45	2,78	38,46	42,03	38,14	36,40	39,60
33,5	38,42	41,45	2,78	38,46	42,04	38,15	36,40	39,61
33,6	38,42	41,46	2,80	38,47	42,02	38,14	36,40	39,60
33,7	38,42	41,46	2,80	38,47	42,05	38,14	36,40	39,61
33,8	38,41	41,45	2,80	38,46	42,04	38,15	36,41	39,61
33,9	38,41	41,45	2,80	38,46	42,05	38,14	36,40	39,60
34	38,41	41,45	2,80	38,46	42,05	38,14	36,40	39,60
34,1	38,40	41,45	2,82	38,45	42,04	38,13	36,41	39,60
34,2	38,40	41,45	2,82	38,45	42,05	38,13	36,41	39,60
34,3	38,39	41,44	2,80	38,44	42,05	38,13	36,41	39,60
34,4	38,39	41,44	2,80	38,44	42,03	38,12	36,39	39,59
34,5	38,38	41,42	2,81	38,42	42,02	38,11	36,39	39,58
34,6	38,36	41,41	2,80	38,41	42,01	38,11	36,39	39,58
34,7	38,36	41,41	2,80	38,41	42,00	38,09	36,37	39,56
34,8	38,35	41,38	2,81	38,38	41,98	38,08	36,36	39,55
34,9	38,35	41,38	2,81	38,38	41,99	38,09	36,37	39,56
35	38,36	41,39	2,81	38,40	42,01	38,10	36,38	39,57
35,1	38,36	41,39	2,81	38,40	41,97	38,07	36,35	39,55
35,2	38,36	41,39	2,81	38,40	41,97	38,07	36,36	39,55
35,3	38,33	41,36	2,80	38,38	41,97	38,06	36,35	39,54
35,4	38,33	41,36	2,80	38,38	41,96	38,07	36,36	39,55
35,5	38,33	41,36	2,80	38,37	41,96	38,06	36,35	39,54
35,6	38,33	41,36	2,80	38,37	41,97	38,07	36,37	39,55
35,7	39,87	42,90	4,35	39,91	43,52	39,60	37,90	41,08
35,8	39,87	42,90	4,35	39,91	42,97	39,16	37,43	40,63
35,9	39,87	42,90	4,34	39,92	39,03	35,84	33,84	37,34
36	39,87	42,90	4,34	39,92	38,68	35,54	33,56	37,05
36,1	39,87	42,90	4,34	39,92	38,44	35,34	33,40	36,86
36,2	39,87	42,90	4,34	39,92	38,33	35,21	33,30	36,74
36,3	39,87	42,90	4,34	39,92	38,22	35,10	33,22	36,64
36,4	39,87	42,90	4,34	39,92	38,16	35,01	33,15	36,57
36,5	39,87	42,90	4,34	39,92	38,10	34,96	33,12	36,51
36,6	39,87	42,90	4,34	39,92	38,05	34,88	33,06	36,44
36,7	35,10	37,72	2,53	35,04	38,00	34,84	33,02	36,39
36,8	35,10	37,72	2,53	35,04	37,98	34,80	33,00	36,36
36,9	35,01	37,62	2,52	34,97	37,96	34,76	32,98	36,33
37	35,01	37,62	2,52	34,97	37,92	34,72	32,95	36,30
37,1	34,99	37,60	2,52	34,96	37,92	34,69	32,94	36,27
37,2	34,94	37,56	2,52	34,93	37,91	34,67	32,92	36,25
37,3	34,94	37,56	2,52	34,93	37,91	34,65	32,91	36,23
37,4	34,89	37,51	2,52	34,91	37,90	34,64	32,91	36,23
37,5	34,89	37,51	2,52	34,91	37,88	34,62	32,89	36,21
37,6	34,89	37,50	2,53	34,90	37,88	34,61	32,89	36,19
37,7	34,89	37,50	2,53	34,90	37,89	34,60	32,89	36,19
37,8	34,84	37,46	2,52	34,86	37,85	34,57	32,86	36,16
37,9	34,79	37,41	2,53	34,82	37,84	34,55	32,86	36,15
38	34,79	37,41	2,53	34,82	37,81	34,53	32,83	36,12
38,1	34,73	37,34	2,52	34,77	37,76	34,49	32,79	36,08
38,2	34,73	37,34	2,52	34,77	37,75	34,47	32,78	36,07
38,3	34,71	37,33	2,51	34,76	37,75	34,47	32,79	36,07
38,4	34,71	37,33	2,51	34,76	37,75	34,46	32,77	36,06
38,5	34,69	37,31	2,51	34,76	37,74	34,45	32,77	36,05
38,6	34,68	37,30	2,51	34,74	37,74	34,45	32,76	36,04
38,7	34,68	37,30	2,51	34,74	37,74	34,45	32,77	36,04
38,8	34,65	37,27	2,51	34,72	37,72	34,42	32,74	36,01
38,9	34,65	37,27	2,51	34,72	37,73	34,42	32,75	36,02
39	34,65	37,28	2,51	34,72	37,72	34,42	32,75	36,02
39,1	34,65	37,28	2,51	34,72	37,72	34,42	32,75	36,02
39,2	34,64	37,27	2,51	34,72	37,71	34,41	32,74	36,01
39,3	34,63	37,26	2,51	34,71	37,72	34,42	32,75	36,02
39,4	34,63	37,26	2,51	34,71	37,72	34,41	32,74	36,01
39,5	34,63	37,26	2,50	34,71	37,71	34,41	32,74	36,00
39,6	34,63	37,26	2,50	34,71	37,72	34,41	32,74	36,01
39,7	34,61	37,25	2,50	34,70	37,71	34,40	32,74	36,00
39,8	34,61	37,25	2,50	34,70	37,70	34,40	32,74	36,00
39,9	34,60	37,24	2,50	34,69	37,72	34,40	32,74	36,00
40	34,60	37,24	2,51	34,70	37,72	34,40	32,74	36,00
40,1	34,60	37,24	2,51	34,70	37,71	34,39	32,73	35,99
40,2	34,60	37,24	2,51	34,69	37,71	34,39	32,75	36,00
40,3	34,60	37,24	2,51	34,69	37,71	34,39	32,74	36,00
40,4	34,61	37,24	2,50	34,70	37,71	34,39	32,75	36,00
40,5	34,61	37,24	2,50	34,70	37,71	34,39	32,75	36,01
40,6	34,59	37,22	2,50	34,68	37,70	34,39	32,74	36,00
40,7	34,59	37,22	2,50	34,68	37,68	34,38	32,74	35,99
40,8	34,59	37,22	2,50	34,68	37,69	34,37	32,72	35,97
40,9	34,58	37,22	2,50	34,68	37,68	34,36	32,73	35,97
41	34,58	37,22	2,50	34,68	37,69	34,37	32,73	35,97
41,1	34,57	37,21	2,48	34,67	37,70	34,37	32,73	35,98
41,2	34,57	37,21	2,48	34,67	37,69	34,37	32,73	35,96
41,3	34,59	37,22	2,49	34,67	37,68	34,35	32,71	35,95
41,4	34,56	37,20	2,50	34,66	37,68	34,35	32,72	35,96
41,5	34,56	37,20	2,50	34,66	37,68	34,34	32,71	35,95
41,6	34,55	37,17	2,51	34,65	37,67	34,33	32,69	35,94
41,7	34,55	37,17	2,51	34,65	37,66	34,33	32,70	35,93
41,8	34,55	37,17	2,51	34,65	39,22	35,88	34,26	37,49
41,9	34,55	37,17	2,51	34,65	39,21	35,89	34,25	37,49
42	36,09	38,72	4,06	36,20	37,64	34,56	32,82	36,13
42,1	36,08	38,72	4,05	36,19	34,67	32,09	30,13	33,61
42,2	36,08	38,72	4,05	36,19	34,37	31,82	29,90	33,36
42,3	36,08	38,72	4,05	36,19	34,18	31,65	29,76	33,20
42,4	36,08	38,72	4,05	36,19	34,05	31,51	29,64	33,06
42,5	31,49	33,78	2,24	31,47	33,97	31,42	29,58	32,97
42,6	31,49	33,78	2,24	31,47	33,92	31,33	29,52	32,90
42,7	31,39	33,67	2,25	31,39	33,86	31,27	29,47	32,84
42,8	31,34	33,62	2,25	31,36	33,83	31,22	29,44	32,79
42,9	31,34	33,62	2,25	31,36	33,79	31,17	29,41	32,74
43	31,26	33,54	2,25	31,32	33,77	31,13	29,38	32,71
43,1	31,26	33,54	2,25	31,32	33,75	31,09	29,35	32,67
43,2	31,19	33,47	2,25	31,26	33,73	31,07	29,34	32,65
43,3	31,19	33,47	2,25	31,26	33,70	31,03	29,31	32,61
43,4	31,19	33,47	2,25	31,26	33,70	31,01	29,30	32,60
43,5	31,12	33,40	2,25	31,21	33,67	30,99	29,28	32,58
43,6	31,12	33,40	2,25	31,21	33,67	30,96	29,27	32,56
43,7	31,08	33,35	2,24	31,18	33,65	30,95	29,25	32,54
43,8	31,08	33,35	2,24	31,18	33,65	30,93	29,25	32,53
43,9	31,04	33,32	2,24	31,14	33,62	30,91	29,24	32,51
44	31,01	33,30	2,24	31,13	33,62	30,89	29,23	32,48
44,1	31,01	33,30	2,24	31,13	33,61	30,87	29,21	32,47
44,2	30,98	33,27	2,24	31,11	33,59	30,85	29,20	32,45
44,3	30,98	33,27	2,24	31,11	33,59	30,84	29,18	32,44
44,4	30,95	33,25	2,22	31,09	33,59	30,84	29,19	32,45
44,5	30,95	33,25	2,22	31,09	33,59	30,82	29,17	32,43
44,6	30,95	33,25	2,22	31,09	33,58	30,81	29,17	32,42
44,7	30,91	33,20	2,21	31,05	33,55	30,79	29,14	32,40
44,8	30,91	33,20	2,21	31,05	33,54	30,77	29,13	32,38
44,9	30,90	33,20	2,21	31,06	33,55	30,77	29,14	32,39
45	30,90	33,20	2,21	31,06	33,56	30,78	29,15	32,38
45,1	30,91	33,21	2,21	31,07	33,56	30,78	29,15	32,39
45,2	30,91	33,21	2,21	31,07	33,58	30,79	29,17	32,41
45,3	30,90	33,21	2,21	31,06	33,55	30,77	29,14	32,38
45,4	30,90	33,21	2,21	31,06	33,56	30,78	29,16	32,40
45,5	30,90	33,21	2,21	31,06	33,57	30,78	29,16	32,39
45,6	30,90	33,21	2,23	31,06	33,56	30,77	29,15	32,37
45,7	30,90	33,21	2,23	31,06	33,56	30,77	29,15	32,38
45,8	30,88	33,20	2,23	31,05	33,57	30,77	29,16	32,38
45,9	30,88	33,20	2,23	31,05	33,56	30,77	29,15	32,38
46	30,88	33,20	2,23	31,06	33,58	30,77	29,16	32,39
46,1	30,87	33,19	2,23	31,05	33,56	30,77	29,17	32,38
46,2	30,87	33,19	2,23	31,05	33,57	30,77	29,16	32,38
46,3	30,88	33,19	2,23	31,06	33,56	30,76	29,16	32,38
46,4	30,88	33,19	2,23	31,06	33,57	30,77	29,17	32,38
46,5	30,86	33,18	2,24	31,03	33,57	30,77	29,16	32,37
46,6	30,86	33,18	2,24	31,03	33,56	30,77	29,16	32,37
46,7	30,86	33,18	2,24	31,05	33,57	30,77	29,16	32,38
46,8	30,87	33,18	2,24	31,05	33,57	30,76	29,16	32,38
46,9	30,87	33,18	2,24	31,05	33,58	30,76	29,17	32,38
47	30,86	33,19	2,24	31,05	33,61	30,77	29,17	32,38
47,1	30,86	33,19	2,24	31,05	33,58	30,76	29,15	32,37
47,2	30,86	33,18	2,24	31,03	33,57	30,76	29,16	32,37
47,3	30,86	33,18	2,24	31,03	33,58	30,76	29,16	32,36
47,4	30,85	33,19	2,24	31,04	33,60	30,76	29,16	32,36
47,5	30,86	33,19	2,24	31,05	33,60	30,77	29,17	32,38
47,6	30,86	33,19	2,24	31,05	33,58	30,76	29,17	32,36
47,7	30,85	33,17	2,23	31,04	35,13	32,30	30,71	33,91
47,8	30,85	33,17	2,23	31,04	35,16	32,32	30,72	33,92
47,9	32,39	34,73	3,78	32,58	35,00	32,19	30,58	33,77
48	32,39	34,73	3,78	32,58	30,73	28,61	26,72	30,01
48,1	32,38	34,72	3,79	32,57	30,38	28,30	26,43	29,71
48,2	28,07	30,17	2,01	28,14	30,12	28,10	26,26	29,52
48,3	28,07	30,17	2,01	28,14	30,01	27,96	26,16	29,40
48,4	27,85	29,92	1,99	27,94	29,92	27,85	26,07	29,28
48,5	27,85	29,92	1,99	27,94	29,84	27,75	26,01	29,19
48,6	27,70	29,76	1,99	27,83	29,81	27,69	25,96	29,13
48,7	27,70	29,76	1,99	27,83	29,74	27,62	25,92	29,07
48,8	27,65	29,70	1,99	27,79	29,71	27,57	25,88	29,02
48,9	27,50	29,54	1,98	27,66	29,69	27,52	25,86	28,99
49	27,50	29,54	1,98	27,66	29,65	27,47	25,82	28,94
49,1	27,50	29,54	1,98	27,66	29,65	27,45	25,81	28,93
49,2	27,50	29,54	1,98	27,66	29,65	27,43	25,80	28,91
49,3	27,47	29,51	1,99	27,66	29,63	27,39	25,77	28,87
49,4	27,47	29,51	1,99	27,66	29,59	27,36	25,75	28,85
49,5	27,40	29,44	1,99	27,61	29,57	27,33	25,72	28,81
49,6	27,33	29,38	1,99	27,54	29,58	27,31	25,71	28,79
49,7	27,33	29,38	1,99	27,54	29,53	27,29	25,69	28,77
49,8	27,31	29,35	2,00	27,54	29,54	27,28	25,70	28,77
49,9	27,31	29,35	2,00	27,54	29,54	27,25	25,67	28,75
50	27,27	29,31	1,99	27,50	29,51	27,23	25,66	28,73
50,1	27,25	29,29	1,96	27,50	29,52	27,23	25,67	28,73
50,2	27,25	29,29	1,96	27,50	29,49	27,19	25,63	28,68
50,3	27,23	29,26	1,97	27,48	29,49	27,19	25,64	28,69
50,4	27,23	29,26	1,97	27,48	29,48	27,17	25,62	28,66
50,5	27,18	29,22	1,96	27,44	29,45	27,16	25,60	28,65
50,6	27,18	29,22	1,96	27,44	29,46	27,15	25,61	28,65
50,7	27,14	29,19	1,96	27,41	29,43	27,11	25,56	28,61
50,8	27,10	29,16	1,96	27,39	29,43	27,13	25,59	28,63
50,9	27,10	29,16	1,96	27,39	29,43	27,12	25,57	28,62
51	27,08	29,14	1,96	27,36	29,39	27,08	25,54	28,59
51,1	27,08	29,14	1,96	27,36	29,41	27,10	25,55	28,60
51,2	27,08	29,14	1,95	27,38	29,39	27,09	25,55	28,60
51,3	27,08	29,14	1,95	27,38	29,39	27,06	25,53	28,57
51,4	27,05	29,11	1,96	27,34	29,38	27,06	25,53	28,56
51,5	27,05	29,11	1,96	27,34	29,35	27,04	25,51	28,54
51,6	27,05	29,11	1,96	27,34	29,36	27,05	25,52	28,56
51,7	27,06	29,11	1,96	27,36	29,38	27,05	25,52	28,55
51,8	27,06	29,11	1,96	27,36	29,38	27,05	25,53	28,56
51,9	27,04	29,09	1,96	27,35	29,38	27,04	25,52	28,55
52	27,04	29,09	1,96	27,35	29,37	27,03	25,51	28,54
52,1	27,04	29,10	1,96	27,35	29,38	27,04	25,53	28,55
52,2	27,00	29,08	1,96	27,31	29,37	27,02	25,52	28,54
52,3	27,00	29,08	1,96	27,31	29,36	27,01	25,50	28,52
52,4	27,02	29,09	1,97	27,33	29,36	27,02	25,52	28,53
52,5	27,02	29,09	1,97	27,33	29,38	27,04	25,53	28,55
52,6	27,03	29,10	1,97	27,34	29,38	27,02	25,51	28,53
52,7	27,03	29,10	1,97	27,34	29,38	27,03	25,53	28,55
52,8	27,01	29,08	1,97	27,33	29,39	27,03	25,53	28,54
52,9	27,01	29,08	1,95	27,32	29,37	27,02	25,53	28,54
53	27,01	29,08	1,95	27,32	29,38	27,02	25,52	28,53
53,1	27,00	29,07	1,96	27,32	29,39	27,02	25,53	28,53
53,2	27,00	29,07	1,96	27,32	29,38	27,02	25,52	28,53
53,3	27,02	29,10	1,95	27,33	29,40	27,03	25,54	28,54
53,4	27,02	29,10	1,95	27,33	29,41	27,03	25,54	28,54
53,5	27,03	29,10	1,96	27,34	29,39	27,04	25,54	28,55
53,6	27,03	29,10	1,96	27,34	29,41	27,04	25,55	28,55
53,7	27,03	29,10	1,96	27,34	29,40	27,02	25,53	28,53
53,8	28,53	30,61	3,51	28,85	30,94	28,57	27,08	30,09
53,9	28,53	30,61	3,51	28,85	27,11	25,26	23,60	26,53
54	28,53	30,61	3,51	28,85	26,75	24,97	23,31	26,21
54,1	28,53	30,61	3,51	28,85	26,51	24,74	23,11	25,99
54,2	28,53	30,61	3,51	28,85	26,40	24,61	23,02	25,88
54,3	28,53	30,61	3,51	28,85	26,29	24,48	22,93	25,76
54,4	28,53	30,61	3,51	28,85	26,22	24,40	22,87	25,69
54,5	28,53	30,61	3,51	28,85	26,18	24,32	22,82	25,62
54,6	28,53	30,61	3,51	28,85	26,13	24,27	22,79	25,58
54,7	28,53	30,61	3,51	28,85	26,12	24,22	22,76	25,54
54,8	28,53	30,61	3,51	28,85	26,06	24,15	22,71	25,47
54,9	28,53	30,61	3,51	28,85	26,06	24,13	22,70	25,46
55	28,53	30,61	3,51	28,85	26,01	24,07	22,65	25,40
55,1	28,53	30,61	3,51	28,85	25,98	24,05	22,65	25,38
55,2	28,53	30,61	3,51	28,85	25,98	24,03	22,63	25,36
55,3	28,53	30,61	3,51	28,85	25,93	23,99	22,60	25,32
55,4	28,53	30,61	3,51	28,85	25,94	23,98	22,60	25,32
55,5	28,53	30,61	3,51	28,85	25,92	23,94	22,56	25,27
55,6	28,53	30,61	3,51	28,85	25,91	23,92	22,56	25,27
55,7	28,53	30,61	3,51	28,85	25,91	23,91	22,56	25,26
55,8	28,53	30,61	3,51	28,85	25,90	23,88	22,54	25,23
55,9	28,53	30,61	3,51	28,85	25,90	23,88	22,55	25,24
56	28,53	30,61	3,51	28,85	25,90	23,86	22,53	25,22
56,1	23,98	25,83	1,84	24,41	25,87	23,85	22,52	25,20
56,2	23,85	25,70	1,78	24,28	25,87	23,83	22,51	25,18
56,3	23,85	25,70	1,78	24,28	25,85	23,81	22,49	25,16
56,4	23,84	25,68	1,77	24,26	25,87	23,81	22,50	25,18
56,5	23,84	25,68	1,77	24,26	25,85	23,79	22,48	25,15
56,6	23,80	25,65	1,75	24,24	25,81	23,78	22,46	25,13
56,7	23,80	25,65	1,75	24,24	25,82	23,77	22,47	25,13
56,8	23,77	25,62	1,77	24,21	25,81	23,75	22,45	25,11
56,9	23,77	25,62	1,78	24,22	25,77	23,73	22,43	25,09
57	23,77	25,62	1,78	24,22	25,79	23,73	22,43	25,09
57,1	23,75	25,60	1,78	24,20	25,80	23,73	22,44	25,09
57,2	23,75	25,60	1,78	24,20	25,77	23,72	22,42	25,08
57,3	23,73	25,59	1,78	24,19	25,77	23,70	22,41	25,07
57,4	23,73	25,59	1,78	24,19	25,78	23,71	22,42	25,07
57,5	23,71	25,56	1,78	24,17	25,76	23,70	22,42	25,07
57,6	23,71	25,57	1,79	24,18	25,76	23,69	22,41	25,06
57,7	23,71	25,57	1,79	24,18	25,78	23,70	22,42	25,07
57,8	23,69	25,54	1,78	24,15	25,75	23,68	22,40	25,05
57,9	23,69	25,54	1,78	24,15	25,76	23,68	22,40	25,04
58	23,70	25,55	1,78	24,16	25,75	23,67	22,40	25,04
58,1	23,70	25,55	1,78	24,16	25,74	23,67	22,40	25,04
58,2	23,69	25,55	1,78	24,15	25,77	23,66	22,40	25,04
58,3	23,66	25,52	1,79	24,14	25,75	23,66	22,39	25,03
58,4	23,66	25,52	1,79	24,14	25,76	23,66	22,39	25,03
58,5	23,65	25,51	1,78	24,13	25,75	23,65	22,39	25,03
58,6	23,65	25,51	1,78	24,13	25,74	23,65	22,39	25,03
58,7	23,66	25,52	1,79	24,13	25,73	23,64	22,38	25,02
58,8	23,66	25,52	1,79	24,13	25,73	23,63	22,38	25,01
58,9	23,63	25,49	1,79	24,10	25,69	23,62	22,36	25,00
59	23,62	25,48	1,79	24,10	25,71	23,62	22,37	25,00
59,1	23,62	25,48	1,79	24,10	25,71	23,62	22,37	25,00
59,2	23,61	25,47	1,78	24,10	25,73	23,63	22,38	25,01
59,3	23,61	25,47	1,78	24,10	25,71	23,61	22,36	24,99
59,4	23,62	25,48	1,79	24,09	25,70	23,61	22,36	24,98
59,5	23,62	25,48	1,79	24,09	25,71	23,60	22,36	24,98
59,6	23,60	25,45	1,79	24,08	25,69	23,61	22,37	24,99
59,7	23,60	25,45	1,79	24,08	25,69	23,60	22,35	24,97
59,8	23,60	25,45	1,79	24,08	25,70	23,59	22,35	24,97
59,9	23,61	25,46	1,80	24,08	25,69	23,59	22,35	24,96
60	23,61	25,46	1,80	24,08	25,70	23,59	22,36	24,97
60,1	25,14	27,00	3,35	25,63	27,23	25,13	23,90	26,51
60,2	25,14	27,00	3,35	25,63	27,22	25,13	23,90	26,51
60,3	25,12	26,99	3,34	25,60	24,04	22,18	20,97	23,29
60,4	25,12	26,99	3,34	25,60	23,55	21,74	20,55	22,82
60,5	25,12	26,99	3,34	25,60	23,37	21,57	20,41	22,65
60,6	25,12	26,99	3,34	25,60	23,27	21,44	20,31	22,53
60,7	25,12	26,99	3,34	25,60	23,19	21,34	20,24	22,44
60,8	25,12	26,99	3,34	25,60	23,13	21,25	20,18	22,36
60,9	25,12	26,99	3,34	25,60	23,09	21,19	20,14	22,31
61	25,12	26,99	3,34	25,60	23,05	21,13	20,11	22,26
61,1	25,12	26,99	3,34	25,60	23,01	21,08	20,07	22,21
61,2	25,12	26,99	3,34	25,60	22,98	21,03	20,05	22,17
61,3	25,12	26,99	3,34	25,60	22,97	21,00	20,02	22,14
61,4	25,12	26,99	3,34	25,60	22,94	20,96	20,00	22,11
61,5	25,12	26,99	3,34	25,60	22,91	20,93	19,97	22,07
61,6	25,12	26,99	3,34	25,60	22,90	20,90	19,96	22,05
61,7	25,12	26,99	3,34	25,60	22,88	20,87	19,95	22,03
61,8	25,12	26,99	3,34	25,60	22,88	20,86	19,94	22,02
61,9	25,12	26,99	3,34	25,60	22,86	20,84	19,93	21,99
62	25,12	26,99	3,34	25,60	22,84	20,82	19,91	21,98
62,1	25,12	26,99	3,34	25,60	22,84	20,80	19,90	21,96
62,2	25,12	26,99	3,34	25,60	22,82	20,78	19,89	21,95
62,3	25,12	26,99	3,34	25,60	22,82	20,77	19,89	21,94
62,4	25,12	26,99	3,34	25,60	22,80	20,74	19,87	21,92
62,5	25,12	26,99	3,34	25,60	22,80	20,74	19,87	21,92
62,6	25,12	26,99	3,34	25,60	22,79	20,72	19,87	21,90
62,7	25,12	26,99	3,34	25,60	22,79	20,72	19,86	21,90
62,8	25,12	26,99	3,34	25,60	22,79	20,71	19,86	21,89
62,9	25,12	26,99	3,34	25,60	22,79	20,71	19,86	21,89
63	25,12	26,99	3,34	25,60	22,78	20,70	19,85	21,88
63,1	25,12	26,99	3,34	25,60	22,77	20,68	19,84	21,87
63,2	21,01	22,64	1,69	21,70	22,76	20,67	19,83	21,86
63,3	21,01	22,64	1,69	21,70	22,75	20,66	19,82	21,85
63,4	20,89	22,52	1,63	21,59	22,74	20,63	19,80	21,82
63,5	20,89	22,52	1,63	21,59	22,73	20,63	19,80	21,82
63,6	20,89	22,52	1,63	21,59	22,74	20,63	19,80	21,82
63,7	20,89	22,52	1,63	21,58	22,73	20,63	19,79	21,81
63,8	20,89	22,52	1,63	21,58	22,72	20,62	19,79	21,81
63,9	20,88	22,51	1,63	21,57	22,73	20,62	19,79	21,81
64	20,88	22,51	1,63	21,57	22,71	20,61	19,79	21,79
64,1	20,87	22,49	1,62	21,56	22,72	20,60	19,79	21,79
64,2	20,87	22,49	1,62	21,56	22,71	20,60	19,79	21,79
64,3	20,85	22,48	1,62	21,55	22,70	20,60	19,78	21,79
64,4	20,86	22,48	1,60	21,55	22,73	20,61	19,80	21,79
64,5	20,86	22,48	1,60	21,55	22,71	20,60	19,79	21,79
64,6	20,85	22,47	1,62	21,55	22,72	20,60	19,79	21,79
64,7	20,85	22,47	1,62	21,55	22,70	20,58	19,78	21,77
64,8	20,84	22,46	1,62	21,54	22,70	20,59	19,78	21,78
64,9	20,84	22,46	1,62	21,54	22,69	20,58	19,78	21,77
65	20,83	22,46	1,62	21,53	22,69	20,58	19,78	21,78
65,1	20,83	22,46	1,62	21,53	22,69	20,58	19,78	21,77
65,2	20,83	22,46	1,62	21,53	22,70	20,57	19,77	21,76
65,3	20,81	22,43	1,63	21,52	22,67	20,55	19,75	21,74
65,4	20,81	22,43	1,63	21,52	22,68	20,55	19,75	21,74
65,5	20,81	22,43	1,63	21,52	22,67	20,54	19,75	21,73
65,6	20,81	22,43	1,63	21,52	22,69	20,56	19,77	21,75
65,7	20,80	22,42	1,63	21,51	22,67	20,54	19,75	21,72
65,8	20,79	22,41	1,63	21,50	22,67	20,54	19,75	21,72
65,9	20,79	22,41	1,63	21,50	22,69	20,55	19,76	21,74
66	20,79	22,41	1,62	21,49	22,68	20,54	19,75	21,72
66,1	20,79	22,41	1,62	21,49	22,66	20,53	19,74	21,72
66,2	20,79	22,41	1,63	21,49	24,22	22,08	21,29	23,26
66,3	20,79	22,41	1,63	21,49	24,22	22,06	21,28	23,25
66,4	22,33	23,95	3,18	23,04	24,20	22,06	21,28	23,25
66,5	22,32	23,94	3,18	23,02	21,74	19,54	19,02	20,49
66,6	22,32	23,94	3,18	23,02	21,58	19,37	18,89	20,30
66,7	22,32	23,94	3,18	23,02	21,49	19,26	18,81	20,18
66,8	22,32	23,94	3,18	23,02	21,42	19,18	18,76	20,10
66,9	22,32	23,94	3,18	23,02	21,37	19,11	18,72	20,04
67	22,32	23,94	3,18	23,02	21,33	19,05	18,68	19,98
67,1	22,32	23,94	3,18	23,02	21,29	19,00	18,65	19,94
67,2	22,32	23,94	3,18	23,02	21,27	18,97	18,63	19,91
67,3	22,32	23,94	3,18	23,02	21,24	18,93	18,61	19,87
67,4	22,32	23,94	3,18	23,02	21,21	18,90	18,59	19,84
67,5	22,32	23,94	3,18	23,02	21,20	18,87	18,58	19,82
67,6	22,32	23,94	3,18	23,02	21,18	18,85	18,56	19,79
67,7	22,32	23,94	3,18	23,02	21,17	18,82	18,55	19,78
67,8	22,32	23,94	3,18	23,02	21,16	18,80	18,54	19,76
67,9	22,32	23,94	3,18	23,02	21,14	18,79	18,53	19,74
68	22,32	23,94	3,18	23,02	21,13	18,77	18,52	19,72
68,1	22,32	23,94	3,18	23,02	21,12	18,75	18,51	19,71
68,2	22,32	23,94	3,18	23,02	21,11	18,73	18,50	19,69
68,3	22,32	23,94	3,18	23,02	21,10	18,72	18,49	19,68
68,4	22,32	23,94	3,18	23,02	21,09	18,71	18,49	19,67
68,5	22,32	23,94	3,18	23,02	21,08	18,69	18,48	19,66
68,6	22,32	23,94	3,18	23,02	21,07	18,69	18,47	19,65
68,7	22,32	23,94	3,18	23,02	21,07	18,68	18,47	19,64
68,8	22,32	23,94	3,18	23,02	21,06	18,66	18,46	19,63
68,9	22,32	23,94	3,18	23,02	21,05	18,65	18,46	19,62
69	22,32	23,94	3,18	23,02	21,05	18,64	18,45	19,61
69,1	22,32	23,94	3,18	23,02	21,04	18,64	18,45	19,60
69,2	22,32	23,94	3,18	23,02	21,04	18,63	18,45	19,59
69,3	22,32	23,94	3,18	23,02	21,03	18,62	18,44	19,59
69,4	22,32	23,94	3,18	23,02	21,03	18,61	18,44	19,58
69,5	22,32	23,94	3,18	23,02	21,03	18,61	18,44	19,58
69,6	22,32	23,94	3,18	23,02	21,03	18,61	18,44	19,58
69,7	22,32	23,94	3,18	23,02	21,02	18,60	18,43	19,57
69,8	22,32	23,94	3,18	23,02	21,02	18,60	18,43	19,57
69,9	22,32	23,94	3,18	23,02	21,02	18,59	18,43	19,56
70	22,32	23,94	3,18	23,02	21,01	18,58	18,42	19,55
70,1	22,32	23,94	3,18	23,02	21,01	18,58	18,42	19,55
70,2	22,32	23,94	3,18	23,02	21,01	18,58	18,42	19,55
70,3	22,32	23,94	3,18	23,02	21,01	18,57	18,42	19,54
70,4	22,32	23,94	3,18	23,02	21,01	18,57	18,42	19,55
70,5	22,32	23,94	3,18	23,02	21,01	18,57	18,42	19,54
70,6	22,32	23,94	3,18	23,02	21,00	18,57	18,42	19,54
70,7	22,32	23,94	3,18	23,02	21,00	18,56	18,41	19,53
70,8	22,32	23,94	3,18	23,02	21,00	18,56	18,41	19,53
70,9	22,32	23,94	3,18	23,02	20,99	18,56	18,41	19,53
71	22,32	23,94	3,18	23,02	21,00	18,55	18,41	19,52
71,1	22,32	23,94	3,18	23,02	21,00	18,55	18,41	19,52
71,2	22,32	23,94	3,18	23,02	20,99	18,54	18,41	19,52
71,3	22,32	23,94	3,18	23,02	20,99	18,55	18,41	19,52
71,4	22,32	23,94	3,18	23,02	20,99	18,54	18,41	19,52
71,5	22,32	23,94	3,18	23,02	20,99	18,54	18,40	19,52
71,6	22,32	23,94	3,18	23,02	20,98	18,54	18,41	19,51
71,7	22,32	23,94	3,18	23,02	20,98	18,54	18,40	19,51
71,8	22,32	23,94	3,18	23,02	20,98	18,53	18,40	19,51
71,9	22,32	23,94	3,18	23,02	20,98	18,53	18,40	19,50
72	22,32	23,94	3,18	23,02	20,97	18,53	18,40	19,49
72,1	22,32	23,94	3,18	23,02	20,97	18,53	18,40	19,50
72,2	22,32	23,94	3,18	23,02	20,97	18,52	18,40	19,49
72,3	22,32	23,94	3,18	23,02	20,98	18,52	18,40	19,49
72,4	22,32	23,94	3,18	23,02	20,98	18,52	18,39	19,49
72,5	22,32	23,94	3,18	23,02	20,97	18,52	18,39	19,49
72,6	22,32	23,94	3,18	23,02	20,97	18,52	18,39	19,49
72,7	22,32	23,94	3,18	23,02	20,97	18,52	18,39	19,49
72,8	22,32	23,94	3,18	23,02	20,97	18,52	18,39	19,49
72,9	22,32	23,94	3,18	23,02	20,97	18,51	18,39	19,49
73	22,32	23,94	3,18	23,02	20,97	18,51	18,39	19,48
73,1	22,32	23,94	3,18	23,02	20,96	18,50	18,39	19,47
73,2	22,32	23,94	3,18	23,02	20,95	18,49	18,38	19,45
73,3	22,32	23,94	3,18	23,02	20,95	18,48	18,38	19,44
73,4	22,32	23,94	3,18	23,02	20,94	18,47	18,37	19,43
73,5	22,32	23,94	3,18	23,02	20,94	18,47	18,37	19,42
73,6	22,32	23,94	3,18	23,02	20,93	18,46	18,37	19,42
73,7	22,32	23,94	3,18	23,02	20,92	18,45	18,36	19,40
73,8	22,32	23,94	3,18	23,02	20,92	18,45	18,36	19,40
73,9	22,32	23,94	3,18	23,02	20,92	18,45	18,36	19,40
74	22,32	23,94	3,18	23,02	20,91	18,44	18,36	19,39
74,1	22,32	23,94	3,18	23,02	20,91	18,44	18,35	19,39
74,2	22,32	23,94	3,18	23,02	20,91	18,43	18,35	19,39
74,3	22,32	23,94	3,18	23,02	20,91	18,44	18,36	19,39
74,4	22,32	23,94	3,18	23,02	20,91	18,45	18,36	19,40
74,5	22,32	23,94	3,18	23,02	20,92	18,45	18,36	19,41
74,6	22,32	23,94	3,18	23,02	20,92	18,45	18,36	19,41
74,7	22,32	23,94	3,18	23,02	20,92	18,45	18,36	19,41
74,8	22,32	23,94	3,18	23,02	20,92	18,46	18,36	19,42
74,9	22,32	23,94	3,18	23,02	20,92	18,46	18,36	19,42
75	22,32	23,94	3,18	23,02	20,91	18,44	18,36	19,40
75,1	22,32	23,94	3,18	23,02	20,91	18,44	18,36	19,40
75,2	22,32	23,94	3,18	23,02	20,90	18,43	18,35	19,39
75,3	22,32	23,94	3,18	23,02	20,90	18,43	18,35	19,39
75,4	22,32	23,94	3,18	23,02	22,45	19,98	19,90	20,94
75,5	22,32	23,94	3,18	23,02	22,45	19,98	19,90	20,94
75,6	22,32	23,94	3,18	23,02	22,45	19,98	19,90	20,94
75,7	22,32	23,94	3,18	23,02	22,45	19,98	19,90	20,94
75,8	22,32	23,94	3,18	23,02	22,44	19,97	19,90	20,93
75,9	22,32	23,94	3,18	23,02	22,44	19,97	19,90	20,93
76	22,32	23,94	3,18	23,02	22,44	19,97	19,90	20,93
76,1	22,32	23,94	3,18	23,02	22,44	19,97	19,90	20,93
76,2	22,32	23,94	3,18	23,02	22,44	19,96	19,90	20,93
76,3	22,32	23,94	3,18	23,02	22,44	19,96	19,89	20,93
76,4	22,32	23,94	3,18	23,02	22,44	19,96	19,89	20,92
76,5	22,32	23,94	3,18	23,02	22,44	19,96	19,89	20,92
76,6	22,32	23,94	3,18	23,02	22,44	19,96	19,89	20,92
76,7	22,32	23,94	3,18	23,02	22,44	19,96	19,89	20,92
76,8	22,32	23,94	3,18	23,02	22,44	19,96	19,89	20,92
76,9	22,32	23,94	3,18	23,02	22,44	19,96	19,89	20,92
77	22,32	23,94	3,18	23,02	22,44	19,95	19,89	20,92
77,1	22,32	23,94	3,18	23,02	22,44	19,95	19,89	20,92
77,2	22,32	23,94	3,18	23,02	22,44	19,95	19,89	20,92
77,3	22,32	23,94	3,18	23,02	22,43	19,95	19,89	20,92
77,4	22,32	23,94	3,18	23,02	22,44	19,95	19,89	20,91
77,5	22,32	23,94	3,18	23,02	22,44	19,95	19,88	20,91
77,6	22,32	23,94	3,18	23,02	22,44	19,95	19,88	20,91
77,7	22,32	23,94	3,18	23,02	22,44	19,95	19,88	20,91
77,8	22,32	23,94	3,18	23,02	22,43	19,94	19,88	20,90
77,9	22,32	23,94	3,18	23,02	22,43	19,94	19,88	20,90
78	22,32	23,94	3,18	23,02	22,43	19,94	19,88	20,90
78,1	22,32	23,94	3,18	23,02	22,43	19,94	19,88	20,90
78,2	22,32	23,94	3,18	23,02	22,43	19,93	19,88	20,90
78,3	22,32	23,94	3,18	23,02	22,43	19,93	19,88	20,90
78,4	22,32	23,94	3,18	23,02	22,42	19,93	19,88	20,90
78,5	22,32	23,94	3,18	23,02	22,42	19,93	19,88	20,89
78,6	22,32	23,94	3,18	23,02	22,42	19,93	19,88	20,89
78,7	22,32	23,94	3,18	23,02	22,42	19,93	19,88	20,90
78,8	22,32	23,94	3,18	23,02	22,42	19,93	19,88	20,89
78,9	22,32	23,94	3,18	23,02	22,42	19,93	19,88	20,89
79	22,32	23,94	3,18	23,02	22,42	19,93	19,88	20,89
79,1	22,32	23,94	3,18	23,02	22,42	19,93	19,88	20,90
79,2	22,32	23,94	3,18	23,02	22,42	19,93	19,88	20,89
79,3	22,32	23,94	3,18	23,02	22,42	19,93	19,88	20,89
79,4	22,32	23,94	3,18	23,02	22,42	19,93	19,88	20,89
79,5	22,32	23,94	3,18	23,02	22,42	19,92	19,87	20,89
79,6	22,32	23,94	3,18	23,02	22,42	19,93	19,88	20,89
79,7	22,32	23,94	3,18	23,02	22,42	19,92	19,87	20,89
79,8	22,32	23,94	3,18	23,02	22,42	19,92	19,87	20,89
79,9	22,32	23,94	3,18	23,02	22,42	19,92	19,87	20,88
80	22,32	23,94	3,18	23,02	22,41	19,92	19,87	20,88
80,1	22,32	23,94	3,18	23,02	22,41	19,92	19,87	20,88
80,2	22,32	23,94	3,18	23,02	22,41	19,92	19,87	20,88
80,3	22,32	23,94	3,18	23,02	22,41	19,92	19,87	20,87
80,4	22,32	23,94	3,18	23,02	22,41	19,91	19,87	20,87
80,5	22,32	23,94	3,18	23,02	22,40	19,91	19,87	20,87
80,6	22,32	23,94	3,18	23,02	22,40	19,91	19,87	20,87
80,7	22,32	23,94	3,18	23,02	22,40	19,91	19,87	20,87
80,8	22,32	23,94	3,18	23,02	22,40	19,92	19,87	20,87
80,9	22,32	23,94	3,18	23,02	22,40	19,91	19,87	20,87
81	22,32	23,94	3,18	23,02	22,40	19,91	19,87	20,86
81,1	22,32	23,94	3,18	23,02	22,40	19,91	19,87	20,86
81,2	22,32	23,94	3,18	23,02	22,39	19,91	19,87	20,86
81,3	22,32	23,94	3,18	23,02	22,40	19,91	19,87	20,85
81,4	22,32	23,94	3,18	23,02	22,39	19,90	19,86	20,85
81,5	22,32	23,94	3,18	23,02	22,39	19,90	19,87	20,85
81,6	22,32	23,94	3,18	23,02	22,39	19,90	19,86	20,85
81,7	22,32	23,94	3,18	23,02	22,39	19,90	19,86	20,85
81,8	22,32	23,94	3,18	23,02	22,40	19,90	19,86	20,85
81,9	22,32	23,94	3,18	23,02	23,94	21,45	21,41	22,40
82	22,32	23,94	3,18	23,02	23,94	21,45	21,41	22,40
82,1	22,32	23,94	3,18	23,02	23,94	21,45	21,41	22,40
82,2	22,32	23,94	3,18	23,02	20,86	17,91	18,85	18,56
82,3	22,32	23,94	3,18	23,02	21,03	17,99	19,07	18,62
82,4	22,32	23,94	3,18	23,02	21,12	18,05	19,18	18,65
82,5	22,32	23,94	3,18	23,02	21,16	18,09	19,25	18,67
82,6	22,32	23,94	3,18	23,02	21,18	18,12	19,29	18,68
82,7	22,32	23,94	3,18	23,02	21,19	18,15	19,33	18,69
82,8	22,32	23,94	3,18	23,02	21,20	18,17	19,35	18,69
82,9	22,32	23,94	3,18	23,02	21,20	18,19	19,37	18,69
83	22,32	23,94	3,18	23,02	21,20	18,20	19,39	18,69
83,1	22,32	23,94	3,18	23,02	21,20	18,22	19,40	18,69
83,2	22,32	23,94	3,18	23,02	21,19	18,23	19,41	18,69
83,3	22,32	23,94	3,18	23,02	21,19	18,24	19,42	18,69
83,4	22,32	23,94	3,18	23,02	21,18	18,25	19,42	18,68
83,5	22,32	23,94	3,18	23,02	21,17	18,25	19,42	18,68
83,6	22,32	23,94	3,18	23,02	21,17	18,26	19,43	18,68
83,7	22,32	23,94	3,18	23,02	21,16	18,26	19,43	18,67
83,8	22,32	23,94	3,18	23,02	21,16	18,27	19,43	18,67
83,9	22,32	23,94	3,18	23,02	21,15	18,27	19,44	18,67
84	22,32	23,94	3,18	23,02	21,14	18,27	19,44	18,67
84,1	22,32	23,94	3,18	23,02	21,14	18,27	19,44	18,66
84,2	22,32	23,94	3,18	23,02	21,14	18,28	19,44	18,66
84,3	22,32	23,94	3,18	23,02	21,13	18,28	19,44	18,66
84,4	22,32	23,94	3,18	23,02	21,13	18,28	19,44	18,65
84,5	19,92	20,63	1,76	20,54	21,12	18,27	19,43	18,64
84,6	19,92	20,63	1,76	20,54	21,10	18,26	19,42	18,62
84,7	19,92	20,63	1,76	20,54	21,08	18,26	19,41	18,62
84,8	19,93	20,64	1,76	20,53	21,08	18,27	19,42	18,62
84,9	19,93	20,64	1,76	20,53	21,09	18,28	19,43	18,63
85	19,95	20,65	1,76	20,54	21,11	18,28	19,43	18,63
85,1	19,95	20,65	1,76	20,54	21,11	18,29	19,45	18,63
85,2	19,96	20,65	1,76	20,54	21,10	18,29	19,44	18,62
85,3	19,96	20,65	1,76	20,54	21,10	18,29	19,44	18,62
85,4	19,96	20,65	1,76	20,53	21,11	18,29	19,44	18,62
85,5	19,96	20,65	1,75	20,52	21,10	18,28	19,43	18,61
85,6	19,96	20,65	1,75	20,52	21,09	18,29	19,44	18,61
85,7	19,96	20,64	1,75	20,51	21,08	18,28	19,43	18,61
85,8	19,96	20,64	1,75	20,51	21,07	18,28	19,43	18,61
85,9	19,95	20,63	1,75	20,50	21,08	18,28	19,42	18,61
86	19,95	20,63	1,75	20,50	21,07	18,28	19,42	18,60
86,1	19,96	20,63	1,75	20,50	21,06	18,28	19,42	18,60
86,2	19,96	20,63	1,74	20,49	21,06	18,28	19,42	18,60
86,3	19,96	20,63	1,74	20,49	21,08	18,29	19,43	18,61
86,4	19,95	20,63	1,76	20,48	21,07	18,28	19,42	18,60
86,5	19,95	20,63	1,76	20,48	21,05	18,27	19,41	18,59
86,6	19,95	20,62	1,75	20,48	21,06	18,27	19,40	18,59
86,7	19,95	20,62	1,75	20,48	21,06	18,27	19,40	18,58
86,8	19,95	20,62	1,75	20,47	21,06	18,27	19,40	18,58
86,9	19,96	20,62	1,76	20,46	21,06	18,28	19,41	18,59
87	19,96	20,62	1,76	20,46	21,07	18,29	19,42	18,59
87,1	19,96	20,62	1,76	20,46	21,05	18,28	19,41	18,59
87,2	19,96	20,62	1,76	20,46	21,05	18,28	19,41	18,58
87,3	19,97	20,63	1,75	20,47	21,07	18,29	19,42	18,59
87,4	19,97	20,63	1,76	20,46	21,07	18,29	19,43	18,59
87,5	19,97	20,63	1,76	20,46	21,05	18,28	19,41	18,58
87,6	19,97	20,63	1,75	20,46	21,06	18,28	19,42	18,58
87,7	19,97	20,63	1,75	20,46	21,06	18,29	19,42	18,59
87,8	19,97	20,63	1,75	20,46	21,07	18,29	19,43	18,59
87,9	19,97	20,63	1,75	20,46	21,05	18,28	19,42	18,58
88	19,98	20,63	1,75	20,46	21,06	18,28	19,42	18,58
88,1	19,97	20,62	1,75	20,45	22,59	19,83	20,96	20,13
88,2	19,97	20,62	1,75	20,45	22,59	19,82	20,95	20,12
88,3	21,52	22,17	3,31	22,00	22,59	19,82	20,96	20,12
88,4	21,52	22,17	3,31	22,00	22,58	19,80	20,94	20,09
88,5	21,53	22,18	3,31	22,00	22,10	18,98	20,62	19,18
88,6	21,53	22,18	3,31	22,00	22,28	19,12	20,83	19,30
88,7	21,53	22,18	3,31	22,00	22,38	19,21	20,93	19,37
88,8	21,53	22,18	3,31	22,00	22,44	19,28	20,99	19,42
88,9	21,53	22,18	3,31	22,00	22,49	19,33	21,05	19,46
89	21,53	22,18	3,31	22,00	22,53	19,38	21,09	19,50
89,1	21,53	22,18	3,31	22,00	22,55	19,41	21,11	19,52
89,2	21,53	22,18	3,31	22,00	22,56	19,45	21,14	19,53
89,3	21,53	22,18	3,31	22,00	22,57	19,48	21,16	19,55
89,4	21,53	22,18	3,31	22,00	22,58	19,50	21,18	19,56
89,5	21,53	22,18	3,31	22,00	22,59	19,52	21,19	19,57
89,6	21,53	22,18	3,31	22,00	22,59	19,54	21,20	19,58
89,7	21,53	22,18	3,31	22,00	22,59	19,56	21,21	19,59
89,8	21,53	22,18	3,31	22,00	22,60	19,58	21,22	19,60
89,9	21,53	22,18	3,31	22,00	22,60	19,59	21,23	19,61
90	21,53	22,18	3,31	22,00	22,60	19,60	21,23	19,61
90,1	21,53	22,18	3,31	22,00	22,60	19,61	21,25	19,61
90,2	21,53	22,18	3,31	22,00	22,61	19,63	21,26	19,62
90,3	21,53	22,18	3,31	22,00	22,61	19,63	21,26	19,62
90,4	21,53	22,18	3,31	22,00	22,61	19,64	21,26	19,62
90,5	21,53	22,18	3,31	22,00	22,62	19,65	21,27	19,63
90,6	21,77	22,15	1,94	21,88	22,62	19,66	21,27	19,63
90,7	21,77	22,15	1,94	21,88	22,59	19,65	21,26	19,62
90,8	21,77	22,15	1,94	21,88	22,59	19,65	21,25	19,62
90,9	21,78	22,16	1,92	21,88	22,60	19,66	21,27	19,62
91	21,78	22,16	1,92	21,88	22,61	19,68	21,28	19,63
91,1	21,78	22,16	1,90	21,88	22,62	19,69	21,29	19,64
91,2	21,78	22,16	1,90	21,88	22,61	19,68	21,28	19,63
91,3	21,80	22,17	1,91	21,88	22,60	19,69	21,28	19,63
91,4	21,80	22,17	1,91	21,88	22,60	19,70	21,29	19,64
91,5	21,83	22,20	1,92	21,89	22,63	19,71	21,30	19,65
91,6	21,84	22,21	1,92	21,90	22,62	19,71	21,30	19,65
91,7	21,84	22,21	1,92	21,90	22,62	19,71	21,29	19,65
91,8	21,85	22,20	1,92	21,89	22,62	19,71	21,29	19,64
91,9	21,85	22,20	1,92	21,89	22,62	19,72	21,30	19,65
92	21,85	22,21	1,91	21,88	22,60	19,71	21,29	19,64
92,1	21,85	22,21	1,91	21,88	22,60	19,71	21,29	19,64
92,2	21,86	22,21	1,91	21,88	22,60	19,72	21,30	19,65
92,3	21,86	22,22	1,91	21,88	22,62	19,72	21,30	19,65
92,4	21,86	22,22	1,91	21,88	22,61	19,72	21,30	19,65
92,5	21,86	22,22	1,91	21,88	22,60	19,72	21,30	19,65
92,6	21,86	22,22	1,91	21,88	22,61	19,73	21,30	19,65
92,7	21,87	22,23	1,90	21,87	22,61	19,73	21,31	19,66
92,8	21,87	22,23	1,90	21,87	22,60	19,73	21,30	19,65
92,9	21,87	22,23	1,91	21,87	22,59	19,73	21,30	19,65
93	21,88	22,24	1,91	21,87	22,61	19,73	21,30	19,65
93,1	21,88	22,24	1,91	21,87	22,58	19,73	21,30	19,65
93,2	21,89	22,25	1,92	21,88	22,60	19,74	21,31	19,66
93,3	21,89	22,25	1,92	21,88	22,61	19,74	21,31	19,66
93,4	21,89	22,25	1,91	21,87	22,61	19,74	21,30	19,65
93,5	21,89	22,25	1,91	21,87	22,61	19,74	21,31	19,66
93,6	21,89	22,25	1,91	21,87	22,60	19,74	21,30	19,65
93,7	21,90	22,26	1,91	21,88	22,60	19,74	21,30	19,65
93,8	21,90	22,26	1,91	21,88	22,59	19,75	21,30	19,66
93,9	21,90	22,27	1,91	21,88	22,58	19,75	21,30	19,65
94	21,90	22,27	1,91	21,88	22,60	19,75	21,30	19,66
94,1	21,90	22,26	1,91	21,87	22,61	19,75	21,31	19,66
94,2	21,90	22,26	1,90	21,87	22,58	19,75	21,30	19,65
94,3	21,90	22,26	1,90	21,87	22,58	19,75	21,29	19,65
94,4	21,90	22,26	1,90	21,87	22,60	19,75	21,30	19,65
94,5	21,90	22,26	1,90	21,87	22,59	19,75	21,30	19,65
94,6	21,91	22,27	1,90	21,87	22,58	19,76	21,30	19,65
94,7	21,91	22,27	1,90	21,87	22,59	19,76	21,30	19,65
94,8	21,91	22,27	1,90	21,87	22,61	19,79	21,33	19,68
94,9	21,91	22,27	1,90	21,87	22,61	19,79	21,33	19,68
95	21,91	22,27	1,90	21,87	22,62	19,79	21,34	19,68
95,1	21,91	22,27	1,90	21,87	22,61	19,79	21,33	19,68
95,2	21,91	22,27	1,90	21,87	22,62	19,79	21,33	19,68
95,3	21,92	22,27	1,90	21,87	22,61	19,79	21,33	19,68
95,4	21,92	22,27	1,90	21,87	22,61	19,80	21,33	19,68
