# Supplementary material for: Graphene active sensor arrays for long-term and wireless mapping of wide frequency band epicortical brain activity
Source: Nat Commun. 2021 Jan 11;12:211. doi: 10.1038/s41467-020-20546-w (PMC7801381; doi:10.1038/s41467-020-20546-w)
Supplement: Supplementary file 4 — Source Data [file 41467_2020_20546_MOESM4_ESM.zip › Source Data/Source Data & plotting scripts/Fig3/IV-charact/IV-Day2/20190802_100447 Current vs time]

Time [s]	Result A5 [�A]	Result A7 [�A]	Result A29 [�A]	Result A31 [�A]	Result B5 [�A]	Result B7 [�A]	Result B29 [�A]	Result B31 [�A]
0	0,00	0,00	0,00	0,00	0,00	0,00	0,00	0,00
0,1	0,00	0,00	0,00	0,00	0,00	0,00	0,00	0,00
0,2	0,00	0,00	0,00	0,00	53,21	46,03	44,79	47,48
0,3	46,80	50,90	3,66	50,28	53,30	46,10	44,86	47,54
0,4	46,80	50,90	3,66	50,28	53,30	46,09	44,86	47,54
0,5	46,88	51,00	3,68	50,37	53,30	46,10	44,86	47,55
0,6	46,89	51,00	3,68	50,37	53,31	46,10	44,86	47,55
0,7	46,89	51,00	3,68	50,37	53,32	46,12	44,87	47,55
0,8	46,90	51,00	3,68	50,39	53,35	46,14	44,88	47,57
0,9	46,90	51,00	3,68	50,39	53,36	46,15	44,90	47,58
1	46,90	51,01	3,68	50,40	53,37	46,15	44,91	47,59
1,1	46,90	51,01	3,68	50,40	53,38	46,16	44,91	47,60
1,2	46,93	51,02	3,68	50,44	53,39	46,16	44,91	47,60
1,3	46,96	51,05	3,68	50,46	53,40	46,15	44,91	47,60
1,4	46,96	51,05	3,68	50,46	53,37	46,15	44,91	47,60
1,5	46,99	51,07	3,66	50,49	53,39	46,16	44,92	47,61
1,6	46,99	51,07	3,66	50,49	53,41	46,18	44,94	47,62
1,7	47,00	51,09	3,68	50,52	53,44	46,19	44,95	47,63
1,8	47,00	51,09	3,68	50,52	53,44	46,19	44,95	47,63
1,9	47,01	51,10	3,67	50,52	53,46	46,20	44,95	47,64
2	47,01	51,10	3,65	50,52	53,45	46,20	44,96	47,66
2,1	47,01	51,10	3,65	50,52	53,44	46,21	44,96	47,65
2,2	47,02	51,13	3,67	50,54	53,45	46,21	44,96	47,66
2,3	47,02	51,13	3,67	50,54	53,47	46,21	44,96	47,66
2,4	47,02	51,13	3,67	50,54	53,47	46,21	44,96	47,66
2,5	47,02	51,13	3,67	50,54	53,46	46,22	44,97	47,66
2,6	47,06	51,16	3,65	50,56	53,47	46,23	44,98	47,67
2,7	47,06	51,16	3,65	50,56	53,49	46,24	44,99	47,69
2,8	47,06	51,16	3,65	50,56	53,49	46,24	44,99	47,69
2,9	47,08	51,17	3,65	50,59	53,50	46,24	44,99	47,70
3	47,08	51,17	3,65	50,59	53,53	46,25	45,01	47,71
3,1	47,10	51,20	3,65	50,60	53,54	46,27	45,02	47,71
3,2	47,10	51,20	3,65	50,60	53,54	46,27	45,03	47,72
3,3	47,11	51,21	3,67	50,61	53,55	46,28	45,03	47,73
3,4	47,11	51,21	3,67	50,61	53,56	46,29	45,04	47,74
3,5	47,11	51,21	3,67	50,61	53,55	46,29	45,03	47,73
3,6	47,14	51,25	3,66	50,65	53,56	46,30	45,04	47,74
3,7	47,14	51,25	3,66	50,65	53,58	46,31	45,05	47,74
3,8	47,13	51,25	3,67	50,65	53,58	46,31	45,05	47,75
3,9	47,13	51,25	3,67	50,65	53,58	46,31	45,05	47,75
4	47,16	51,27	3,68	50,67	53,60	46,32	45,06	47,76
4,1	47,17	51,26	3,68	50,69	53,61	46,34	45,08	47,79
4,2	47,17	51,26	3,68	50,69	53,62	46,34	45,08	47,79
4,3	47,19	51,30	3,69	50,71	53,62	46,35	45,09	47,79
4,4	47,19	51,30	3,69	50,71	53,63	46,36	45,10	47,81
4,5	47,19	51,30	3,69	50,71	53,63	46,37	45,11	47,81
4,6	47,19	51,30	3,69	50,71	53,64	46,37	45,11	47,82
4,7	47,19	51,31	3,66	50,72	53,65	46,38	45,11	47,83
4,8	47,21	51,32	3,65	50,73	53,66	46,39	45,11	47,83
4,9	47,21	51,32	3,65	50,73	53,66	46,40	45,12	47,84
5	47,22	51,33	3,68	50,73	53,68	46,40	45,12	47,84
5,1	47,22	51,33	3,68	50,73	53,67	46,40	45,12	47,84
5,2	47,22	51,33	3,68	50,73	53,67	46,41	45,13	47,84
5,3	47,22	51,33	3,68	50,73	53,67	46,41	45,13	47,84
5,4	47,24	51,34	3,68	50,75	53,66	46,43	45,14	47,85
5,5	47,24	51,34	3,68	50,75	53,68	46,43	45,15	47,86
5,6	47,24	51,34	3,68	50,75	53,70	46,44	45,16	47,87
5,7	48,75	52,86	5,16	52,27	55,20	47,94	46,66	49,37
5,8	48,75	52,86	5,16	52,27	55,20	47,94	46,65	49,36
5,9	48,77	52,87	5,16	52,29	53,93	46,87	45,54	48,38
6	48,77	52,87	5,16	52,29	51,25	44,63	43,22	46,34
6,1	48,77	52,87	5,16	52,29	50,96	44,39	43,01	46,10
6,2	45,29	49,07	3,44	48,50	50,81	44,26	42,90	45,96
6,3	45,29	49,07	3,44	48,50	50,73	44,14	42,83	45,86
6,4	45,00	48,75	3,41	48,20	50,69	44,07	42,78	45,79
6,5	45,00	48,75	3,41	48,20	50,66	44,03	42,76	45,74
6,6	44,95	48,69	3,39	48,17	50,63	43,97	42,72	45,70
6,7	44,95	48,69	3,39	48,17	50,61	43,94	42,70	45,67
6,8	44,95	48,69	3,39	48,17	50,60	43,91	42,69	45,64
6,9	44,86	48,60	3,42	48,08	50,58	43,89	42,67	45,61
7	44,86	48,60	3,42	48,08	50,56	43,85	42,64	45,58
7,1	44,86	48,60	3,42	48,08	50,55	43,84	42,63	45,56
7,2	44,86	48,60	3,42	48,08	50,52	43,81	42,61	45,54
7,3	44,81	48,56	3,42	48,06	50,52	43,81	42,61	45,53
7,4	44,79	48,55	3,43	48,04	50,52	43,80	42,59	45,52
7,5	44,79	48,55	3,43	48,04	50,52	43,78	42,57	45,50
7,6	44,77	48,53	3,42	48,04	50,49	43,76	42,57	45,49
7,7	44,77	48,53	3,42	48,04	50,51	43,75	42,58	45,49
7,8	44,77	48,51	3,45	48,03	50,49	43,74	42,56	45,48
7,9	44,77	48,51	3,45	48,03	50,49	43,72	42,55	45,47
8	44,75	48,51	3,43	48,02	50,46	43,71	42,54	45,45
8,1	44,72	48,48	3,42	47,99	50,45	43,70	42,53	45,44
8,2	44,72	48,48	3,42	47,99	50,47	43,71	42,54	45,44
8,3	44,70	48,46	3,41	47,99	50,47	43,71	42,54	45,44
8,4	44,70	48,46	3,41	47,99	50,48	43,71	42,54	45,44
8,5	44,70	48,47	3,42	47,99	50,46	43,70	42,53	45,44
8,6	44,70	48,47	3,42	47,99	50,46	43,71	42,55	45,45
8,7	44,70	48,46	3,42	47,99	50,47	43,72	42,54	45,44
8,8	44,69	48,46	3,43	47,98	50,47	43,71	42,54	45,44
8,9	44,69	48,46	3,43	47,98	50,47	43,71	42,54	45,44
9	44,68	48,44	3,44	47,98	50,47	43,72	42,54	45,44
9,1	44,68	48,44	3,44	47,98	50,42	43,71	42,52	45,44
9,2	44,65	48,42	3,43	47,91	50,40	43,70	42,51	45,42
9,3	44,65	48,42	3,43	47,91	50,39	43,69	42,50	45,41
9,4	44,65	48,42	3,43	47,91	50,39	43,69	42,50	45,41
9,5	44,63	48,40	3,43	47,92	50,40	43,69	42,50	45,41
9,6	44,63	48,40	3,43	47,92	50,41	43,68	42,50	45,41
9,7	44,65	48,42	3,45	47,95	50,41	43,69	42,51	45,42
9,8	44,65	48,42	3,45	47,95	50,42	43,69	42,52	45,43
9,9	44,63	48,41	3,45	47,96	50,40	43,67	42,49	45,41
10	44,63	48,41	3,45	47,96	50,45	43,68	42,51	45,43
10,1	44,67	48,44	3,44	48,00	50,47	43,72	42,54	45,45
10,2	44,67	48,46	3,44	48,00	50,48	43,73	42,55	45,45
10,3	44,67	48,46	3,44	48,00	50,47	43,73	42,55	45,46
10,4	44,66	48,45	3,45	47,98	50,47	43,72	42,55	45,46
10,5	44,66	48,45	3,45	47,98	50,47	43,73	42,54	45,45
10,6	44,66	48,45	3,45	47,98	50,46	43,74	42,55	45,45
10,7	44,66	48,45	3,45	47,98	50,46	43,74	42,56	45,46
10,8	44,66	48,46	3,42	47,99	50,46	43,74	42,56	45,46
10,9	44,66	48,45	3,41	47,99	50,46	43,73	42,55	45,46
11	44,66	48,45	3,41	47,99	50,48	43,74	42,56	45,46
11,1	44,67	48,46	3,41	48,02	50,52	43,74	42,56	45,47
11,2	44,67	48,46	3,41	48,02	50,53	43,75	42,58	45,48
11,3	44,70	48,50	3,41	48,05	50,52	43,77	42,60	45,50
11,4	44,70	48,50	3,41	48,05	50,54	43,78	42,60	45,50
11,5	44,71	48,50	3,41	48,06	50,54	43,79	42,61	45,51
11,6	44,71	48,50	3,41	48,06	52,01	45,27	44,09	46,99
11,7	44,71	48,50	3,41	48,06	52,03	45,26	44,08	46,99
11,8	46,20	49,99	4,93	49,55	51,75	45,01	43,83	46,74
11,9	46,20	49,99	4,93	49,55	47,88	41,78	40,45	43,73
12	46,20	49,99	4,93	49,55	47,49	41,48	40,16	43,44
12,1	46,20	49,99	4,93	49,55	47,29	41,31	40,02	43,27
12,2	46,20	49,99	4,93	49,55	47,16	41,17	39,91	43,13
12,3	42,09	45,48	3,13	45,03	47,09	41,09	39,86	43,05
12,4	42,09	45,48	3,13	45,03	47,05	41,01	39,81	42,97
12,5	41,98	45,36	3,11	44,93	47,03	40,95	39,76	42,91
12,6	41,98	45,36	3,11	44,93	47,00	40,91	39,74	42,88
12,7	41,94	45,32	3,11	44,89	46,97	40,88	39,72	42,84
12,8	41,85	45,24	3,10	44,80	46,92	40,84	39,68	42,80
12,9	41,85	45,24	3,10	44,80	46,91	40,82	39,66	42,78
13	41,80	45,18	3,12	44,76	46,88	40,79	39,64	42,75
13,1	41,80	45,18	3,12	44,76	46,85	40,76	39,61	42,72
13,2	41,77	45,17	3,13	44,75	46,85	40,73	39,59	42,70
13,3	41,77	45,17	3,13	44,75	46,81	40,71	39,58	42,68
13,4	41,68	45,07	3,11	44,66	46,81	40,69	39,56	42,66
13,5	41,68	45,07	3,11	44,66	46,77	40,66	39,54	42,64
13,6	41,68	45,07	3,11	44,66	46,75	40,64	39,52	42,62
13,7	41,68	45,07	3,11	44,66	46,75	40,63	39,51	42,60
13,8	41,62	45,01	3,11	44,62	46,75	40,61	39,50	42,59
13,9	41,62	45,01	3,11	44,62	46,72	40,60	39,48	42,57
14	41,62	45,01	3,11	44,62	46,73	40,59	39,48	42,56
14,1	41,56	44,97	3,10	44,57	46,73	40,59	39,48	42,56
14,2	41,56	44,97	3,10	44,57	46,71	40,57	39,47	42,54
14,3	41,56	44,97	3,10	44,57	46,69	40,56	39,45	42,53
14,4	41,55	44,97	3,10	44,57	46,69	40,56	39,46	42,53
14,5	41,55	44,97	3,10	44,57	46,69	40,55	39,45	42,52
14,6	41,54	44,95	3,10	44,56	46,67	40,54	39,44	42,51
14,7	41,54	44,95	3,10	44,56	46,66	40,54	39,44	42,50
14,8	41,49	44,89	3,10	44,52	46,64	40,51	39,41	42,48
14,9	41,49	44,89	3,10	44,52	46,62	40,51	39,41	42,49
15	41,49	44,89	3,10	44,52	46,63	40,51	39,41	42,49
15,1	41,48	44,90	3,10	44,52	46,64	40,50	39,40	42,48
15,2	41,48	44,90	3,10	44,52	46,63	40,49	39,39	42,47
15,3	41,46	44,86	3,10	44,50	46,62	40,49	39,40	42,47
15,4	41,46	44,86	3,10	44,50	46,61	40,48	39,38	42,45
15,5	41,44	44,86	3,10	44,48	46,61	40,46	39,37	42,44
15,6	41,44	44,86	3,11	44,48	46,62	40,48	39,38	42,45
15,7	41,44	44,86	3,11	44,48	46,58	40,47	39,37	42,44
15,8	41,43	44,84	3,10	44,47	46,58	40,46	39,36	42,44
15,9	41,43	44,84	3,10	44,47	46,59	40,47	39,37	42,44
16	41,41	44,82	3,10	44,44	46,59	40,46	39,37	42,42
16,1	41,41	44,82	3,10	44,44	46,56	40,45	39,36	42,41
16,2	41,41	44,82	3,10	44,44	46,57	40,46	39,37	42,42
16,3	41,40	44,83	3,09	44,43	46,60	40,45	39,37	42,41
16,4	41,40	44,83	3,09	44,43	46,59	40,46	39,37	42,42
16,5	41,39	44,81	3,11	44,43	46,59	40,46	39,38	42,43
16,6	41,39	44,81	3,11	44,43	46,57	40,46	39,36	42,43
16,7	41,38	44,80	3,12	44,43	46,55	40,46	39,37	42,43
16,8	41,38	44,80	3,12	44,43	46,55	40,45	39,35	42,42
16,9	41,38	44,80	3,12	44,43	46,55	40,44	39,35	42,41
17	41,38	44,80	3,09	44,42	46,55	40,44	39,36	42,41
17,1	41,38	44,80	3,09	44,42	46,57	40,45	39,36	42,42
17,2	41,38	44,80	3,10	44,42	46,57	40,45	39,36	42,41
17,3	41,38	44,80	3,10	44,42	46,57	40,46	39,37	42,42
17,4	41,40	44,80	3,10	44,43	46,58	40,46	39,36	42,41
17,5	41,40	44,80	3,10	44,43	46,57	40,46	39,36	42,42
17,6	42,86	46,28	4,57	45,90	48,05	41,94	40,84	43,90
17,7	42,86	46,28	4,57	45,90	48,05	41,93	40,84	43,89
17,8	42,86	46,28	4,57	45,90	44,42	38,91	37,62	41,02
17,9	39,09	42,13	2,85	41,70	43,62	38,30	36,97	40,43
18	39,09	42,13	2,85	41,70	43,37	38,08	36,78	40,21
18,1	38,84	41,86	2,82	41,42	43,22	37,93	36,66	40,07
18,2	38,84	41,86	2,82	41,42	43,12	37,82	36,58	39,96
18,3	38,69	41,70	2,82	41,27	43,06	37,74	36,52	39,88
18,4	38,69	41,70	2,82	41,27	43,02	37,68	36,48	39,82
18,5	38,69	41,70	2,82	41,27	42,97	37,63	36,44	39,77
18,6	38,53	41,52	2,80	41,12	42,93	37,57	36,40	39,72
18,7	38,53	41,52	2,80	41,12	42,91	37,53	36,37	39,67
18,8	38,48	41,48	2,82	41,10	42,91	37,51	36,37	39,66
18,9	38,47	41,46	2,84	41,09	42,90	37,48	36,34	39,62
19	38,47	41,46	2,84	41,09	42,88	37,45	36,32	39,59
19,1	38,41	41,40	2,83	41,06	42,88	37,43	36,31	39,58
19,2	38,41	41,40	2,83	41,06	42,87	37,42	36,31	39,57
19,3	38,36	41,36	2,81	41,00	42,85	37,39	36,28	39,54
19,4	38,36	41,36	2,81	41,00	42,81	37,37	36,26	39,52
19,5	38,34	41,34	2,83	40,98	42,79	37,35	36,25	39,51
19,6	38,29	41,29	2,81	40,93	42,80	37,34	36,24	39,50
19,7	38,29	41,29	2,81	40,93	42,78	37,33	36,23	39,49
19,8	38,29	41,29	2,81	40,93	42,77	37,31	36,23	39,46
19,9	38,29	41,29	2,81	40,93	42,76	37,30	36,21	39,45
20	38,23	41,24	2,83	40,89	42,77	37,28	36,20	39,44
20,1	38,23	41,24	2,83	40,89	42,76	37,27	36,19	39,43
20,2	38,23	41,24	2,83	40,89	42,74	37,26	36,18	39,42
20,3	38,22	41,23	2,82	40,88	42,72	37,25	36,17	39,41
20,4	38,21	41,20	2,81	40,87	42,71	37,25	36,18	39,40
20,5	38,18	41,19	2,80	40,85	42,71	37,23	36,16	39,39
20,6	38,18	41,19	2,80	40,85	42,71	37,23	36,15	39,39
20,7	38,17	41,18	2,80	40,84	42,72	37,22	36,16	39,38
20,8	38,17	41,18	2,80	40,84	42,71	37,23	36,15	39,38
20,9	38,15	41,16	2,80	40,84	42,71	37,22	36,14	39,38
21	38,15	41,15	2,79	40,86	42,72	37,22	36,15	39,38
21,1	38,15	41,15	2,79	40,86	42,74	37,22	36,16	39,39
21,2	38,14	41,14	2,81	40,85	42,72	37,21	36,15	39,37
21,3	38,14	41,14	2,81	40,85	42,72	37,20	36,14	39,37
21,4	38,12	41,12	2,80	40,82	42,69	37,20	36,14	39,37
21,5	38,12	41,12	2,80	40,82	42,69	37,19	36,12	39,36
21,6	38,11	41,12	2,80	40,81	42,69	37,19	36,13	39,36
21,7	38,09	41,10	2,78	40,78	42,68	37,19	36,13	39,35
21,8	38,09	41,10	2,78	40,78	42,68	37,18	36,12	39,35
21,9	38,08	41,10	2,78	40,77	42,69	37,17	36,11	39,34
22	38,08	41,10	2,78	40,77	42,68	37,16	36,10	39,33
22,1	38,07	41,07	2,78	40,76	42,65	37,16	36,11	39,33
22,2	38,07	41,07	2,78	40,76	42,66	37,15	36,11	39,32
22,3	38,06	41,07	2,79	40,76	42,67	37,15	36,11	39,33
22,4	38,06	41,07	2,79	40,78	42,70	37,17	36,13	39,34
22,5	38,06	41,07	2,79	40,78	42,69	37,15	36,12	39,33
22,6	38,06	41,07	2,79	40,78	42,71	37,15	36,12	39,34
22,7	38,06	41,07	2,79	40,78	42,71	37,17	36,14	39,35
22,8	38,05	41,06	2,80	40,74	42,70	37,17	36,13	39,34
22,9	38,05	41,06	2,80	40,74	42,67	37,15	36,11	39,32
23	38,05	41,06	2,80	40,74	42,64	37,14	36,10	39,31
23,1	38,05	41,06	2,80	40,74	42,66	37,14	36,10	39,31
23,2	38,05	41,06	2,80	40,74	42,67	37,14	36,10	39,31
23,3	38,04	41,05	2,81	40,74	42,66	37,14	36,11	39,32
23,4	38,04	41,05	2,81	40,74	42,68	37,14	36,11	39,31
23,5	38,04	41,05	2,80	40,75	44,16	38,63	37,59	40,80
23,6	38,04	41,05	2,80	40,75	44,15	38,62	37,59	40,80
23,7	39,52	42,54	4,30	42,23	41,73	36,63	35,43	38,82
23,8	39,52	42,54	4,29	42,22	39,48	34,82	33,47	37,04
23,9	39,52	42,54	4,29	42,22	39,19	34,57	33,25	36,78
24	35,31	37,92	2,53	37,54	39,04	34,40	33,11	36,61
24,1	35,31	37,92	2,53	37,54	38,94	34,28	33,01	36,49
24,2	35,09	37,68	2,52	37,31	38,86	34,20	32,94	36,40
24,3	35,09	37,68	2,52	37,31	38,81	34,12	32,89	36,33
24,4	35,02	37,60	2,50	37,25	38,77	34,05	32,85	36,27
24,5	34,91	37,50	2,52	37,15	38,75	34,01	32,82	36,23
24,6	34,91	37,50	2,52	37,15	38,73	33,96	32,79	36,19
24,7	34,84	37,40	2,51	37,10	38,73	33,94	32,78	36,17
24,8	34,84	37,40	2,51	37,10	38,70	33,90	32,77	36,14
24,9	34,83	37,40	2,53	37,10	38,68	33,89	32,76	36,13
25	34,78	37,37	2,54	37,05	38,66	33,86	32,74	36,10
25,1	34,78	37,37	2,54	37,05	38,64	33,82	32,70	36,06
25,2	34,72	37,31	2,53	36,99	38,62	33,82	32,69	36,05
25,3	34,72	37,31	2,53	36,99	38,59	33,79	32,67	36,03
25,4	34,64	37,24	2,54	36,92	38,58	33,77	32,65	36,00
25,5	34,64	37,24	2,54	36,92	38,55	33,75	32,64	35,99
25,6	34,58	37,18	2,53	36,86	38,52	33,74	32,63	35,97
25,7	34,54	37,14	2,53	36,84	38,52	33,71	32,61	35,97
25,8	34,54	37,14	2,53	36,84	38,53	33,70	32,61	35,96
25,9	34,54	37,14	2,53	36,84	38,51	33,68	32,59	35,94
26	34,54	37,14	2,53	36,84	38,51	33,68	32,60	35,93
26,1	34,54	37,13	2,52	36,85	38,49	33,66	32,58	35,91
26,2	34,54	37,13	2,52	36,85	38,48	33,65	32,57	35,89
26,3	34,47	37,08	2,50	36,79	38,48	33,64	32,56	35,87
26,4	34,45	37,07	2,50	36,77	38,46	33,63	32,56	35,87
26,5	34,45	37,07	2,50	36,77	38,44	33,63	32,56	35,87
26,6	34,45	37,07	2,50	36,77	38,44	33,63	32,55	35,86
26,7	34,45	37,07	2,50	36,77	38,42	33,62	32,54	35,86
26,8	34,44	37,05	2,51	36,76	38,40	33,61	32,53	35,85
26,9	34,44	37,05	2,51	36,76	38,43	33,61	32,53	35,84
27	34,41	37,02	2,50	36,74	38,43	33,61	32,54	35,85
27,1	34,39	37,02	2,50	36,75	38,43	33,59	32,52	35,83
27,2	34,39	37,02	2,50	36,75	38,46	33,60	32,53	35,84
27,3	34,41	37,03	2,49	36,77	38,47	33,60	32,53	35,84
27,4	34,41	37,03	2,49	36,77	38,46	33,61	32,55	35,85
27,5	34,41	37,01	2,49	36,77	38,48	33,60	32,55	35,85
27,6	34,41	37,01	2,49	36,77	38,47	33,60	32,54	35,85
27,7	34,40	37,03	2,50	36,76	38,47	33,60	32,54	35,85
27,8	34,39	37,02	2,51	36,75	38,49	33,60	32,55	35,86
27,9	34,39	37,02	2,51	36,75	38,46	33,60	32,54	35,85
28	34,40	37,04	2,51	36,77	38,47	33,61	32,54	35,85
28,1	34,40	37,04	2,51	36,77	38,49	33,62	32,55	35,85
28,2	34,40	37,03	2,51	36,76	38,48	33,61	32,56	35,85
28,3	34,40	37,03	2,51	36,76	38,46	33,61	32,55	35,84
28,4	34,39	37,03	2,51	36,74	38,46	33,61	32,55	35,84
28,5	34,39	37,03	2,51	36,74	38,47	33,60	32,54	35,84
28,6	34,39	37,03	2,51	36,74	38,46	33,60	32,53	35,83
28,7	34,36	36,99	2,51	36,71	38,44	33,60	32,53	35,82
28,8	34,36	36,99	2,51	36,71	38,44	33,59	32,53	35,81
28,9	34,35	37,00	2,50	36,71	38,43	33,59	32,52	35,81
29	34,35	37,00	2,50	36,71	38,43	33,59	32,53	35,81
29,1	34,33	36,98	2,51	36,69	38,45	33,59	32,53	35,81
29,2	34,33	36,98	2,52	36,69	38,41	33,57	32,52	35,79
29,3	34,33	36,98	2,52	36,69	38,43	33,58	32,52	35,79
29,4	35,81	38,46	4,02	38,16	39,90	35,06	33,99	37,27
29,5	35,81	38,46	4,02	38,16	39,90	35,05	33,97	37,27
29,6	35,81	38,46	4,02	38,16	39,64	34,85	33,76	37,06
29,7	35,81	38,46	4,02	38,16	35,66	31,64	30,21	33,79
29,8	35,79	38,44	4,03	38,15	35,26	31,33	29,91	33,48
29,9	35,79	38,44	4,03	38,15	35,04	31,13	29,75	33,27
30	35,79	38,44	4,03	38,15	34,94	30,98	29,64	33,15
30,1	35,79	38,44	4,03	38,15	34,88	30,88	29,58	33,06
30,2	35,79	38,44	4,03	38,15	34,82	30,79	29,52	32,96
30,3	35,79	38,44	4,03	38,15	34,78	30,74	29,48	32,91
30,4	35,79	38,44	4,03	38,15	34,72	30,67	29,42	32,84
30,5	35,79	38,44	4,03	38,15	34,70	30,62	29,38	32,79
30,6	31,32	33,59	2,31	33,23	34,68	30,59	29,36	32,75
30,7	31,32	33,59	2,31	33,23	34,64	30,55	29,33	32,72
30,8	31,16	33,43	2,29	33,12	34,62	30,53	29,32	32,70
30,9	31,16	33,43	2,29	33,12	34,60	30,49	29,30	32,67
31	31,16	33,43	2,29	33,12	34,61	30,48	29,30	32,66
31,1	31,13	33,40	2,31	33,12	34,62	30,47	29,29	32,65
31,2	31,13	33,40	2,31	33,12	34,61	30,44	29,27	32,63
31,3	31,09	33,37	2,31	33,08	34,58	30,42	29,25	32,61
31,4	31,09	33,37	2,31	33,08	34,59	30,40	29,24	32,59
31,5	31,06	33,34	2,32	33,07	34,58	30,38	29,23	32,57
31,6	31,06	33,34	2,32	33,07	34,57	30,37	29,22	32,56
31,7	31,03	33,30	2,31	33,03	34,55	30,36	29,22	32,55
31,8	31,02	33,29	2,32	33,03	34,55	30,34	29,21	32,54
31,9	31,02	33,29	2,32	33,03	34,56	30,33	29,20	32,53
32	30,99	33,25	2,31	33,01	34,55	30,32	29,19	32,53
32,1	30,99	33,25	2,31	33,01	34,54	30,30	29,18	32,52
32,2	30,96	33,23	2,29	33,00	34,52	30,30	29,17	32,50
32,3	30,96	33,23	2,29	33,00	34,53	30,29	29,17	32,49
32,4	30,94	33,21	2,30	32,98	34,54	30,28	29,17	32,49
32,5	30,95	33,21	2,29	33,01	34,55	30,27	29,17	32,48
32,6	30,95	33,21	2,29	33,01	34,56	30,26	29,16	32,46
32,7	30,93	33,19	2,28	33,01	34,55	30,25	29,16	32,46
32,8	30,93	33,19	2,28	33,01	34,56	30,27	29,18	32,48
32,9	30,92	33,19	2,29	33,01	34,55	30,26	29,17	32,48
33	30,92	33,19	2,29	33,01	34,52	30,24	29,15	32,46
33,1	30,89	33,17	2,28	32,99	34,55	30,24	29,15	32,48
33,2	30,92	33,17	2,29	33,04	34,61	30,25	29,16	32,49
33,3	30,92	33,17	2,29	33,04	34,58	30,25	29,16	32,48
33,4	30,90	33,17	2,29	33,01	34,54	30,24	29,15	32,46
33,5	30,90	33,17	2,29	33,01	34,57	30,24	29,16	32,46
33,6	30,89	33,17	2,30	33,01	34,56	30,24	29,16	32,46
33,7	30,89	33,17	2,30	33,01	34,56	30,24	29,16	32,46
33,8	30,87	33,14	2,30	33,00	34,56	30,23	29,16	32,46
33,9	30,87	33,14	2,30	33,00	34,58	30,23	29,16	32,46
34	30,87	33,14	2,30	33,00	34,56	30,23	29,15	32,46
34,1	30,87	33,16	2,30	33,01	34,60	30,23	29,15	32,45
34,2	30,87	33,16	2,30	33,01	34,61	30,23	29,15	32,45
34,3	30,85	33,14	2,30	33,00	34,60	30,21	29,13	32,43
34,4	30,85	33,14	2,30	33,00	34,58	30,21	29,14	32,44
34,5	30,84	33,13	2,30	32,98	34,59	30,21	29,14	32,44
34,6	30,85	33,13	2,29	33,00	34,58	30,20	29,14	32,43
34,7	30,85	33,13	2,29	33,00	34,59	30,20	29,14	32,43
34,8	30,84	33,12	2,30	33,00	34,60	30,19	29,13	32,43
34,9	30,84	33,12	2,30	33,00	34,59	30,19	29,14	32,43
35	30,80	33,09	2,30	32,95	34,57	30,19	29,12	32,41
35,1	30,80	33,09	2,30	32,95	34,54	30,18	29,11	32,39
35,2	30,83	33,10	2,30	32,98	34,57	30,19	29,14	32,41
35,3	30,85	33,12	2,30	33,01	34,59	30,20	29,16	32,44
35,4	30,85	33,12	2,30	33,01	34,59	30,21	29,16	32,44
35,5	30,83	33,11	2,30	32,98	34,58	30,19	29,14	32,42
35,6	30,83	33,11	2,30	32,98	34,60	30,18	29,14	32,42
35,7	32,34	34,61	3,78	34,50	36,11	31,68	30,64	33,91
35,8	32,34	34,61	3,78	34,50	35,69	31,33	30,25	33,53
35,9	32,34	34,60	3,78	34,50	31,73	28,14	26,77	30,15
36	28,11	30,16	2,08	29,84	31,32	27,82	26,46	29,83
36,1	28,11	30,16	2,08	29,84	31,10	27,61	26,29	29,62
36,2	27,89	29,88	2,05	29,60	30,97	27,47	26,19	29,49
36,3	27,89	29,88	2,05	29,60	30,90	27,37	26,12	29,40
36,4	27,82	29,80	2,04	29,53	30,84	27,28	26,06	29,31
36,5	27,82	29,80	2,04	29,53	30,76	27,20	25,99	29,22
36,6	27,69	29,66	2,06	29,40	30,71	27,14	25,94	29,16
36,7	27,57	29,55	2,06	29,31	30,66	27,08	25,89	29,09
36,8	27,57	29,55	2,06	29,31	30,64	27,04	25,87	29,07
36,9	27,54	29,49	2,06	29,30	30,64	27,01	25,86	29,05
37	27,54	29,49	2,06	29,30	30,63	26,98	25,84	29,03
37,1	27,52	29,48	2,07	29,27	30,60	26,95	25,83	29,00
37,2	27,45	29,42	2,07	29,21	30,58	26,92	25,80	28,97
37,3	27,45	29,42	2,07	29,21	30,56	26,88	25,77	28,94
37,4	27,43	29,38	2,07	29,21	30,58	26,86	25,76	28,93
37,5	27,43	29,38	2,07	29,21	30,57	26,85	25,76	28,91
37,6	27,43	29,38	2,07	29,21	30,54	26,83	25,75	28,89
37,7	27,43	29,38	2,07	29,21	30,52	26,82	25,73	28,87
37,8	27,35	29,30	2,07	29,14	30,50	26,80	25,71	28,86
37,9	27,33	29,30	2,06	29,13	30,51	26,79	25,71	28,85
38	27,33	29,30	2,06	29,13	30,52	26,80	25,72	28,84
38,1	27,33	29,30	2,06	29,13	30,50	26,78	25,70	28,81
38,2	27,33	29,30	2,06	29,13	30,48	26,76	25,68	28,79
38,3	27,27	29,24	2,06	29,08	30,46	26,75	25,68	28,78
38,4	27,27	29,24	2,06	29,08	30,49	26,74	25,68	28,79
38,5	27,26	29,23	2,05	29,07	30,49	26,73	25,68	28,79
38,6	27,22	29,20	2,05	29,05	30,48	26,72	25,66	28,77
38,7	27,22	29,20	2,05	29,05	30,47	26,71	25,66	28,75
38,8	27,21	29,19	2,04	29,03	30,45	26,69	25,65	28,75
38,9	27,21	29,19	2,04	29,03	30,48	26,69	25,65	28,76
39	27,23	29,19	2,04	29,07	30,50	26,70	25,67	28,76
39,1	27,23	29,19	2,04	29,07	30,46	26,69	25,65	28,74
39,2	27,19	29,17	2,04	29,06	30,46	26,69	25,65	28,74
39,3	27,19	29,17	2,04	29,06	30,46	26,70	25,65	28,74
39,4	27,19	29,17	2,04	29,06	30,45	26,69	25,64	28,73
39,5	27,15	29,14	2,04	29,00	30,44	26,68	25,63	28,72
39,6	27,15	29,14	2,04	29,00	30,41	26,68	25,63	28,72
39,7	27,13	29,12	2,03	28,97	30,41	26,67	25,62	28,71
39,8	27,13	29,12	2,03	28,97	30,39	26,66	25,61	28,70
39,9	27,11	29,10	2,04	28,95	30,37	26,65	25,59	28,69
40	27,09	29,09	2,04	28,94	30,36	26,64	25,59	28,68
40,1	27,09	29,09	2,04	28,94	30,37	26,62	25,58	28,67
40,2	27,07	29,08	2,04	28,94	30,36	26,62	25,58	28,67
40,3	27,07	29,08	2,04	28,94	30,36	26,61	25,58	28,67
40,4	27,08	29,09	2,03	28,94	30,40	26,63	25,59	28,68
40,5	27,08	29,09	2,03	28,94	30,38	26,62	25,59	28,68
40,6	27,08	29,09	2,03	28,94	30,35	26,61	25,58	28,66
40,7	27,06	29,07	2,02	28,92	30,36	26,61	25,57	28,66
40,8	27,06	29,07	2,02	28,92	30,36	26,61	25,58	28,66
40,9	27,04	29,06	2,03	28,92	30,37	26,61	25,58	28,66
41	27,04	29,06	2,03	28,92	30,35	26,61	25,57	28,65
41,1	27,04	29,06	2,03	28,92	30,36	26,60	25,57	28,65
41,2	27,04	29,06	2,03	28,92	30,34	26,60	25,56	28,64
41,3	27,03	29,05	2,03	28,90	30,37	26,61	25,57	28,65
41,4	27,02	29,04	2,03	28,90	31,83	28,09	27,06	30,13
41,5	27,02	29,04	2,03	28,90	31,84	28,08	27,04	30,11
41,6	28,49	30,53	3,52	30,37	31,85	28,09	27,06	30,13
41,7	28,49	30,53	3,52	30,37	31,85	28,07	27,04	30,12
41,8	28,48	30,52	3,52	30,37	28,06	24,94	23,70	26,69
41,9	28,48	30,52	3,52	30,37	27,57	24,57	23,32	26,31
42	24,52	26,39	1,85	26,09	27,32	24,35	23,15	26,09
42,1	24,52	26,39	1,85	26,09	27,21	24,19	23,04	25,95
42,2	24,52	26,39	1,85	26,09	27,13	24,10	22,98	25,85
42,3	24,29	26,12	1,85	25,86	27,06	24,00	22,91	25,75
42,4	24,29	26,12	1,85	25,86	27,03	23,93	22,86	25,69
42,5	24,21	26,01	1,85	25,80	26,98	23,86	22,81	25,63
42,6	24,21	26,01	1,85	25,80	26,94	23,80	22,77	25,57
42,7	24,13	25,92	1,84	25,73	26,89	23,76	22,74	25,54
42,8	24,10	25,88	1,85	25,70	26,85	23,71	22,70	25,48
42,9	24,10	25,88	1,85	25,70	26,87	23,69	22,69	25,46
43	24,05	25,83	1,85	25,67	26,84	23,66	22,67	25,43
43,1	24,05	25,83	1,85	25,67	26,84	23,64	22,66	25,42
43,2	24,05	25,83	1,85	25,67	26,84	23,61	22,65	25,41
43,3	24,05	25,83	1,85	25,67	26,83	23,61	22,65	25,40
43,4	24,02	25,81	1,85	25,66	26,81	23,59	22,63	25,36
43,5	23,95	25,73	1,85	25,60	26,78	23,55	22,61	25,34
43,6	23,95	25,73	1,85	25,60	26,78	23,53	22,60	25,33
43,7	23,94	25,71	1,85	25,59	26,79	23,53	22,61	25,33
43,8	23,94	25,71	1,85	25,59	26,78	23,52	22,60	25,32
43,9	23,90	25,68	1,86	25,55	26,77	23,51	22,59	25,31
44	23,88	25,66	1,85	25,53	26,75	23,50	22,58	25,29
44,1	23,88	25,66	1,85	25,53	26,76	23,48	22,57	25,27
44,2	23,86	25,62	1,84	25,52	26,75	23,46	22,56	25,26
44,3	23,86	25,62	1,84	25,52	26,74	23,45	22,55	25,26
44,4	23,84	25,62	1,83	25,51	26,75	23,46	22,55	25,27
44,5	23,84	25,62	1,83	25,51	26,73	23,45	22,54	25,25
44,6	23,84	25,61	1,85	25,50	26,71	23,44	22,54	25,24
44,7	23,81	25,60	1,83	25,49	26,71	23,41	22,52	25,22
44,8	23,81	25,60	1,83	25,49	26,73	23,41	22,52	25,22
44,9	23,82	25,59	1,81	25,50	26,74	23,41	22,53	25,22
45	23,82	25,59	1,81	25,50	26,74	23,40	22,53	25,21
45,1	23,82	25,59	1,81	25,50	26,71	23,41	22,52	25,20
45,2	23,82	25,59	1,81	25,50	26,70	23,39	22,50	25,19
45,3	23,79	25,58	1,83	25,48	26,70	23,39	22,50	25,19
45,4	23,74	25,53	1,81	25,44	26,68	23,40	22,50	25,19
45,5	23,74	25,53	1,81	25,44	26,67	23,38	22,48	25,17
45,6	23,74	25,52	1,81	25,45	26,68	23,38	22,48	25,17
45,7	23,74	25,52	1,81	25,45	26,69	23,38	22,49	25,19
45,8	23,74	25,53	1,82	25,46	26,69	23,36	22,47	25,16
45,9	23,74	25,53	1,82	25,46	26,63	23,33	22,44	25,12
46	23,72	25,50	1,83	25,43	26,65	23,35	22,46	25,14
46,1	23,72	25,50	1,83	25,43	26,67	23,35	22,47	25,14
46,2	23,72	25,50	1,83	25,43	26,69	23,35	22,47	25,15
46,3	23,73	25,51	1,83	25,45	26,70	23,35	22,48	25,16
46,4	23,73	25,51	1,83	25,45	26,71	23,35	22,48	25,17
46,5	23,71	25,49	1,83	25,43	26,70	23,36	22,49	25,17
46,6	23,71	25,49	1,83	25,43	26,70	23,36	22,49	25,17
46,7	23,71	25,49	1,83	25,43	26,67	23,35	22,47	25,15
46,8	23,71	25,49	1,82	25,42	26,70	23,36	22,49	25,16
46,9	23,71	25,49	1,82	25,42	26,68	23,35	22,49	25,15
47	23,71	25,49	1,82	25,42	26,68	23,34	22,49	25,15
47,1	23,71	25,49	1,82	25,42	26,70	23,33	22,48	25,15
47,2	23,70	25,49	1,83	25,43	26,71	23,34	22,47	25,14
47,3	23,70	25,49	1,83	25,43	26,69	23,33	22,47	25,13
47,4	23,70	25,48	1,85	25,43	26,71	23,32	22,47	25,13
47,5	23,70	25,48	1,85	25,43	28,20	24,81	23,97	26,63
47,6	23,70	25,48	1,85	25,43	28,20	24,82	23,98	26,63
47,7	21,89	23,58	1,82	23,50	26,08	22,97	22,11	24,56
47,8	21,89	23,58	1,82	23,50	24,44	21,59	20,70	23,01
47,9	21,89	23,58	1,82	23,50	24,23	21,39	20,55	22,82
48	21,89	23,58	1,82	23,50	24,11	21,27	20,45	22,70
48,1	21,61	23,28	1,72	23,21	24,01	21,17	20,38	22,59
48,2	21,45	23,11	1,70	23,03	23,93	21,07	20,32	22,51
48,3	21,45	23,11	1,70	23,03	23,88	21,02	20,29	22,45
48,4	21,37	23,00	1,71	22,94	23,83	20,95	20,24	22,39
48,5	21,37	23,00	1,71	22,94	23,79	20,91	20,22	22,36
48,6	21,28	22,90	1,71	22,86	23,75	20,85	20,18	22,30
48,7	21,28	22,90	1,71	22,86	23,72	20,82	20,15	22,27
48,8	21,27	22,89	1,72	22,85	23,71	20,79	20,14	22,25
48,9	21,18	22,79	1,72	22,78	23,70	20,76	20,12	22,22
49	21,18	22,79	1,72	22,78	23,68	20,75	20,11	22,21
49,1	21,18	22,79	1,72	22,78	23,66	20,72	20,09	22,18
49,2	21,18	22,79	1,72	22,78	23,65	20,70	20,08	22,16
49,3	21,17	22,78	1,71	22,78	23,64	20,68	20,06	22,15
49,4	21,17	22,78	1,71	22,78	23,64	20,66	20,06	22,14
49,5	21,14	22,73	1,71	22,74	23,62	20,65	20,05	22,13
49,6	21,10	22,69	1,71	22,72	23,62	20,63	20,04	22,12
49,7	21,10	22,69	1,71	22,72	23,62	20,62	20,03	22,10
49,8	21,08	22,66	1,70	22,70	23,61	20,61	20,03	22,09
49,9	21,08	22,66	1,70	22,70	23,61	20,59	20,02	22,07
50	21,08	22,66	1,70	22,69	23,59	20,58	20,01	22,06
50,1	21,03	22,59	1,69	22,66	23,58	20,56	20,00	22,05
50,2	21,03	22,59	1,69	22,66	23,57	20,55	19,99	22,05
50,3	21,03	22,59	1,69	22,66	23,57	20,55	19,99	22,05
50,4	21,03	22,59	1,69	22,66	23,56	20,53	19,97	22,03
50,5	20,98	22,55	1,69	22,60	23,54	20,52	19,96	22,01
50,6	20,98	22,55	1,69	22,60	23,54	20,51	19,95	22,00
50,7	20,97	22,53	1,69	22,60	23,53	20,50	19,95	21,99
50,8	20,97	22,53	1,69	22,60	23,52	20,50	19,95	21,98
50,9	20,97	22,53	1,69	22,60	23,53	20,49	19,95	21,98
51	20,93	22,50	1,68	22,56	23,52	20,48	19,94	21,96
51,1	20,93	22,50	1,68	22,56	23,50	20,47	19,92	21,95
51,2	20,92	22,48	1,69	22,55	23,49	20,46	19,92	21,95
51,3	20,92	22,48	1,69	22,55	23,49	20,47	19,92	21,94
51,4	20,92	22,48	1,69	22,55	23,49	20,45	19,91	21,93
51,5	20,91	22,48	1,69	22,54	23,47	20,45	19,91	21,92
51,6	20,90	22,47	1,69	22,54	23,47	20,44	19,90	21,91
51,7	20,91	22,47	1,69	22,53	23,47	20,44	19,91	21,92
51,8	20,91	22,47	1,69	22,53	23,47	20,44	19,91	21,92
51,9	20,89	22,45	1,69	22,52	23,48	20,44	19,91	21,92
52	20,89	22,45	1,69	22,52	23,47	20,43	19,90	21,91
52,1	20,88	22,45	1,69	22,52	23,47	20,42	19,90	21,91
52,2	20,88	22,45	1,69	22,52	23,45	20,41	19,90	21,90
52,3	20,88	22,45	1,69	22,52	23,44	20,40	19,89	21,89
52,4	20,86	22,43	1,68	22,50	23,46	20,40	19,89	21,89
52,5	20,86	22,43	1,68	22,50	23,44	20,40	19,89	21,88
52,6	20,86	22,42	1,69	22,50	23,46	20,39	19,88	21,88
52,7	20,86	22,42	1,69	22,50	23,44	20,38	19,88	21,88
52,8	20,86	22,41	1,69	22,50	23,44	20,39	19,88	21,88
52,9	20,83	22,39	1,69	22,46	23,43	20,38	19,87	21,87
53	20,83	22,39	1,69	22,46	23,42	20,38	19,86	21,85
53,1	20,81	22,38	1,69	22,45	23,41	20,37	19,85	21,85
53,2	20,81	22,38	1,69	22,45	23,40	20,36	19,85	21,84
53,3	20,79	22,36	1,69	22,44	23,38	20,35	19,84	21,83
53,4	20,79	22,36	1,69	22,44	23,40	20,35	19,85	21,83
53,5	22,29	23,86	3,17	23,95	24,92	21,85	21,35	23,34
53,6	22,29	23,87	3,17	23,95	23,99	21,02	20,56	22,38
53,7	22,29	23,87	3,17	23,95	22,11	19,29	18,96	20,39
53,8	22,29	23,87	3,17	23,95	21,98	19,16	18,86	20,25
53,9	22,29	23,87	3,17	23,95	21,88	19,06	18,79	20,15
54	22,29	23,87	3,17	23,95	21,81	18,98	18,74	20,08
54,1	22,29	23,87	3,17	23,95	21,77	18,92	18,71	20,03
54,2	22,29	23,87	3,17	23,95	21,73	18,88	18,69	19,99
54,3	22,29	23,87	3,17	23,95	21,69	18,85	18,67	19,94
54,4	22,29	23,87	3,17	23,95	21,66	18,81	18,65	19,91
54,5	22,29	23,87	3,17	23,95	21,63	18,78	18,63	19,88
54,6	22,29	23,87	3,17	23,95	21,61	18,75	18,61	19,85
54,7	19,40	20,83	1,67	21,00	21,59	18,73	18,60	19,83
54,8	19,40	20,83	1,67	21,00	21,58	18,71	18,59	19,81
54,9	19,40	20,83	1,67	21,00	21,56	18,69	18,57	19,79
55	19,36	20,77	1,67	20,95	21,54	18,67	18,56	19,78
55,1	19,36	20,77	1,67	20,95	21,52	18,66	18,55	19,76
55,2	19,34	20,73	1,68	20,91	21,50	18,64	18,54	19,74
55,3	19,34	20,73	1,68	20,91	21,50	18,62	18,54	19,73
55,4	19,32	20,71	1,67	20,89	21,50	18,62	18,53	19,72
55,5	19,32	20,71	1,67	20,89	21,50	18,61	18,53	19,72
55,6	19,30	20,68	1,67	20,88	21,49	18,61	18,53	19,71
55,7	19,29	20,67	1,67	20,86	21,47	18,59	18,52	19,69
55,8	19,29	20,67	1,67	20,86	21,47	18,57	18,51	19,68
55,9	19,27	20,65	1,66	20,85	21,45	18,56	18,50	19,67
56	19,27	20,65	1,66	20,85	21,46	18,56	18,50	19,67
56,1	19,26	20,63	1,65	20,84	21,45	18,55	18,49	19,66
56,2	19,25	20,62	1,66	20,83	21,44	18,54	18,49	19,65
56,3	19,25	20,62	1,66	20,83	21,44	18,54	18,49	19,65
56,4	19,24	20,61	1,66	20,82	21,42	18,52	18,47	19,64
56,5	19,24	20,61	1,66	20,82	21,43	18,52	18,46	19,63
56,6	19,23	20,60	1,66	20,81	21,41	18,51	18,46	19,63
56,7	19,23	20,60	1,66	20,81	21,41	18,51	18,46	19,62
56,8	19,22	20,59	1,65	20,79	21,41	18,51	18,46	19,62
56,9	19,21	20,58	1,65	20,79	21,40	18,50	18,46	19,62
57	19,21	20,58	1,65	20,79	21,40	18,50	18,45	19,61
57,1	19,20	20,56	1,65	20,77	21,40	18,50	18,45	19,61
57,2	19,20	20,56	1,65	20,77	21,40	18,49	18,45	19,60
57,3	19,20	20,56	1,65	20,77	21,40	18,49	18,45	19,60
57,4	19,20	20,56	1,65	20,77	21,39	18,49	18,45	19,60
57,5	19,19	20,55	1,65	20,76	21,38	18,48	18,44	19,59
57,6	19,19	20,54	1,66	20,76	21,38	18,48	18,45	19,59
57,7	19,19	20,54	1,66	20,76	21,39	18,48	18,45	19,59
57,8	19,19	20,54	1,65	20,75	21,39	18,48	18,45	19,59
57,9	19,19	20,54	1,65	20,75	21,39	18,47	18,44	19,58
58	19,18	20,54	1,65	20,75	21,40	18,47	18,44	19,59
58,1	19,18	20,54	1,65	20,75	21,41	18,46	18,44	19,59
58,2	19,18	20,54	1,66	20,75	21,41	18,47	18,44	19,59
58,3	19,18	20,53	1,66	20,74	21,40	18,47	18,44	19,59
58,4	19,18	20,53	1,66	20,74	21,40	18,47	18,44	19,58
58,5	19,17	20,52	1,66	20,73	21,40	18,47	18,44	19,58
58,6	19,17	20,52	1,66	20,73	21,39	18,47	18,44	19,59
58,7	19,17	20,52	1,66	20,73	21,39	18,47	18,44	19,58
58,8	19,17	20,52	1,66	20,73	21,40	18,47	18,44	19,59
58,9	19,17	20,52	1,67	20,73	21,40	18,47	18,45	19,59
59	19,16	20,51	1,66	20,72	21,40	18,47	18,45	19,59
59,1	19,16	20,51	1,66	20,72	21,39	18,47	18,44	19,59
59,2	19,16	20,51	1,66	20,72	21,40	18,46	18,44	19,59
59,3	19,16	20,51	1,66	20,72	21,40	18,46	18,44	19,59
59,4	19,16	20,51	1,66	20,72	21,39	18,47	18,45	19,59
59,5	19,16	20,51	1,66	20,72	21,40	18,47	18,44	19,58
59,6	20,64	21,99	3,15	22,21	22,90	19,96	19,94	21,09
59,7	20,65	22,00	3,15	22,21	22,90	19,96	19,94	21,09
59,8	20,65	22,00	3,15	22,21	22,06	19,16	19,25	20,17
59,9	20,65	22,00	3,15	22,21	20,83	17,98	18,29	18,77
60	20,65	22,00	3,15	22,21	20,80	17,94	18,29	18,71
60,1	20,65	22,00	3,15	22,21	20,75	17,90	18,26	18,66
60,2	20,65	22,00	3,15	22,21	20,71	17,87	18,25	18,63
60,3	18,77	19,97	1,72	20,25	20,69	17,85	18,24	18,60
60,4	18,77	19,97	1,72	20,25	20,66	17,84	18,24	18,57
60,5	18,77	19,97	1,72	20,25	20,63	17,82	18,23	18,55
60,6	18,75	19,93	1,72	20,20	20,62	17,81	18,22	18,54
60,7	18,75	19,93	1,72	20,20	20,60	17,80	18,22	18,53
60,8	18,75	19,92	1,71	20,18	20,57	17,78	18,21	18,51
60,9	18,75	19,92	1,71	20,18	20,57	17,77	18,21	18,50
61	18,74	19,90	1,72	20,15	20,56	17,77	18,21	18,49
61,1	18,72	19,87	1,70	20,12	20,55	17,77	18,21	18,48
61,2	18,72	19,87	1,70	20,12	20,54	17,76	18,20	18,48
61,3	18,72	19,86	1,70	20,11	20,52	17,74	18,19	18,46
61,4	18,72	19,86	1,70	20,11	20,52	17,73	18,17	18,44
61,5	18,71	19,85	1,71	20,10	20,50	17,72	18,17	18,43
61,6	18,71	19,85	1,71	20,10	20,49	17,71	18,16	18,43
61,7	18,70	19,83	1,70	20,09	20,49	17,71	18,16	18,43
61,8	18,70	19,83	1,70	20,09	20,48	17,71	18,16	18,42
61,9	18,70	19,83	1,70	20,09	20,47	17,70	18,15	18,41
62	18,69	19,81	1,69	20,06	20,47	17,69	18,15	18,41
62,1	18,69	19,81	1,69	20,06	20,47	17,70	18,15	18,41
62,2	18,69	19,81	1,69	20,06	20,46	17,69	18,14	18,40
62,3	18,68	19,79	1,68	20,05	20,44	17,68	18,14	18,39
62,4	18,68	19,79	1,68	20,05	20,45	17,68	18,14	18,39
62,5	18,68	19,78	1,69	20,03	20,44	17,68	18,14	18,39
62,6	18,68	19,78	1,69	20,03	20,45	17,67	18,14	18,38
62,7	18,68	19,78	1,69	20,03	20,43	17,68	18,13	18,38
62,8	18,68	19,78	1,69	20,03	20,45	17,68	18,14	18,39
62,9	18,67	19,77	1,69	20,02	20,43	17,67	18,13	18,37
63	18,67	19,77	1,69	20,02	20,43	17,67	18,14	18,37
63,1	18,67	19,77	1,69	20,02	20,43	17,67	18,13	18,37
63,2	18,67	19,77	1,69	20,02	20,43	17,67	18,13	18,37
63,3	18,67	19,77	1,69	20,02	20,42	17,66	18,13	18,37
63,4	18,67	19,76	1,70	20,01	20,42	17,66	18,12	18,36
63,5	18,67	19,76	1,70	20,01	20,42	17,66	18,12	18,36
63,6	18,67	19,76	1,70	20,00	20,42	17,66	18,12	18,35
63,7	18,67	19,75	1,69	19,99	20,41	17,66	18,12	18,35
63,8	18,67	19,75	1,69	19,99	20,42	17,66	18,13	18,35
63,9	18,67	19,75	1,69	19,99	20,42	17,66	18,13	18,36
64	18,67	19,75	1,69	19,99	20,41	17,66	18,13	18,35
64,1	18,66	19,74	1,69	19,99	20,41	17,66	18,13	18,35
64,2	18,66	19,74	1,69	19,99	20,41	17,66	18,13	18,36
64,3	18,66	19,74	1,69	19,99	20,40	17,65	18,12	18,35
64,4	18,65	19,73	1,68	19,98	20,42	17,66	18,13	18,36
64,5	18,65	19,73	1,68	19,98	20,40	17,66	18,13	18,35
64,6	18,66	19,73	1,68	19,98	20,40	17,65	18,12	18,34
64,7	18,66	19,73	1,68	19,98	20,40	17,65	18,12	18,34
64,8	18,65	19,73	1,69	19,98	20,40	17,65	18,12	18,34
64,9	18,65	19,73	1,69	19,98	20,40	17,65	18,12	18,34
65	18,65	19,73	1,69	19,97	20,40	17,64	18,12	18,34
65,1	18,65	19,72	1,70	19,97	20,41	17,65	18,12	18,34
65,2	18,65	19,72	1,70	19,97	20,40	17,65	18,12	18,34
65,3	18,64	19,72	1,70	19,95	20,40	17,64	18,11	18,33
65,4	18,64	19,72	1,70	19,95	20,39	17,64	18,11	18,33
65,5	18,64	19,71	1,70	19,95	21,87	19,12	19,60	19,82
65,6	18,64	19,71	1,70	19,95	21,89	19,12	19,60	19,81
65,7	18,64	19,71	1,70	19,95	21,86	19,10	19,58	19,79
65,8	19,09	19,97	1,82	20,20	20,47	17,73	18,60	18,18
65,9	19,09	19,97	1,82	20,20	20,56	17,80	18,73	18,21
66	19,11	19,97	1,81	20,20	20,59	17,84	18,78	18,23
66,1	19,11	19,97	1,81	20,20	20,59	17,86	18,80	18,23
66,2	19,11	19,97	1,81	20,20	20,59	17,88	18,82	18,23
66,3	19,11	19,97	1,81	20,20	20,58	17,89	18,84	18,23
66,4	19,16	20,01	1,82	20,22	20,57	17,90	18,86	18,23
66,5	19,19	20,03	1,79	20,23	20,57	17,91	18,86	18,23
66,6	19,19	20,03	1,79	20,23	20,56	17,91	18,86	18,22
66,7	19,23	20,06	1,81	20,24	20,55	17,92	18,86	18,22
66,8	19,23	20,06	1,81	20,24	20,54	17,92	18,86	18,21
66,9	19,23	20,06	1,82	20,23	20,53	17,92	18,87	18,21
67	19,23	20,06	1,82	20,23	20,52	17,92	18,87	18,20
67,1	19,24	20,06	1,79	20,22	20,50	17,92	18,86	18,19
67,2	19,25	20,07	1,80	20,21	20,49	17,93	18,87	18,19
67,3	19,25	20,07	1,80	20,21	20,49	17,93	18,87	18,19
67,4	19,26	20,07	1,79	20,20	20,49	17,93	18,87	18,19
67,5	19,26	20,07	1,79	20,20	20,48	17,93	18,87	18,18
67,6	19,26	20,07	1,79	20,19	20,48	17,93	18,86	18,18
67,7	19,26	20,07	1,79	20,19	20,48	17,93	18,86	18,18
67,8	19,27	20,07	1,80	20,19	20,47	17,93	18,87	18,18
67,9	19,27	20,07	1,80	20,19	20,48	17,94	18,87	18,18
68	19,27	20,07	1,80	20,19	20,46	17,93	18,86	18,17
68,1	19,27	20,06	1,79	20,17	20,46	17,93	18,86	18,17
68,2	19,27	20,06	1,79	20,17	20,46	17,93	18,86	18,17
68,3	19,27	20,05	1,80	20,17	20,46	17,93	18,86	18,17
68,4	19,27	20,05	1,80	20,16	20,45	17,93	18,85	18,16
68,5	19,27	20,05	1,80	20,16	20,45	17,93	18,85	18,16
68,6	19,28	20,05	1,80	20,16	20,45	17,93	18,86	18,16
68,7	19,28	20,05	1,80	20,16	20,43	17,93	18,86	18,16
68,8	19,28	20,05	1,80	20,15	20,43	17,93	18,85	18,16
68,9	19,28	20,05	1,80	20,15	20,43	17,93	18,86	18,16
69	19,28	20,05	1,80	20,15	20,44	17,93	18,85	18,15
69,1	19,28	20,05	1,79	20,15	20,44	17,93	18,85	18,15
69,2	19,28	20,05	1,79	20,15	20,43	17,93	18,85	18,15
69,3	19,28	20,04	1,79	20,14	20,43	17,93	18,85	18,15
69,4	19,28	20,04	1,79	20,14	20,43	17,93	18,85	18,14
69,5	19,29	20,04	1,79	20,14	20,44	17,93	18,85	18,14
69,6	19,29	20,04	1,79	20,14	20,43	17,93	18,85	18,14
69,7	19,29	20,04	1,79	20,13	20,42	17,93	18,85	18,14
69,8	19,28	20,04	1,79	20,12	20,43	17,93	18,84	18,14
69,9	19,28	20,04	1,79	20,12	20,42	17,93	18,85	18,14
70	19,28	20,03	1,79	20,12	20,43	17,93	18,84	18,14
70,1	19,28	20,03	1,79	20,12	20,42	17,92	18,84	18,14
70,2	19,28	20,03	1,79	20,12	20,42	17,92	18,84	18,14
70,3	19,28	20,03	1,79	20,12	20,42	17,92	18,84	18,13
70,4	19,29	20,03	1,79	20,11	20,42	17,92	18,84	18,14
70,5	19,29	20,03	1,78	20,10	20,41	17,92	18,84	18,14
70,6	19,29	20,03	1,78	20,10	20,41	17,92	18,84	18,13
70,7	19,29	20,03	1,78	20,10	20,41	17,92	18,84	18,14
70,8	19,29	20,03	1,78	20,10	20,42	17,93	18,85	18,14
70,9	19,30	20,03	1,79	20,11	20,42	17,93	18,85	18,13
71	19,30	20,03	1,79	20,11	20,42	17,92	18,85	18,13
71,1	19,29	20,03	1,79	20,10	20,40	17,93	18,85	18,13
71,2	19,29	20,03	1,79	20,10	20,41	17,92	18,84	18,13
71,3	19,29	20,03	1,79	20,09	20,41	17,92	18,84	18,13
71,4	19,29	20,03	1,79	20,09	20,41	17,92	18,84	18,13
71,5	19,29	20,03	1,79	20,09	20,41	17,92	18,84	18,13
71,6	19,29	20,03	1,79	20,09	21,88	19,41	20,33	19,62
71,7	19,29	20,03	1,79	20,09	21,80	19,32	20,26	19,52
71,8	20,77	21,50	3,27	21,57	21,09	18,49	19,82	18,54
71,9	20,77	21,50	3,27	21,57	21,28	18,65	20,04	18,65
72	20,77	21,50	3,27	21,57	21,36	18,74	20,13	18,72
72,1	20,77	21,50	3,27	21,57	21,40	18,80	20,19	18,76
72,2	20,77	21,50	3,27	21,57	21,43	18,85	20,23	18,79
72,3	20,77	21,50	3,27	21,57	21,44	18,89	20,25	18,81
72,4	20,77	21,50	3,27	21,57	21,45	18,93	20,28	18,83
72,5	20,77	21,50	3,27	21,57	21,46	18,96	20,30	18,85
72,6	20,77	21,50	3,27	21,57	21,46	18,98	20,31	18,86
72,7	20,77	21,50	3,27	21,57	21,46	19,00	20,32	18,87
72,8	20,77	21,50	3,27	21,57	21,46	19,02	20,33	18,88
72,9	20,77	21,50	3,27	21,57	21,46	19,04	20,35	18,89
73	20,77	21,50	3,27	21,57	21,47	19,06	20,35	18,89
73,1	20,77	21,50	3,27	21,57	21,48	19,07	20,36	18,90
73,2	20,77	21,50	3,27	21,57	21,47	19,08	20,37	18,90
73,3	20,77	21,50	3,27	21,57	21,48	19,09	20,37	18,90
73,4	20,77	21,50	3,27	21,57	21,47	19,10	20,38	18,90
73,5	20,77	21,50	3,27	21,57	21,47	19,10	20,39	18,91
73,6	20,77	21,50	3,27	21,57	21,47	19,11	20,39	18,91
73,7	20,77	21,50	3,27	21,57	21,48	19,12	20,40	18,91
73,8	20,77	21,50	3,27	21,57	21,47	19,12	20,39	18,91
73,9	20,77	21,50	3,27	21,57	21,47	19,13	20,39	18,91
74	20,77	21,50	3,27	21,57	21,47	19,14	20,41	18,92
74,1	20,77	21,50	3,27	21,57	21,47	19,15	20,41	18,92
74,2	20,83	21,31	1,94	21,13	21,48	19,16	20,42	18,92
74,3	20,83	21,31	1,94	21,13	21,48	19,17	20,43	18,93
74,4	20,83	21,31	1,94	21,13	21,47	19,16	20,42	18,92
74,5	20,83	21,29	1,93	21,11	21,47	19,16	20,42	18,92
74,6	20,83	21,29	1,93	21,11	21,46	19,18	20,43	18,93
74,7	20,83	21,29	1,92	21,10	21,46	19,18	20,43	18,92
74,8	20,83	21,29	1,92	21,10	21,45	19,17	20,42	18,92
74,9	20,86	21,32	1,92	21,11	21,46	19,16	20,41	18,91
75	20,86	21,32	1,92	21,11	21,47	19,17	20,42	18,92
75,1	20,86	21,32	1,92	21,11	21,47	19,18	20,42	18,93
75,2	20,86	21,31	1,91	21,10	21,46	19,18	20,42	18,93
75,3	20,86	21,31	1,91	21,10	21,46	19,18	20,42	18,93
75,4	20,86	21,31	1,92	21,10	21,45	19,18	20,41	18,92
75,5	20,86	21,31	1,92	21,10	21,46	19,18	20,42	18,92
75,6	20,86	21,31	1,92	21,10	21,44	19,18	20,41	18,92
75,7	20,86	21,31	1,92	21,10	21,44	19,18	20,41	18,91
75,8	20,86	21,32	1,92	21,10	21,44	19,17	20,41	18,91
75,9	20,87	21,32	1,92	21,09	21,44	19,17	20,41	18,91
76	20,87	21,32	1,92	21,09	21,44	19,18	20,41	18,91
76,1	20,87	21,32	1,92	21,09	21,45	19,18	20,41	18,91
76,2	20,87	21,32	1,92	21,09	21,44	19,18	20,41	18,91
76,3	20,89	21,34	1,93	21,10	21,43	19,18	20,42	18,91
76,4	20,89	21,34	1,93	21,10	21,44	19,19	20,42	18,91
76,5	20,89	21,34	1,93	21,09	21,43	19,19	20,42	18,91
76,6	20,90	21,35	1,93	21,09	21,44	19,19	20,42	18,91
76,7	20,90	21,35	1,93	21,09	21,45	19,19	20,42	18,91
76,8	20,91	21,35	1,93	21,09	21,45	19,19	20,43	18,91
76,9	20,91	21,35	1,93	21,09	21,46	19,20	20,43	18,91
77	20,91	21,36	1,93	21,10	21,46	19,20	20,43	18,91
77,1	20,91	21,36	1,93	21,10	21,46	19,20	20,44	18,91
77,2	20,93	21,37	1,93	21,10	21,45	19,20	20,44	18,92
77,3	20,93	21,37	1,92	21,11	21,46	19,21	20,45	18,92
77,4	20,93	21,37	1,92	21,11	21,46	19,21	20,45	18,92
77,5	20,95	21,38	1,92	21,12	21,47	19,22	20,46	18,93
77,6	20,95	21,38	1,92	21,12	21,46	19,22	20,46	18,93
77,7	22,44	22,88	3,41	22,61	22,96	20,71	21,95	20,42
77,8	22,44	22,88	3,41	22,61	22,96	20,71	21,96	20,43
77,9	22,46	22,88	3,41	22,61	22,98	20,74	21,98	20,44
78	22,46	22,88	3,41	22,61	22,76	20,38	21,82	20,04
78,1	22,46	22,88	3,41	22,61	22,85	20,29	21,98	19,88
78,2	22,46	22,88	3,41	22,61	23,03	20,44	22,16	20,01
78,3	22,46	22,88	3,41	22,61	23,13	20,55	22,27	20,09
78,4	22,46	22,88	3,41	22,61	23,20	20,64	22,34	20,16
78,5	22,46	22,88	3,41	22,61	23,24	20,70	22,39	20,21
78,6	22,46	22,88	3,41	22,61	23,27	20,76	22,43	20,26
78,7	22,46	22,88	3,41	22,61	23,30	20,81	22,47	20,29
78,8	22,46	22,88	3,41	22,61	23,32	20,85	22,50	20,31
78,9	22,46	22,88	3,41	22,61	23,34	20,89	22,53	20,34
79	22,46	22,88	3,41	22,61	23,36	20,92	22,55	20,37
79,1	22,46	22,88	3,41	22,61	23,36	20,94	22,56	20,38
79,2	22,46	22,88	3,41	22,61	23,37	20,97	22,57	20,39
79,3	22,46	22,88	3,41	22,61	23,37	21,00	22,58	20,41
79,4	22,46	22,88	3,41	22,61	23,38	21,02	22,60	20,42
79,5	22,46	22,88	3,41	22,61	23,38	21,04	22,61	20,43
79,6	22,46	22,88	3,41	22,61	23,39	21,06	22,62	20,44
79,7	22,46	22,88	3,41	22,61	23,40	21,08	22,63	20,45
79,8	22,46	22,88	3,41	22,61	23,40	21,08	22,64	20,46
79,9	22,46	22,88	3,41	22,61	23,41	21,09	22,64	20,46
80	22,46	22,88	3,41	22,61	23,39	21,10	22,64	20,46
80,1	22,46	22,88	3,41	22,61	23,39	21,12	22,64	20,46
80,2	22,46	22,88	3,41	22,61	23,38	21,12	22,64	20,46
80,3	23,10	23,37	2,08	22,78	23,39	21,13	22,64	20,47
80,4	23,10	23,37	2,08	22,78	23,37	21,13	22,63	20,46
80,5	23,11	23,38	2,08	22,78	23,37	21,13	22,63	20,46
80,6	23,12	23,39	2,08	22,77	23,38	21,14	22,64	20,47
80,7	23,12	23,39	2,08	22,77	23,37	21,15	22,64	20,46
80,8	23,13	23,41	2,07	22,77	23,36	21,15	22,63	20,46
80,9	23,13	23,41	2,07	22,77	23,36	21,15	22,64	20,47
81	23,13	23,41	2,07	22,77	23,36	21,15	22,63	20,46
81,1	23,13	23,41	2,07	22,77	23,34	21,15	22,61	20,45
81,2	23,14	23,42	2,09	22,78	23,34	21,14	22,61	20,45
81,3	23,17	23,45	2,10	22,81	23,35	21,15	22,62	20,45
81,4	23,17	23,45	2,10	22,81	23,36	21,15	22,62	20,46
81,5	23,17	23,45	2,10	22,81	23,38	21,16	22,63	20,47
81,6	23,17	23,45	2,10	22,81	23,38	21,16	22,64	20,47
81,7	23,20	23,47	2,11	22,83	23,41	21,18	22,65	20,48
81,8	23,20	23,47	2,11	22,83	23,42	21,18	22,66	20,49
81,9	23,23	23,48	2,10	22,83	23,41	21,19	22,66	20,50
82	23,23	23,48	2,10	22,83	23,42	21,19	22,67	20,50
82,1	23,23	23,48	2,10	22,83	23,42	21,20	22,68	20,50
82,2	23,23	23,49	2,10	22,83	23,43	21,20	22,66	20,50
82,3	23,23	23,49	2,10	22,83	23,43	21,21	22,67	20,50
82,4	23,25	23,51	2,10	22,84	23,43	21,21	22,67	20,51
82,5	23,25	23,51	2,10	22,84	23,44	21,21	22,68	20,51
82,6	23,25	23,51	2,10	22,84	23,44	21,21	22,68	20,51
82,7	23,25	23,51	2,10	22,84	23,44	21,22	22,68	20,51
82,8	23,25	23,51	2,10	22,84	23,44	21,22	22,68	20,52
82,9	23,28	23,53	2,10	22,84	23,44	21,23	22,69	20,52
83	23,28	23,53	2,10	22,84	23,46	21,23	22,69	20,52
83,1	23,28	23,53	2,10	22,84	23,46	21,23	22,69	20,52
83,2	23,28	23,53	2,10	22,84	23,47	21,25	22,70	20,52
83,3	23,30	23,54	2,09	22,86	23,45	21,24	22,69	20,51
83,4	23,31	23,55	2,10	22,84	23,45	21,26	22,70	20,52
83,5	23,31	23,55	2,10	22,84	23,45	21,26	22,69	20,52
83,6	23,32	23,56	2,09	22,86	23,46	21,25	22,70	20,53
83,7	23,32	23,56	2,09	22,86	23,47	21,26	22,71	20,53
83,8	23,34	23,58	2,09	22,88	23,48	21,26	22,71	20,53
83,9	23,34	23,58	2,09	22,88	23,49	21,28	22,73	20,55
84	23,36	23,59	2,09	22,89	24,98	22,77	24,22	22,04
84,1	24,85	25,08	3,58	24,37	24,99	22,78	24,24	22,05
84,2	24,85	25,08	3,58	24,37	24,96	22,77	24,23	22,04
84,3	24,85	25,08	3,58	24,37	25,12	22,63	24,32	21,88
84,4	24,85	25,08	3,58	24,37	25,46	22,76	24,64	21,97
84,5	24,86	25,08	3,58	24,37	25,66	22,93	24,83	22,12
84,6	24,86	25,08	3,58	24,37	25,79	23,07	24,96	22,23
84,7	24,86	25,08	3,58	24,37	25,86	23,17	25,04	22,31
84,8	24,86	25,08	3,58	24,37	25,91	23,25	25,09	22,37
84,9	24,86	25,08	3,58	24,37	25,92	23,31	25,12	22,40
85	24,86	25,08	3,58	24,37	25,95	23,36	25,15	22,44
85,1	24,86	25,08	3,58	24,37	25,99	23,42	25,19	22,49
85,2	25,73	25,96	2,33	24,99	26,00	23,47	25,22	22,52
85,3	25,73	25,96	2,33	24,99	26,01	23,51	25,23	22,54
85,4	25,73	25,96	2,33	24,99	26,01	23,50	25,23	22,54
85,5	25,81	26,03	2,33	25,04	26,02	23,54	25,25	22,56
85,6	25,81	26,03	2,33	25,04	26,05	23,58	25,28	22,59
85,7	25,82	26,06	2,31	25,03	26,05	23,62	25,30	22,60
85,8	25,82	26,06	2,31	25,03	26,02	23,62	25,29	22,60
85,9	25,83	26,08	2,32	25,04	26,02	23,62	25,28	22,60
86	25,83	26,08	2,32	25,04	26,03	23,64	25,29	22,63
86,1	25,88	26,12	2,32	25,08	26,04	23,66	25,31	22,64
86,2	25,88	26,12	2,32	25,08	26,03	23,68	25,32	22,65
86,3	25,88	26,12	2,32	25,08	26,03	23,70	25,32	22,65
86,4	25,90	26,15	2,31	25,08	26,04	23,70	25,33	22,66
86,5	25,90	26,15	2,31	25,08	26,03	23,71	25,33	22,65
86,6	25,91	26,15	2,30	25,09	26,03	23,73	25,34	22,67
86,7	25,91	26,15	2,30	25,09	26,03	23,73	25,34	22,67
86,8	25,92	26,17	2,30	25,08	26,02	23,75	25,35	22,67
86,9	25,94	26,19	2,30	25,10	26,04	23,75	25,35	22,68
87	25,94	26,19	2,30	25,10	26,04	23,76	25,36	22,69
87,1	25,97	26,22	2,31	25,12	26,05	23,76	25,36	22,69
87,2	25,97	26,22	2,31	25,12	26,06	23,78	25,37	22,70
87,3	25,97	26,22	2,31	25,12	26,06	23,78	25,37	22,70
87,4	25,98	26,24	2,31	25,11	26,06	23,79	25,38	22,71
87,5	25,98	26,24	2,31	25,11	26,05	23,80	25,38	22,71
87,6	25,98	26,24	2,31	25,11	26,03	23,80	25,37	22,70
87,7	25,98	26,24	2,31	25,11	26,04	23,79	25,38	22,70
87,8	25,98	26,24	2,31	25,11	26,03	23,80	25,38	22,70
87,9	25,98	26,24	2,31	25,11	26,03	23,80	25,37	22,70
88	25,98	26,24	2,30	25,09	26,00	23,81	25,37	22,70
88,1	25,98	26,25	2,31	25,09	26,01	23,81	25,36	22,70
88,2	25,98	26,25	2,31	25,09	26,01	23,80	25,36	22,69
88,3	25,98	26,24	2,30	25,09	26,01	23,79	25,35	22,68
88,4	25,98	26,24	2,30	25,09	26,02	23,81	25,36	22,69
88,5	25,99	26,23	2,29	25,09	26,02	23,82	25,36	22,70
88,6	25,99	26,23	2,29	25,09	26,01	23,83	25,37	22,70
88,7	25,99	26,24	2,29	25,09	26,01	23,82	25,34	22,69
88,8	25,99	26,24	2,29	25,09	26,00	23,82	25,34	22,69
88,9	25,99	26,24	2,29	25,09	26,00	23,83	25,34	22,69
89	25,99	26,25	2,28	25,07	26,00	23,83	25,33	22,69
89,1	25,99	26,25	2,28	25,07	25,98	23,82	25,32	22,69
89,2	25,99	26,25	2,28	25,08	26,00	23,82	25,33	22,70
89,3	25,99	26,25	2,28	25,08	26,02	23,83	25,34	22,71
89,4	26,00	26,26	2,29	25,08	26,00	23,84	25,35	22,72
89,5	26,01	26,27	2,28	25,08	25,99	23,84	25,34	22,71
89,6	26,01	26,27	2,28	25,08	25,99	23,84	25,34	22,71
89,7	26,01	26,27	2,28	25,08	26,00	23,84	25,33	22,71
89,8	26,01	26,27	2,28	25,08	25,99	23,83	25,33	22,71
89,9	26,02	26,28	2,27	25,07	26,00	23,83	25,34	22,71
90	26,02	26,28	2,27	25,07	26,01	23,82	25,34	22,72
90,1	26,05	26,29	2,29	25,11	26,02	23,85	25,37	22,73
90,2	26,05	26,29	2,29	25,11	26,01	23,84	25,36	22,72
90,3	26,05	26,29	2,29	25,11	26,01	23,83	25,34	22,72
90,4	26,06	26,30	2,28	25,10	26,01	23,83	25,34	22,72
90,5	26,06	26,30	2,28	25,10	26,01	23,84	25,35	22,73
90,6	26,06	26,30	2,28	25,10	26,03	23,86	25,36	22,74
90,7	26,06	26,30	2,28	25,10	26,03	23,86	25,36	22,74
90,8	26,06	26,30	2,28	25,10	26,04	23,87	25,36	22,74
90,9	26,06	26,30	2,28	25,10	26,04	23,86	25,36	22,74
91	26,06	26,30	2,28	25,10	26,04	23,87	25,37	22,75
91,1	26,06	26,29	2,28	25,10	26,03	23,85	25,35	22,74
91,2	26,06	26,29	2,28	25,10	26,04	23,85	25,35	22,74
91,3	26,06	26,29	2,28	25,10	26,03	23,85	25,34	22,74
91,4	26,06	26,29	2,28	25,10	26,02	23,86	25,34	22,73
91,5	26,06	26,29	2,28	25,10	26,03	23,85	25,34	22,72
91,6	26,06	26,29	2,28	25,10	26,02	23,86	25,34	22,72
91,7	26,06	26,29	2,28	25,10	26,01	23,84	25,32	22,71
91,8	26,06	26,29	2,28	25,10	26,00	23,84	25,31	22,71
