# Supplementary material for: Graphene active sensor arrays for long-term and wireless mapping of wide frequency band epicortical brain activity
Source: Nat Commun. 2021 Jan 11;12:211. doi: 10.1038/s41467-020-20546-w (PMC7801381; doi:10.1038/s41467-020-20546-w)
Supplement: Supplementary file 4 — Source Data [file 41467_2020_20546_MOESM4_ESM.zip › Source Data/Source Data & plotting scripts/Fig3/IV-charact/IV-Day2/20190802_100447 Current vs Vgs]

Vgs [V]	Result A5 [µA]	Result A7 [µA]	Result A29 [µA]	Result A31 [µA]	Result B5 [µA]	Result B7 [µA]	Result B29 [µA]	Result B31 [µA]
0,1	47,26	51,37	3,69	50,77	53,70	46,44	45,16	47,87
0,117857142857143	44,71	48,50	3,41	48,06	50,54	43,79	42,61	45,51
0,135714285714286	41,39	44,79	3,09	44,43	46,57	40,46	39,36	42,42
0,153571428571429	38,04	41,05	2,80	40,75	42,68	37,14	36,11	39,31
0,171428571428571	34,33	36,98	2,52	36,69	38,43	33,58	32,52	35,79
0,189285714285714	30,83	33,11	2,30	32,98	34,60	30,18	29,14	32,42
0,207142857142857	27,02	29,04	2,03	28,90	30,37	26,61	25,57	28,65
0,225	23,70	25,48	1,85	25,43	26,71	23,32	22,47	25,13
0,242857142857143	20,79	22,36	1,69	22,44	23,40	20,35	19,85	21,83
0,260714285714286	19,16	20,51	1,66	20,72	21,40	18,47	18,44	19,58
0,278571428571429	18,64	19,71	1,70	19,95	20,39	17,64	18,11	18,33
0,296428571428571	19,29	20,03	1,79	20,09	20,41	17,92	18,84	18,13
0,314285714285714	20,95	21,38	1,92	21,12	21,46	19,22	20,46	18,93
0,332142857142857	23,36	23,59	2,09	22,89	23,49	21,28	22,73	20,55
0,35	26,05	26,29	2,28	25,11	26,01	23,83	25,34	22,72
