# Supplementary material for: Graphene active sensor arrays for long-term and wireless mapping of wide frequency band epicortical brain activity
Source: Nat Commun. 2021 Jan 11;12:211. doi: 10.1038/s41467-020-20546-w (PMC7801381; doi:10.1038/s41467-020-20546-w)
Supplement: Supplementary file 4 — Source Data [file 41467_2020_20546_MOESM4_ESM.zip › Source Data/Source Data & plotting scripts/Fig3/IV-charact/IV-Day2/20190802_115002 Current vs time]

Time [s]	Result A5 [�A]	Result A7 [�A]	Result A29 [�A]	Result A31 [�A]	Result B5 [�A]	Result B7 [�A]	Result B29 [�A]	Result B31 [�A]
0	0,00	0,00	0,00	0,00	0,00	0,00	0,00	0,00
0,1	0,00	0,00	0,00	0,00	0,00	0,00	0,00	0,00
0,2	0,00	0,00	0,00	0,00	59,45	53,82	47,65	49,29
0,3	52,14	56,69	4,44	53,17	59,60	52,98	50,89	52,67
0,4	52,14	56,69	4,44	53,17	59,94	53,32	51,14	52,97
0,5	52,73	57,37	4,52	53,74	60,19	53,59	51,33	53,19
0,6	53,17	57,91	4,52	54,10	60,38	53,81	51,47	53,38
0,7	53,17	57,91	4,52	54,10	60,54	54,00	51,60	53,55
0,8	53,48	58,28	4,52	54,34	60,66	54,15	51,69	53,68
0,9	53,48	58,28	4,52	54,34	60,76	54,28	51,76	53,79
1	53,60	58,42	4,52	54,43	60,85	54,39	51,83	53,88
1,1	53,60	58,42	4,52	54,43	60,93	54,49	51,90	53,96
1,2	53,81	58,66	4,54	54,57	61,00	54,57	51,95	54,03
1,3	53,99	58,85	4,53	54,70	61,05	54,65	52,00	54,10
1,4	53,99	58,85	4,53	54,70	61,10	54,71	52,04	54,16
1,5	54,20	59,06	4,52	54,85	61,15	54,78	52,07	54,21
1,6	54,20	59,06	4,52	54,85	61,19	54,84	52,12	54,26
1,7	54,32	59,18	4,53	54,92	61,21	54,89	52,15	54,30
1,8	54,32	59,18	4,53	54,92	61,24	54,93	52,17	54,34
1,9	54,32	59,18	4,53	54,92	61,26	54,96	52,19	54,37
2	54,45	59,30	4,51	55,00	61,29	55,00	52,21	54,40
2,1	54,45	59,30	4,51	55,00	61,29	55,02	52,22	54,42
2,2	54,53	59,37	4,52	55,06	61,34	55,07	52,25	54,45
2,3	54,53	59,37	4,52	55,06	61,36	55,10	52,28	54,48
2,4	54,59	59,42	4,54	55,09	61,37	55,13	52,30	54,49
2,5	54,59	59,42	4,54	55,09	61,39	55,15	52,31	54,52
2,6	54,66	59,50	4,52	55,14	61,41	55,17	52,31	54,54
2,7	54,67	59,52	4,54	55,16	61,42	55,19	52,33	54,56
2,8	54,67	59,52	4,54	55,16	61,44	55,21	52,34	54,59
2,9	54,73	59,56	4,47	55,19	61,45	55,23	52,35	54,60
3	54,73	59,56	4,47	55,19	61,47	55,25	52,37	54,61
3,1	54,73	59,56	4,47	55,19	61,48	55,26	52,37	54,63
3,2	54,73	59,56	4,47	55,19	61,48	55,28	52,37	54,64
3,3	54,76	59,58	4,50	55,22	61,49	55,28	52,37	54,64
3,4	54,80	59,61	4,55	55,25	61,49	55,29	52,37	54,65
3,5	54,80	59,61	4,55	55,25	61,51	55,31	52,39	54,67
3,6	54,83	59,64	4,51	55,26	61,50	55,31	52,39	54,67
3,7	54,83	59,64	4,51	55,26	61,50	55,31	52,39	54,66
3,8	54,83	59,64	4,51	55,26	61,51	55,33	52,41	54,68
3,9	54,83	59,64	4,51	55,26	61,52	55,33	52,41	54,68
4	54,84	59,64	4,53	55,27	61,54	55,34	52,41	54,69
4,1	54,87	59,67	4,52	55,29	61,55	55,36	52,42	54,70
4,2	54,87	59,67	4,52	55,29	61,54	55,37	52,43	54,71
4,3	54,91	59,71	4,51	55,33	61,56	55,38	52,43	54,71
4,4	54,91	59,71	4,51	55,33	61,55	55,38	52,44	54,72
4,5	54,92	59,71	4,53	55,32	61,53	55,38	52,42	54,72
4,6	54,92	59,71	4,53	55,32	61,53	55,39	52,42	54,72
4,7	54,92	59,71	4,50	55,33	61,54	55,39	52,42	54,73
4,8	54,94	59,74	4,50	55,33	61,54	55,40	52,43	54,73
4,9	54,94	59,74	4,50	55,33	61,54	55,40	52,42	54,73
5	54,94	59,74	4,49	55,33	61,54	55,40	52,42	54,74
5,1	54,94	59,74	4,49	55,33	61,56	55,41	52,43	54,75
5,2	54,98	59,76	4,48	55,36	61,56	55,43	52,44	54,76
5,3	54,98	59,76	4,48	55,36	61,55	55,42	52,43	54,75
5,4	54,98	59,77	4,48	55,36	61,55	55,42	52,43	54,75
5,5	54,98	59,77	4,48	55,36	61,57	55,43	52,44	54,76
5,6	54,98	59,77	4,48	55,36	61,56	55,43	52,44	54,76
5,7	55,00	59,78	4,51	55,39	61,56	55,43	52,44	54,76
5,8	55,00	59,78	4,51	55,39	61,55	55,43	52,43	54,76
5,9	55,00	59,78	4,51	55,38	63,10	56,97	53,97	56,31
6	55,00	59,78	4,51	55,38	59,73	54,12	50,95	53,65
6,1	56,54	61,32	6,04	56,94	59,46	53,89	50,74	53,46
6,2	53,38	57,98	4,29	53,49	59,28	53,75	50,63	53,32
6,3	53,38	57,98	4,29	53,49	59,18	53,66	50,57	53,24
6,4	53,22	57,78	4,27	53,33	59,09	53,59	50,51	53,17
6,5	53,22	57,78	4,27	53,33	59,02	53,51	50,47	53,12
6,6	53,11	57,65	4,26	53,23	58,96	53,45	50,42	53,07
6,7	53,07	57,58	4,26	53,19	58,92	53,40	50,39	53,03
6,8	53,07	57,58	4,26	53,19	58,88	53,37	50,38	53,00
6,9	53,03	57,53	4,27	53,15	58,85	53,32	50,35	52,97
7	53,03	57,53	4,27	53,15	58,83	53,29	50,33	52,94
7,1	52,99	57,48	4,28	53,14	58,83	53,28	50,32	52,93
7,2	52,99	57,48	4,28	53,14	58,81	53,26	50,31	52,91
7,3	52,95	57,42	4,26	53,11	58,81	53,24	50,29	52,90
7,4	52,93	57,40	4,29	53,11	58,78	53,22	50,28	52,87
7,5	52,93	57,40	4,29	53,11	58,78	53,21	50,27	52,86
7,6	52,91	57,39	4,29	53,09	58,77	53,20	50,27	52,85
7,7	52,91	57,39	4,29	53,09	58,77	53,19	50,26	52,84
7,8	52,88	57,36	4,26	53,08	58,74	53,17	50,26	52,83
7,9	52,88	57,36	4,26	53,08	58,73	53,16	50,25	52,82
8	52,87	57,34	4,24	53,04	58,72	53,15	50,23	52,81
8,1	52,85	57,34	4,23	53,04	58,72	53,14	50,23	52,80
8,2	52,85	57,34	4,23	53,04	58,70	53,13	50,22	52,79
8,3	52,82	57,30	4,24	53,03	58,70	53,12	50,21	52,78
8,4	52,82	57,30	4,24	53,03	58,68	53,12	50,21	52,77
8,5	52,81	57,28	4,23	53,02	58,68	53,12	50,20	52,77
8,6	52,81	57,28	4,23	53,02	58,69	53,11	50,20	52,77
8,7	52,80	57,27	4,25	53,01	58,70	53,12	50,21	52,78
8,8	52,80	57,27	4,25	53,02	58,67	53,11	50,20	52,76
8,9	52,80	57,27	4,25	53,02	58,68	53,10	50,19	52,75
9	52,78	57,25	4,21	53,00	58,70	53,11	50,20	52,77
9,1	52,78	57,25	4,21	53,00	58,71	53,10	50,19	52,76
9,2	52,79	57,27	4,19	53,02	58,68	53,09	50,19	52,75
9,3	52,79	57,27	4,19	53,02	58,67	53,08	50,18	52,75
9,4	52,79	57,27	4,24	53,01	58,68	53,08	50,19	52,74
9,5	52,78	57,25	4,24	53,02	58,69	53,08	50,18	52,74
9,6	52,78	57,25	4,24	53,02	58,67	53,08	50,18	52,74
9,7	52,78	57,26	4,17	53,01	58,68	53,08	50,19	52,75
9,8	52,78	57,26	4,17	53,01	58,69	53,10	50,20	52,76
9,9	52,76	57,24	4,18	52,99	58,68	53,07	50,18	52,75
10	52,76	57,24	4,18	52,99	58,65	53,06	50,18	52,74
10,1	52,76	57,24	4,18	52,99	58,66	53,05	50,17	52,74
10,2	52,76	57,23	4,24	52,99	58,67	53,07	50,19	52,75
10,3	52,76	57,23	4,24	52,99	58,68	53,06	50,19	52,75
10,4	52,76	57,24	4,26	53,00	58,68	53,07	50,20	52,75
10,5	52,76	57,24	4,26	53,00	58,68	53,08	50,20	52,75
10,6	52,75	57,23	4,16	52,98	58,65	53,06	50,17	52,73
10,7	52,75	57,23	4,16	52,98	58,66	53,05	50,16	52,73
10,8	52,73	57,22	4,27	52,98	58,66	53,05	50,16	52,73
10,9	52,74	57,23	4,22	52,99	58,68	53,06	50,18	52,74
11	52,74	57,23	4,22	52,99	58,67	53,07	50,18	52,73
11,1	52,75	57,24	4,24	53,00	58,67	53,07	50,18	52,74
11,2	52,75	57,24	4,24	53,00	58,68	53,07	50,19	52,74
11,3	52,74	57,22	4,21	52,98	58,66	53,07	50,18	52,74
11,4	52,74	57,22	4,21	52,98	58,67	53,07	50,18	52,74
11,5	52,73	57,21	4,22	52,98	58,66	53,06	50,18	52,74
11,6	54,28	58,76	5,79	54,53	60,20	54,61	51,71	54,28
11,7	54,28	58,76	5,79	54,53	60,19	54,59	51,70	54,27
11,8	54,28	58,75	5,78	54,52	60,19	54,60	51,71	54,27
11,9	54,28	58,75	5,78	54,52	57,01	51,91	48,88	51,75
12	54,28	58,75	5,78	54,52	56,17	51,18	48,15	51,09
12,1	54,28	58,75	5,78	54,52	55,96	51,00	48,01	50,94
12,2	54,28	58,75	5,78	54,52	55,82	50,88	47,91	50,83
12,3	50,46	54,68	3,94	50,42	55,71	50,78	47,84	50,73
12,4	50,46	54,68	3,94	50,42	55,65	50,70	47,80	50,66
12,5	50,36	54,55	3,95	50,35	55,59	50,64	47,76	50,61
12,6	50,36	54,55	3,95	50,35	55,54	50,60	47,73	50,57
12,7	50,32	54,50	3,89	50,30	55,49	50,54	47,69	50,52
12,8	50,24	54,42	3,91	50,25	55,46	50,50	47,67	50,49
12,9	50,24	54,42	3,91	50,25	55,43	50,46	47,64	50,46
13	50,20	54,38	3,94	50,23	55,41	50,43	47,61	50,42
13,1	50,20	54,38	3,94	50,23	55,38	50,41	47,59	50,40
13,2	50,17	54,35	3,94	50,21	55,40	50,40	47,59	50,39
13,3	50,17	54,35	3,94	50,21	55,39	50,38	47,58	50,38
13,4	50,13	54,31	3,93	50,18	55,34	50,34	47,55	50,34
13,5	50,09	54,27	3,94	50,16	55,32	50,33	47,54	50,32
13,6	50,09	54,27	3,94	50,16	55,33	50,31	47,54	50,32
13,7	50,09	54,27	3,94	50,16	55,32	50,29	47,53	50,31
13,8	50,09	54,27	3,94	50,16	55,29	50,27	47,52	50,29
13,9	50,02	54,20	3,96	50,10	55,29	50,25	47,50	50,27
14	50,02	54,20	3,96	50,10	55,26	50,23	47,48	50,25
14,1	49,99	54,16	3,93	50,10	55,28	50,24	47,49	50,26
14,2	49,96	54,14	3,90	50,07	55,24	50,21	47,46	50,23
14,3	49,96	54,14	3,90	50,07	55,22	50,21	47,45	50,22
14,4	49,95	54,13	3,89	50,07	55,22	50,18	47,43	50,20
14,5	49,95	54,13	3,89	50,07	55,22	50,18	47,43	50,21
14,6	49,92	54,10	3,91	50,05	55,21	50,16	47,42	50,19
14,7	49,92	54,10	3,91	50,05	55,20	50,16	47,41	50,18
14,8	49,90	54,09	3,89	50,03	55,19	50,16	47,41	50,18
14,9	49,90	54,09	3,91	50,02	55,19	50,15	47,40	50,17
15	49,90	54,09	3,91	50,02	55,19	50,13	47,41	50,17
15,1	49,87	54,06	3,90	50,00	55,18	50,13	47,41	50,17
15,2	49,87	54,06	3,90	50,00	55,17	50,12	47,39	50,16
15,3	49,85	54,03	3,85	49,99	55,18	50,12	47,39	50,16
15,4	49,85	54,03	3,85	49,99	55,18	50,12	47,39	50,15
15,5	49,84	54,03	3,87	50,00	55,17	50,13	47,38	50,15
15,6	49,85	54,03	3,92	50,00	55,15	50,10	47,38	50,14
15,7	49,85	54,03	3,92	50,00	55,15	50,10	47,38	50,14
15,8	49,83	54,01	3,90	49,99	55,18	50,11	47,39	50,15
15,9	49,83	54,01	3,90	49,99	55,19	50,13	47,41	50,16
16	49,83	54,01	3,89	49,99	55,17	50,11	47,39	50,15
16,1	49,83	54,01	3,89	49,99	55,17	50,12	47,39	50,15
16,2	49,83	54,01	3,86	49,98	55,16	50,11	47,38	50,14
16,3	49,82	53,99	3,88	49,97	55,16	50,10	47,37	50,14
16,4	49,82	53,99	3,88	49,97	55,15	50,09	47,38	50,13
16,5	49,83	54,01	3,94	49,97	55,17	50,11	47,39	50,15
16,6	49,83	54,01	3,94	49,97	55,16	50,10	47,38	50,13
16,7	49,82	54,01	3,87	49,97	55,13	50,10	47,37	50,13
16,8	49,82	54,01	3,87	49,97	55,15	50,11	47,38	50,13
16,9	49,81	54,00	3,83	49,97	55,12	50,09	47,37	50,12
17	49,80	53,98	3,88	49,95	55,12	50,08	47,36	50,12
17,1	49,80	53,98	3,88	49,95	55,14	50,09	47,37	50,12
17,2	49,79	53,97	3,89	49,95	55,15	50,08	47,37	50,12
17,3	49,79	53,97	3,89	49,95	55,16	50,08	47,38	50,12
17,4	49,80	53,99	3,92	49,96	55,16	50,09	47,38	50,12
17,5	49,80	53,99	3,92	49,96	55,15	50,09	47,38	50,12
17,6	49,80	53,99	3,92	49,96	56,70	51,63	48,91	51,67
17,7	51,33	55,52	5,43	51,50	56,70	51,63	48,92	51,67
17,8	51,33	55,52	5,43	51,50	54,13	49,46	46,63	49,64
17,9	47,93	51,89	3,69	47,80	52,68	48,22	45,36	48,49
18	47,93	51,89	3,69	47,80	52,43	48,00	45,19	48,30
18,1	47,57	51,50	3,65	47,44	52,27	47,88	45,10	48,17
18,2	47,57	51,50	3,65	47,44	52,15	47,77	45,02	48,08
18,3	47,44	51,33	3,63	47,33	52,07	47,68	44,96	48,01
18,4	47,38	51,27	3,61	47,30	52,03	47,62	44,92	47,96
18,5	47,38	51,27	3,61	47,30	51,99	47,57	44,88	47,91
18,6	47,38	51,27	3,61	47,30	51,95	47,52	44,85	47,85
18,7	47,38	51,27	3,61	47,30	51,89	47,47	44,81	47,81
18,8	47,22	51,09	3,62	47,17	51,88	47,43	44,79	47,78
18,9	47,19	51,05	3,60	47,15	51,86	47,41	44,78	47,77
19	47,19	51,05	3,60	47,15	51,82	47,38	44,75	47,74
19,1	47,12	50,99	3,64	47,12	51,81	47,35	44,73	47,71
19,2	47,12	50,99	3,64	47,12	51,79	47,32	44,72	47,69
19,3	47,07	50,94	3,61	47,09	51,78	47,30	44,71	47,68
19,4	47,07	50,94	3,61	47,09	51,76	47,28	44,69	47,66
19,5	47,07	50,93	3,62	47,08	51,76	47,26	44,67	47,64
19,6	47,03	50,89	3,55	47,05	51,75	47,25	44,67	47,64
19,7	47,03	50,89	3,55	47,05	51,75	47,24	44,67	47,63
19,8	47,01	50,87	3,65	47,05	51,72	47,22	44,65	47,60
19,9	47,01	50,87	3,65	47,05	51,72	47,20	44,64	47,59
20	46,98	50,84	3,58	47,03	51,72	47,21	44,65	47,59
20,1	46,98	50,84	3,58	47,03	51,71	47,18	44,62	47,57
20,2	46,98	50,84	3,58	47,03	51,71	47,18	44,62	47,56
20,3	46,97	50,84	3,65	47,02	51,72	47,18	44,62	47,56
20,4	46,97	50,84	3,65	47,02	51,70	47,17	44,61	47,55
20,5	46,92	50,80	3,62	46,99	51,68	47,15	44,60	47,54
20,6	46,92	50,80	3,62	46,99	51,67	47,15	44,59	47,52
20,7	46,90	50,78	3,60	46,98	51,65	47,13	44,57	47,51
20,8	46,90	50,78	3,60	46,98	51,64	47,12	44,57	47,51
20,9	46,88	50,77	3,59	46,96	51,63	47,11	44,56	47,51
21	46,87	50,74	3,54	46,95	51,63	47,11	44,56	47,50
21,1	46,87	50,74	3,54	46,95	51,62	47,09	44,55	47,49
21,2	46,86	50,74	3,61	46,94	51,64	47,09	44,55	47,49
21,3	46,86	50,74	3,61	46,94	51,62	47,09	44,55	47,49
21,4	46,85	50,73	3,53	46,93	51,61	47,09	44,54	47,48
21,5	46,85	50,73	3,53	46,93	51,61	47,08	44,54	47,48
21,6	46,84	50,73	3,63	46,92	51,62	47,08	44,54	47,47
21,7	46,84	50,73	3,64	46,92	51,62	47,07	44,53	47,47
21,8	46,84	50,73	3,64	46,92	51,63	47,07	44,54	47,47
21,9	46,84	50,73	3,64	46,92	51,61	47,07	44,54	47,47
22	46,84	50,73	3,64	46,92	51,60	47,07	44,54	47,45
22,1	46,82	50,71	3,61	46,90	51,60	47,06	44,53	47,45
22,2	46,82	50,71	3,61	46,90	51,59	47,05	44,52	47,45
22,3	46,79	50,70	3,62	46,89	51,59	47,05	44,51	47,45
22,4	46,78	50,69	3,61	46,87	51,57	47,03	44,50	47,43
22,5	46,78	50,69	3,61	46,87	51,56	47,02	44,50	47,43
22,6	46,77	50,67	3,58	46,88	51,57	47,02	44,50	47,43
22,7	46,77	50,67	3,58	46,88	51,55	47,01	44,49	47,42
22,8	46,76	50,65	3,62	46,86	51,55	47,00	44,49	47,40
22,9	46,76	50,65	3,62	46,86	51,53	47,01	44,49	47,41
23	46,76	50,65	3,57	46,85	51,54	47,02	44,50	47,41
23,1	46,76	50,64	3,60	46,86	51,56	47,01	44,49	47,41
23,2	46,76	50,64	3,60	46,86	51,58	47,03	44,50	47,42
23,3	46,76	50,65	3,59	46,86	51,57	47,02	44,49	47,41
23,4	46,76	50,65	3,59	46,86	51,56	47,01	44,48	47,40
23,5	46,76	50,65	3,58	46,87	53,10	48,57	46,04	48,95
23,6	46,76	50,65	3,58	46,87	53,08	48,57	46,05	48,95
23,7	48,31	52,20	5,16	48,40	52,00	47,63	45,07	48,07
23,8	48,30	52,20	5,18	48,40	48,77	44,85	42,19	45,47
23,9	48,30	52,20	5,18	48,40	48,47	44,60	41,98	45,24
24	44,29	47,88	3,33	44,11	48,30	44,45	41,85	45,08
24,1	44,29	47,88	3,33	44,11	48,17	44,32	41,76	44,97
24,2	44,07	47,63	3,26	43,92	48,08	44,24	41,70	44,90
24,3	44,07	47,63	3,26	43,92	48,01	44,16	41,65	44,83
24,4	44,00	47,54	3,27	43,86	47,95	44,09	41,60	44,77
24,5	43,88	47,40	3,27	43,76	47,90	44,04	41,56	44,72
24,6	43,88	47,40	3,27	43,76	47,88	44,00	41,53	44,69
24,7	43,81	47,33	3,30	43,73	47,84	43,94	41,50	44,64
24,8	43,81	47,33	3,30	43,73	47,81	43,90	41,48	44,61
24,9	43,77	47,29	3,30	43,70	47,78	43,88	41,46	44,58
25	43,70	47,20	3,26	43,66	47,77	43,84	41,44	44,56
25,1	43,70	47,20	3,26	43,66	47,76	43,81	41,42	44,53
25,2	43,66	47,17	3,31	43,64	47,74	43,81	41,42	44,52
25,3	43,66	47,17	3,31	43,64	47,72	43,79	41,40	44,51
25,4	43,63	47,14	3,26	43,61	47,71	43,77	41,39	44,49
25,5	43,63	47,14	3,26	43,61	47,69	43,75	41,37	44,48
25,6	43,60	47,10	3,28	43,58	47,68	43,73	41,35	44,46
25,7	43,56	47,06	3,22	43,55	47,68	43,71	41,34	44,44
25,8	43,56	47,06	3,22	43,55	47,67	43,71	41,35	44,43
25,9	43,50	47,00	3,24	43,50	47,65	43,69	41,33	44,41
26	43,50	47,00	3,24	43,50	47,63	43,67	41,31	44,40
26,1	43,49	47,00	3,22	43,49	47,62	43,66	41,31	44,39
26,2	43,49	47,00	3,22	43,49	47,61	43,66	41,30	44,38
26,3	43,45	46,97	3,24	43,46	47,60	43,64	41,29	44,36
26,4	43,45	46,98	3,23	43,47	47,60	43,62	41,27	44,35
26,5	43,45	46,98	3,23	43,47	47,60	43,63	41,28	44,35
26,6	43,45	46,98	3,23	43,47	47,58	43,64	41,28	44,35
26,7	43,45	46,98	3,23	43,47	47,57	43,62	41,27	44,33
26,8	43,43	46,95	3,22	43,46	47,57	43,60	41,26	44,33
26,9	43,43	46,95	3,22	43,46	47,59	43,60	41,25	44,32
27	43,40	46,93	3,22	43,46	47,62	43,60	41,26	44,33
27,1	43,41	46,95	3,24	43,45	47,60	43,61	41,28	44,33
27,2	43,41	46,95	3,24	43,45	47,58	43,60	41,26	44,32
27,3	43,39	46,92	3,24	43,43	47,57	43,58	41,26	44,31
27,4	43,39	46,92	3,24	43,43	47,57	43,58	41,25	44,30
27,5	43,36	46,90	3,23	43,41	47,56	43,58	41,24	44,29
27,6	43,36	46,90	3,23	43,41	47,57	43,57	41,24	44,30
27,7	43,36	46,90	3,21	43,41	47,58	43,58	41,26	44,31
27,8	43,36	46,90	3,21	43,41	47,57	43,58	41,25	44,30
27,9	43,36	46,90	3,21	43,41	47,54	43,57	41,23	44,30
28	43,33	46,86	3,23	43,41	47,54	43,56	41,23	44,30
28,1	43,33	46,86	3,23	43,41	47,55	43,55	41,22	44,30
28,2	43,32	46,87	3,26	43,41	47,55	43,55	41,23	44,30
28,3	43,32	46,87	3,26	43,41	47,55	43,55	41,22	44,29
28,4	43,32	46,87	3,25	43,40	47,56	43,54	41,22	44,28
28,5	43,32	46,87	3,25	43,40	47,55	43,54	41,22	44,28
28,6	43,32	46,87	3,25	43,40	47,54	43,51	41,20	44,26
28,7	43,31	46,85	3,24	43,39	47,54	43,53	41,22	44,26
28,8	43,31	46,85	3,24	43,39	47,54	43,53	41,22	44,27
28,9	43,29	46,83	3,26	43,38	47,52	43,52	41,20	44,25
29	43,29	46,83	3,26	43,38	47,53	43,53	41,21	44,26
29,1	43,29	46,83	3,20	43,39	47,54	43,52	41,21	44,25
29,2	43,29	46,83	3,20	43,39	47,56	43,54	41,23	44,28
29,3	43,29	46,83	3,20	43,39	47,54	43,52	41,22	44,27
29,4	44,84	48,37	4,81	44,92	49,07	45,07	42,76	45,81
29,5	44,84	48,37	4,81	44,92	49,09	45,07	42,76	45,82
29,6	44,81	48,36	4,78	44,92	48,90	44,92	42,59	45,67
29,7	44,81	48,36	4,78	44,92	45,00	41,60	39,09	42,54
29,8	44,80	48,34	4,73	44,89	44,64	41,31	38,82	42,27
29,9	44,80	48,34	4,73	44,89	44,44	41,10	38,67	42,07
30	44,80	48,34	4,73	44,89	44,32	41,00	38,59	41,97
30,1	44,80	48,34	4,73	44,89	44,22	40,89	38,50	41,86
30,2	44,80	48,34	4,73	44,89	44,15	40,82	38,46	41,80
30,3	44,80	48,34	4,73	44,89	44,09	40,75	38,41	41,75
30,4	44,80	48,34	4,73	44,89	44,05	40,71	38,39	41,70
30,5	44,80	48,34	4,73	44,89	44,01	40,64	38,34	41,65
30,6	40,51	43,65	2,97	40,41	43,98	40,60	38,30	41,61
30,7	40,51	43,65	2,97	40,41	43,95	40,57	38,28	41,58
30,8	40,41	43,53	2,96	40,33	43,94	40,55	38,27	41,56
30,9	40,41	43,53	2,96	40,33	43,91	40,52	38,25	41,54
31	40,36	43,48	2,99	40,30	43,89	40,50	38,23	41,52
31,1	40,32	43,44	2,95	40,26	43,86	40,49	38,22	41,50
31,2	40,32	43,44	2,95	40,26	43,85	40,46	38,21	41,48
31,3	40,29	43,41	2,94	40,25	43,85	40,45	38,20	41,47
31,4	40,29	43,41	2,94	40,25	43,84	40,42	38,18	41,45
31,5	40,25	43,38	2,99	40,23	43,80	40,40	38,16	41,42
31,6	40,25	43,38	2,99	40,23	43,77	40,37	38,14	41,39
31,7	40,20	43,33	2,97	40,17	43,77	40,35	38,12	41,37
31,8	40,21	43,33	2,95	40,17	43,75	40,33	38,11	41,35
31,9	40,21	43,33	2,95	40,17	43,73	40,30	38,08	41,33
32	40,15	43,28	2,95	40,14	43,73	40,28	38,06	41,31
32,1	40,15	43,28	2,95	40,14	43,73	40,27	38,06	41,31
32,2	40,13	43,27	2,98	40,13	43,71	40,27	38,07	41,30
32,3	40,13	43,27	2,98	40,13	43,69	40,25	38,06	41,28
32,4	40,11	43,24	2,98	40,12	43,68	40,25	38,05	41,27
32,5	40,07	43,20	2,94	40,08	43,67	40,25	38,05	41,27
32,6	40,07	43,20	2,94	40,08	43,70	40,26	38,05	41,26
32,7	40,07	43,20	2,94	40,08	43,68	40,24	38,04	41,26
32,8	40,07	43,20	2,94	40,08	43,68	40,21	38,02	41,26
32,9	40,06	43,20	2,92	40,10	43,70	40,22	38,03	41,26
33	40,06	43,20	2,92	40,10	43,69	40,22	38,03	41,25
33,1	40,05	43,20	2,93	40,09	43,68	40,21	38,01	41,23
33,2	40,03	43,18	2,94	40,07	43,65	40,19	38,01	41,23
33,3	40,03	43,18	2,94	40,07	43,65	40,20	38,01	41,23
33,4	40,02	43,17	2,97	40,07	43,64	40,18	38,01	41,23
33,5	40,02	43,17	2,97	40,07	43,65	40,19	38,01	41,23
33,6	40,01	43,16	2,97	40,06	43,67	40,18	38,00	41,22
33,7	40,01	43,16	2,97	40,06	43,66	40,18	38,00	41,21
33,8	40,01	43,16	2,94	40,06	43,66	40,18	38,01	41,21
33,9	40,02	43,17	2,97	40,06	43,67	40,19	38,02	41,22
34	40,02	43,17	2,97	40,06	43,67	40,19	38,02	41,22
34,1	40,01	43,16	2,96	40,06	43,67	40,18	38,00	41,20
34,2	40,01	43,16	2,96	40,06	43,64	40,15	37,98	41,19
34,3	39,97	43,12	2,98	40,03	43,63	40,15	37,98	41,19
34,4	39,97	43,12	2,98	40,03	43,65	40,15	37,98	41,20
34,5	39,95	43,10	2,95	40,02	43,63	40,16	37,98	41,19
34,6	39,93	43,08	2,98	40,01	43,64	40,16	37,98	41,20
34,7	39,93	43,08	2,98	40,01	43,64	40,14	37,97	41,19
34,8	39,94	43,11	2,96	40,01	43,66	40,16	37,99	41,20
34,9	39,94	43,11	2,96	40,01	43,65	40,17	37,99	41,19
35	39,94	43,11	2,96	40,01	43,64	40,15	37,99	41,19
35,1	39,94	43,11	2,96	40,01	43,65	40,14	37,99	41,19
35,2	39,94	43,10	2,97	40,00	43,65	40,16	38,00	41,20
35,3	39,94	43,11	2,96	40,00	43,65	40,15	37,98	41,19
35,4	39,94	43,11	2,96	40,00	43,65	40,17	37,99	41,19
35,5	39,94	43,11	2,96	40,00	43,65	40,16	37,99	41,19
35,6	39,94	43,11	2,96	40,00	43,65	40,16	37,99	41,20
35,7	41,47	44,63	4,53	41,55	45,20	41,70	39,53	42,75
35,8	41,47	44,63	4,53	41,55	43,46	40,22	37,95	41,30
35,9	41,47	44,63	4,53	41,55	40,60	37,81	35,40	38,96
36	37,25	40,03	2,66	37,02	40,27	37,54	35,15	38,70
36,1	37,25	40,03	2,66	37,02	40,08	37,37	35,02	38,53
36,2	37,02	39,76	2,65	36,81	39,94	37,23	34,92	38,41
36,3	37,02	39,76	2,65	36,81	39,85	37,14	34,86	38,33
36,4	36,95	39,68	2,65	36,76	39,79	37,06	34,80	38,25
36,5	36,95	39,68	2,65	36,76	39,73	36,99	34,75	38,19
36,6	36,83	39,52	2,63	36,66	39,69	36,94	34,71	38,14
36,7	36,83	39,52	2,63	36,66	39,64	36,89	34,67	38,08
36,8	36,83	39,52	2,63	36,66	39,62	36,84	34,64	38,03
36,9	36,68	39,37	2,66	36,56	39,59	36,81	34,62	38,01
37	36,68	39,37	2,66	36,56	39,58	36,77	34,58	37,97
37,1	36,65	39,35	2,66	36,53	39,55	36,74	34,57	37,95
37,2	36,60	39,29	2,66	36,52	39,53	36,71	34,56	37,93
37,3	36,60	39,29	2,66	36,52	39,51	36,68	34,55	37,91
37,4	36,54	39,24	2,70	36,48	39,49	36,67	34,53	37,89
37,5	36,54	39,24	2,70	36,48	39,49	36,64	34,51	37,86
37,6	36,52	39,22	2,66	36,46	39,48	36,62	34,49	37,85
37,7	36,52	39,22	2,66	36,46	39,48	36,62	34,49	37,84
37,8	36,48	39,17	2,68	36,43	39,45	36,58	34,47	37,81
37,9	36,44	39,13	2,67	36,40	39,43	36,57	34,46	37,81
38	36,44	39,13	2,67	36,40	39,43	36,57	34,45	37,79
38,1	36,41	39,10	2,68	36,37	39,42	36,56	34,44	37,78
38,2	36,41	39,10	2,68	36,37	39,41	36,54	34,42	37,76
38,3	36,41	39,10	2,68	36,37	39,39	36,53	34,42	37,76
38,4	36,41	39,10	2,68	36,37	39,38	36,52	34,40	37,75
38,5	36,35	39,05	2,64	36,33	39,37	36,50	34,39	37,73
38,6	36,34	39,05	2,63	36,33	39,39	36,50	34,39	37,73
38,7	36,34	39,05	2,63	36,33	39,35	36,49	34,38	37,71
38,8	36,32	39,02	2,62	36,31	39,36	36,49	34,38	37,71
38,9	36,32	39,02	2,62	36,31	39,37	36,48	34,37	37,70
39	36,28	39,00	2,65	36,30	39,38	36,49	34,39	37,71
39,1	36,28	39,00	2,65	36,30	39,34	36,46	34,35	37,68
39,2	36,28	39,00	2,65	36,30	39,34	36,45	34,35	37,67
39,3	36,28	39,00	2,66	36,29	39,35	36,45	34,36	37,68
39,4	36,28	39,00	2,66	36,29	39,32	36,44	34,35	37,67
39,5	36,26	38,99	2,67	36,28	39,33	36,45	34,35	37,68
39,6	36,26	38,99	2,67	36,28	39,33	36,44	34,35	37,67
39,7	36,23	38,97	2,65	36,26	39,35	36,44	34,35	37,67
39,8	36,23	38,97	2,65	36,26	39,34	36,44	34,36	37,68
39,9	36,23	38,97	2,64	36,26	39,35	36,44	34,35	37,67
40	36,22	38,96	2,64	36,25	39,33	36,41	34,33	37,66
40,1	36,22	38,96	2,64	36,25	39,33	36,42	34,34	37,66
40,2	36,22	38,96	2,67	36,27	39,34	36,43	34,35	37,67
40,3	36,22	38,96	2,67	36,27	39,32	36,41	34,33	37,64
40,4	36,20	38,94	2,64	36,25	39,32	36,39	34,31	37,63
40,5	36,20	38,94	2,64	36,25	39,31	36,39	34,32	37,62
40,6	36,20	38,95	2,65	36,24	39,33	36,40	34,33	37,63
40,7	36,19	38,94	2,66	36,24	39,33	36,39	34,31	37,62
40,8	36,19	38,94	2,66	36,24	39,29	36,37	34,30	37,61
40,9	36,18	38,93	2,66	36,23	39,32	36,39	34,33	37,63
41	36,18	38,93	2,66	36,23	39,33	36,38	34,33	37,64
41,1	36,18	38,93	2,63	36,24	39,32	36,37	34,32	37,63
41,2	36,18	38,93	2,63	36,24	39,32	36,37	34,32	37,63
41,3	36,18	38,93	2,66	36,25	39,30	36,37	34,32	37,62
41,4	36,17	38,92	2,64	36,23	40,86	37,93	35,88	39,18
41,5	36,17	38,92	2,64	36,23	40,86	37,92	35,86	39,16
41,6	37,72	40,47	4,19	37,78	40,87	37,93	35,87	39,17
41,7	37,72	40,47	4,19	37,78	40,82	37,87	35,81	39,12
41,8	37,72	40,47	4,21	37,78	36,46	34,23	31,87	35,49
41,9	37,72	40,47	4,21	37,78	36,09	33,91	31,58	35,18
42	37,71	40,46	4,21	37,78	35,85	33,72	31,41	34,99
42,1	33,41	35,78	2,37	33,17	35,70	33,55	31,28	34,83
42,2	33,41	35,78	2,37	33,17	35,59	33,46	31,23	34,74
42,3	33,33	35,66	2,38	33,08	35,53	33,37	31,17	34,66
42,4	33,33	35,66	2,38	33,08	35,48	33,30	31,11	34,59
42,5	33,05	35,35	2,37	32,87	35,41	33,21	31,04	34,52
42,6	33,05	35,35	2,37	32,87	35,39	33,18	31,02	34,48
42,7	32,99	35,28	2,37	32,83	35,37	33,13	30,99	34,45
42,8	32,95	35,25	2,39	32,81	35,35	33,12	30,98	34,42
42,9	32,95	35,25	2,39	32,81	35,33	33,07	30,94	34,38
43	32,90	35,19	2,39	32,77	35,28	33,05	30,92	34,36
43,1	32,90	35,19	2,39	32,77	35,27	33,01	30,90	34,32
43,2	32,84	35,13	2,37	32,74	35,27	33,00	30,89	34,31
43,3	32,84	35,13	2,37	32,74	35,24	32,97	30,87	34,28
43,4	32,81	35,10	2,37	32,72	35,21	32,94	30,85	34,26
43,5	32,75	35,05	2,38	32,68	35,21	32,92	30,83	34,24
43,6	32,75	35,05	2,38	32,68	35,18	32,90	30,82	34,23
43,7	32,71	35,00	2,38	32,66	35,16	32,88	30,80	34,21
43,8	32,71	35,00	2,38	32,66	35,16	32,85	30,79	34,19
43,9	32,68	34,97	2,37	32,63	35,16	32,83	30,78	34,18
44	32,67	34,96	2,38	32,63	35,14	32,82	30,77	34,17
44,1	32,67	34,96	2,38	32,63	35,17	32,83	30,78	34,16
44,2	32,63	34,92	2,36	32,60	35,15	32,80	30,76	34,14
44,3	32,63	34,92	2,36	32,60	35,11	32,79	30,75	34,13
44,4	32,61	34,90	2,36	32,58	35,12	32,78	30,74	34,12
44,5	32,61	34,90	2,36	32,58	35,10	32,79	30,75	34,12
44,6	32,59	34,89	2,36	32,57	35,09	32,76	30,72	34,10
44,7	32,59	34,89	2,36	32,57	35,08	32,76	30,72	34,09
44,8	32,57	34,87	2,36	32,55	35,08	32,75	30,71	34,08
44,9	32,57	34,87	2,36	32,55	35,08	32,74	30,70	34,08
45	32,57	34,87	2,36	32,55	35,06	32,74	30,70	34,07
45,1	32,54	34,85	2,35	32,53	35,05	32,73	30,69	34,06
45,2	32,54	34,85	2,35	32,53	35,05	32,72	30,68	34,05
45,3	32,52	34,84	2,35	32,52	35,06	32,72	30,68	34,05
45,4	32,51	34,83	2,34	32,52	35,05	32,71	30,67	34,03
45,5	32,51	34,83	2,34	32,52	35,06	32,72	30,69	34,04
45,6	32,51	34,83	2,35	32,52	35,06	32,72	30,69	34,05
45,7	32,51	34,83	2,35	32,52	35,07	32,72	30,69	34,04
45,8	32,49	34,82	2,34	32,52	35,06	32,71	30,68	34,04
45,9	32,49	34,82	2,34	32,52	35,06	32,71	30,68	34,04
46	32,48	34,82	2,34	32,51	35,06	32,71	30,68	34,03
46,1	32,47	34,79	2,35	32,49	35,07	32,69	30,66	34,02
46,2	32,47	34,79	2,35	32,49	35,03	32,69	30,66	34,02
46,3	32,45	34,77	2,34	32,47	35,02	32,67	30,65	34,00
46,4	32,45	34,77	2,34	32,47	35,01	32,67	30,65	34,00
46,5	32,45	34,77	2,34	32,47	35,01	32,66	30,65	34,00
46,6	32,45	34,77	2,34	32,47	35,02	32,66	30,65	34,00
46,7	32,44	34,77	2,33	32,47	35,02	32,66	30,64	34,00
46,8	32,43	34,76	2,35	32,47	35,05	32,65	30,64	33,99
46,9	32,43	34,76	2,35	32,47	35,04	32,66	30,65	34,00
47	32,43	34,76	2,34	32,46	35,01	32,65	30,64	33,98
47,1	32,43	34,76	2,34	32,46	35,01	32,64	30,63	33,97
47,2	32,42	34,75	2,35	32,45	35,01	32,65	30,64	33,99
47,3	32,42	34,75	2,35	32,45	35,01	32,64	30,64	33,99
47,4	32,41	34,75	2,34	32,46	36,57	34,18	32,18	35,53
47,5	33,96	36,30	3,88	34,00	36,56	34,18	32,17	35,52
47,6	33,96	36,30	3,88	34,00	36,58	34,18	32,19	35,52
47,7	33,96	36,29	3,88	34,00	32,59	30,82	28,58	32,06
47,8	33,96	36,29	3,88	34,00	31,81	30,18	27,90	31,40
47,9	29,72	31,76	2,11	29,51	31,55	29,96	27,72	31,19
48	29,72	31,76	2,11	29,51	31,40	29,79	27,59	31,04
48,1	29,59	31,61	2,08	29,37	31,28	29,68	27,50	30,93
48,2	29,40	31,39	2,07	29,20	31,22	29,58	27,43	30,84
48,3	29,40	31,39	2,07	29,20	31,15	29,50	27,38	30,77
48,4	29,26	31,22	2,06	29,09	31,10	29,44	27,34	30,71
48,5	29,26	31,22	2,06	29,09	31,06	29,39	27,31	30,66
48,6	29,18	31,13	2,07	29,01	31,00	29,35	27,27	30,61
48,7	29,18	31,13	2,07	29,01	30,98	29,31	27,24	30,58
48,8	29,14	31,09	2,07	28,97	30,94	29,25	27,20	30,53
48,9	29,05	31,00	2,08	28,92	30,93	29,21	27,16	30,49
49	29,05	31,00	2,08	28,92	30,92	29,18	27,14	30,47
49,1	29,00	30,94	2,07	28,90	30,89	29,18	27,15	30,46
49,2	29,00	30,94	2,07	28,90	30,90	29,16	27,15	30,46
49,3	29,00	30,94	2,08	28,89	30,88	29,15	27,13	30,44
49,4	29,00	30,94	2,08	28,89	30,86	29,12	27,11	30,42
49,5	28,94	30,89	2,08	28,84	30,84	29,10	27,10	30,39
49,6	28,91	30,85	2,08	28,81	30,82	29,07	27,08	30,38
49,7	28,91	30,85	2,08	28,81	30,83	29,05	27,06	30,35
49,8	28,86	30,81	2,09	28,80	30,83	29,04	27,05	30,34
49,9	28,86	30,81	2,09	28,80	30,80	29,02	27,04	30,32
50	28,84	30,79	2,08	28,79	30,80	29,01	27,03	30,30
50,1	28,80	30,76	2,06	28,76	30,80	29,00	27,03	30,30
50,2	28,80	30,76	2,06	28,76	30,81	29,00	27,04	30,30
50,3	28,80	30,76	2,05	28,76	30,78	29,00	27,03	30,29
50,4	28,80	30,76	2,05	28,76	30,78	28,98	27,02	30,28
50,5	28,78	30,74	2,05	28,74	30,77	28,97	27,01	30,28
50,6	28,78	30,74	2,05	28,74	30,76	28,97	27,00	30,26
50,7	28,74	30,71	2,06	28,72	30,75	28,96	27,00	30,26
50,8	28,71	30,68	2,06	28,71	30,76	28,95	26,99	30,24
50,9	28,71	30,68	2,06	28,71	30,75	28,93	26,98	30,24
51	28,72	30,68	2,06	28,72	30,77	28,93	26,98	30,25
51,1	28,72	30,68	2,06	28,72	30,77	28,94	26,99	30,25
51,2	28,69	30,67	2,07	28,69	30,75	28,93	26,98	30,24
51,3	28,69	30,67	2,07	28,69	30,75	28,91	26,96	30,22
51,4	28,67	30,65	2,07	28,67	30,74	28,91	26,96	30,21
51,5	28,66	30,64	2,06	28,67	30,74	28,91	26,96	30,21
51,6	28,66	30,64	2,06	28,67	30,75	28,89	26,96	30,21
51,7	28,66	30,64	2,07	28,67	30,74	28,89	26,95	30,20
51,8	28,66	30,64	2,07	28,67	30,73	28,88	26,95	30,19
51,9	28,66	30,64	2,07	28,67	30,73	28,89	26,96	30,19
52	28,66	30,64	2,07	28,67	30,73	28,89	26,95	30,19
52,1	28,62	30,61	2,05	28,64	30,73	28,89	26,95	30,18
52,2	28,61	30,60	2,06	28,65	30,72	28,87	26,94	30,18
52,3	28,61	30,60	2,06	28,65	30,73	28,85	26,93	30,17
52,4	28,61	30,60	2,06	28,65	30,72	28,85	26,94	30,17
52,5	28,61	30,60	2,06	28,65	30,71	28,85	26,93	30,16
52,6	28,61	30,59	2,06	28,63	30,70	28,86	26,93	30,16
52,7	28,61	30,59	2,06	28,63	30,71	28,86	26,92	30,16
52,8	28,61	30,58	2,07	28,63	30,71	28,85	26,92	30,16
52,9	28,57	30,56	2,07	28,62	30,71	28,83	26,90	30,15
53	28,57	30,56	2,07	28,62	30,71	28,83	26,90	30,15
53,1	28,57	30,56	2,07	28,62	30,71	28,84	26,91	30,15
53,2	28,57	30,56	2,07	28,62	30,69	28,84	26,91	30,15
53,3	28,56	30,56	2,07	28,60	32,25	30,38	28,45	31,69
53,4	28,56	30,56	2,07	28,60	32,25	30,38	28,45	31,69
53,5	30,11	32,11	3,61	30,16	32,25	30,38	28,46	31,70
53,6	30,11	32,11	3,61	30,17	29,74	28,21	26,19	29,41
53,7	30,11	32,11	3,61	30,17	28,03	26,74	24,65	27,88
53,8	26,12	27,93	1,89	26,03	27,77	26,51	24,46	27,65
53,9	26,12	27,93	1,89	26,03	27,60	26,35	24,32	27,49
54	26,01	27,79	1,88	25,94	27,50	26,21	24,23	27,38
54,1	26,01	27,79	1,88	25,94	27,44	26,13	24,18	27,31
54,2	25,88	27,64	1,87	25,84	27,38	26,06	24,13	27,24
54,3	25,76	27,49	1,87	25,73	27,33	25,98	24,07	27,17
54,4	25,76	27,49	1,87	25,73	27,28	25,92	24,03	27,11
54,5	25,71	27,44	1,86	25,68	27,24	25,88	24,00	27,06
54,6	25,71	27,44	1,86	25,68	27,21	25,83	23,96	27,02
54,7	25,71	27,44	1,86	25,68	27,18	25,79	23,93	26,98
54,8	25,71	27,44	1,86	25,68	27,14	25,75	23,90	26,94
54,9	25,56	27,28	1,87	25,59	27,13	25,71	23,87	26,91
55	25,56	27,28	1,87	25,59	27,11	25,69	23,86	26,89
55,1	25,56	27,28	1,87	25,59	27,09	25,66	23,85	26,87
55,2	25,51	27,23	1,87	25,55	27,08	25,65	23,83	26,85
55,3	25,51	27,23	1,87	25,55	27,08	25,62	23,82	26,83
55,4	25,46	27,18	1,86	25,52	27,06	25,60	23,80	26,81
55,5	25,46	27,18	1,86	25,52	27,05	25,58	23,79	26,79
55,6	25,43	27,15	1,86	25,49	27,05	25,56	23,77	26,77
55,7	25,41	27,13	1,86	25,48	27,03	25,54	23,76	26,76
55,8	25,41	27,13	1,86	25,48	27,01	25,53	23,75	26,75
55,9	25,37	27,08	1,86	25,45	27,02	25,51	23,73	26,73
56	25,37	27,08	1,86	25,45	27,01	25,50	23,72	26,72
56,1	25,34	27,05	1,86	25,43	26,99	25,49	23,72	26,71
56,2	25,34	27,04	1,87	25,43	26,99	25,47	23,71	26,69
56,3	25,34	27,04	1,87	25,43	26,98	25,46	23,70	26,69
56,4	25,30	27,01	1,85	25,40	26,98	25,45	23,70	26,68
56,5	25,30	27,01	1,85	25,40	26,97	25,44	23,69	26,67
56,6	25,27	26,98	1,85	25,38	26,97	25,43	23,68	26,66
56,7	25,27	26,98	1,85	25,38	26,96	25,42	23,67	26,65
56,8	25,25	26,97	1,86	25,37	26,93	25,41	23,65	26,63
56,9	25,23	26,95	1,85	25,35	26,91	25,38	23,64	26,61
57	25,23	26,95	1,85	25,35	26,91	25,37	23,63	26,60
57,1	25,21	26,92	1,84	25,34	26,93	25,37	23,63	26,59
57,2	25,21	26,92	1,84	25,34	26,92	25,36	23,63	26,59
57,3	25,19	26,91	1,84	25,33	26,89	25,35	23,62	26,58
57,4	25,19	26,91	1,84	25,33	26,88	25,34	23,61	26,57
57,5	25,18	26,91	1,84	25,33	26,88	25,34	23,61	26,57
57,6	25,16	26,88	1,84	25,30	26,88	25,33	23,59	26,55
57,7	25,16	26,88	1,84	25,30	26,88	25,32	23,59	26,55
57,8	25,14	26,87	1,84	25,30	26,87	25,32	23,59	26,55
57,9	25,14	26,87	1,84	25,30	26,88	25,31	23,59	26,55
58	25,14	26,87	1,84	25,29	26,88	25,30	23,59	26,55
58,1	25,14	26,87	1,84	25,29	26,87	25,30	23,59	26,54
58,2	25,13	26,86	1,83	25,29	26,87	25,30	23,59	26,53
58,3	25,12	26,84	1,83	25,27	26,87	25,31	23,60	26,53
58,4	25,12	26,84	1,83	25,27	26,87	25,30	23,60	26,53
58,5	25,11	26,83	1,85	25,27	26,87	25,30	23,59	26,52
58,6	25,11	26,83	1,85	25,27	26,87	25,29	23,59	26,52
58,7	25,10	26,82	1,84	25,26	26,87	25,28	23,58	26,51
58,8	25,10	26,82	1,84	25,26	26,86	25,28	23,58	26,51
58,9	25,09	26,81	1,85	25,24	26,86	25,27	23,57	26,50
59	25,08	26,81	1,84	25,24	26,85	25,26	23,57	26,50
59,1	25,08	26,81	1,84	25,24	26,85	25,26	23,57	26,50
59,2	26,62	28,34	3,39	26,78	28,38	26,80	25,11	28,04
59,3	26,62	28,34	3,39	26,78	28,39	26,81	25,11	28,04
59,4	26,61	28,34	3,38	26,78	28,39	26,81	25,11	28,04
59,5	26,61	28,34	3,38	26,78	27,29	25,79	24,11	26,95
59,6	26,61	28,34	3,38	26,78	24,62	23,34	21,66	24,35
59,7	26,61	28,34	3,38	26,78	24,38	23,11	21,46	24,12
59,8	26,61	28,34	3,38	26,78	24,23	22,96	21,34	23,98
59,9	26,61	28,34	3,38	26,78	24,14	22,84	21,26	23,87
60	26,61	28,34	3,38	26,78	24,06	22,75	21,19	23,78
60,1	22,68	24,24	1,67	22,94	24,00	22,67	21,14	23,71
60,2	22,68	24,24	1,67	22,94	23,94	22,60	21,09	23,63
60,3	22,60	24,15	1,65	22,87	23,90	22,54	21,05	23,59
60,4	22,52	24,05	1,66	22,80	23,88	22,50	21,03	23,55
60,5	22,52	24,05	1,66	22,80	23,85	22,46	21,00	23,52
60,6	22,47	23,99	1,65	22,77	23,84	22,42	20,97	23,49
60,7	22,47	23,99	1,65	22,77	23,84	22,40	20,96	23,47
60,8	22,45	23,97	1,65	22,76	23,82	22,38	20,95	23,46
60,9	22,45	23,97	1,65	22,76	23,80	22,36	20,94	23,43
61	22,41	23,93	1,67	22,73	23,78	22,32	20,91	23,40
61,1	22,38	23,90	1,67	22,71	23,77	22,30	20,90	23,38
61,2	22,38	23,90	1,67	22,71	23,78	22,29	20,90	23,37
61,3	22,38	23,90	1,67	22,71	23,74	22,27	20,87	23,34
61,4	22,38	23,90	1,67	22,71	23,73	22,24	20,86	23,33
61,5	22,32	23,83	1,67	22,66	23,71	22,22	20,84	23,31
61,6	22,32	23,83	1,67	22,66	23,70	22,20	20,83	23,30
61,7	22,29	23,81	1,67	22,64	23,70	22,19	20,83	23,28
61,8	22,27	23,77	1,65	22,62	23,69	22,18	20,82	23,28
61,9	22,27	23,77	1,65	22,62	23,68	22,17	20,81	23,26
62	22,24	23,76	1,66	22,61	23,68	22,14	20,79	23,24
62,1	22,24	23,76	1,66	22,61	23,67	22,14	20,79	23,23
62,2	22,22	23,73	1,66	22,59	23,66	22,13	20,78	23,22
62,3	22,20	23,71	1,67	22,58	23,67	22,12	20,77	23,22
62,4	22,20	23,71	1,67	22,58	23,65	22,12	20,78	23,22
62,5	22,18	23,69	1,65	22,57	23,64	22,10	20,77	23,20
62,6	22,18	23,69	1,65	22,57	23,64	22,08	20,75	23,18
62,7	22,17	23,69	1,66	22,56	23,61	22,08	20,75	23,18
62,8	22,17	23,69	1,66	22,56	23,63	22,07	20,74	23,17
62,9	22,17	23,69	1,66	22,56	23,62	22,07	20,75	23,17
63	22,14	23,65	1,64	22,53	23,60	22,06	20,74	23,16
63,1	22,14	23,65	1,64	22,53	23,62	22,04	20,73	23,14
63,2	22,13	23,64	1,65	22,52	23,61	22,04	20,73	23,14
63,3	22,13	23,64	1,65	22,52	23,61	22,03	20,72	23,14
63,4	22,11	23,63	1,66	22,52	23,60	22,03	20,72	23,14
63,5	22,11	23,63	1,66	22,52	23,59	22,01	20,72	23,13
63,6	22,09	23,61	1,65	22,51	23,60	22,00	20,70	23,11
63,7	22,07	23,59	1,65	22,50	23,58	21,98	20,69	23,10
63,8	22,07	23,59	1,65	22,50	23,58	21,98	20,69	23,10
63,9	22,06	23,57	1,64	22,49	23,57	21,98	20,69	23,10
64	22,06	23,57	1,64	22,49	23,57	21,98	20,69	23,09
64,1	22,06	23,58	1,65	22,49	23,57	21,98	20,69	23,09
64,2	22,06	23,58	1,65	22,49	23,58	21,96	20,68	23,08
64,3	22,04	23,56	1,65	22,48	23,57	21,95	20,67	23,07
64,4	22,03	23,55	1,64	22,47	23,57	21,95	20,68	23,08
64,5	22,03	23,55	1,64	22,47	23,59	21,96	20,68	23,08
64,6	22,04	23,56	1,65	22,48	23,58	21,96	20,69	23,08
64,7	22,04	23,56	1,65	22,48	23,58	21,96	20,68	23,07
64,8	22,03	23,55	1,65	22,47	23,56	21,96	20,68	23,07
64,9	22,03	23,55	1,65	22,47	23,54	21,94	20,67	23,05
65	22,01	23,54	1,65	22,46	23,54	21,94	20,67	23,05
65,1	22,00	23,53	1,65	22,45	23,54	21,93	20,66	23,05
65,2	22,00	23,53	1,65	22,45	23,55	21,92	20,66	23,04
65,3	21,99	23,51	1,65	22,44	23,56	21,92	20,65	23,04
65,4	21,99	23,51	1,65	22,44	23,56	21,92	20,66	23,04
65,5	21,99	23,51	1,65	22,44	25,09	23,46	22,20	24,58
65,6	21,99	23,51	1,65	22,44	25,08	23,46	22,20	24,58
65,7	23,53	25,05	3,19	23,98	22,89	21,22	20,15	22,19
65,8	23,53	25,05	3,19	23,97	22,19	20,49	19,50	21,41
65,9	23,53	25,05	3,19	23,97	22,06	20,35	19,39	21,27
66	20,58	22,05	1,57	21,34	21,97	20,23	19,31	21,16
66,1	20,58	22,05	1,57	21,34	21,91	20,15	19,26	21,09
66,2	20,52	21,97	1,56	21,27	21,86	20,09	19,22	21,03
66,3	20,52	21,97	1,56	21,27	21,82	20,03	19,19	20,98
66,4	20,44	21,87	1,57	21,19	21,79	19,98	19,16	20,94
66,5	20,38	21,79	1,56	21,13	21,76	19,94	19,13	20,90
66,6	20,38	21,79	1,56	21,13	21,74	19,92	19,12	20,87
66,7	20,34	21,74	1,57	21,08	21,72	19,88	19,09	20,84
66,8	20,34	21,74	1,57	21,08	21,70	19,85	19,07	20,81
66,9	20,32	21,71	1,57	21,07	21,68	19,82	19,06	20,79
67	20,32	21,71	1,57	21,07	21,65	19,79	19,03	20,75
67,1	20,26	21,64	1,58	21,02	21,66	19,78	19,03	20,75
67,2	20,24	21,61	1,58	21,00	21,63	19,75	19,01	20,73
67,3	20,24	21,61	1,58	21,00	21,62	19,73	19,00	20,71
67,4	20,22	21,58	1,57	20,98	21,62	19,71	18,99	20,69
67,5	20,22	21,58	1,57	20,98	21,60	19,70	18,98	20,68
67,6	20,18	21,54	1,56	20,95	21,59	19,68	18,97	20,66
67,7	20,18	21,54	1,56	20,95	21,58	19,66	18,96	20,65
67,8	20,17	21,53	1,56	20,95	21,58	19,65	18,96	20,64
67,9	20,15	21,51	1,56	20,93	21,56	19,64	18,95	20,63
68	20,15	21,51	1,56	20,93	21,56	19,63	18,94	20,62
68,1	20,13	21,49	1,56	20,91	21,55	19,61	18,93	20,61
68,2	20,13	21,49	1,56	20,91	21,54	19,61	18,93	20,61
68,3	20,12	21,48	1,56	20,89	21,53	19,60	18,92	20,60
68,4	20,10	21,46	1,55	20,88	21,52	19,59	18,91	20,58
68,5	20,10	21,46	1,55	20,88	21,52	19,57	18,90	20,56
68,6	20,08	21,44	1,55	20,87	21,52	19,56	18,90	20,56
68,7	20,08	21,44	1,55	20,87	21,50	19,55	18,89	20,55
68,8	20,07	21,43	1,55	20,86	21,50	19,54	18,89	20,55
68,9	20,07	21,43	1,55	20,86	21,50	19,55	18,89	20,55
69	20,07	21,42	1,55	20,85	21,50	19,54	18,89	20,54
69,1	20,05	21,41	1,56	20,84	21,49	19,53	18,89	20,53
69,2	20,05	21,41	1,56	20,84	21,47	19,52	18,88	20,52
69,3	20,03	21,38	1,56	20,84	21,47	19,51	18,87	20,52
69,4	20,03	21,38	1,56	20,84	21,48	19,49	18,86	20,51
69,5	20,03	21,38	1,56	20,84	21,47	19,50	18,87	20,51
69,6	20,03	21,38	1,56	20,82	21,46	19,49	18,86	20,51
69,7	20,02	21,37	1,56	20,82	21,46	19,49	18,86	20,50
69,8	20,01	21,36	1,55	20,81	21,46	19,48	18,86	20,50
69,9	20,01	21,36	1,55	20,81	21,45	19,48	18,85	20,49
70	20,00	21,35	1,55	20,80	21,45	19,47	18,85	20,49
70,1	20,00	21,35	1,55	20,80	21,45	19,46	18,85	20,48
70,2	20,00	21,35	1,56	20,80	21,44	19,46	18,85	20,48
70,3	20,00	21,35	1,56	20,80	21,44	19,45	18,84	20,47
70,4	20,00	21,34	1,55	20,78	21,44	19,46	18,84	20,47
70,5	20,00	21,34	1,55	20,78	21,43	19,46	18,84	20,47
70,6	20,00	21,34	1,55	20,78	21,44	19,46	18,84	20,48
70,7	19,99	21,34	1,55	20,78	21,44	19,46	18,84	20,48
70,8	19,99	21,34	1,55	20,78	21,45	19,45	18,84	20,47
70,9	19,98	21,33	1,56	20,77	21,43	19,44	18,84	20,47
71	19,98	21,33	1,56	20,77	21,44	19,44	18,84	20,47
71,1	19,98	21,33	1,56	20,77	21,44	19,44	18,84	20,47
71,2	19,97	21,31	1,55	20,77	21,45	19,44	18,84	20,47
71,3	19,97	21,31	1,55	20,77	21,43	19,43	18,83	20,46
71,4	19,97	21,31	1,55	20,77	21,44	19,43	18,83	20,46
71,5	19,97	21,31	1,55	20,77	21,43	19,42	18,83	20,45
71,6	21,50	22,85	3,10	22,31	22,98	20,97	20,38	22,01
71,7	21,50	22,85	3,10	22,31	20,92	18,66	18,48	19,54
71,8	21,50	22,85	3,10	22,31	20,86	18,53	18,43	19,40
71,9	19,31	20,56	1,56	20,43	20,83	18,46	18,40	19,33
72	19,31	20,56	1,56	20,43	20,79	18,41	18,37	19,28
72,1	19,26	20,49	1,54	20,36	20,77	18,37	18,36	19,25
72,2	19,26	20,49	1,54	20,36	20,74	18,33	18,34	19,21
72,3	19,23	20,45	1,54	20,33	20,72	18,30	18,33	19,18
72,4	19,23	20,45	1,54	20,33	20,70	18,28	18,31	19,16
72,5	19,20	20,42	1,54	20,29	20,68	18,25	18,30	19,14
72,6	19,20	20,41	1,54	20,27	20,67	18,23	18,29	19,12
72,7	19,20	20,41	1,54	20,27	20,65	18,21	18,28	19,10
72,8	19,18	20,38	1,53	20,24	20,64	18,20	18,27	19,08
72,9	19,18	20,38	1,53	20,24	20,62	18,18	18,26	19,06
73	19,18	20,36	1,54	20,23	20,60	18,16	18,25	19,04
73,1	19,18	20,36	1,54	20,23	20,58	18,14	18,24	19,02
73,2	19,17	20,35	1,54	20,22	20,58	18,12	18,23	19,01
73,3	19,15	20,32	1,54	20,19	20,56	18,11	18,23	18,99
73,4	19,15	20,32	1,54	20,19	20,54	18,10	18,22	18,98
73,5	19,13	20,30	1,54	20,17	20,54	18,09	18,22	18,98
73,6	19,13	20,30	1,54	20,17	20,53	18,07	18,21	18,96
73,7	19,12	20,29	1,53	20,16	20,53	18,07	18,21	18,96
73,8	19,12	20,29	1,53	20,16	20,52	18,07	18,20	18,95
73,9	19,11	20,27	1,53	20,14	20,50	18,05	18,19	18,94
74	19,10	20,25	1,53	20,13	20,51	18,04	18,19	18,93
74,1	19,10	20,25	1,53	20,13	20,49	18,04	18,18	18,92
74,2	19,09	20,24	1,53	20,12	20,50	18,03	18,18	18,92
74,3	19,09	20,24	1,53	20,12	20,49	18,02	18,18	18,91
74,4	19,08	20,23	1,53	20,11	20,49	18,02	18,17	18,91
74,5	19,08	20,22	1,53	20,10	20,47	18,02	18,17	18,90
74,6	19,08	20,22	1,53	20,10	20,47	18,01	18,17	18,90
74,7	19,07	20,21	1,53	20,09	20,47	18,01	18,17	18,90
74,8	19,07	20,21	1,53	20,09	20,47	18,00	18,17	18,89
74,9	19,06	20,21	1,53	20,08	20,47	17,99	18,16	18,88
75	19,06	20,21	1,53	20,08	20,45	17,99	18,16	18,88
75,1	19,06	20,20	1,53	20,08	20,47	17,98	18,16	18,87
75,2	19,05	20,18	1,53	20,06	20,46	17,98	18,16	18,87
75,3	19,05	20,18	1,53	20,06	20,45	17,97	18,16	18,86
75,4	19,04	20,18	1,53	20,06	20,44	17,97	18,16	18,87
75,5	19,04	20,18	1,53	20,06	20,43	17,96	18,15	18,85
75,6	19,04	20,17	1,53	20,05	20,44	17,96	18,15	18,86
75,7	19,04	20,17	1,53	20,05	20,43	17,96	18,15	18,86
75,8	19,03	20,16	1,53	20,04	20,43	17,96	18,15	18,85
75,9	19,03	20,15	1,53	20,04	20,42	17,96	18,15	18,85
76	19,03	20,15	1,53	20,04	20,43	17,96	18,15	18,85
76,1	19,03	20,15	1,53	20,04	20,42	17,95	18,14	18,85
76,2	19,03	20,15	1,53	20,04	20,42	17,95	18,14	18,84
76,3	19,02	20,14	1,53	20,02	20,42	17,94	18,14	18,84
76,4	19,02	20,14	1,53	20,02	20,42	17,94	18,14	18,84
76,5	19,01	20,13	1,52	20,01	20,42	17,94	18,14	18,84
76,6	19,01	20,13	1,53	20,02	20,42	17,95	18,15	18,84
76,7	19,01	20,13	1,53	20,02	20,40	17,94	18,14	18,83
76,8	19,01	20,13	1,53	20,01	20,41	17,93	18,13	18,83
76,9	19,01	20,13	1,53	20,01	20,40	17,93	18,14	18,83
77	19,01	20,12	1,53	20,00	20,40	17,93	18,14	18,83
77,1	19,01	20,12	1,53	20,00	20,39	17,93	18,13	18,82
77,2	19,00	20,12	1,53	20,00	20,41	17,93	18,14	18,82
77,3	19,00	20,12	1,53	20,00	20,41	17,94	18,14	18,83
77,4	19,00	20,12	1,53	20,00	20,39	17,92	18,13	18,82
77,5	20,55	21,66	3,08	21,54	21,94	19,47	19,68	20,36
77,6	20,55	21,66	3,08	21,54	21,93	19,47	19,68	20,36
77,7	20,55	21,66	3,08	21,54	20,93	18,21	18,81	19,02
77,8	20,55	21,66	3,08	21,54	20,73	17,86	18,67	18,63
77,9	19,31	20,25	1,67	20,46	20,77	17,87	18,71	18,63
78	19,32	20,24	1,63	20,45	20,80	17,87	18,74	18,63
78,1	19,32	20,24	1,63	20,45	20,80	17,87	18,75	18,62
78,2	19,34	20,25	1,62	20,44	20,80	17,87	18,76	18,62
78,3	19,34	20,25	1,62	20,44	20,80	17,86	18,77	18,61
78,4	19,35	20,25	1,62	20,44	20,79	17,86	18,77	18,60
78,5	19,35	20,25	1,62	20,44	20,78	17,85	18,76	18,58
78,6	19,37	20,26	1,62	20,44	20,78	17,85	18,77	18,58
78,7	19,37	20,26	1,62	20,43	20,75	17,84	18,77	18,57
78,8	19,37	20,26	1,62	20,43	20,74	17,84	18,76	18,56
78,9	19,37	20,26	1,61	20,42	20,75	17,84	18,77	18,56
79	19,37	20,26	1,61	20,42	20,73	17,83	18,76	18,55
79,1	19,37	20,26	1,62	20,41	20,72	17,83	18,76	18,54
79,2	19,37	20,26	1,62	20,41	20,72	17,82	18,75	18,53
79,3	19,37	20,26	1,62	20,41	20,71	17,82	18,75	18,53
79,4	19,37	20,25	1,61	20,40	20,70	17,82	18,76	18,53
79,5	19,37	20,25	1,61	20,40	20,70	17,82	18,76	18,52
79,6	19,38	20,25	1,61	20,39	20,69	17,81	18,75	18,52
79,7	19,38	20,25	1,61	20,39	20,69	17,81	18,75	18,51
79,8	19,37	20,25	1,61	20,38	20,68	17,81	18,75	18,51
79,9	19,37	20,25	1,61	20,38	20,68	17,81	18,75	18,50
80	19,38	20,24	1,61	20,36	20,67	17,80	18,75	18,50
80,1	19,38	20,24	1,61	20,36	20,67	17,80	18,75	18,49
80,2	19,38	20,24	1,61	20,36	20,67	17,80	18,75	18,49
80,3	19,38	20,24	1,61	20,35	20,67	17,80	18,75	18,49
80,4	19,38	20,24	1,61	20,35	20,67	17,80	18,76	18,48
80,5	19,38	20,24	1,60	20,34	20,67	17,80	18,75	18,48
80,6	19,38	20,23	1,61	20,33	20,65	17,79	18,75	18,48
80,7	19,38	20,23	1,61	20,33	20,64	17,79	18,75	18,48
80,8	19,38	20,23	1,61	20,33	20,65	17,79	18,75	18,48
80,9	19,38	20,23	1,61	20,33	20,65	17,79	18,75	18,47
81	19,37	20,23	1,61	20,32	20,63	17,79	18,74	18,47
81,1	19,37	20,23	1,61	20,32	20,64	17,78	18,74	18,47
81,2	19,37	20,23	1,60	20,31	20,63	17,78	18,74	18,46
81,3	19,37	20,23	1,60	20,31	20,63	17,79	18,74	18,46
81,4	19,37	20,23	1,60	20,31	20,62	17,78	18,74	18,46
81,5	19,37	20,23	1,60	20,31	20,63	17,78	18,74	18,46
81,6	19,37	20,23	1,60	20,31	20,62	17,78	18,74	18,46
81,7	19,37	20,22	1,61	20,30	20,62	17,78	18,74	18,46
81,8	19,37	20,22	1,61	20,30	20,62	17,78	18,73	18,46
81,9	19,37	20,22	1,60	20,30	20,61	17,77	18,73	18,45
82	19,37	20,22	1,60	20,29	20,61	17,77	18,73	18,45
82,1	19,37	20,22	1,60	20,29	20,62	17,78	18,74	18,45
82,2	19,38	20,22	1,60	20,29	20,62	17,78	18,75	18,46
82,3	19,38	20,22	1,60	20,29	20,62	17,78	18,74	18,45
82,4	19,38	20,22	1,61	20,28	20,61	17,77	18,74	18,45
82,5	19,38	20,22	1,61	20,28	20,60	17,77	18,74	18,44
82,6	19,37	20,22	1,60	20,28	20,61	17,77	18,74	18,44
82,7	19,37	20,22	1,60	20,27	20,60	17,77	18,73	18,44
82,8	19,37	20,22	1,60	20,27	20,59	17,76	18,73	18,44
82,9	19,37	20,22	1,60	20,27	20,61	17,76	18,73	18,43
83	19,37	20,22	1,60	20,27	20,60	17,76	18,74	18,43
83,1	19,37	20,22	1,60	20,27	20,60	17,76	18,73	18,43
83,2	19,37	20,22	1,60	20,27	20,60	17,76	18,73	18,43
83,3	19,37	20,21	1,60	20,26	20,58	17,76	18,73	18,43
83,4	20,92	21,76	3,15	21,80	22,14	19,31	20,29	19,99
83,5	20,92	21,76	3,15	21,80	22,14	19,31	20,28	19,98
83,6	20,92	21,76	3,16	21,80	21,87	18,95	20,05	19,60
83,7	20,92	21,76	3,16	21,80	21,39	18,20	19,72	18,76
83,8	20,92	21,76	3,16	21,80	21,53	18,29	19,87	18,83
83,9	20,92	21,76	3,16	21,80	21,60	18,34	19,94	18,87
84	20,92	21,76	3,16	21,80	21,65	18,38	19,99	18,90
84,1	20,92	21,76	3,16	21,80	21,67	18,41	20,02	18,91
84,2	20,92	21,76	3,16	21,80	21,69	18,43	20,04	18,93
84,3	20,92	21,76	3,16	21,80	21,71	18,45	20,06	18,94
84,4	20,92	21,76	3,16	21,80	21,71	18,47	20,07	18,94
84,5	20,46	21,08	1,72	21,25	21,71	18,48	20,08	18,95
84,6	20,46	21,08	1,72	21,25	21,72	18,50	20,10	18,96
84,7	20,47	21,10	1,72	21,26	21,72	18,51	20,11	18,96
84,8	20,50	21,12	1,72	21,26	21,73	18,52	20,11	18,97
84,9	20,50	21,12	1,72	21,26	21,73	18,53	20,12	18,97
85	20,53	21,15	1,72	21,26	21,74	18,54	20,13	18,97
85,1	20,53	21,15	1,72	21,26	21,74	18,55	20,14	18,98
85,2	20,56	21,17	1,73	21,28	21,73	18,54	20,13	18,97
85,3	20,56	21,17	1,73	21,28	21,72	18,55	20,14	18,97
85,4	20,56	21,18	1,74	21,28	21,72	18,55	20,13	18,97
85,5	20,58	21,19	1,74	21,29	21,73	18,56	20,14	18,97
85,6	20,58	21,19	1,74	21,29	21,74	18,56	20,14	18,97
85,7	20,59	21,20	1,73	21,29	21,73	18,56	20,15	18,98
85,8	20,59	21,20	1,73	21,29	21,73	18,57	20,16	18,98
85,9	20,59	21,20	1,73	21,29	21,74	18,57	20,15	18,98
86	20,60	21,21	1,73	21,29	21,74	18,58	20,16	18,98
86,1	20,61	21,22	1,73	21,29	21,73	18,58	20,16	18,98
86,2	20,62	21,22	1,74	21,29	21,73	18,58	20,16	18,98
86,3	20,62	21,22	1,74	21,29	21,75	18,59	20,17	18,98
86,4	20,63	21,23	1,73	21,29	21,74	18,59	20,17	18,98
86,5	20,63	21,23	1,73	21,29	21,75	18,59	20,17	18,98
86,6	20,64	21,24	1,73	21,29	21,73	18,60	20,18	18,99
86,7	20,64	21,24	1,73	21,29	21,73	18,60	20,18	18,99
86,8	20,64	21,24	1,73	21,28	21,74	18,60	20,17	18,99
86,9	20,65	21,25	1,73	21,27	21,72	18,61	20,18	18,99
87	20,65	21,25	1,73	21,27	21,72	18,61	20,17	18,98
87,1	20,65	21,25	1,73	21,27	21,73	18,61	20,16	18,98
87,2	20,65	21,25	1,73	21,27	21,72	18,61	20,17	18,98
87,3	20,65	21,25	1,74	21,26	21,73	18,61	20,17	18,98
87,4	20,65	21,25	1,74	21,26	21,73	18,61	20,18	18,98
87,5	20,65	21,25	1,74	21,26	21,73	18,62	20,19	18,98
87,6	20,66	21,27	1,74	21,27	21,74	18,62	20,20	18,98
87,7	20,66	21,27	1,74	21,27	21,74	18,62	20,19	18,98
87,8	20,67	21,27	1,74	21,26	21,73	18,62	20,18	18,97
87,9	20,67	21,27	1,74	21,26	21,72	18,62	20,18	18,97
88	20,67	21,27	1,73	21,25	21,72	18,62	20,18	18,97
88,1	20,68	21,28	1,73	21,25	21,72	18,63	20,19	18,98
88,2	20,68	21,28	1,73	21,25	21,72	18,63	20,19	18,98
88,3	20,68	21,28	1,73	21,25	21,72	18,63	20,19	18,98
88,4	20,68	21,28	1,73	21,25	21,71	18,63	20,19	18,98
88,5	20,69	21,28	1,74	21,25	21,70	18,63	20,19	18,98
88,6	20,69	21,28	1,74	21,25	21,70	18,63	20,19	18,98
88,7	20,70	21,29	1,73	21,24	21,69	18,64	20,19	18,98
88,8	20,69	21,28	1,72	21,23	21,72	18,65	20,21	18,99
88,9	20,69	21,28	1,72	21,23	21,70	18,64	20,20	18,98
89	20,71	21,30	1,73	21,23	21,70	18,64	20,19	18,98
89,1	20,71	21,30	1,73	21,23	21,70	18,63	20,19	18,97
89,2	20,71	21,29	1,72	21,22	21,69	18,63	20,20	18,97
89,3	20,71	21,29	1,72	21,22	21,69	18,64	20,19	18,97
89,4	20,71	21,29	1,72	21,22	21,68	18,64	20,19	18,97
89,5	20,71	21,29	1,72	21,22	21,68	18,64	20,20	18,98
89,6	20,71	21,29	1,72	21,22	21,70	18,66	20,22	18,99
89,7	20,72	21,30	1,72	21,21	21,69	18,64	20,20	18,98
89,8	20,72	21,30	1,72	21,21	21,71	18,67	20,23	19,00
89,9	20,72	21,30	1,72	21,21	21,72	18,67	20,23	19,00
90	20,72	21,30	1,72	21,21	21,71	18,67	20,23	19,00
90,1	20,72	21,30	1,72	21,21	21,71	18,67	20,23	19,00
90,2	20,72	21,30	1,72	21,22	21,70	18,67	20,23	19,00
90,3	20,72	21,30	1,72	21,22	21,70	18,67	20,23	18,99
90,4	20,72	21,30	1,72	21,22	21,70	18,68	20,24	19,00
