# Supplementary material for: Graphene active sensor arrays for long-term and wireless mapping of wide frequency band epicortical brain activity
Source: Nat Commun. 2021 Jan 11;12:211. doi: 10.1038/s41467-020-20546-w (PMC7801381; doi:10.1038/s41467-020-20546-w)
Supplement: Supplementary file 4 — Source Data [file 41467_2020_20546_MOESM4_ESM.zip › Source Data/Source Data & plotting scripts/Fig3/IV-charact/IV-Day2/B12784O18-T2-invivo-VgsSweep-24h2]

Date/Time	Vgs	Vds	Vref	AD/DC (Top)	AC/DC (Bottom)	Calibration	Headstage SN (Top)	Headstage SN (Bottom)
02.08.2019 10:00:11	0,1	0,1	1,25	DC	DC	76	SN:0001 / Type: W32 (Custom HS 60) BC_Top	SN:0002 / Type: W32 (Custom HS 61)
02.08.2019 10:00:17	0,118823529411765	0,1	1,25	DC	DC	76	SN:0001 / Type: W32 (Custom HS 60) BC_Top	SN:0002 / Type: W32 (Custom HS 61)
02.08.2019 10:00:23	0,137647058823529	0,1	1,25	DC	DC	76	SN:0001 / Type: W32 (Custom HS 60) BC_Top	SN:0002 / Type: W32 (Custom HS 61)
02.08.2019 10:00:29	0,156470588235294	0,1	1,25	DC	DC	76	SN:0001 / Type: W32 (Custom HS 60) BC_Top	SN:0002 / Type: W32 (Custom HS 61)
02.08.2019 10:00:35	0,175294117647059	0,1	1,25	DC	DC	76	SN:0001 / Type: W32 (Custom HS 60) BC_Top	SN:0002 / Type: W32 (Custom HS 61)
02.08.2019 10:00:41	0,194117647058824	0,1	1,25	DC	DC	76	SN:0001 / Type: W32 (Custom HS 60) BC_Top	SN:0002 / Type: W32 (Custom HS 61)
02.08.2019 10:00:47	0,212941176470588	0,1	1,25	DC	DC	76	SN:0001 / Type: W32 (Custom HS 60) BC_Top	SN:0002 / Type: W32 (Custom HS 61)
02.08.2019 10:00:53	0,231764705882353	0,1	1,25	DC	DC	76	SN:0001 / Type: W32 (Custom HS 60) BC_Top	SN:0002 / Type: W32 (Custom HS 61)
02.08.2019 10:00:59	0,250588235294118	0,1	1,25	DC	DC	76	SN:0001 / Type: W32 (Custom HS 60) BC_Top	SN:0002 / Type: W32 (Custom HS 61)
02.08.2019 10:01:05	0,269411764705882	0,1	1,25	DC	DC	76	SN:0001 / Type: W32 (Custom HS 60) BC_Top	SN:0002 / Type: W32 (Custom HS 61)
02.08.2019 10:01:11	0,288235294117647	0,1	1,25	DC	DC	76	SN:0001 / Type: W32 (Custom HS 60) BC_Top	SN:0002 / Type: W32 (Custom HS 61)
02.08.2019 10:01:17	0,307058823529412	0,1	1,25	DC	DC	76	SN:0001 / Type: W32 (Custom HS 60) BC_Top	SN:0002 / Type: W32 (Custom HS 61)
02.08.2019 10:01:23	0,325882352941176	0,1	1,25	DC	DC	76	SN:0001 / Type: W32 (Custom HS 60) BC_Top	SN:0002 / Type: W32 (Custom HS 61)
02.08.2019 10:01:29	0,344705882352941	0,1	1,25	DC	DC	76	SN:0001 / Type: W32 (Custom HS 60) BC_Top	SN:0002 / Type: W32 (Custom HS 61)
02.08.2019 10:01:35	0,363529411764706	0,1	1,25	DC	DC	76	SN:0001 / Type: W32 (Custom HS 60) BC_Top	SN:0002 / Type: W32 (Custom HS 61)
02.08.2019 10:01:42	0,382352941176471	0,1	1,25	DC	DC	76	SN:0001 / Type: W32 (Custom HS 60) BC_Top	SN:0002 / Type: W32 (Custom HS 61)
02.08.2019 10:02:13	0,1	0,1	1,25	DC	DC	76	SN:0001 / Type: W32 (Custom HS 60) BC_Top	SN:0002 / Type: W32 (Custom HS 61)
02.08.2019 10:02:18	0,117857142857143	0,1	1,25	DC	DC	76	SN:0001 / Type: W32 (Custom HS 60) BC_Top	SN:0002 / Type: W32 (Custom HS 61)
02.08.2019 10:02:24	0,135714285714286	0,1	1,25	DC	DC	76	SN:0001 / Type: W32 (Custom HS 60) BC_Top	SN:0002 / Type: W32 (Custom HS 61)
02.08.2019 10:02:52	0,1	0,1	1,25	DC	DC	76	SN:0001 / Type: W32 (Custom HS 60) BC_Top	SN:0002 / Type: W32 (Custom HS 61)
02.08.2019 10:02:58	0,117857142857143	0,1	1,25	DC	DC	76	SN:0001 / Type: W32 (Custom HS 60) BC_Top	SN:0002 / Type: W32 (Custom HS 61)
02.08.2019 10:03:04	0,135714285714286	0,1	1,25	DC	DC	76	SN:0001 / Type: W32 (Custom HS 60) BC_Top	SN:0002 / Type: W32 (Custom HS 61)
02.08.2019 10:03:10	0,153571428571429	0,1	1,25	DC	DC	76	SN:0001 / Type: W32 (Custom HS 60) BC_Top	SN:0002 / Type: W32 (Custom HS 61)
02.08.2019 10:03:16	0,171428571428571	0,1	1,25	DC	DC	76	SN:0001 / Type: W32 (Custom HS 60) BC_Top	SN:0002 / Type: W32 (Custom HS 61)
02.08.2019 10:03:22	0,189285714285714	0,1	1,25	DC	DC	76	SN:0001 / Type: W32 (Custom HS 60) BC_Top	SN:0002 / Type: W32 (Custom HS 61)
02.08.2019 10:03:28	0,207142857142857	0,1	1,25	DC	DC	76	SN:0001 / Type: W32 (Custom HS 60) BC_Top	SN:0002 / Type: W32 (Custom HS 61)
02.08.2019 10:03:34	0,225	0,1	1,25	DC	DC	76	SN:0001 / Type: W32 (Custom HS 60) BC_Top	SN:0002 / Type: W32 (Custom HS 61)
02.08.2019 10:03:40	0,242857142857143	0,1	1,25	DC	DC	76	SN:0001 / Type: W32 (Custom HS 60) BC_Top	SN:0002 / Type: W32 (Custom HS 61)
02.08.2019 10:03:46	0,260714285714286	0,1	1,25	DC	DC	76	SN:0001 / Type: W32 (Custom HS 60) BC_Top	SN:0002 / Type: W32 (Custom HS 61)
02.08.2019 10:03:52	0,278571428571429	0,1	1,25	DC	DC	76	SN:0001 / Type: W32 (Custom HS 60) BC_Top	SN:0002 / Type: W32 (Custom HS 61)
02.08.2019 10:03:58	0,296428571428571	0,1	1,25	DC	DC	76	SN:0001 / Type: W32 (Custom HS 60) BC_Top	SN:0002 / Type: W32 (Custom HS 61)
02.08.2019 10:04:04	0,314285714285714	0,1	1,25	DC	DC	76	SN:0001 / Type: W32 (Custom HS 60) BC_Top	SN:0002 / Type: W32 (Custom HS 61)
02.08.2019 10:04:11	0,332142857142857	0,1	1,25	DC	DC	76	SN:0001 / Type: W32 (Custom HS 60) BC_Top	SN:0002 / Type: W32 (Custom HS 61)
02.08.2019 10:04:17	0,35	0,1	1,25	DC	DC	76	SN:0001 / Type: W32 (Custom HS 60) BC_Top	SN:0002 / Type: W32 (Custom HS 61)
