# Supplementary material for: Graphene active sensor arrays for long-term and wireless mapping of wide frequency band epicortical brain activity
Source: Nat Commun. 2021 Jan 11;12:211. doi: 10.1038/s41467-020-20546-w (PMC7801381; doi:10.1038/s41467-020-20546-w)
Supplement: Supplementary file 4 — Source Data [file 41467_2020_20546_MOESM4_ESM.zip › Source Data/Source Data & plotting scripts/Fig3/IV-charact/IV-Day2/B12784O18-T2-invivo-VgsSweep-24h2-PostRec7]

Date/Time	Vgs	Vds	Vref	AD/DC (Top)	AC/DC (Bottom)	Calibration	Headstage SN (Top)	Headstage SN (Bottom)
02.08.2019 15:23:48	0,1	0,1	1,25	DC	DC	76	SN:0001 / Type: W32 (Custom HS 60) BC_Top	SN:0002 / Type: W32 (Custom HS 61)
02.08.2019 15:23:54	0,115	0,1	1,25	DC	DC	76	SN:0001 / Type: W32 (Custom HS 60) BC_Top	SN:0002 / Type: W32 (Custom HS 61)
02.08.2019 15:24:00	0,13	0,1	1,25	DC	DC	76	SN:0001 / Type: W32 (Custom HS 60) BC_Top	SN:0002 / Type: W32 (Custom HS 61)
02.08.2019 15:24:06	0,145	0,1	1,25	DC	DC	76	SN:0001 / Type: W32 (Custom HS 60) BC_Top	SN:0002 / Type: W32 (Custom HS 61)
02.08.2019 15:24:12	0,16	0,1	1,25	DC	DC	76	SN:0001 / Type: W32 (Custom HS 60) BC_Top	SN:0002 / Type: W32 (Custom HS 61)
02.08.2019 15:24:18	0,175	0,1	1,25	DC	DC	76	SN:0001 / Type: W32 (Custom HS 60) BC_Top	SN:0002 / Type: W32 (Custom HS 61)
02.08.2019 15:24:24	0,19	0,1	1,25	DC	DC	76	SN:0001 / Type: W32 (Custom HS 60) BC_Top	SN:0002 / Type: W32 (Custom HS 61)
02.08.2019 15:24:30	0,205	0,1	1,25	DC	DC	76	SN:0001 / Type: W32 (Custom HS 60) BC_Top	SN:0002 / Type: W32 (Custom HS 61)
02.08.2019 15:24:36	0,22	0,1	1,25	DC	DC	76	SN:0001 / Type: W32 (Custom HS 60) BC_Top	SN:0002 / Type: W32 (Custom HS 61)
02.08.2019 15:24:42	0,235	0,1	1,25	DC	DC	76	SN:0001 / Type: W32 (Custom HS 60) BC_Top	SN:0002 / Type: W32 (Custom HS 61)
02.08.2019 15:24:48	0,25	0,1	1,25	DC	DC	76	SN:0001 / Type: W32 (Custom HS 60) BC_Top	SN:0002 / Type: W32 (Custom HS 61)
02.08.2019 15:24:54	0,265	0,1	1,25	DC	DC	76	SN:0001 / Type: W32 (Custom HS 60) BC_Top	SN:0002 / Type: W32 (Custom HS 61)
02.08.2019 15:25:00	0,28	0,1	1,25	DC	DC	76	SN:0001 / Type: W32 (Custom HS 60) BC_Top	SN:0002 / Type: W32 (Custom HS 61)
02.08.2019 15:25:06	0,295	0,1	1,25	DC	DC	76	SN:0001 / Type: W32 (Custom HS 60) BC_Top	SN:0002 / Type: W32 (Custom HS 61)
02.08.2019 15:25:12	0,31	0,1	1,25	DC	DC	76	SN:0001 / Type: W32 (Custom HS 60) BC_Top	SN:0002 / Type: W32 (Custom HS 61)
