# Supplementary material for: Graphene active sensor arrays for long-term and wireless mapping of wide frequency band epicortical brain activity
Source: Nat Commun. 2021 Jan 11;12:211. doi: 10.1038/s41467-020-20546-w (PMC7801381; doi:10.1038/s41467-020-20546-w)
Supplement: Supplementary file 4 — Source Data [file 41467_2020_20546_MOESM4_ESM.zip › Source Data/Source Data & plotting scripts/Fig3/IV-charact/IV-Day4/20190803_010556 Current vs time]

Time [s]	Result A5 [�A]	Result A7 [�A]	Result A29 [�A]	Result A31 [�A]	Result B5 [�A]	Result B7 [�A]	Result B29 [�A]	Result B31 [�A]
0	0,00	0,00	0,00	0,00	0,00	0,00	0,00	0,00
0,1	0,00	0,00	0,00	0,00	0,00	0,00	0,00	0,00
0,2	0,00	0,00	0,00	0,00	64,96	57,56	53,58	57,22
0,3	58,08	62,59	4,70	58,04	65,03	57,63	53,64	57,28
0,4	58,08	62,59	4,70	58,04	65,02	57,62	53,63	57,28
0,5	58,19	62,70	4,74	58,16	65,02	57,63	53,63	57,28
0,6	58,21	62,72	4,74	58,17	65,04	57,63	53,64	57,29
0,7	58,21	62,72	4,74	58,17	65,03	57,64	53,64	57,29
0,8	58,22	62,73	4,72	58,18	65,03	57,63	53,63	57,29
0,9	58,22	62,73	4,72	58,18	65,03	57,64	53,64	57,30
1	58,22	62,73	4,74	58,19	65,03	57,64	53,64	57,30
1,1	58,22	62,73	4,74	58,19	65,04	57,64	53,64	57,30
1,2	58,23	62,74	4,74	58,19	65,04	57,64	53,64	57,30
1,3	58,24	62,75	4,74	58,19	65,04	57,65	53,64	57,30
1,4	58,24	62,75	4,74	58,19	65,04	57,65	53,64	57,31
1,5	58,25	62,76	4,72	58,21	65,04	57,66	53,65	57,31
1,6	58,25	62,76	4,72	58,21	65,06	57,67	53,66	57,33
1,7	58,25	62,76	4,71	58,22	65,06	57,68	53,66	57,33
1,8	58,25	62,76	4,71	58,22	65,07	57,69	53,67	57,33
1,9	58,26	62,77	4,71	58,22	65,05	57,67	53,65	57,33
2	58,27	62,78	4,71	58,24	65,06	57,68	53,66	57,33
2,1	58,27	62,78	4,71	58,24	65,05	57,67	53,66	57,33
2,2	58,27	62,78	4,71	58,24	65,04	57,66	53,65	57,32
2,3	58,27	62,78	4,71	58,24	65,07	57,67	53,66	57,33
2,4	58,27	62,78	4,71	58,24	65,06	57,68	53,67	57,34
2,5	58,27	62,78	4,71	58,24	65,06	57,68	53,66	57,33
2,6	58,29	62,78	4,70	58,25	65,06	57,67	53,66	57,33
2,7	58,29	62,79	4,71	58,25	65,06	57,68	53,67	57,34
2,8	58,29	62,79	4,71	58,25	65,08	57,69	53,67	57,35
2,9	58,29	62,79	4,71	58,26	65,07	57,69	53,67	57,34
3	58,29	62,79	4,71	58,26	65,08	57,70	53,67	57,35
3,1	58,30	62,79	4,71	58,26	65,09	57,71	53,68	57,36
3,2	58,30	62,79	4,71	58,26	65,08	57,69	53,67	57,35
3,3	58,30	62,79	4,71	58,26	65,09	57,70	53,68	57,35
3,4	58,31	62,80	4,71	58,27	65,10	57,71	53,69	57,36
3,5	58,31	62,80	4,71	58,27	65,09	57,70	53,67	57,35
3,6	58,32	62,81	4,72	58,28	65,09	57,70	53,67	57,35
3,7	58,32	62,81	4,72	58,28	65,10	57,70	53,68	57,36
3,8	58,32	62,81	4,72	58,28	65,08	57,70	53,67	57,35
3,9	58,32	62,81	4,72	58,28	65,08	57,70	53,68	57,36
4	58,32	62,81	4,72	58,28	65,11	57,72	53,69	57,37
4,1	58,31	62,80	4,70	58,27	65,11	57,72	53,70	57,38
4,2	58,31	62,80	4,70	58,27	65,10	57,72	53,69	57,37
4,3	58,31	62,80	4,69	58,27	65,11	57,72	53,69	57,38
4,4	58,31	62,80	4,69	58,27	65,11	57,71	53,68	57,37
4,5	58,32	62,80	4,69	58,27	65,11	57,72	53,69	57,37
4,6	58,32	62,80	4,69	58,27	65,11	57,72	53,69	57,38
4,7	58,32	62,80	4,69	58,27	65,11	57,72	53,69	57,38
4,8	58,33	62,80	4,69	58,27	65,10	57,73	53,70	57,38
4,9	58,33	62,80	4,69	58,27	65,10	57,73	53,70	57,38
5	58,32	62,80	4,68	58,27	65,11	57,73	53,70	57,38
5,1	58,32	62,80	4,68	58,27	65,10	57,73	53,70	57,38
5,2	58,33	62,80	4,68	58,28	65,12	57,74	53,71	57,39
5,3	58,33	62,80	4,68	58,28	65,11	57,74	53,71	57,39
5,4	58,34	62,82	4,68	58,29	65,11	57,74	53,72	57,39
5,5	58,34	62,82	4,68	58,29	65,12	57,75	53,71	57,39
5,6	58,36	62,83	4,71	58,29	65,10	57,74	53,70	57,39
5,7	58,36	62,84	4,71	58,30	65,11	57,74	53,71	57,39
5,8	58,36	62,84	4,71	58,30	65,11	57,73	53,70	57,38
5,9	59,67	64,14	6,00	59,61	66,41	59,04	55,00	58,69
6	59,67	64,14	6,00	59,61	64,35	57,22	53,09	57,07
6,1	59,67	64,14	6,01	59,60	63,62	56,65	52,47	56,53
6,2	59,67	64,14	6,01	59,60	63,46	56,52	52,37	56,41
6,3	59,67	64,14	6,01	59,60	63,36	56,44	52,31	56,33
6,4	59,67	64,14	6,01	59,60	63,29	56,38	52,27	56,27
6,5	59,67	64,14	6,01	59,60	63,22	56,32	52,24	56,22
6,6	59,67	64,14	6,01	59,60	63,18	56,28	52,21	56,18
6,7	59,67	64,14	6,01	59,60	63,15	56,25	52,18	56,15
6,8	59,67	64,14	6,01	59,60	63,12	56,21	52,17	56,12
6,9	59,67	64,14	6,01	59,60	63,10	56,19	52,15	56,09
7	59,67	64,14	6,01	59,60	63,08	56,16	52,13	56,07
7,1	56,83	61,06	4,53	56,55	63,07	56,14	52,12	56,05
7,2	56,83	61,06	4,53	56,55	63,07	56,13	52,11	56,04
7,3	56,79	61,02	4,52	56,52	63,05	56,10	52,09	56,02
7,4	56,76	60,98	4,52	56,49	63,02	56,08	52,08	56,01
7,5	56,76	60,98	4,52	56,49	63,01	56,06	52,08	55,99
7,6	56,70	60,93	4,49	56,46	63,00	56,05	52,07	55,98
7,7	56,70	60,93	4,49	56,46	62,99	56,04	52,06	55,97
7,8	56,70	60,93	4,49	56,46	62,99	56,03	52,05	55,96
7,9	56,70	60,93	4,49	56,46	62,97	56,02	52,05	55,96
8	56,70	60,92	4,50	56,46	62,98	56,01	52,04	55,95
8,1	56,68	60,91	4,50	56,46	62,94	55,99	52,02	55,93
8,2	56,68	60,91	4,50	56,46	62,96	55,99	52,03	55,94
8,3	56,68	60,91	4,50	56,45	62,97	56,00	52,04	55,94
8,4	56,68	60,91	4,50	56,45	62,96	55,98	52,02	55,93
8,5	56,66	60,89	4,50	56,45	62,97	55,99	52,03	55,94
8,6	56,66	60,89	4,50	56,45	62,96	55,98	52,02	55,92
8,7	56,66	60,89	4,51	56,45	62,95	55,98	52,02	55,92
8,8	56,65	60,88	4,51	56,43	62,95	55,98	52,02	55,91
8,9	56,65	60,88	4,51	56,43	62,95	55,97	52,02	55,91
9	56,64	60,87	4,52	56,43	62,96	55,97	52,02	55,90
9,1	56,64	60,87	4,52	56,43	62,95	55,97	52,02	55,91
9,2	56,64	60,87	4,50	56,42	62,94	55,97	52,01	55,91
9,3	56,64	60,87	4,50	56,42	62,95	55,96	52,02	55,90
9,4	56,61	60,85	4,50	56,40	62,95	55,96	52,01	55,90
9,5	56,62	60,85	4,50	56,41	62,94	55,95	52,00	55,89
9,6	56,62	60,85	4,50	56,41	62,95	55,95	52,01	55,90
9,7	56,63	60,87	4,51	56,43	62,97	55,96	52,02	55,90
9,8	56,63	60,87	4,51	56,43	62,94	55,94	52,00	55,89
9,9	56,61	60,85	4,49	56,42	62,95	55,95	52,00	55,90
10	56,61	60,85	4,49	56,42	62,96	55,95	52,01	55,90
10,1	56,61	60,84	4,50	56,41	62,95	55,95	52,01	55,89
10,2	56,61	60,84	4,52	56,42	62,94	55,94	52,00	55,88
10,3	56,61	60,84	4,52	56,42	62,93	55,93	51,98	55,88
10,4	56,61	60,84	4,51	56,42	62,94	55,93	51,99	55,88
10,5	56,61	60,84	4,51	56,42	62,93	55,93	51,99	55,88
10,6	56,61	60,84	4,51	56,42	62,95	55,94	52,01	55,89
10,7	56,61	60,84	4,51	56,42	62,95	55,94	52,01	55,90
10,8	56,59	60,82	4,50	56,40	62,94	55,94	52,00	55,89
10,9	56,58	60,82	4,51	56,39	62,94	55,94	52,00	55,89
11	56,58	60,82	4,51	56,39	62,93	55,94	52,00	55,88
11,1	56,58	60,82	4,51	56,39	62,93	55,94	52,00	55,89
11,2	56,58	60,82	4,51	56,39	62,93	55,94	52,00	55,88
11,3	56,59	60,83	4,52	56,41	62,93	55,94	52,00	55,88
11,4	56,59	60,83	4,52	56,41	62,94	55,94	52,01	55,89
11,5	56,59	60,83	4,52	56,40	62,93	55,94	52,00	55,88
11,6	56,58	60,82	4,51	56,40	62,93	55,94	52,00	55,88
11,7	56,58	60,82	4,51	56,40	62,93	55,93	52,00	55,88
11,8	56,59	60,82	4,51	56,39	62,93	55,94	51,99	55,88
11,9	56,59	60,82	4,51	56,39	62,92	55,94	51,99	55,88
12	57,90	62,14	5,82	57,70	64,23	57,24	53,30	57,19
12,1	57,90	62,14	5,82	57,70	64,17	57,17	53,24	57,13
12,2	57,89	62,13	5,83	57,70	61,13	54,53	50,49	54,71
12,3	54,96	59,01	4,30	54,47	60,88	54,36	50,33	54,54
12,4	54,96	59,01	4,30	54,47	60,72	54,25	50,23	54,43
12,5	54,80	58,82	4,26	54,33	60,62	54,15	50,16	54,34
12,6	54,80	58,82	4,26	54,33	60,56	54,10	50,13	54,29
12,7	54,74	58,75	4,29	54,29	60,50	54,04	50,09	54,23
12,8	54,65	58,64	4,26	54,21	60,45	54,00	50,07	54,20
12,9	54,65	58,64	4,26	54,21	60,43	53,96	50,04	54,16
13	54,60	58,59	4,29	54,19	60,40	53,92	50,02	54,13
13,1	54,60	58,59	4,29	54,19	60,37	53,90	50,01	54,11
13,2	54,58	58,57	4,27	54,18	60,36	53,87	49,98	54,08
13,3	54,58	58,57	4,27	54,18	60,35	53,85	49,97	54,06
13,4	54,54	58,53	4,27	54,15	60,31	53,83	49,96	54,04
13,5	54,50	58,48	4,28	54,12	60,30	53,80	49,94	54,02
13,6	54,50	58,48	4,28	54,12	60,30	53,79	49,94	54,01
13,7	54,49	58,47	4,27	54,12	60,29	53,77	49,93	53,99
13,8	54,49	58,47	4,27	54,12	60,27	53,76	49,92	53,98
13,9	54,46	58,44	4,25	54,09	60,26	53,74	49,90	53,96
14	54,46	58,44	4,25	54,09	60,26	53,73	49,90	53,95
14,1	54,43	58,42	4,26	54,06	60,24	53,72	49,89	53,94
14,2	54,41	58,39	4,25	54,06	60,24	53,71	49,89	53,94
14,3	54,41	58,39	4,25	54,06	60,23	53,70	49,88	53,94
14,4	54,39	58,37	4,25	54,04	60,22	53,69	49,87	53,92
14,5	54,39	58,37	4,25	54,04	60,22	53,68	49,87	53,92
14,6	54,37	58,35	4,24	54,02	60,23	53,69	49,87	53,92
14,7	54,37	58,35	4,24	54,02	60,21	53,68	49,86	53,91
14,8	54,35	58,36	4,24	54,02	60,22	53,68	49,87	53,92
14,9	54,34	58,34	4,24	54,01	60,22	53,68	49,86	53,91
15	54,34	58,34	4,24	54,01	60,22	53,67	49,86	53,91
15,1	54,33	58,33	4,21	54,00	60,22	53,67	49,86	53,91
15,2	54,33	58,33	4,21	54,00	60,21	53,66	49,85	53,89
15,3	54,33	58,33	4,24	54,00	60,20	53,66	49,84	53,89
15,4	54,33	58,33	4,24	54,00	60,21	53,65	49,85	53,89
15,5	54,31	58,31	4,25	53,99	60,17	53,63	49,83	53,87
15,6	54,31	58,31	4,24	53,99	60,19	53,62	49,82	53,86
15,7	54,31	58,31	4,24	53,99	60,18	53,63	49,83	53,87
15,8	54,31	58,30	4,24	53,98	60,16	53,62	49,82	53,87
15,9	54,31	58,30	4,24	53,98	60,17	53,62	49,82	53,86
16	54,31	58,31	4,24	53,99	60,19	53,63	49,84	53,87
16,1	54,31	58,31	4,24	53,99	60,19	53,62	49,83	53,87
16,2	54,31	58,30	4,23	53,99	60,19	53,62	49,83	53,87
16,3	54,31	58,30	4,22	53,98	60,17	53,63	49,84	53,87
16,4	54,31	58,30	4,22	53,98	60,17	53,62	49,83	53,87
16,5	54,31	58,30	4,23	53,98	60,18	53,62	49,83	53,87
16,6	54,31	58,30	4,23	53,98	60,19	53,62	49,83	53,87
16,7	54,31	58,30	4,24	53,98	60,18	53,62	49,83	53,87
16,8	54,31	58,30	4,24	53,98	60,19	53,63	49,84	53,87
16,9	54,29	58,28	4,24	53,96	60,20	53,63	49,84	53,88
17	54,29	58,28	4,23	53,97	60,18	53,61	49,83	53,86
17,1	54,29	58,28	4,23	53,97	60,17	53,61	49,82	53,86
17,2	54,29	58,28	4,24	53,96	60,17	53,61	49,82	53,86
17,3	54,29	58,28	4,24	53,96	60,17	53,60	49,82	53,85
17,4	54,28	58,27	4,24	53,96	60,18	53,62	49,83	53,86
17,5	54,28	58,27	4,24	53,96	60,18	53,62	49,83	53,87
17,6	54,28	58,27	4,23	53,95	60,18	53,62	49,84	53,87
17,7	54,28	58,27	4,23	53,95	60,18	53,63	49,83	53,87
17,8	54,28	58,27	4,23	53,95	60,18	53,62	49,83	53,87
17,9	55,57	59,56	5,53	55,25	61,49	54,92	51,13	55,18
18	55,57	59,56	5,53	55,25	61,49	54,92	51,13	55,17
18,1	55,56	59,56	5,53	55,25	58,72	52,52	48,63	53,01
18,2	55,56	59,56	5,53	55,25	58,35	52,24	48,34	52,73
18,3	52,74	56,53	4,04	52,13	58,16	52,11	48,24	52,60
18,4	52,65	56,43	4,03	52,05	58,05	52,00	48,16	52,51
18,5	52,65	56,43	4,03	52,05	57,97	51,94	48,12	52,44
18,6	52,55	56,31	4,03	51,98	57,92	51,87	48,08	52,38
18,7	52,55	56,31	4,03	51,98	57,87	51,82	48,04	52,34
18,8	52,55	56,31	4,03	51,98	57,83	51,78	48,02	52,30
18,9	52,43	56,17	4,04	51,89	57,81	51,74	47,99	52,26
19	52,43	56,17	4,04	51,89	57,79	51,72	47,98	52,24
19,1	52,37	56,12	4,04	51,85	57,76	51,69	47,97	52,22
19,2	52,37	56,12	4,04	51,85	57,75	51,67	47,95	52,20
19,3	52,32	56,06	4,04	51,81	57,73	51,65	47,93	52,17
19,4	52,32	56,06	4,04	51,81	57,72	51,63	47,93	52,16
19,5	52,32	56,06	4,04	51,82	57,71	51,61	47,92	52,15
19,6	52,28	56,02	4,04	51,78	57,71	51,60	47,91	52,13
19,7	52,28	56,02	4,04	51,78	57,68	51,58	47,89	52,11
19,8	52,25	55,99	4,03	51,76	57,68	51,57	47,89	52,11
19,9	52,25	55,99	4,03	51,76	57,67	51,55	47,88	52,09
20	52,23	55,98	4,02	51,75	57,66	51,54	47,88	52,09
20,1	52,23	55,98	4,02	51,75	57,65	51,53	47,87	52,07
20,2	52,23	55,98	4,02	51,74	57,65	51,52	47,86	52,07
20,3	52,23	55,98	4,02	51,74	57,63	51,51	47,86	52,06
20,4	52,23	55,98	4,02	51,74	57,61	51,50	47,84	52,05
20,5	52,19	55,95	4,01	51,72	57,61	51,49	47,84	52,04
20,6	52,19	55,95	4,01	51,72	57,61	51,49	47,83	52,04
20,7	52,19	55,94	4,01	51,72	57,61	51,48	47,83	52,04
20,8	52,19	55,94	4,01	51,72	57,58	51,47	47,82	52,02
20,9	52,17	55,93	4,02	51,72	57,58	51,46	47,81	52,02
21	52,16	55,92	4,01	51,71	57,59	51,47	47,82	52,02
21,1	52,16	55,92	4,01	51,71	57,59	51,46	47,82	52,02
21,2	52,15	55,92	4,01	51,70	57,60	51,47	47,82	52,02
21,3	52,15	55,92	4,01	51,70	57,61	51,47	47,83	52,02
21,4	52,15	55,92	4,02	51,70	57,59	51,46	47,82	52,01
21,5	52,15	55,92	4,02	51,70	57,59	51,46	47,82	52,01
21,6	52,14	55,91	4,02	51,68	57,59	51,45	47,81	52,00
21,7	52,13	55,90	4,01	51,68	57,57	51,44	47,81	51,99
21,8	52,13	55,90	4,01	51,68	57,57	51,45	47,81	51,99
21,9	52,13	55,90	4,01	51,68	57,57	51,44	47,81	51,99
22	52,13	55,90	4,01	51,68	57,58	51,45	47,81	51,99
22,1	52,13	55,90	4,01	51,68	57,57	51,45	47,81	51,99
22,2	52,13	55,90	4,01	51,68	57,57	51,44	47,81	51,98
22,3	52,12	55,89	4,02	51,68	57,58	51,43	47,80	51,99
22,4	52,12	55,89	4,02	51,68	57,60	51,43	47,80	51,99
22,5	52,12	55,89	4,02	51,68	57,57	51,43	47,80	51,98
22,6	52,11	55,89	4,04	51,68	57,57	51,42	47,80	51,99
22,7	52,11	55,89	4,04	51,68	57,60	51,45	47,82	52,00
22,8	52,13	55,91	4,04	51,68	57,59	51,45	47,81	51,99
22,9	52,13	55,91	4,04	51,68	57,59	51,43	47,81	51,98
23	52,11	55,89	4,03	51,67	57,58	51,43	47,80	51,98
23,1	52,11	55,88	4,03	51,66	57,57	51,43	47,80	51,98
23,2	52,11	55,88	4,03	51,66	57,58	51,43	47,81	51,98
23,3	52,11	55,88	4,03	51,66	57,57	51,43	47,80	51,98
23,4	52,11	55,88	4,03	51,66	57,56	51,42	47,79	51,98
23,5	52,10	55,87	4,03	51,65	57,57	51,43	47,80	51,98
23,6	52,10	55,87	4,03	51,65	57,57	51,43	47,80	51,97
23,7	52,10	55,88	4,03	51,66	57,55	51,42	47,79	51,97
23,8	53,40	57,18	5,34	52,96	58,88	52,74	49,11	53,29
23,9	53,40	57,18	5,34	52,96	58,88	52,73	49,10	53,28
24	53,40	57,18	5,35	52,95	56,74	50,86	47,18	51,58
24,1	53,40	57,18	5,35	52,95	55,38	49,73	46,01	50,52
24,2	53,40	57,18	5,35	52,95	55,17	49,57	45,88	50,36
24,3	53,40	57,18	5,35	52,95	55,06	49,47	45,82	50,27
24,4	53,40	57,18	5,35	52,95	54,95	49,38	45,75	50,18
24,5	53,40	57,18	5,35	52,95	54,89	49,31	45,70	50,12
24,6	53,40	57,18	5,35	52,95	54,85	49,27	45,68	50,07
24,7	49,96	53,46	3,79	49,30	54,80	49,21	45,64	50,03
24,8	49,96	53,46	3,79	49,30	54,76	49,18	45,61	49,99
24,9	49,89	53,38	3,77	49,22	54,74	49,13	45,59	49,95
25	49,82	53,31	3,79	49,19	54,71	49,10	45,56	49,92
25,1	49,82	53,31	3,79	49,19	54,68	49,08	45,55	49,90
25,2	49,78	53,26	3,79	49,15	54,68	49,06	45,53	49,88
25,3	49,78	53,26	3,79	49,15	54,66	49,05	45,53	49,87
25,4	49,75	53,23	3,78	49,13	54,65	49,03	45,52	49,85
25,5	49,75	53,23	3,78	49,13	54,63	49,01	45,52	49,84
25,6	49,73	53,21	3,79	49,11	54,62	48,99	45,50	49,83
25,7	49,69	53,18	3,78	49,09	54,64	49,00	45,51	49,83
25,8	49,69	53,18	3,78	49,09	54,63	48,99	45,51	49,82
25,9	49,67	53,16	3,77	49,08	54,63	48,98	45,50	49,81
26	49,67	53,16	3,77	49,08	54,62	48,97	45,49	49,81
26,1	49,61	53,11	3,77	49,04	54,60	48,95	45,48	49,79
26,2	49,61	53,11	3,77	49,04	54,60	48,94	45,46	49,78
26,3	49,59	53,10	3,77	49,02	54,59	48,93	45,46	49,77
26,4	49,59	53,10	3,76	49,02	54,58	48,93	45,46	49,77
26,5	49,59	53,10	3,76	49,02	54,58	48,92	45,46	49,76
26,6	49,58	53,09	3,77	49,02	54,57	48,91	45,45	49,76
26,7	49,58	53,09	3,77	49,02	54,57	48,91	45,45	49,75
26,8	49,58	53,09	3,77	49,02	54,53	48,89	45,43	49,73
26,9	49,58	53,09	3,77	49,02	54,53	48,88	45,42	49,73
27	49,55	53,06	3,77	49,00	54,55	48,88	45,43	49,73
27,1	49,54	53,06	3,77	49,00	54,55	48,88	45,43	49,73
27,2	49,54	53,06	3,77	49,00	54,54	48,88	45,43	49,73
27,3	49,54	53,06	3,77	48,99	54,54	48,88	45,42	49,73
27,4	49,54	53,06	3,77	48,99	54,54	48,87	45,43	49,73
27,5	49,53	53,04	3,77	48,98	54,54	48,87	45,43	49,72
27,6	49,53	53,04	3,77	48,98	54,52	48,85	45,41	49,71
27,7	49,52	53,04	3,76	48,98	54,51	48,85	45,41	49,71
27,8	49,53	53,05	3,77	48,99	54,52	48,86	45,42	49,71
27,9	49,53	53,05	3,77	48,99	54,53	48,86	45,42	49,72
28	49,52	53,03	3,76	48,98	54,54	48,86	45,42	49,72
28,1	49,52	53,03	3,76	48,98	54,54	48,86	45,42	49,72
28,2	49,51	53,03	3,77	48,98	54,54	48,86	45,42	49,71
28,3	49,51	53,03	3,77	48,98	54,54	48,85	45,41	49,70
28,4	49,52	53,04	3,78	49,00	54,53	48,84	45,41	49,70
28,5	49,51	53,04	3,78	48,97	54,53	48,84	45,40	49,70
28,6	49,51	53,04	3,78	48,97	54,52	48,84	45,41	49,70
28,7	49,51	53,04	3,78	48,98	54,53	48,84	45,40	49,70
28,8	49,51	53,04	3,78	48,98	54,53	48,83	45,40	49,70
28,9	49,50	53,03	3,78	48,97	54,54	48,84	45,41	49,70
29	49,50	53,03	3,78	48,97	54,53	48,85	45,41	49,70
29,1	49,50	53,03	3,78	48,96	54,52	48,83	45,40	49,70
29,2	49,49	53,03	3,78	48,95	54,51	48,83	45,40	49,69
29,3	49,49	53,03	3,78	48,95	54,51	48,84	45,40	49,69
29,4	49,50	53,03	3,78	48,95	54,51	48,84	45,41	49,69
29,5	49,50	53,03	3,78	48,95	54,52	48,84	45,41	49,69
29,6	49,50	53,04	3,78	48,96	54,51	48,84	45,41	49,69
29,7	49,50	53,04	3,78	48,96	54,51	48,84	45,42	49,69
29,8	49,50	53,04	3,79	48,95	54,52	48,84	45,41	49,69
29,9	50,80	54,35	5,09	50,26	55,82	50,14	46,72	50,99
30	50,80	54,35	5,09	50,26	55,82	50,14	46,71	50,99
30,1	50,80	54,34	5,08	50,27	55,81	50,15	46,71	51,00
30,2	50,80	54,34	5,08	50,27	52,49	47,23	43,74	48,35
30,3	50,80	54,34	5,09	50,27	52,21	47,04	43,55	48,13
30,4	50,80	54,34	5,09	50,27	52,01	46,88	43,43	47,99
30,5	50,80	54,34	5,09	50,27	51,89	46,77	43,35	47,88
30,6	47,28	50,54	3,52	46,54	51,80	46,69	43,30	47,80
30,7	47,28	50,54	3,52	46,54	51,74	46,62	43,25	47,74
30,8	47,28	50,54	3,52	46,54	51,69	46,57	43,22	47,69
30,9	47,28	50,54	3,52	46,54	51,64	46,52	43,19	47,65
31	47,17	50,43	3,50	46,46	51,61	46,48	43,16	47,60
31,1	47,12	50,37	3,51	46,43	51,60	46,45	43,14	47,57
31,2	47,12	50,37	3,51	46,43	51,59	46,44	43,13	47,55
31,3	47,10	50,36	3,51	46,42	51,58	46,41	43,12	47,54
31,4	47,10	50,36	3,51	46,42	51,56	46,40	43,11	47,52
31,5	47,05	50,31	3,52	46,39	51,54	46,36	43,08	47,49
31,6	47,05	50,31	3,52	46,39	51,52	46,35	43,07	47,48
31,7	47,03	50,29	3,51	46,38	51,50	46,33	43,06	47,45
31,8	47,00	50,25	3,51	46,35	51,46	46,30	43,02	47,43
31,9	47,00	50,25	3,51	46,35	51,46	46,29	43,02	47,42
32	46,96	50,22	3,52	46,32	51,46	46,28	43,03	47,41
32,1	46,96	50,22	3,52	46,32	51,45	46,27	43,02	47,40
32,2	46,94	50,21	3,51	46,31	51,45	46,26	43,01	47,39
32,3	46,94	50,21	3,51	46,31	51,45	46,24	43,00	47,37
32,4	46,93	50,20	3,52	46,30	51,41	46,23	42,98	47,36
32,5	46,90	50,17	3,51	46,27	51,42	46,22	42,97	47,35
32,6	46,90	50,17	3,51	46,27	51,39	46,20	42,96	47,34
32,7	46,87	50,15	3,50	46,26	51,41	46,21	42,96	47,34
32,8	46,87	50,15	3,50	46,26	51,41	46,19	42,96	47,33
32,9	46,86	50,14	3,49	46,26	51,40	46,19	42,96	47,34
33	46,86	50,14	3,49	46,26	51,40	46,20	42,96	47,34
33,1	46,87	50,15	3,49	46,26	51,40	46,20	42,96	47,34
33,2	46,86	50,14	3,49	46,25	51,40	46,19	42,96	47,33
33,3	46,86	50,14	3,49	46,25	51,38	46,18	42,94	47,32
33,4	46,83	50,12	3,49	46,23	51,38	46,17	42,94	47,31
33,5	46,83	50,12	3,49	46,23	51,38	46,18	42,94	47,31
33,6	46,84	50,13	3,49	46,23	51,36	46,17	42,93	47,30
33,7	46,84	50,13	3,49	46,23	51,37	46,16	42,93	47,31
33,8	46,81	50,11	3,50	46,22	51,35	46,16	42,93	47,31
33,9	46,81	50,09	3,49	46,21	51,37	46,16	42,93	47,30
34	46,81	50,09	3,49	46,21	51,35	46,14	42,92	47,30
34,1	46,81	50,09	3,49	46,21	51,35	46,15	42,93	47,30
34,2	46,81	50,09	3,49	46,21	51,37	46,17	42,94	47,30
34,3	46,80	50,09	3,48	46,20	51,36	46,15	42,93	47,29
34,4	46,80	50,09	3,48	46,20	51,36	46,14	42,92	47,29
34,5	46,81	50,09	3,49	46,21	51,35	46,15	42,93	47,29
34,6	46,80	50,09	3,50	46,20	51,37	46,16	42,93	47,30
34,7	46,80	50,09	3,50	46,20	51,37	46,15	42,93	47,29
34,8	46,79	50,08	3,50	46,19	51,35	46,13	42,92	47,28
34,9	46,79	50,08	3,50	46,19	51,36	46,14	42,92	47,29
35	46,79	50,08	3,50	46,19	51,37	46,14	42,93	47,29
35,1	46,79	50,08	3,50	46,19	51,37	46,14	42,92	47,28
35,2	46,78	50,08	3,50	46,20	51,37	46,14	42,93	47,28
35,3	46,77	50,06	3,50	46,18	51,35	46,13	42,92	47,28
35,4	46,77	50,06	3,50	46,18	51,37	46,14	42,91	47,28
35,5	46,78	50,07	3,50	46,19	51,37	46,14	42,92	47,28
35,6	46,78	50,07	3,50	46,19	51,35	46,13	42,91	47,27
35,7	46,76	50,06	3,49	46,19	51,33	46,12	42,90	47,26
35,8	46,76	50,06	3,49	46,19	51,37	46,13	42,91	47,27
35,9	46,76	50,06	3,49	46,20	51,37	46,13	42,92	47,27
36	46,77	50,06	3,49	46,18	52,67	47,45	44,23	48,59
36,1	46,77	50,06	3,49	46,18	52,65	47,44	44,22	48,58
36,2	48,07	51,36	4,81	47,48	52,65	47,43	44,22	48,58
36,3	48,07	51,36	4,81	47,48	51,74	46,63	43,41	47,85
36,4	48,07	51,36	4,81	47,48	49,20	44,46	41,17	45,84
36,5	48,07	51,36	4,81	47,48	48,93	44,26	41,00	45,63
36,6	44,84	47,88	3,28	44,01	48,79	44,13	40,91	45,50
36,7	44,63	47,64	3,28	43,82	48,67	44,02	40,83	45,40
36,8	44,63	47,64	3,28	43,82	48,59	43,95	40,77	45,32
36,9	44,49	47,49	3,24	43,70	48,51	43,87	40,71	45,25
37	44,49	47,49	3,24	43,70	48,46	43,82	40,68	45,20
37,1	44,47	47,46	3,26	43,70	48,44	43,78	40,66	45,16
37,2	44,42	47,40	3,28	43,66	48,44	43,75	40,65	45,14
37,3	44,42	47,40	3,28	43,66	48,41	43,73	40,63	45,11
37,4	44,36	47,34	3,26	43,63	48,36	43,70	40,61	45,08
37,5	44,36	47,34	3,26	43,63	48,36	43,67	40,58	45,06
37,6	44,34	47,32	3,27	43,62	48,34	43,66	40,58	45,05
37,7	44,34	47,32	3,27	43,62	48,33	43,63	40,56	45,03
37,8	44,29	47,26	3,28	43,57	48,30	43,60	40,53	45,00
37,9	44,25	47,22	3,28	43,53	48,28	43,59	40,53	44,98
38	44,25	47,22	3,28	43,53	48,27	43,57	40,52	44,97
38,1	44,22	47,19	3,26	43,52	48,27	43,56	40,51	44,96
38,2	44,22	47,19	3,26	43,52	48,27	43,55	40,51	44,96
38,3	44,21	47,19	3,26	43,52	48,27	43,55	40,51	44,95
38,4	44,21	47,19	3,26	43,52	48,26	43,53	40,51	44,93
38,5	44,21	47,19	3,26	43,52	48,25	43,52	40,50	44,93
38,6	44,16	47,15	3,25	43,47	48,24	43,51	40,49	44,92
38,7	44,16	47,15	3,25	43,47	48,22	43,50	40,48	44,90
38,8	44,16	47,15	3,24	43,48	48,23	43,51	40,49	44,91
38,9	44,16	47,15	3,24	43,48	48,21	43,50	40,48	44,91
39	44,15	47,13	3,23	43,46	48,21	43,49	40,47	44,90
39,1	44,15	47,13	3,23	43,46	48,21	43,49	40,47	44,90
39,2	44,13	47,11	3,23	43,46	48,20	43,48	40,47	44,89
39,3	44,13	47,12	3,23	43,47	48,22	43,48	40,47	44,90
39,4	44,13	47,12	3,23	43,47	48,20	43,47	40,46	44,88
39,5	44,11	47,09	3,24	43,43	48,19	43,46	40,45	44,87
39,6	44,11	47,09	3,24	43,43	48,18	43,45	40,45	44,87
39,7	44,10	47,09	3,24	43,43	48,19	43,46	40,45	44,87
39,8	44,10	47,09	3,24	43,43	48,20	43,46	40,45	44,87
39,9	44,11	47,11	3,26	43,44	48,20	43,45	40,44	44,86
40	44,10	47,10	3,26	43,43	48,20	43,45	40,44	44,86
40,1	44,10	47,10	3,26	43,43	48,21	43,45	40,45	44,86
40,2	44,09	47,09	3,25	43,42	48,20	43,45	40,45	44,86
40,3	44,09	47,09	3,25	43,42	48,18	43,43	40,43	44,84
40,4	44,09	47,08	3,24	43,42	48,19	43,44	40,44	44,85
40,5	44,09	47,08	3,24	43,42	48,19	43,44	40,43	44,84
40,6	44,08	47,08	3,25	43,41	48,19	43,44	40,44	44,85
40,7	44,07	47,07	3,24	43,40	48,18	43,44	40,44	44,85
40,8	44,07	47,07	3,24	43,40	48,18	43,43	40,44	44,85
40,9	44,07	47,07	3,25	43,41	48,17	43,43	40,44	44,84
41	44,07	47,07	3,25	43,41	48,18	43,43	40,44	44,85
41,1	44,08	47,07	3,25	43,42	48,18	43,43	40,44	44,84
41,2	44,08	47,07	3,25	43,42	48,17	43,43	40,42	44,84
41,3	44,07	47,06	3,26	43,41	48,19	43,44	40,44	44,85
41,4	44,08	47,08	3,24	43,41	48,16	43,44	40,44	44,85
41,5	44,08	47,08	3,24	43,41	48,18	43,44	40,44	44,84
41,6	44,07	47,06	3,25	43,40	48,16	43,43	40,43	44,83
41,7	44,07	47,06	3,25	43,40	48,16	43,42	40,42	44,83
41,8	44,07	47,07	3,25	43,40	48,16	43,42	40,42	44,84
41,9	44,07	47,07	3,25	43,40	48,18	43,42	40,43	44,83
42	44,06	47,06	3,25	43,41	49,47	44,73	41,74	46,15
42,1	45,36	48,35	4,57	44,71	49,48	44,72	41,73	46,14
42,2	45,36	48,35	4,57	44,71	49,24	44,51	41,52	45,94
42,3	45,36	48,37	4,57	44,72	45,81	41,55	38,49	43,16
42,4	45,36	48,37	4,57	44,72	45,48	41,31	38,27	42,91
42,5	41,73	44,42	3,00	40,83	45,29	41,16	38,15	42,74
42,6	41,73	44,42	3,00	40,83	45,16	41,05	38,07	42,63
42,7	41,73	44,42	3,00	40,83	45,06	40,94	37,99	42,53
42,8	41,51	44,17	3,00	40,67	45,01	40,87	37,94	42,46
42,9	41,51	44,17	3,00	40,67	44,97	40,83	37,90	42,42
43	41,41	44,07	3,00	40,60	44,95	40,79	37,89	42,38
43,1	41,41	44,07	3,00	40,60	44,88	40,73	37,84	42,34
43,2	41,34	44,00	2,99	40,56	44,88	40,70	37,81	42,30
43,3	41,34	44,00	2,99	40,56	44,85	40,68	37,80	42,28
43,4	41,34	44,00	2,99	40,56	44,84	40,65	37,79	42,26
43,5	41,28	43,93	2,99	40,51	44,80	40,63	37,77	42,23
43,6	41,28	43,93	2,99	40,51	44,81	40,63	37,78	42,23
43,7	41,23	43,88	2,99	40,47	44,79	40,60	37,76	42,21
43,8	41,23	43,88	2,99	40,47	44,78	40,58	37,75	42,19
43,9	41,21	43,87	2,99	40,46	44,76	40,56	37,73	42,18
44	41,19	43,85	3,00	40,44	44,78	40,56	37,74	42,17
44,1	41,19	43,85	3,00	40,44	44,75	40,55	37,73	42,16
44,2	41,17	43,83	2,98	40,43	44,74	40,54	37,73	42,16
44,3	41,17	43,83	2,98	40,43	44,74	40,52	37,71	42,14
44,4	41,13	43,79	2,98	40,41	44,75	40,51	37,70	42,13
44,5	41,13	43,79	2,98	40,41	44,72	40,49	37,69	42,11
44,6	41,13	43,78	2,98	40,41	44,72	40,50	37,70	42,12
44,7	41,09	43,75	2,97	40,38	44,70	40,49	37,68	42,11
44,8	41,09	43,75	2,97	40,38	44,67	40,46	37,66	42,09
44,9	41,08	43,76	2,96	40,39	44,69	40,47	37,66	42,09
45	41,08	43,76	2,96	40,39	44,68	40,47	37,66	42,10
45,1	41,07	43,75	2,96	40,37	44,68	40,46	37,65	42,09
45,2	41,07	43,75	2,96	40,37	44,70	40,46	37,65	42,09
45,3	41,07	43,76	2,96	40,38	44,68	40,44	37,64	42,08
45,4	41,07	43,75	2,95	40,36	44,68	40,44	37,65	42,07
45,5	41,07	43,75	2,95	40,36	44,67	40,45	37,66	42,07
45,6	41,07	43,75	2,89	40,37	44,67	40,45	37,66	42,07
45,7	41,07	43,75	2,89	40,37	44,67	40,44	37,64	42,06
45,8	41,06	43,74	2,88	40,37	44,68	40,44	37,65	42,07
45,9	41,06	43,74	2,88	40,37	44,68	40,44	37,65	42,06
46	41,06	43,75	2,89	40,38	44,69	40,44	37,65	42,07
46,1	41,02	43,71	2,88	40,34	44,65	40,41	37,62	42,04
46,2	41,02	43,71	2,88	40,34	44,64	40,41	37,61	42,03
46,3	41,02	43,71	2,87	40,34	44,66	40,41	37,62	42,04
46,4	41,02	43,71	2,87	40,34	44,67	40,42	37,63	42,05
46,5	41,03	43,72	2,89	40,35	44,64	40,41	37,62	42,04
46,6	41,03	43,72	2,89	40,35	44,67	40,42	37,64	42,05
46,7	41,02	43,71	2,89	40,34	44,67	40,41	37,64	42,04
46,8	41,03	43,73	2,89	40,35	44,68	40,42	37,64	42,05
46,9	41,03	43,73	2,89	40,35	44,67	40,42	37,64	42,05
47	41,02	43,71	2,88	40,35	44,66	40,41	37,63	42,04
47,1	41,02	43,71	2,88	40,35	44,65	40,41	37,63	42,04
47,2	41,01	43,70	2,89	40,33	44,64	40,40	37,62	42,03
47,3	41,01	43,70	2,89	40,33	44,64	40,40	37,62	42,03
47,4	41,00	43,69	2,89	40,32	44,66	40,41	37,63	42,04
47,5	41,02	43,72	2,88	40,35	44,68	40,41	37,64	42,04
47,6	41,02	43,72	2,88	40,35	44,67	40,40	37,63	42,04
47,7	41,01	43,71	2,88	40,33	44,66	40,40	37,63	42,03
47,8	41,01	43,71	2,88	40,33	44,65	40,40	37,63	42,04
47,9	41,01	43,70	2,97	40,33	45,95	41,71	38,94	43,34
48	41,01	43,70	2,97	40,33	45,95	41,70	38,93	43,34
48,1	42,31	45,00	4,27	41,63	45,95	41,69	38,92	43,33
48,2	42,29	44,98	4,27	41,62	42,71	38,91	36,04	40,69
48,3	42,29	44,98	4,27	41,62	42,03	38,40	35,51	40,16
48,4	42,29	44,98	4,27	41,62	41,82	38,23	35,37	39,98
48,5	42,29	44,98	4,27	41,62	41,68	38,09	35,27	39,84
48,6	42,29	44,98	4,27	41,62	41,60	38,02	35,23	39,77
48,7	42,29	44,98	4,27	41,62	41,52	37,93	35,16	39,68
48,8	42,29	44,98	4,27	41,62	41,47	37,88	35,12	39,63
48,9	38,44	40,77	2,74	37,60	41,42	37,83	35,08	39,57
49	38,44	40,77	2,74	37,60	41,39	37,78	35,05	39,53
49,1	38,34	40,67	2,75	37,53	41,38	37,76	35,03	39,51
49,2	38,34	40,67	2,75	37,53	41,36	37,73	35,02	39,48
49,3	38,30	40,63	2,75	37,51	41,32	37,70	35,00	39,45
49,4	38,30	40,63	2,75	37,51	41,29	37,67	34,97	39,42
49,5	38,25	40,58	2,74	37,46	41,29	37,64	34,96	39,41
49,6	38,22	40,55	2,74	37,44	41,27	37,63	34,95	39,39
49,7	38,22	40,55	2,74	37,44	41,27	37,62	34,95	39,38
49,8	38,18	40,52	2,73	37,41	41,26	37,59	34,92	39,35
49,9	38,18	40,52	2,73	37,41	41,25	37,59	34,92	39,35
50	38,16	40,49	2,74	37,40	41,24	37,57	34,91	39,33
50,1	38,14	40,47	2,73	37,37	41,23	37,56	34,91	39,32
50,2	38,14	40,47	2,73	37,37	41,20	37,54	34,89	39,30
50,3	38,10	40,43	2,73	37,34	41,21	37,53	34,89	39,30
50,4	38,10	40,43	2,73	37,34	41,22	37,53	34,89	39,30
50,5	38,10	40,44	2,73	37,35	41,19	37,53	34,89	39,29
50,6	38,10	40,44	2,73	37,35	41,21	37,53	34,90	39,29
50,7	38,06	40,40	2,72	37,32	41,20	37,52	34,88	39,28
50,8	38,05	40,39	2,72	37,33	41,18	37,50	34,87	39,27
50,9	38,05	40,39	2,72	37,33	41,19	37,50	34,87	39,26
51	38,05	40,39	2,71	37,33	41,18	37,50	34,86	39,26
51,1	38,05	40,39	2,71	37,33	41,18	37,50	34,86	39,25
51,2	38,02	40,37	2,71	37,31	41,16	37,48	34,84	39,24
51,3	38,02	40,37	2,71	37,31	41,16	37,47	34,83	39,24
51,4	38,02	40,37	2,72	37,31	41,16	37,47	34,83	39,24
51,5	38,02	40,37	2,72	37,31	41,17	37,47	34,84	39,24
51,6	38,02	40,37	2,72	37,31	41,16	37,46	34,83	39,23
51,7	38,01	40,36	2,72	37,31	41,17	37,46	34,83	39,22
51,8	38,01	40,36	2,72	37,31	41,17	37,47	34,84	39,24
51,9	37,99	40,34	2,72	37,30	41,15	37,46	34,83	39,22
52	37,99	40,34	2,72	37,30	41,12	37,44	34,82	39,21
52,1	37,98	40,33	2,74	37,29	41,14	37,44	34,82	39,21
52,2	37,98	40,34	2,73	37,28	41,14	37,45	34,82	39,21
52,3	37,98	40,34	2,73	37,28	41,13	37,44	34,82	39,21
52,4	37,97	40,32	2,71	37,27	41,13	37,43	34,81	39,21
52,5	37,97	40,32	2,71	37,27	41,13	37,42	34,81	39,20
52,6	37,97	40,33	2,73	37,29	41,13	37,43	34,82	39,21
52,7	37,97	40,33	2,73	37,29	41,15	37,44	34,82	39,21
52,8	37,96	40,32	2,71	37,29	41,15	37,43	34,82	39,22
52,9	37,97	40,32	2,72	37,27	41,16	37,44	34,82	39,21
53	37,97	40,32	2,72	37,27	41,13	37,43	34,81	39,20
53,1	37,95	40,31	2,72	37,26	41,13	37,42	34,80	39,19
53,2	37,95	40,31	2,72	37,26	41,14	37,42	34,81	39,19
53,3	37,96	40,32	2,72	37,27	41,13	37,43	34,81	39,19
53,4	37,96	40,32	2,72	37,27	41,14	37,43	34,82	39,20
53,5	37,96	40,32	2,73	37,26	41,13	37,42	34,81	39,19
53,6	37,95	40,31	2,73	37,26	41,13	37,43	34,82	39,19
53,7	37,95	40,31	2,73	37,26	41,13	37,42	34,81	39,19
53,8	37,94	40,30	2,71	37,25	41,13	37,41	34,81	39,18
53,9	37,94	40,30	2,71	37,25	41,11	37,41	34,80	39,18
54	37,95	40,31	2,72	37,25	41,12	37,41	34,81	39,18
54,1	37,95	40,31	2,72	37,25	41,10	37,39	34,78	39,17
54,2	37,95	40,31	2,72	37,25	42,42	38,71	36,11	40,48
54,3	39,25	41,61	4,02	38,57	42,25	38,56	35,95	40,33
54,4	39,25	41,61	4,02	38,57	38,55	35,45	32,68	37,25
54,5	39,25	41,61	4,02	38,57	38,20	35,20	32,44	36,97
54,6	39,25	41,61	4,02	38,57	37,99	35,04	32,31	36,79
54,7	35,39	37,41	2,46	34,47	37,87	34,92	32,23	36,68
54,8	35,39	37,41	2,46	34,47	37,76	34,81	32,13	36,57
54,9	35,20	37,21	2,46	34,31	37,71	34,74	32,09	36,51
55	35,15	37,15	2,47	34,28	37,65	34,68	32,05	36,45
55,1	35,15	37,15	2,47	34,28	37,61	34,63	32,02	36,39
55,2	35,07	37,06	2,47	34,21	37,59	34,60	31,99	36,36
55,3	35,07	37,06	2,47	34,21	37,57	34,56	31,97	36,32
55,4	35,01	36,99	2,46	34,18	37,55	34,53	31,96	36,30
55,5	35,01	36,99	2,46	34,18	37,53	34,51	31,94	36,28
55,6	34,94	36,93	2,46	34,14	37,50	34,49	31,93	36,27
55,7	34,93	36,91	2,47	34,13	37,49	34,47	31,91	36,24
55,8	34,93	36,91	2,47	34,13	37,49	34,45	31,90	36,23
55,9	34,88	36,88	2,46	34,10	37,47	34,42	31,88	36,19
56	34,88	36,88	2,46	34,10	37,48	34,42	31,89	36,20
56,1	34,86	36,85	2,45	34,08	37,46	34,40	31,87	36,19
56,2	34,82	36,81	2,46	34,05	37,46	34,40	31,86	36,17
56,3	34,82	36,81	2,46	34,05	37,47	34,40	31,88	36,18
56,4	34,82	36,81	2,46	34,07	37,44	34,38	31,86	36,16
56,5	34,82	36,81	2,46	34,07	37,45	34,37	31,85	36,15
56,6	34,77	36,77	2,46	34,03	37,43	34,36	31,83	36,14
56,7	34,77	36,77	2,46	34,03	37,43	34,35	31,83	36,13
56,8	34,76	36,77	2,46	34,02	37,43	34,35	31,84	36,13
56,9	34,75	36,77	2,45	34,01	37,42	34,33	31,82	36,11
57	34,75	36,77	2,45	34,01	37,42	34,33	31,82	36,11
57,1	34,73	36,74	2,46	34,00	37,41	34,32	31,81	36,11
57,2	34,73	36,74	2,46	34,00	37,38	34,30	31,79	36,08
57,3	34,70	36,71	2,44	33,97	37,38	34,30	31,79	36,08
57,4	34,70	36,71	2,44	33,97	37,38	34,30	31,79	36,08
57,5	34,68	36,69	2,44	33,96	37,36	34,29	31,78	36,07
57,6	34,68	36,69	2,44	33,96	37,36	34,28	31,77	36,06
57,7	34,68	36,69	2,44	33,96	37,36	34,28	31,77	36,07
57,8	34,67	36,69	2,39	33,96	37,36	34,27	31,77	36,06
57,9	34,67	36,69	2,39	33,96	37,36	34,27	31,76	36,06
58	34,66	36,68	2,39	33,96	37,36	34,27	31,77	36,06
58,1	34,66	36,68	2,39	33,96	37,37	34,27	31,78	36,06
58,2	34,67	36,68	2,42	33,97	37,35	34,26	31,76	36,06
58,3	34,66	36,67	2,44	33,96	37,36	34,26	31,77	36,06
58,4	34,66	36,67	2,44	33,96	37,36	34,27	31,77	36,06
58,5	34,65	36,67	2,44	33,95	37,35	34,25	31,76	36,05
58,6	34,65	36,67	2,44	33,95	37,34	34,25	31,75	36,05
58,7	34,64	36,65	2,44	33,94	37,34	34,24	31,74	36,04
58,8	34,64	36,65	2,44	33,94	37,37	34,25	31,76	36,05
58,9	34,63	36,65	2,44	33,94	37,35	34,24	31,76	36,05
59	34,63	36,64	2,44	33,93	37,34	34,23	31,75	36,04
59,1	34,63	36,64	2,44	33,93	37,37	34,25	31,75	36,04
59,2	34,63	36,64	2,44	33,93	37,33	34,24	31,75	36,03
59,3	34,63	36,64	2,44	33,93	37,34	34,23	31,75	36,03
59,4	34,63	36,65	2,44	33,95	37,35	34,24	31,75	36,04
59,5	34,63	36,65	2,44	33,95	37,36	34,24	31,77	36,04
59,6	34,62	36,64	2,43	33,92	37,34	34,24	31,75	36,03
59,7	34,62	36,64	2,43	33,92	37,32	34,22	31,74	36,02
59,8	34,62	36,64	2,43	33,92	37,33	34,22	31,74	36,02
59,9	34,61	36,64	2,44	33,92	37,35	34,22	31,75	36,03
60	34,61	36,64	2,44	33,92	37,33	34,23	31,75	36,02
60,1	35,91	37,94	3,74	35,22	38,64	35,54	33,06	37,33
60,2	35,91	37,94	3,74	35,22	38,63	35,52	33,05	37,32
60,3	35,92	37,95	3,74	35,25	36,60	33,82	31,26	35,58
60,4	32,49	34,25	2,31	31,61	34,61	32,21	29,54	33,90
60,5	32,49	34,25	2,31	31,61	34,34	31,99	29,35	33,68
60,6	32,03	33,75	2,20	31,16	34,20	31,85	29,25	33,54
60,7	32,03	33,75	2,20	31,16	34,08	31,74	29,16	33,42
60,8	31,94	33,65	2,20	31,08	34,02	31,67	29,12	33,35
60,9	31,94	33,65	2,20	31,08	33,95	31,59	29,06	33,27
61	31,80	33,50	2,19	30,98	33,88	31,52	29,00	33,20
61,1	31,71	33,41	2,20	30,92	33,86	31,48	28,98	33,17
61,2	31,71	33,41	2,20	30,92	33,83	31,44	28,95	33,13
61,3	31,64	33,33	2,21	30,88	33,82	31,42	28,93	33,11
61,4	31,64	33,33	2,21	30,88	33,79	31,38	28,90	33,07
61,5	31,64	33,33	2,21	30,88	33,77	31,37	28,90	33,06
61,6	31,64	33,33	2,21	30,88	33,75	31,36	28,89	33,05
61,7	31,57	33,26	2,21	30,82	33,73	31,32	28,86	33,02
61,8	31,54	33,24	2,20	30,81	33,74	31,31	28,86	33,02
61,9	31,54	33,24	2,20	30,81	33,73	31,30	28,86	33,00
62	31,53	33,23	2,20	30,80	33,73	31,29	28,86	32,99
62,1	31,53	33,23	2,20	30,80	33,73	31,29	28,86	32,98
62,2	31,52	33,21	2,20	30,78	33,73	31,28	28,86	32,97
62,3	31,49	33,18	2,20	30,76	33,70	31,26	28,85	32,96
62,4	31,49	33,18	2,20	30,76	33,69	31,24	28,83	32,94
62,5	31,44	33,14	2,18	30,73	33,67	31,22	28,81	32,92
62,6	31,44	33,14	2,18	30,73	33,67	31,22	28,81	32,91
62,7	31,44	33,14	2,18	30,73	33,66	31,21	28,81	32,91
62,8	31,44	33,14	2,18	30,73	33,66	31,20	28,80	32,90
62,9	31,41	33,12	2,18	30,72	33,65	31,19	28,79	32,89
63	31,41	33,12	2,18	30,71	33,66	31,18	28,79	32,89
63,1	31,41	33,12	2,18	30,71	33,65	31,19	28,79	32,89
63,2	31,38	33,10	2,17	30,69	33,62	31,16	28,76	32,86
63,3	31,38	33,10	2,17	30,69	33,63	31,16	28,77	32,87
63,4	31,38	33,10	2,17	30,70	33,64	31,16	28,77	32,88
63,5	31,38	33,10	2,17	30,70	33,63	31,16	28,77	32,87
63,6	31,37	33,10	2,18	30,69	33,63	31,15	28,76	32,86
63,7	31,37	33,09	2,18	30,68	33,62	31,15	28,76	32,86
63,8	31,37	33,09	2,18	30,68	33,61	31,14	28,75	32,84
63,9	31,35	33,08	2,18	30,67	33,60	31,13	28,73	32,84
64	31,35	33,08	2,18	30,67	33,61	31,13	28,74	32,84
64,1	31,35	33,07	2,18	30,67	33,62	31,13	28,74	32,84
64,2	31,35	33,07	2,18	30,67	33,62	31,14	28,74	32,85
64,3	31,35	33,08	2,18	30,67	33,60	31,13	28,74	32,84
64,4	31,33	33,06	2,18	30,65	33,58	31,12	28,72	32,82
64,5	31,33	33,06	2,18	30,65	33,58	31,11	28,72	32,82
64,6	31,32	33,05	2,19	30,65	33,59	31,11	28,71	32,82
64,7	31,32	33,05	2,19	30,65	33,60	31,11	28,72	32,82
64,8	31,31	33,04	2,18	30,64	33,57	31,10	28,70	32,80
64,9	31,31	33,04	2,18	30,64	33,57	31,10	28,71	32,81
65	31,31	33,04	2,17	30,65	33,58	31,10	28,71	32,80
65,1	31,31	33,04	2,17	30,66	33,59	31,10	28,72	32,81
65,2	31,31	33,04	2,17	30,66	33,61	31,11	28,73	32,81
65,3	31,31	33,04	2,17	30,65	33,60	31,11	28,73	32,81
65,4	31,31	33,04	2,17	30,65	33,59	31,10	28,71	32,80
65,5	31,30	33,03	2,17	30,64	33,59	31,10	28,72	32,81
65,6	31,30	33,03	2,17	30,64	33,58	31,10	28,72	32,81
65,7	31,30	33,03	2,17	30,65	33,59	31,10	28,72	32,81
65,8	31,30	33,03	2,17	30,65	33,59	31,10	28,72	32,81
65,9	31,30	33,03	2,17	30,65	33,61	31,10	28,72	32,81
66	31,29	33,03	2,17	30,64	34,89	32,40	30,02	34,11
66,1	31,29	33,03	2,17	30,64	34,89	32,39	30,01	34,11
66,2	32,60	34,33	3,49	31,94	33,94	31,59	29,18	33,26
66,3	32,60	34,33	3,49	31,94	31,06	29,23	26,68	30,74
66,4	32,59	34,31	3,48	31,95	30,75	28,99	26,47	30,49
66,5	28,88	30,42	2,00	28,15	30,57	28,82	26,34	30,32
66,6	28,88	30,42	2,00	28,15	30,46	28,71	26,26	30,20
66,7	28,67	30,17	1,98	27,95	30,39	28,62	26,19	30,12
66,8	28,67	30,17	1,98	27,95	30,33	28,55	26,14	30,04
66,9	28,61	30,10	1,98	27,91	30,29	28,49	26,10	29,99
67	28,61	30,10	1,98	27,91	30,25	28,44	26,07	29,93
67,1	28,42	29,89	1,98	27,76	30,21	28,39	26,03	29,89
67,2	28,38	29,85	1,98	27,74	30,18	28,35	26,00	29,85
67,3	28,38	29,85	1,98	27,74	30,16	28,32	25,98	29,82
67,4	28,38	29,85	1,98	27,74	30,16	28,31	25,98	29,82
67,5	28,38	29,85	1,98	27,74	30,13	28,28	25,96	29,79
67,6	28,29	29,77	1,98	27,68	30,13	28,28	25,96	29,79
67,7	28,29	29,77	1,98	27,68	30,10	28,24	25,93	29,76
67,8	28,28	29,75	1,97	27,68	30,12	28,25	25,94	29,76
67,9	28,27	29,74	1,97	27,68	30,12	28,24	25,94	29,75
68	28,27	29,74	1,97	27,68	30,13	28,23	25,94	29,75
68,1	28,24	29,71	1,97	27,64	30,10	28,21	25,92	29,73
68,2	28,24	29,71	1,97	27,64	30,08	28,19	25,90	29,70
68,3	28,24	29,71	1,97	27,64	30,06	28,17	25,89	29,68
68,4	28,19	29,67	1,97	27,61	30,07	28,16	25,88	29,68
68,5	28,19	29,67	1,97	27,61	30,05	28,14	25,87	29,67
68,6	28,16	29,64	1,98	27,60	30,03	28,13	25,86	29,65
68,7	28,16	29,64	1,98	27,60	30,02	28,12	25,85	29,64
68,8	28,14	29,62	1,97	27,58	30,03	28,13	25,86	29,65
68,9	28,14	29,62	1,97	27,58	30,02	28,11	25,83	29,62
69	28,13	29,62	1,97	27,57	30,01	28,11	25,83	29,63
69,1	28,12	29,61	1,96	27,57	30,01	28,09	25,83	29,61
69,2	28,12	29,61	1,96	27,57	29,99	28,09	25,82	29,61
69,3	28,12	29,61	1,97	27,57	30,02	28,09	25,83	29,62
69,4	28,12	29,61	1,97	27,57	30,01	28,09	25,82	29,61
69,5	28,10	29,60	1,96	27,57	30,00	28,08	25,81	29,60
69,6	28,10	29,60	1,96	27,57	30,02	28,08	25,82	29,61
69,7	28,10	29,60	1,96	27,57	30,00	28,08	25,82	29,60
69,8	28,09	29,59	1,96	27,55	30,00	28,07	25,81	29,60
69,9	28,09	29,59	1,96	27,55	29,98	28,07	25,81	29,59
70	28,09	29,59	1,96	27,55	29,97	28,05	25,80	29,58
70,1	28,09	29,59	1,96	27,55	29,98	28,05	25,79	29,57
70,2	28,07	29,57	1,96	27,53	29,98	28,05	25,80	29,58
70,3	28,07	29,57	1,96	27,53	29,97	28,04	25,79	29,57
70,4	28,05	29,56	1,96	27,52	29,98	28,04	25,79	29,57
70,5	28,06	29,56	1,97	27,53	29,97	28,04	25,79	29,57
70,6	28,06	29,56	1,97	27,53	29,97	28,04	25,79	29,57
70,7	28,04	29,55	1,96	27,52	29,97	28,04	25,79	29,57
70,8	28,04	29,55	1,96	27,52	29,98	28,04	25,80	29,57
70,9	28,05	29,57	1,96	27,54	30,00	28,04	25,79	29,57
71	28,05	29,57	1,96	27,54	29,98	28,04	25,79	29,57
71,1	28,03	29,54	1,96	27,51	29,98	28,03	25,79	29,56
71,2	28,04	29,55	1,96	27,51	29,97	28,04	25,79	29,56
71,3	28,04	29,55	1,96	27,51	29,98	28,04	25,79	29,56
71,4	28,05	29,55	1,97	27,53	29,99	28,04	25,79	29,56
71,5	28,05	29,55	1,97	27,53	29,98	28,03	25,79	29,56
71,6	28,03	29,55	1,96	27,52	29,97	28,02	25,78	29,55
71,7	28,03	29,55	1,96	27,52	29,95	28,01	25,77	29,53
71,8	28,03	29,54	1,97	27,50	29,97	28,02	25,78	29,54
71,9	29,32	30,83	3,28	28,80	31,24	29,31	27,07	30,83
72	29,32	30,83	3,28	28,80	31,26	29,33	27,09	30,85
72,1	29,32	30,84	3,27	28,81	31,08	29,16	26,92	30,68
72,2	29,32	30,84	3,27	28,81	27,67	26,24	23,96	27,52
72,3	29,34	30,85	3,27	28,83	27,34	25,97	23,70	27,24
72,4	29,34	30,85	3,27	28,83	27,16	25,80	23,57	27,07
72,5	29,34	30,85	3,27	28,83	27,05	25,68	23,47	26,95
72,6	29,34	30,85	3,27	28,83	26,98	25,59	23,41	26,87
72,7	29,34	30,85	3,27	28,83	26,93	25,53	23,37	26,81
72,8	29,34	30,85	3,27	28,83	26,89	25,46	23,32	26,75
72,9	29,34	30,85	3,27	28,83	26,86	25,41	23,30	26,71
73	29,34	30,85	3,27	28,83	26,81	25,36	23,26	26,66
73,1	29,34	30,85	3,27	28,83	26,80	25,33	23,23	26,63
73,2	29,34	30,85	3,27	28,83	26,77	25,29	23,21	26,60
73,3	29,34	30,85	3,27	28,83	26,74	25,26	23,19	26,57
73,4	29,34	30,85	3,27	28,83	26,74	25,24	23,18	26,55
73,5	29,34	30,85	3,27	28,83	26,73	25,22	23,17	26,53
73,6	29,34	30,85	3,27	28,83	26,72	25,21	23,16	26,52
73,7	29,34	30,85	3,27	28,83	26,71	25,19	23,14	26,50
73,8	29,34	30,85	3,27	28,83	26,69	25,17	23,13	26,48
73,9	29,34	30,85	3,27	28,83	26,68	25,15	23,11	26,47
74	29,34	30,85	3,27	28,83	26,69	25,14	23,11	26,47
74,1	29,34	30,85	3,27	28,83	26,68	25,14	23,10	26,46
74,2	29,34	30,85	3,27	28,83	26,68	25,13	23,10	26,45
74,3	29,34	30,85	3,27	28,83	26,65	25,11	23,08	26,43
74,4	29,34	30,85	3,27	28,83	26,65	25,10	23,08	26,43
74,5	25,02	26,34	1,77	24,74	26,63	25,08	23,06	26,40
74,6	25,02	26,34	1,77	24,74	26,62	25,07	23,05	26,39
74,7	24,99	26,31	1,75	24,72	26,62	25,06	23,05	26,39
74,8	24,99	26,31	1,75	24,72	26,63	25,06	23,05	26,39
74,9	24,99	26,30	1,74	24,72	26,62	25,05	23,04	26,38
75	24,99	26,30	1,74	24,72	26,60	25,04	23,03	26,36
75,1	24,97	26,29	1,76	24,71	26,60	25,03	23,02	26,35
75,2	24,97	26,30	1,76	24,72	26,61	25,04	23,03	26,36
75,3	24,97	26,30	1,76	24,72	26,62	25,04	23,04	26,37
75,4	24,96	26,29	1,76	24,71	26,61	25,03	23,03	26,36
75,5	24,96	26,29	1,76	24,71	26,60	25,02	23,02	26,35
75,6	24,94	26,27	1,76	24,70	26,58	25,01	23,01	26,34
75,7	24,94	26,27	1,76	24,70	26,59	25,01	23,02	26,34
75,8	24,94	26,26	1,76	24,70	26,58	25,00	23,00	26,33
75,9	24,93	26,26	1,77	24,69	26,60	25,01	23,02	26,34
76	24,93	26,26	1,77	24,69	26,58	24,99	23,00	26,33
76,1	24,93	26,26	1,77	24,69	26,60	24,99	23,01	26,33
76,2	24,93	26,26	1,77	24,69	26,59	25,00	23,01	26,33
76,3	24,92	26,25	1,76	24,69	26,60	25,01	23,01	26,34
76,4	24,92	26,25	1,76	24,69	26,59	24,99	23,00	26,32
76,5	24,92	26,25	1,77	24,68	26,59	24,99	23,00	26,32
76,6	24,92	26,24	1,75	24,66	26,59	25,01	23,02	26,34
76,7	24,92	26,24	1,75	24,66	26,58	25,01	23,02	26,33
76,8	24,89	26,22	1,76	24,67	26,59	25,00	23,01	26,33
76,9	24,89	26,22	1,76	24,67	26,58	24,98	23,00	26,32
77	24,89	26,22	1,76	24,67	26,59	24,98	23,00	26,32
77,1	24,89	26,22	1,76	24,67	26,58	24,98	23,00	26,32
77,2	24,89	26,21	1,77	24,66	26,58	24,97	22,99	26,31
77,3	24,89	26,22	1,76	24,66	26,58	24,97	22,99	26,31
77,4	24,89	26,22	1,76	24,66	26,58	24,98	23,00	26,32
77,5	24,88	26,21	1,73	24,65	26,57	24,97	23,00	26,31
77,6	24,88	26,21	1,73	24,65	26,58	24,98	23,00	26,32
77,7	24,88	26,21	1,75	24,65	26,57	24,97	23,00	26,31
77,8	24,88	26,21	1,75	24,65	26,57	24,97	23,00	26,31
77,9	24,87	26,20	1,74	24,64	26,57	24,97	22,99	26,31
78	24,87	26,21	1,74	24,65	27,89	26,28	24,30	27,62
78,1	24,87	26,21	1,74	24,65	27,89	26,28	24,30	27,62
78,2	26,18	27,52	3,06	25,97	27,89	26,27	24,30	27,62
78,3	26,18	27,52	3,06	25,97	27,86	26,24	24,27	27,58
78,4	26,19	27,53	3,06	25,98	24,72	23,38	21,51	24,47
78,5	26,19	27,53	3,06	25,98	24,49	23,15	21,31	24,25
78,6	26,19	27,53	3,06	25,98	24,33	22,99	21,19	24,09
78,7	26,19	27,53	3,06	25,98	24,24	22,88	21,11	23,99
78,8	26,19	27,53	3,06	25,98	24,17	22,80	21,05	23,91
78,9	22,74	23,98	1,64	22,84	24,12	22,73	21,00	23,84
79	22,74	23,98	1,64	22,84	24,08	22,66	20,96	23,79
79,1	22,74	23,98	1,64	22,84	24,04	22,62	20,93	23,75
79,2	22,74	23,98	1,64	22,84	24,02	22,59	20,91	23,72
79,3	22,57	23,80	1,63	22,71	24,00	22,56	20,89	23,69
79,4	22,52	23,74	1,64	22,67	23,97	22,52	20,86	23,65
79,5	22,52	23,74	1,64	22,67	23,97	22,50	20,85	23,64
79,6	22,52	23,73	1,63	22,67	23,96	22,49	20,85	23,63
79,7	22,52	23,73	1,63	22,67	23,94	22,47	20,84	23,61
79,8	22,48	23,69	1,62	22,64	23,94	22,45	20,83	23,60
79,9	22,48	23,69	1,62	22,64	23,92	22,44	20,82	23,59
80	22,46	23,68	1,65	22,62	23,92	22,42	20,80	23,57
80,1	22,44	23,65	1,64	22,62	23,91	22,40	20,79	23,55
80,2	22,44	23,65	1,64	22,62	23,90	22,39	20,78	23,54
80,3	22,41	23,62	1,61	22,58	23,89	22,38	20,78	23,53
80,4	22,41	23,62	1,61	22,58	23,88	22,38	20,77	23,53
80,5	22,41	23,60	1,64	22,57	23,88	22,38	20,77	23,52
80,6	22,40	23,60	1,63	22,57	23,88	22,36	20,76	23,51
80,7	22,40	23,60	1,63	22,57	23,87	22,35	20,75	23,50
80,8	22,36	23,56	1,62	22,55	23,86	22,33	20,74	23,50
80,9	22,36	23,56	1,62	22,55	23,85	22,33	20,74	23,49
81	22,36	23,56	1,62	22,55	23,86	22,32	20,74	23,49
81,1	22,36	23,56	1,62	22,55	23,85	22,31	20,73	23,48
81,2	22,34	23,55	1,61	22,55	23,85	22,31	20,73	23,48
81,3	22,34	23,55	1,62	22,55	23,82	22,28	20,71	23,45
81,4	22,34	23,55	1,62	22,55	23,83	22,28	20,70	23,44
81,5	22,33	23,54	1,63	22,54	23,84	22,28	20,70	23,44
81,6	22,33	23,54	1,63	22,54	23,83	22,27	20,70	23,44
81,7	22,32	23,53	1,62	22,54	23,82	22,27	20,70	23,44
81,8	22,32	23,53	1,62	22,54	23,82	22,26	20,69	23,43
81,9	22,31	23,53	1,62	22,52	23,80	22,26	20,69	23,42
82	22,30	23,51	1,62	22,51	23,80	22,26	20,69	23,43
82,1	22,30	23,51	1,62	22,51	23,81	22,26	20,69	23,42
82,2	22,31	23,51	1,63	22,51	23,83	22,27	20,69	23,43
82,3	22,31	23,51	1,63	22,51	23,81	22,25	20,68	23,41
82,4	22,29	23,50	1,61	22,51	23,80	22,25	20,68	23,41
82,5	22,29	23,50	1,61	22,51	23,80	22,24	20,68	23,41
82,6	22,28	23,49	1,61	22,51	23,79	22,23	20,68	23,40
82,7	22,28	23,49	1,61	22,50	23,80	22,24	20,68	23,41
82,8	22,28	23,49	1,61	22,50	23,80	22,23	20,68	23,40
82,9	22,28	23,50	1,61	22,50	23,82	22,24	20,68	23,41
83	22,28	23,50	1,61	22,50	23,80	22,23	20,68	23,41
83,1	22,28	23,50	1,61	22,50	23,79	22,22	20,67	23,39
83,2	22,28	23,50	1,61	22,50	23,79	22,22	20,67	23,39
83,3	22,25	23,47	1,61	22,49	23,81	22,22	20,68	23,40
83,4	22,24	23,46	1,61	22,49	23,79	22,21	20,66	23,38
83,5	22,24	23,46	1,61	22,49	23,79	22,20	20,66	23,38
83,6	22,24	23,46	1,61	22,48	23,79	22,20	20,66	23,38
83,7	22,24	23,46	1,61	22,48	23,80	22,20	20,66	23,38
83,8	22,25	23,46	1,62	22,49	23,79	22,20	20,66	23,38
83,9	22,25	23,46	1,62	22,49	23,80	22,21	20,67	23,38
84	22,23	23,45	1,62	22,48	23,79	22,19	20,65	23,37
84,1	22,23	23,45	1,61	22,48	23,79	22,19	20,66	23,37
84,2	22,23	23,45	1,61	22,48	23,79	22,18	20,65	23,37
84,3	22,23	23,45	1,61	22,48	25,10	23,50	21,96	24,68
84,4	22,23	23,45	1,61	22,48	25,11	23,50	21,96	24,68
84,5	23,53	24,75	2,92	23,78	24,82	23,22	21,71	24,38
84,6	23,53	24,75	2,92	23,78	22,40	20,78	19,55	21,74
84,7	23,53	24,75	2,92	23,78	22,23	20,59	19,40	21,55
84,8	20,62	21,81	1,54	21,32	22,12	20,47	19,32	21,44
84,9	20,62	21,81	1,54	21,32	22,04	20,37	19,24	21,34
85	20,54	21,71	1,54	21,24	22,00	20,30	19,20	21,28
85,1	20,54	21,71	1,54	21,24	21,96	20,25	19,17	21,23
85,2	20,47	21,63	1,54	21,18	21,93	20,20	19,14	21,19
85,3	20,47	21,63	1,54	21,18	21,90	20,16	19,11	21,16
85,4	20,45	21,60	1,55	21,16	21,88	20,13	19,09	21,14
85,5	20,45	21,60	1,55	21,16	21,86	20,10	19,07	21,11
85,6	20,45	21,60	1,55	21,16	21,85	20,08	19,06	21,09
85,7	20,38	21,52	1,53	21,10	21,84	20,06	19,05	21,07
85,8	20,38	21,52	1,53	21,10	21,83	20,04	19,04	21,06
85,9	20,37	21,50	1,54	21,09	21,82	20,02	19,03	21,04
86	20,37	21,50	1,54	21,09	21,81	20,00	19,02	21,02
86,1	20,37	21,50	1,54	21,09	21,80	19,99	19,01	21,01
86,2	20,32	21,44	1,54	21,04	21,79	19,97	19,00	21,00
86,3	20,32	21,44	1,54	21,04	21,79	19,97	19,00	20,99
86,4	20,31	21,43	1,53	21,03	21,77	19,95	18,99	20,98
86,5	20,31	21,43	1,53	21,03	21,78	19,95	18,98	20,98
86,6	20,29	21,41	1,52	21,01	21,77	19,94	18,98	20,96
86,7	20,29	21,41	1,52	21,01	21,75	19,92	18,96	20,94
86,8	20,27	21,39	1,52	21,00	21,74	19,91	18,96	20,94
86,9	20,26	21,37	1,51	20,99	21,73	19,91	18,96	20,94
87	20,26	21,37	1,51	20,99	21,74	19,90	18,95	20,93
87,1	20,25	21,36	1,52	20,98	21,74	19,89	18,94	20,93
87,2	20,25	21,36	1,52	20,98	21,73	19,89	18,94	20,92
87,3	20,25	21,36	1,52	20,98	21,72	19,88	18,94	20,92
87,4	20,25	21,36	1,52	20,98	21,72	19,87	18,93	20,91
87,5	20,25	21,36	1,52	20,98	21,72	19,88	18,93	20,91
87,6	20,22	21,34	1,51	20,97	21,71	19,87	18,92	20,89
87,7	20,22	21,34	1,51	20,97	21,71	19,87	18,92	20,90
87,8	20,22	21,33	1,52	20,96	21,71	19,86	18,92	20,89
87,9	20,22	21,33	1,52	20,96	21,71	19,86	18,92	20,89
88	20,21	21,32	1,52	20,95	21,70	19,85	18,92	20,89
88,1	20,21	21,32	1,52	20,95	21,70	19,85	18,91	20,88
88,2	20,21	21,32	1,52	20,95	21,70	19,84	18,91	20,88
88,3	20,20	21,32	1,52	20,95	21,69	19,84	18,91	20,87
88,4	20,20	21,32	1,52	20,95	21,70	19,84	18,91	20,88
88,5	20,20	21,32	1,52	20,95	21,70	19,84	18,91	20,88
88,6	20,20	21,32	1,52	20,95	21,69	19,84	18,91	20,88
88,7	20,19	21,31	1,52	20,94	21,69	19,83	18,90	20,87
88,8	20,19	21,30	1,52	20,93	21,68	19,83	18,90	20,86
88,9	20,19	21,30	1,52	20,93	21,69	19,82	18,90	20,86
89	20,19	21,30	1,52	20,93	21,69	19,82	18,90	20,86
89,1	20,19	21,30	1,52	20,93	21,69	19,82	18,90	20,86
89,2	20,18	21,29	1,52	20,93	21,69	19,82	18,90	20,86
89,3	20,18	21,29	1,52	20,93	21,69	19,81	18,90	20,85
89,4	20,18	21,28	1,52	20,92	21,68	19,81	18,90	20,85
89,5	20,17	21,28	1,53	20,91	21,68	19,81	18,90	20,85
89,6	20,17	21,28	1,53	20,91	21,68	19,80	18,89	20,84
89,7	20,17	21,28	1,53	20,91	21,68	19,81	18,89	20,84
89,8	20,17	21,28	1,53	20,91	21,67	19,80	18,89	20,84
89,9	20,17	21,28	1,53	20,91	21,67	19,80	18,89	20,84
90	20,17	21,28	1,53	20,91	21,68	19,80	18,89	20,84
90,1	20,16	21,27	1,53	20,91	21,67	19,80	18,89	20,84
90,2	20,15	21,26	1,54	20,91	21,67	19,80	18,89	20,84
90,3	20,15	21,26	1,54	20,91	21,68	19,80	18,89	20,84
90,4	20,15	21,26	1,54	20,91	21,67	19,79	18,88	20,83
90,5	20,15	21,26	1,54	20,91	21,69	19,81	18,91	20,86
90,6	20,15	21,26	1,54	20,91	21,70	19,82	18,91	20,86
90,7	20,15	21,26	1,54	20,91	21,70	19,82	18,92	20,87
90,8	20,15	21,26	1,54	20,91	21,70	19,81	18,91	20,86
90,9	20,15	21,26	1,54	20,91	21,69	19,81	18,91	20,85
91	20,15	21,26	1,54	20,91	21,69	19,81	18,91	20,85
91,1	20,16	21,27	1,55	20,91	21,70	19,82	18,91	20,86
91,2	20,16	21,27	1,55	20,91	21,70	19,81	18,91	20,86
91,3	20,16	21,27	1,55	20,91	21,69	19,81	18,91	20,86
91,4	20,16	21,27	1,55	20,91	21,69	19,80	18,90	20,85
91,5	20,16	21,27	1,55	20,91	21,69	19,80	18,90	20,84
91,6	20,16	21,27	1,55	20,91	21,69	19,80	18,91	20,85
91,7	20,16	21,27	1,55	20,91	21,70	19,81	18,91	20,86
