# Supplementary material for: Graphene active sensor arrays for long-term and wireless mapping of wide frequency band epicortical brain activity
Source: Nat Commun. 2021 Jan 11;12:211. doi: 10.1038/s41467-020-20546-w (PMC7801381; doi:10.1038/s41467-020-20546-w)
Supplement: Supplementary file 4 — Source Data [file 41467_2020_20546_MOESM4_ESM.zip › Source Data/Source Data & plotting scripts/Fig3/IV-charact/IV-Day4/20190803_010556 Current vs Vgs]

Vgs [V]	Result A5 [µA]	Result A7 [µA]	Result A29 [µA]	Result A31 [µA]	Result B5 [µA]	Result B7 [µA]	Result B29 [µA]	Result B31 [µA]
0,1	58,36	62,84	4,71	58,30	65,11	57,73	53,70	57,38
0,118571428571429	56,59	60,82	4,51	56,39	62,92	55,94	51,99	55,88
0,137142857142857	54,27	58,27	4,23	53,95	60,18	53,62	49,83	53,87
0,155714285714286	52,10	55,88	4,03	51,66	57,55	51,42	47,79	51,97
0,174285714285714	49,50	53,04	3,79	48,95	54,52	48,84	45,41	49,69
0,192857142857143	46,77	50,06	3,49	46,18	51,37	46,13	42,92	47,27
0,211428571428571	44,06	47,06	3,25	43,41	48,18	43,42	40,43	44,83
0,23	41,01	43,70	2,97	40,33	44,65	40,40	37,63	42,04
0,248571428571429	37,95	40,31	2,72	37,25	41,10	37,39	34,78	39,17
0,267142857142857	34,61	36,64	2,44	33,92	37,33	34,23	31,75	36,02
0,285714285714286	31,29	33,03	2,17	30,64	33,61	31,10	28,72	32,81
0,304285714285714	28,03	29,54	1,97	27,50	29,97	28,02	25,78	29,54
0,322857142857143	24,87	26,21	1,74	24,65	26,57	24,97	22,99	26,31
0,341428571428571	22,23	23,45	1,61	22,48	23,79	22,18	20,65	23,37
0,36	20,16	21,27	1,53	20,91	21,67	19,80	18,89	20,84
