# Supplementary material for: Graphene active sensor arrays for long-term and wireless mapping of wide frequency band epicortical brain activity
Source: Nat Commun. 2021 Jan 11;12:211. doi: 10.1038/s41467-020-20546-w (PMC7801381; doi:10.1038/s41467-020-20546-w)
Supplement: Supplementary file 4 — Source Data [file 41467_2020_20546_MOESM4_ESM.zip › Source Data/Source Data & plotting scripts/Fig3/IV-charact/IV-Day4/20190803_031630 Current vs time]

Time [s]	Result A5 [�A]	Result A7 [�A]	Result A29 [�A]	Result A31 [�A]	Result B5 [�A]	Result B7 [�A]	Result B29 [�A]	Result B31 [�A]
0	0,00	0,00	0,00	0,00	0,00	0,00	0,00	0,00
0,1	56,52	60,49	4,66	56,38	62,78	56,04	52,12	55,74
0,2	56,52	60,49	4,66	56,38	62,81	56,05	52,13	55,76
0,3	56,52	60,49	4,66	56,38	62,78	56,02	52,11	55,74
0,4	56,52	60,49	4,66	56,38	62,74	55,99	52,08	55,71
0,5	56,49	60,45	4,64	56,34	62,73	55,99	52,07	55,70
0,6	56,49	60,45	4,64	56,33	62,73	55,97	52,06	55,70
0,7	56,49	60,45	4,64	56,33	62,72	55,96	52,05	55,69
0,8	56,46	60,43	4,64	56,31	62,73	55,95	52,05	55,69
0,9	56,46	60,43	4,64	56,31	62,73	55,96	52,05	55,69
1	56,47	60,44	4,64	56,32	62,70	55,96	52,05	55,69
1,1	56,47	60,44	4,64	56,32	62,71	55,96	52,05	55,69
1,2	56,44	60,40	4,63	56,28	62,70	55,96	52,05	55,68
1,3	56,41	60,38	4,62	56,27	62,69	55,95	52,03	55,67
1,4	56,41	60,38	4,62	56,27	62,68	55,93	52,03	55,67
1,5	56,42	60,38	4,63	56,27	62,66	55,93	52,02	55,66
1,6	56,42	60,38	4,63	56,27	62,64	55,91	52,00	55,64
1,7	56,41	60,36	4,63	56,25	62,63	55,90	52,00	55,64
1,8	56,41	60,36	4,63	56,25	62,61	55,89	51,99	55,62
1,9	56,38	60,33	4,63	56,23	62,61	55,88	51,98	55,62
2	56,38	60,33	4,63	56,22	62,60	55,87	51,96	55,62
2,1	56,38	60,33	4,63	56,22	62,59	55,87	51,97	55,62
2,2	56,37	60,31	4,63	56,22	62,60	55,87	51,97	55,62
2,3	56,37	60,31	4,63	56,22	62,58	55,85	51,96	55,60
2,4	56,37	60,31	4,63	56,22	62,58	55,86	51,97	55,61
2,5	56,37	60,31	4,63	56,22	62,57	55,84	51,95	55,59
2,6	56,32	60,27	4,63	56,16	62,55	55,82	51,92	55,58
2,7	56,31	60,26	4,63	56,15	62,52	55,81	51,91	55,56
2,8	56,31	60,26	4,63	56,15	62,52	55,80	51,91	55,56
2,9	56,32	60,26	4,63	56,16	62,53	55,80	51,92	55,56
3	56,32	60,26	4,63	56,16	62,51	55,81	51,91	55,55
3,1	56,31	60,25	4,63	56,15	62,51	55,80	51,91	55,55
3,2	56,31	60,25	4,63	56,15	62,51	55,79	51,90	55,54
3,3	56,30	60,24	4,63	56,13	62,47	55,78	51,89	55,54
3,4	56,28	60,22	4,63	56,13	62,48	55,78	51,89	55,53
3,5	56,28	60,22	4,63	56,13	62,47	55,77	51,88	55,52
3,6	56,28	60,22	4,63	56,11	62,47	55,77	51,88	55,52
3,7	56,28	60,22	4,63	56,11	62,46	55,77	51,88	55,52
3,8	56,27	60,21	4,63	56,11	62,46	55,76	51,86	55,51
3,9	56,27	60,21	4,63	56,11	62,42	55,74	51,84	55,49
4	56,27	60,21	4,63	56,11	62,44	55,73	51,83	55,49
4,1	56,23	60,17	4,62	56,07	62,43	55,72	51,83	55,49
4,2	56,23	60,17	4,62	56,07	62,41	55,72	51,83	55,48
4,3	56,21	60,15	4,61	56,04	62,40	55,72	51,83	55,48
4,4	56,21	60,15	4,61	56,04	62,40	55,71	51,82	55,48
4,5	56,20	60,13	4,60	56,03	62,38	55,69	51,80	55,46
4,6	56,20	60,13	4,60	56,03	62,36	55,68	51,79	55,45
4,7	56,19	60,12	4,60	56,01	62,35	55,67	51,78	55,44
4,8	56,17	60,10	4,60	55,99	62,37	55,68	51,79	55,45
4,9	56,17	60,10	4,60	55,99	62,36	55,68	51,79	55,45
5	56,17	60,10	4,60	55,99	62,36	55,67	51,78	55,45
5,1	56,17	60,10	4,60	55,99	62,34	55,64	51,76	55,42
5,2	56,14	60,06	4,60	55,97	62,30	55,64	51,75	55,42
5,3	56,14	60,06	4,60	55,97	62,33	55,65	51,76	55,42
5,4	56,14	60,06	4,60	55,97	62,33	55,64	51,75	55,42
5,5	56,14	60,06	4,60	55,97	62,29	55,62	51,73	55,40
5,6	56,14	60,06	4,60	55,97	62,29	55,62	51,73	55,39
5,7	56,12	60,04	4,60	55,94	62,29	55,59	51,71	55,38
5,8	56,12	60,04	4,60	55,94	62,26	55,59	51,70	55,37
5,9	56,09	60,00	4,59	55,90	63,80	57,14	53,25	56,92
6	56,09	60,00	4,59	55,90	62,69	56,16	52,23	56,04
6,1	57,62	61,54	6,14	57,45	60,32	54,15	50,11	54,20
6,2	57,62	61,54	6,14	57,45	60,05	53,96	49,95	54,01
6,3	57,62	61,54	6,14	57,45	59,88	53,83	49,84	53,88
6,4	54,27	57,93	4,37	53,76	59,76	53,71	49,75	53,77
6,5	54,27	57,93	4,37	53,76	59,65	53,63	49,69	53,70
6,6	54,13	57,76	4,37	53,63	59,59	53,54	49,64	53,63
6,7	54,06	57,68	4,36	53,58	59,53	53,48	49,60	53,57
6,8	54,06	57,68	4,36	53,58	59,47	53,44	49,57	53,53
6,9	53,88	57,49	4,37	53,44	59,45	53,40	49,55	53,50
7	53,88	57,49	4,37	53,44	59,40	53,34	49,51	53,46
7,1	53,88	57,49	4,37	53,44	59,38	53,32	49,50	53,43
7,2	53,88	57,49	4,37	53,44	59,35	53,29	49,47	53,40
7,3	53,81	57,42	4,36	53,40	59,33	53,25	49,44	53,37
7,4	53,78	57,38	4,36	53,37	59,30	53,23	49,42	53,34
7,5	53,78	57,38	4,36	53,37	59,27	53,20	49,41	53,31
7,6	53,73	57,33	4,36	53,32	59,25	53,16	49,39	53,28
7,7	53,73	57,33	4,36	53,32	59,23	53,13	49,37	53,27
7,8	53,64	57,24	4,37	53,24	59,20	53,11	49,35	53,25
7,9	53,64	57,24	4,37	53,24	59,20	53,10	49,34	53,24
8	53,64	57,24	4,37	53,24	59,18	53,07	49,32	53,22
8,1	53,61	57,21	4,35	53,22	59,15	53,07	49,32	53,20
8,2	53,61	57,21	4,35	53,22	59,13	53,04	49,30	53,18
8,3	53,57	57,17	4,33	53,19	59,14	53,03	49,29	53,18
8,4	53,57	57,17	4,33	53,19	59,11	53,01	49,27	53,15
8,5	53,52	57,13	4,33	53,14	59,10	53,00	49,25	53,14
8,6	53,52	57,13	4,33	53,14	59,06	52,98	49,23	53,13
8,7	53,51	57,11	4,33	53,14	59,04	52,97	49,22	53,12
8,8	53,48	57,09	4,33	53,10	59,03	52,95	49,21	53,10
8,9	53,48	57,09	4,33	53,10	59,00	52,92	49,18	53,09
9	53,43	57,04	4,33	53,07	59,00	52,91	49,18	53,08
9,1	53,43	57,04	4,33	53,07	58,98	52,90	49,16	53,06
9,2	53,42	57,03	4,33	53,05	59,01	52,92	49,18	53,08
9,3	53,42	57,03	4,33	53,05	58,97	52,90	49,16	53,05
9,4	53,40	57,01	4,33	53,04	58,96	52,89	49,16	53,04
9,5	53,38	56,98	4,32	53,01	58,96	52,87	49,14	53,04
9,6	53,38	56,98	4,32	53,01	58,94	52,86	49,13	53,02
9,7	53,34	56,95	4,33	52,97	58,92	52,85	49,12	53,01
9,8	53,34	56,95	4,33	52,97	58,92	52,83	49,11	53,00
9,9	53,31	56,92	4,32	52,94	58,91	52,82	49,09	52,99
10	53,31	56,92	4,32	52,94	58,88	52,81	49,07	52,97
10,1	53,29	56,89	4,32	52,93	58,87	52,79	49,06	52,97
10,2	53,29	56,89	4,33	52,91	58,86	52,78	49,06	52,96
10,3	53,29	56,89	4,33	52,91	58,85	52,78	49,06	52,95
10,4	53,27	56,88	4,32	52,91	58,87	52,77	49,05	52,95
10,5	53,27	56,88	4,32	52,91	58,85	52,77	49,05	52,94
10,6	53,27	56,88	4,32	52,91	58,84	52,75	49,04	52,93
10,7	53,27	56,88	4,32	52,91	58,83	52,74	49,03	52,93
10,8	53,24	56,84	4,33	52,87	58,81	52,74	49,02	52,92
10,9	53,20	56,81	4,32	52,84	58,78	52,72	49,01	52,90
11	53,20	56,81	4,32	52,84	58,77	52,69	48,99	52,88
11,1	53,17	56,78	4,31	52,80	58,75	52,68	48,97	52,87
11,2	53,17	56,78	4,31	52,80	58,74	52,67	48,97	52,86
11,3	53,17	56,77	4,31	52,80	58,73	52,67	48,96	52,85
11,4	53,17	56,77	4,31	52,80	58,73	52,66	48,96	52,85
11,5	53,15	56,77	4,30	52,79	58,73	52,65	48,95	52,84
11,6	53,11	56,71	4,31	52,74	58,69	52,63	48,93	52,83
11,7	53,11	56,71	4,31	52,74	58,65	52,61	48,91	52,82
11,8	54,65	58,25	5,85	54,27	60,19	54,15	50,45	54,35
11,9	54,65	58,25	5,85	54,27	59,33	53,38	49,67	53,66
12	54,65	58,25	5,85	54,27	56,28	50,76	46,95	51,25
12,1	54,65	58,25	5,85	54,27	55,96	50,52	46,74	51,01
12,2	54,65	58,25	5,85	54,27	55,78	50,37	46,62	50,87
12,3	50,72	54,00	4,00	50,04	55,63	50,25	46,54	50,75
12,4	50,72	54,00	4,00	50,04	55,52	50,15	46,46	50,65
12,5	50,56	53,84	3,99	49,91	55,45	50,07	46,41	50,57
12,6	50,56	53,84	3,99	49,91	55,40	49,99	46,36	50,52
12,7	50,50	53,78	3,99	49,86	55,33	49,93	46,32	50,46
12,8	50,50	53,78	3,99	49,86	55,29	49,88	46,29	50,43
12,9	50,50	53,78	3,99	49,86	55,26	49,85	46,26	50,39
13	50,32	53,59	4,00	49,74	55,21	49,82	46,24	50,35
13,1	50,32	53,59	4,00	49,74	55,17	49,76	46,20	50,31
13,2	50,28	53,54	4,00	49,71	55,15	49,74	46,18	50,29
13,3	50,28	53,54	4,00	49,71	55,14	49,71	46,16	50,26
13,4	50,22	53,48	4,00	49,66	55,11	49,67	46,13	50,23
13,5	50,17	53,43	4,00	49,60	55,07	49,66	46,12	50,21
13,6	50,17	53,43	4,00	49,60	55,07	49,64	46,12	50,20
13,7	50,17	53,43	4,00	49,60	55,04	49,61	46,09	50,17
13,8	50,17	53,43	4,00	49,60	55,03	49,60	46,08	50,16
13,9	50,08	53,35	3,98	49,56	55,02	49,57	46,06	50,13
14	50,08	53,35	3,98	49,56	54,99	49,55	46,04	50,10
14,1	50,06	53,32	3,98	49,51	54,97	49,54	46,04	50,09
14,2	49,99	53,27	3,95	49,46	54,94	49,51	46,02	50,07
14,3	49,99	53,27	3,95	49,46	54,94	49,51	46,02	50,08
14,4	49,98	53,26	3,96	49,45	54,94	49,51	46,02	50,07
14,5	49,98	53,26	3,96	49,45	54,92	49,48	45,99	50,05
14,6	49,98	53,26	3,96	49,45	54,91	49,48	45,99	50,04
14,7	49,98	53,26	3,96	49,45	54,91	49,47	45,99	50,03
14,8	49,96	53,24	3,95	49,44	54,89	49,46	45,98	50,02
14,9	49,94	53,22	3,95	49,42	54,90	49,45	45,97	50,01
15	49,94	53,22	3,95	49,42	54,87	49,44	45,96	50,00
15,1	49,91	53,20	3,96	49,42	54,86	49,43	45,95	50,00
15,2	49,91	53,20	3,96	49,42	54,87	49,43	45,95	50,00
15,3	49,89	53,18	3,94	49,39	54,88	49,43	45,95	50,01
15,4	49,89	53,18	3,94	49,39	54,86	49,42	45,94	49,99
15,5	49,88	53,16	3,95	49,38	54,87	49,41	45,93	49,98
15,6	49,87	53,14	3,96	49,38	54,83	49,39	45,92	49,97
15,7	49,87	53,14	3,96	49,38	54,83	49,39	45,92	49,96
15,8	49,85	53,13	3,94	49,35	54,84	49,40	45,92	49,97
15,9	49,85	53,13	3,94	49,35	54,85	49,41	45,94	49,98
16	49,85	53,14	3,95	49,36	54,84	49,40	45,93	49,97
16,1	49,85	53,14	3,95	49,36	54,81	49,38	45,91	49,95
16,2	49,85	53,13	3,95	49,35	54,82	49,37	45,91	49,95
16,3	49,83	53,13	3,96	49,35	54,81	49,37	45,90	49,95
16,4	49,83	53,13	3,96	49,35	54,83	49,38	45,91	49,95
16,5	49,82	53,11	3,97	49,33	54,81	49,35	45,89	49,93
16,6	49,82	53,11	3,97	49,33	54,82	49,36	45,89	49,93
16,7	49,82	53,11	3,97	49,33	54,80	49,34	45,88	49,91
16,8	49,82	53,11	3,97	49,33	54,80	49,34	45,88	49,91
16,9	49,80	53,09	3,96	49,32	54,78	49,33	45,88	49,90
17	49,80	53,09	3,95	49,31	54,77	49,33	45,88	49,90
17,1	49,78	53,08	3,96	49,31	54,79	49,34	45,89	49,91
17,2	49,78	53,08	3,96	49,31	54,80	49,34	45,89	49,91
17,3	49,78	53,08	3,96	49,31	54,79	49,34	45,89	49,92
17,4	49,79	53,08	3,96	49,32	54,77	49,32	45,88	49,90
17,5	49,79	53,08	3,96	49,32	54,77	49,32	45,88	49,90
17,6	49,78	53,07	3,96	49,31	56,32	50,86	47,41	51,44
17,7	51,30	54,59	5,51	50,84	56,29	50,84	47,40	51,43
17,8	51,30	54,59	5,51	50,84	55,91	50,51	47,06	51,13
17,9	51,30	54,59	5,51	50,83	52,41	47,45	43,91	48,34
18	51,30	54,59	5,51	50,83	52,07	47,22	43,70	48,08
18,1	47,45	50,45	3,68	46,66	51,85	47,04	43,56	47,91
18,2	47,45	50,45	3,68	46,66	51,73	46,92	43,47	47,79
18,3	47,27	50,24	3,68	46,50	51,62	46,82	43,41	47,71
18,4	47,21	50,18	3,69	46,46	51,53	46,76	43,36	47,63
18,5	47,21	50,18	3,69	46,46	51,47	46,68	43,31	47,56
18,6	47,09	50,06	3,67	46,37	51,42	46,63	43,28	47,52
18,7	47,09	50,06	3,67	46,37	51,38	46,58	43,24	47,47
18,8	47,09	50,06	3,67	46,37	51,34	46,52	43,19	47,42
18,9	46,97	49,93	3,68	46,29	51,30	46,48	43,17	47,39
19	46,97	49,93	3,68	46,29	51,28	46,45	43,16	47,36
19,1	46,91	49,87	3,69	46,25	51,24	46,42	43,13	47,33
19,2	46,91	49,87	3,69	46,25	51,23	46,40	43,11	47,30
19,3	46,86	49,83	3,68	46,22	51,21	46,38	43,09	47,28
19,4	46,86	49,83	3,68	46,22	51,21	46,37	43,10	47,28
19,5	46,84	49,81	3,69	46,22	51,21	46,36	43,09	47,27
19,6	46,81	49,78	3,69	46,19	51,20	46,34	43,08	47,25
19,7	46,81	49,78	3,69	46,19	51,19	46,32	43,07	47,23
19,8	46,78	49,74	3,67	46,16	51,17	46,31	43,07	47,22
19,9	46,78	49,74	3,67	46,16	51,15	46,29	43,05	47,21
20	46,73	49,70	3,65	46,11	51,13	46,27	43,04	47,19
20,1	46,73	49,70	3,65	46,11	51,11	46,25	43,02	47,17
20,2	46,70	49,67	3,66	46,11	51,09	46,22	43,00	47,15
20,3	46,70	49,67	3,66	46,11	51,05	46,21	42,98	47,14
20,4	46,70	49,67	3,66	46,11	51,06	46,21	42,98	47,13
20,5	46,65	49,63	3,65	46,05	51,05	46,20	42,97	47,11
20,6	46,65	49,63	3,65	46,05	51,02	46,18	42,96	47,10
20,7	46,65	49,63	3,65	46,05	51,05	46,19	42,97	47,11
20,8	46,65	49,63	3,65	46,05	51,04	46,18	42,95	47,10
20,9	46,63	49,62	3,64	46,05	51,05	46,17	42,95	47,09
21	46,63	49,61	3,66	46,05	51,06	46,18	42,96	47,11
21,1	46,63	49,61	3,66	46,05	51,06	46,19	42,97	47,11
21,2	46,62	49,61	3,66	46,05	51,07	46,18	42,97	47,11
21,3	46,62	49,61	3,66	46,05	51,05	46,19	42,97	47,11
21,4	46,63	49,61	3,65	46,04	51,06	46,19	42,97	47,11
21,5	46,63	49,61	3,65	46,04	51,03	46,16	42,95	47,09
21,6	46,61	49,59	3,66	46,04	51,03	46,16	42,94	47,09
21,7	46,60	49,59	3,66	46,02	51,02	46,16	42,94	47,09
21,8	46,60	49,59	3,66	46,02	51,05	46,16	42,95	47,09
21,9	46,60	49,59	3,66	46,02	51,03	46,16	42,95	47,09
22	46,60	49,59	3,66	46,02	51,04	46,16	42,95	47,08
22,1	46,59	49,58	3,65	46,02	51,03	46,15	42,94	47,07
22,2	46,59	49,58	3,65	46,02	51,02	46,15	42,94	47,07
22,3	46,56	49,56	3,66	46,00	51,03	46,15	42,94	47,08
22,4	46,56	49,56	3,66	46,00	51,00	46,13	42,92	47,06
22,5	46,56	49,56	3,66	46,00	50,98	46,12	42,91	47,04
22,6	46,55	49,54	3,65	46,00	51,01	46,10	42,90	47,04
22,7	46,55	49,54	3,65	46,00	51,00	46,11	42,91	47,04
22,8	46,54	49,52	3,67	45,97	51,02	46,12	42,92	47,05
22,9	46,54	49,52	3,67	45,97	51,03	46,13	42,93	47,06
23	46,54	49,52	3,67	45,97	50,99	46,12	42,91	47,04
23,1	46,52	49,51	3,69	45,96	50,99	46,10	42,90	47,03
23,2	46,52	49,51	3,69	45,96	50,98	46,11	42,90	47,03
23,3	46,51	49,51	3,68	45,94	50,96	46,09	42,89	47,02
23,4	46,51	49,51	3,68	45,94	50,96	46,09	42,90	47,02
23,5	46,50	49,50	3,67	45,93	52,51	47,64	44,45	48,58
23,6	46,50	49,50	3,67	45,93	52,53	47,64	44,45	48,58
23,7	48,05	51,04	5,23	47,49	52,53	47,63	44,44	48,57
23,8	48,05	51,04	5,22	47,50	48,61	44,23	40,97	45,42
23,9	48,05	51,04	5,22	47,50	47,92	43,67	40,43	44,86
24	48,05	51,04	5,22	47,50	47,65	43,46	40,25	44,64
24,1	48,05	51,04	5,22	47,50	47,49	43,32	40,15	44,51
24,2	48,05	51,04	5,22	47,50	47,38	43,21	40,08	44,41
24,3	48,05	51,04	5,22	47,50	47,30	43,13	40,02	44,32
24,4	48,05	51,04	5,22	47,50	47,24	43,06	39,98	44,26
24,5	43,51	46,12	3,36	42,74	47,17	42,98	39,92	44,19
24,6	43,51	46,12	3,36	42,74	47,10	42,93	39,87	44,12
24,7	43,33	45,94	3,35	42,58	47,07	42,87	39,83	44,07
24,8	43,33	45,94	3,35	42,58	47,04	42,83	39,80	44,04
24,9	43,33	45,94	3,35	42,58	46,98	42,79	39,78	44,00
25	43,26	45,86	3,35	42,53	46,97	42,76	39,76	43,97
25,1	43,26	45,86	3,35	42,53	46,95	42,74	39,75	43,95
25,2	43,20	45,80	3,34	42,49	46,96	42,74	39,76	43,94
25,3	43,20	45,80	3,34	42,49	46,93	42,72	39,73	43,92
25,4	43,14	45,75	3,34	42,45	46,92	42,69	39,71	43,89
25,5	43,14	45,75	3,34	42,45	46,89	42,66	39,69	43,87
25,6	43,12	45,73	3,34	42,42	46,86	42,63	39,66	43,84
25,7	43,06	45,67	3,34	42,39	46,84	42,61	39,65	43,83
25,8	43,06	45,67	3,34	42,39	46,80	42,57	39,62	43,80
25,9	42,98	45,59	3,33	42,31	46,78	42,54	39,59	43,78
26	42,98	45,59	3,33	42,31	46,76	42,52	39,58	43,75
26,1	42,94	45,55	3,34	42,27	46,74	42,52	39,57	43,74
26,2	42,94	45,55	3,34	42,27	46,72	42,48	39,54	43,71
26,3	42,88	45,50	3,33	42,22	46,69	42,46	39,52	43,69
26,4	42,86	45,47	3,32	42,20	46,69	42,45	39,51	43,68
26,5	42,86	45,47	3,32	42,20	46,66	42,43	39,49	43,67
26,6	42,84	45,46	3,32	42,19	46,64	42,42	39,49	43,66
26,7	42,84	45,46	3,32	42,19	46,64	42,43	39,49	43,66
26,8	42,80	45,42	3,32	42,15	46,61	42,40	39,47	43,63
26,9	42,80	45,42	3,32	42,15	46,59	42,38	39,44	43,61
27	42,80	45,42	3,32	42,15	46,59	42,37	39,44	43,60
27,1	42,76	45,38	3,31	42,11	46,58	42,36	39,44	43,60
27,2	42,76	45,38	3,31	42,11	46,55	42,33	39,41	43,57
27,3	42,72	45,33	3,31	42,07	46,54	42,32	39,40	43,56
27,4	42,72	45,33	3,31	42,07	46,51	42,30	39,38	43,54
27,5	42,70	45,31	3,30	42,06	46,52	42,30	39,38	43,54
27,6	42,70	45,31	3,30	42,06	46,49	42,28	39,36	43,52
27,7	42,68	45,29	3,30	42,03	46,48	42,26	39,34	43,51
27,8	42,66	45,27	3,29	42,02	46,49	42,26	39,34	43,51
27,9	42,66	45,27	3,29	42,02	46,47	42,24	39,33	43,49
28	42,63	45,25	3,28	42,00	46,45	42,22	39,32	43,48
28,1	42,63	45,25	3,28	42,00	46,46	42,23	39,33	43,48
28,2	42,60	45,23	3,28	41,98	46,45	42,22	39,31	43,47
28,3	42,60	45,23	3,28	41,98	46,40	42,20	39,29	43,45
28,4	42,58	45,20	3,27	41,95	46,41	42,19	39,28	43,44
28,5	42,58	45,20	3,27	41,95	46,44	42,20	39,30	43,45
28,6	42,58	45,20	3,27	41,95	46,43	42,20	39,29	43,44
28,7	42,57	45,19	3,29	41,95	46,42	42,18	39,29	43,44
28,8	42,57	45,19	3,29	41,95	46,39	42,18	39,28	43,43
28,9	42,57	45,19	3,29	41,93	46,38	42,17	39,27	43,40
29	42,57	45,19	3,29	41,93	46,37	42,14	39,25	43,39
29,1	42,53	45,16	3,29	41,91	46,36	42,14	39,24	43,38
29,2	42,52	45,15	3,30	41,91	46,37	42,13	39,23	43,38
29,3	42,52	45,15	3,30	41,91	46,37	42,13	39,24	43,38
29,4	42,51	45,14	3,29	41,89	46,36	42,12	39,22	43,37
29,5	42,51	45,14	3,29	41,89	46,32	42,09	39,20	43,35
29,6	42,48	45,09	3,29	41,86	46,28	42,08	39,20	43,33
29,7	42,48	45,09	3,29	41,86	46,28	42,07	39,19	43,33
29,8	44,00	46,61	4,84	43,39	47,82	43,61	40,73	44,87
29,9	43,99	46,60	4,84	43,36	46,37	42,36	39,44	43,70
30	43,99	46,60	4,84	43,36	43,50	39,92	36,91	41,39
30,1	43,99	46,60	4,84	43,36	43,17	39,66	36,69	41,12
30,2	43,99	46,60	4,84	43,36	42,99	39,50	36,57	40,96
30,3	43,99	46,60	4,84	43,36	42,84	39,38	36,47	40,83
30,4	39,84	42,09	3,01	38,91	42,72	39,27	36,39	40,72
30,5	39,63	41,86	3,01	38,73	42,62	39,17	36,30	40,61
30,6	39,54	41,77	3,00	38,66	42,58	39,10	36,26	40,55
30,7	39,54	41,77	3,00	38,66	42,52	39,04	36,23	40,50
30,8	39,44	41,65	3,01	38,59	42,46	38,98	36,18	40,45
30,9	39,44	41,65	3,01	38,59	42,43	38,94	36,15	40,41
31	39,34	41,55	3,01	38,52	42,40	38,90	36,13	40,37
31,1	39,24	41,45	3,01	38,44	42,37	38,86	36,09	40,33
31,2	39,24	41,45	3,01	38,44	42,34	38,83	36,07	40,30
31,3	39,22	41,43	3,00	38,42	42,31	38,80	36,05	40,27
31,4	39,22	41,43	3,00	38,42	42,25	38,75	36,01	40,22
31,5	39,14	41,36	3,00	38,37	42,24	38,73	36,00	40,21
31,6	39,14	41,36	3,00	38,37	42,20	38,69	35,97	40,18
31,7	39,07	41,28	3,00	38,30	42,15	38,65	35,93	40,13
31,8	39,03	41,25	3,00	38,29	42,16	38,64	35,92	40,11
31,9	39,03	41,25	3,00	38,29	42,13	38,62	35,91	40,10
32	38,98	41,20	2,99	38,24	42,11	38,58	35,88	40,07
32,1	38,98	41,20	2,99	38,24	42,09	38,57	35,87	40,04
32,2	38,94	41,16	2,98	38,20	42,07	38,54	35,86	40,03
32,3	38,94	41,16	2,98	38,20	42,05	38,54	35,85	40,02
32,4	38,93	41,14	2,99	38,18	42,03	38,51	35,83	40,00
32,5	38,86	41,09	2,98	38,14	42,00	38,48	35,79	39,98
32,6	38,86	41,09	2,98	38,14	41,98	38,47	35,78	39,96
32,7	38,82	41,04	2,97	38,11	41,97	38,44	35,76	39,94
32,8	38,82	41,04	2,97	38,11	41,96	38,44	35,75	39,93
32,9	38,79	41,02	2,97	38,08	41,95	38,43	35,75	39,93
33	38,79	41,02	2,97	38,08	41,93	38,42	35,74	39,91
33,1	38,78	41,01	2,97	38,07	41,92	38,40	35,72	39,89
33,2	38,74	40,96	2,96	38,02	41,88	38,37	35,70	39,86
33,3	38,74	40,96	2,96	38,02	41,88	38,36	35,68	39,85
33,4	38,69	40,93	2,96	38,00	41,92	38,34	35,67	39,83
33,5	38,69	40,93	2,96	38,00	41,87	38,34	35,66	39,82
33,6	38,69	40,92	2,97	38,00	41,87	38,33	35,66	39,82
33,7	38,69	40,92	2,97	38,00	41,87	38,31	35,64	39,80
33,8	38,67	40,90	2,96	37,99	41,82	38,29	35,62	39,77
33,9	38,58	40,81	2,96	37,88	41,78	38,27	35,60	39,74
34	38,58	40,81	2,96	37,88	41,75	38,25	35,58	39,74
34,1	38,58	40,81	2,96	37,88	41,74	38,24	35,57	39,73
34,2	38,58	40,81	2,96	37,88	41,75	38,23	35,57	39,72
34,3	38,55	40,78	2,95	37,86	41,73	38,23	35,56	39,72
34,4	38,55	40,78	2,95	37,86	41,72	38,21	35,55	39,70
34,5	38,52	40,74	2,93	37,82	41,67	38,18	35,52	39,68
34,6	38,51	40,73	2,94	37,82	41,68	38,18	35,52	39,67
34,7	38,51	40,73	2,94	37,82	41,68	38,18	35,52	39,67
34,8	38,48	40,70	2,93	37,78	41,68	38,17	35,51	39,65
34,9	38,48	40,70	2,93	37,78	41,63	38,13	35,48	39,63
35	38,48	40,70	2,93	37,78	41,60	38,10	35,45	39,60
35,1	38,48	40,70	2,93	37,78	41,59	38,10	35,44	39,59
35,2	38,43	40,65	2,92	37,74	41,59	38,09	35,44	39,59
35,3	38,40	40,61	2,93	37,72	41,58	38,08	35,44	39,58
35,4	38,40	40,61	2,93	37,72	41,57	38,08	35,43	39,57
35,5	38,39	40,60	2,93	37,71	41,56	38,08	35,43	39,57
35,6	38,39	40,60	2,93	37,71	41,55	38,06	35,41	39,55
35,7	39,90	42,11	4,47	39,21	43,07	39,59	36,94	41,08
35,8	39,90	42,11	4,47	39,21	42,83	39,35	36,71	40,86
35,9	39,90	42,10	4,47	39,21	38,56	35,73	32,92	37,28
36	35,53	37,40	2,63	34,53	38,15	35,43	32,63	36,95
36,1	35,53	37,40	2,63	34,53	37,89	35,22	32,46	36,74
36,2	35,27	37,11	2,61	34,29	37,72	35,06	32,33	36,58
36,3	35,27	37,11	2,61	34,29	37,60	34,94	32,24	36,47
36,4	35,16	36,98	2,61	34,19	37,48	34,83	32,15	36,35
36,5	35,16	36,98	2,61	34,19	37,40	34,74	32,09	36,26
36,6	35,00	36,80	2,61	34,07	37,35	34,69	32,06	36,22
36,7	35,00	36,80	2,61	34,07	37,28	34,63	32,01	36,16
36,8	34,88	36,67	2,61	33,98	37,23	34,58	31,97	36,11
36,9	34,80	36,58	2,60	33,92	37,20	34,54	31,94	36,07
37	34,80	36,58	2,60	33,92	37,15	34,49	31,91	36,02
37,1	34,74	36,53	2,61	33,88	37,15	34,46	31,89	36,00
37,2	34,66	36,45	2,61	33,81	37,10	34,42	31,86	35,96
37,3	34,66	36,45	2,61	33,81	37,05	34,39	31,83	35,93
37,4	34,56	36,36	2,59	33,74	37,01	34,35	31,78	35,89
37,5	34,56	36,36	2,59	33,74	36,98	34,31	31,76	35,85
37,6	34,53	36,33	2,60	33,72	36,96	34,29	31,74	35,84
37,7	34,53	36,33	2,60	33,72	36,96	34,27	31,73	35,82
37,8	34,48	36,28	2,61	33,68	36,93	34,24	31,70	35,79
37,9	34,44	36,23	2,59	33,65	36,91	34,23	31,69	35,78
38	34,44	36,23	2,59	33,65	36,90	34,20	31,67	35,75
38,1	34,39	36,19	2,58	33,61	36,88	34,19	31,66	35,73
38,2	34,39	36,19	2,58	33,61	36,86	34,16	31,64	35,71
38,3	34,39	36,19	2,58	33,61	36,83	34,14	31,62	35,69
38,4	34,39	36,19	2,58	33,61	36,81	34,12	31,60	35,66
38,5	34,30	36,11	2,59	33,54	36,79	34,10	31,58	35,64
38,6	34,27	36,08	2,58	33,51	36,78	34,09	31,58	35,63
38,7	34,27	36,08	2,58	33,51	36,76	34,07	31,56	35,61
38,8	34,26	36,05	2,57	33,49	36,75	34,05	31,55	35,59
38,9	34,26	36,05	2,57	33,49	36,72	34,03	31,53	35,57
39	34,21	36,01	2,55	33,45	36,71	34,02	31,51	35,55
39,1	34,21	36,01	2,55	33,45	36,68	33,99	31,49	35,54
39,2	34,16	35,96	2,56	33,40	36,63	33,96	31,46	35,50
39,3	34,13	35,94	2,56	33,38	36,62	33,95	31,45	35,49
39,4	34,13	35,94	2,56	33,38	36,61	33,93	31,44	35,47
39,5	34,10	35,91	2,55	33,36	36,60	33,93	31,43	35,47
39,6	34,10	35,91	2,55	33,36	36,59	33,91	31,42	35,45
39,7	34,07	35,88	2,55	33,34	36,58	33,90	31,40	35,43
39,8	34,07	35,88	2,55	33,34	36,54	33,87	31,37	35,41
39,9	34,03	35,83	2,55	33,29	36,52	33,86	31,36	35,40
40	34,02	35,82	2,55	33,28	36,51	33,85	31,36	35,39
40,1	34,02	35,82	2,55	33,28	36,49	33,83	31,34	35,37
40,2	33,98	35,78	2,54	33,25	36,48	33,82	31,32	35,36
40,3	33,98	35,78	2,54	33,25	36,48	33,81	31,32	35,35
40,4	33,96	35,76	2,55	33,24	36,46	33,79	31,30	35,34
40,5	33,96	35,76	2,55	33,24	36,44	33,78	31,28	35,32
40,6	33,91	35,72	2,55	33,19	36,41	33,76	31,27	35,30
40,7	33,88	35,69	2,55	33,16	36,42	33,76	31,28	35,30
40,8	33,88	35,69	2,55	33,16	36,42	33,75	31,26	35,28
40,9	33,85	35,66	2,56	33,15	36,40	33,73	31,24	35,27
41	33,85	35,66	2,56	33,15	36,40	33,72	31,23	35,26
41,1	33,85	35,66	2,56	33,15	36,37	33,71	31,22	35,24
41,2	33,85	35,66	2,56	33,15	36,38	33,70	31,23	35,24
41,3	33,85	35,67	2,55	33,15	36,35	33,67	31,20	35,21
41,4	33,82	35,63	2,54	33,12	36,35	33,68	31,20	35,21
41,5	33,82	35,63	2,54	33,12	36,35	33,67	31,19	35,20
41,6	33,81	35,62	2,54	33,10	37,87	35,20	32,72	36,73
41,7	33,81	35,62	2,54	33,10	37,84	35,18	32,69	36,70
41,8	35,32	37,12	4,08	34,61	34,50	32,39	29,74	33,82
41,9	35,32	37,12	4,08	34,61	33,09	31,25	28,56	32,64
42	35,30	37,11	4,09	34,60	32,77	30,99	28,35	32,38
42,1	30,87	32,41	2,27	29,92	32,62	30,84	28,23	32,22
42,2	30,87	32,41	2,27	29,92	32,50	30,71	28,12	32,09
42,3	30,74	32,26	2,26	29,82	32,41	30,62	28,05	32,00
42,4	30,74	32,26	2,26	29,82	32,33	30,53	27,99	31,91
42,5	30,42	31,89	2,24	29,56	32,27	30,47	27,95	31,86
42,6	30,42	31,89	2,24	29,56	32,19	30,38	27,88	31,77
42,7	30,30	31,77	2,26	29,47	32,10	30,30	27,82	31,69
42,8	30,26	31,73	2,26	29,45	32,10	30,27	27,80	31,66
42,9	30,26	31,73	2,26	29,45	32,05	30,23	27,77	31,62
43	30,17	31,63	2,25	29,38	32,02	30,19	27,73	31,58
43,1	30,17	31,63	2,25	29,38	31,98	30,14	27,70	31,53
43,2	30,09	31,57	2,25	29,32	31,95	30,12	27,69	31,51
43,3	30,09	31,57	2,25	29,32	31,93	30,09	27,66	31,48
43,4	30,09	31,57	2,25	29,32	31,90	30,06	27,63	31,45
43,5	29,99	31,46	2,25	29,25	31,86	30,02	27,60	31,41
43,6	29,99	31,46	2,25	29,25	31,85	30,00	27,59	31,38
43,7	29,93	31,41	2,25	29,21	31,84	29,98	27,57	31,36
43,8	29,93	31,41	2,25	29,21	31,84	29,96	27,55	31,34
43,9	29,89	31,35	2,25	29,17	31,82	29,94	27,54	31,31
44	29,87	31,34	2,25	29,16	31,79	29,91	27,52	31,30
44,1	29,87	31,34	2,25	29,16	31,78	29,89	27,50	31,27
44,2	29,82	31,29	2,25	29,10	31,75	29,87	27,49	31,25
44,3	29,82	31,29	2,25	29,10	31,72	29,85	27,46	31,22
44,4	29,78	31,26	2,24	29,08	31,71	29,83	27,45	31,20
44,5	29,78	31,26	2,24	29,08	31,72	29,82	27,45	31,20
44,6	29,75	31,24	2,23	29,06	31,68	29,80	27,42	31,18
44,7	29,72	31,22	2,23	29,04	31,68	29,79	27,42	31,17
44,8	29,72	31,22	2,23	29,04	31,66	29,76	27,39	31,14
44,9	29,72	31,22	2,23	29,04	31,62	29,74	27,38	31,12
45	29,67	31,16	2,22	28,99	31,60	29,72	27,36	31,10
45,1	29,65	31,13	2,22	28,97	31,58	29,70	27,34	31,08
45,2	29,65	31,13	2,22	28,97	31,56	29,68	27,33	31,07
45,3	29,60	31,10	2,22	28,94	31,53	29,65	27,29	31,03
45,4	29,54	31,04	2,21	28,88	31,51	29,63	27,28	31,02
45,5	29,54	31,04	2,21	28,88	31,49	29,61	27,25	30,99
45,6	29,52	31,01	2,21	28,88	31,48	29,61	27,25	30,99
45,7	29,52	31,01	2,21	28,88	31,48	29,60	27,24	30,98
45,8	29,51	31,00	2,20	28,87	31,46	29,59	27,23	30,97
45,9	29,51	31,00	2,20	28,87	31,44	29,58	27,22	30,96
46	29,49	30,98	2,19	28,83	31,43	29,55	27,21	30,93
46,1	29,44	30,93	2,20	28,80	31,39	29,53	27,18	30,91
46,2	29,44	30,93	2,20	28,80	31,40	29,52	27,18	30,90
46,3	29,42	30,93	2,20	28,79	31,36	29,49	27,14	30,87
46,4	29,42	30,93	2,20	28,79	31,35	29,48	27,14	30,86
46,5	29,42	30,93	2,20	28,79	31,34	29,48	27,14	30,86
46,6	29,42	30,93	2,20	28,79	31,33	29,46	27,12	30,85
46,7	29,36	30,86	2,20	28,73	31,31	29,44	27,10	30,82
46,8	29,34	30,84	2,20	28,71	31,31	29,44	27,10	30,82
46,9	29,34	30,84	2,20	28,71	31,28	29,43	27,10	30,80
47	29,34	30,84	2,20	28,71	31,28	29,43	27,09	30,80
47,1	29,34	30,84	2,20	28,71	31,26	29,40	27,07	30,78
47,2	29,29	30,79	2,19	28,67	31,26	29,39	27,06	30,76
47,3	29,29	30,79	2,19	28,67	31,26	29,39	27,06	30,76
47,4	29,29	30,80	2,19	28,68	31,25	29,38	27,05	30,76
47,5	30,82	32,33	3,74	30,21	32,80	30,92	28,60	32,30
47,6	30,82	32,33	3,74	30,21	32,78	30,92	28,59	32,30
47,7	30,81	32,32	3,73	30,20	31,21	29,58	27,23	30,86
47,8	30,81	32,32	3,73	30,20	28,26	27,10	24,67	28,21
47,9	30,81	32,32	3,73	30,20	27,97	26,84	24,44	27,95
48	30,81	32,32	3,73	30,20	27,74	26,64	24,27	27,74
48,1	30,81	32,32	3,73	30,20	27,61	26,49	24,16	27,60
48,2	30,81	32,32	3,73	30,20	27,49	26,36	24,07	27,48
48,3	30,81	32,32	3,73	30,20	27,45	26,29	24,02	27,42
48,4	26,10	27,40	1,96	25,55	27,38	26,21	23,96	27,34
48,5	26,10	27,40	1,96	25,55	27,31	26,13	23,90	27,26
48,6	25,93	27,22	1,92	25,40	27,27	26,06	23,85	27,19
48,7	25,93	27,22	1,92	25,40	27,21	26,01	23,81	27,13
48,8	25,87	27,16	1,92	25,36	27,17	25,97	23,78	27,11
48,9	25,79	27,07	1,92	25,29	27,15	25,94	23,75	27,07
49	25,79	27,07	1,92	25,29	27,14	25,90	23,73	27,03
49,1	25,70	26,98	1,91	25,23	27,11	25,87	23,71	27,00
49,2	25,70	26,98	1,91	25,23	27,09	25,85	23,70	26,98
49,3	25,62	26,90	1,93	25,18	27,06	25,81	23,66	26,94
49,4	25,62	26,90	1,93	25,18	27,02	25,77	23,63	26,90
49,5	25,62	26,90	1,93	25,18	27,02	25,75	23,61	26,88
49,6	25,56	26,85	1,90	25,14	27,01	25,74	23,60	26,86
49,7	25,56	26,85	1,90	25,14	26,97	25,71	23,58	26,83
49,8	25,50	26,79	1,91	25,09	26,97	25,68	23,56	26,81
49,9	25,50	26,79	1,91	25,09	26,94	25,65	23,53	26,78
50	25,48	26,78	1,92	25,08	26,91	25,62	23,51	26,75
50,1	25,42	26,72	1,90	25,05	26,90	25,61	23,49	26,73
50,2	25,42	26,72	1,90	25,05	26,88	25,59	23,49	26,72
50,3	25,38	26,67	1,90	25,01	26,87	25,58	23,47	26,70
50,4	25,38	26,67	1,90	25,01	26,87	25,56	23,46	26,69
50,5	25,38	26,67	1,90	25,01	26,86	25,53	23,44	26,66
50,6	25,38	26,67	1,90	25,01	26,84	25,54	23,45	26,66
50,7	25,30	26,60	1,89	24,94	26,82	25,51	23,42	26,64
50,8	25,26	26,57	1,88	24,92	26,80	25,47	23,39	26,60
50,9	25,26	26,57	1,88	24,92	26,78	25,45	23,38	26,59
51	25,26	26,57	1,88	24,92	26,78	25,45	23,38	26,58
51,1	25,26	26,57	1,88	24,92	26,77	25,44	23,37	26,57
51,2	25,22	26,53	1,89	24,89	26,76	25,43	23,36	26,56
51,3	25,22	26,53	1,89	24,89	26,74	25,41	23,34	26,54
51,4	25,18	26,49	1,87	24,85	26,74	25,41	23,34	26,54
51,5	25,18	26,49	1,87	24,85	26,70	25,39	23,32	26,52
51,6	25,18	26,49	1,87	24,85	26,67	25,35	23,29	26,48
51,7	25,12	26,43	1,87	24,81	26,66	25,33	23,27	26,46
51,8	25,12	26,43	1,87	24,81	26,63	25,33	23,26	26,46
51,9	25,11	26,43	1,86	24,80	26,65	25,32	23,27	26,46
52	25,11	26,43	1,86	24,80	26,64	25,32	23,27	26,45
52,1	25,10	26,41	1,86	24,79	26,63	25,32	23,26	26,45
52,2	25,08	26,39	1,85	24,77	26,63	25,31	23,26	26,43
52,3	25,08	26,39	1,85	24,77	26,60	25,29	23,24	26,42
52,4	25,05	26,36	1,86	24,75	26,59	25,27	23,22	26,40
52,5	25,05	26,36	1,86	24,75	26,57	25,25	23,20	26,38
52,6	25,02	26,34	1,88	24,73	26,55	25,24	23,20	26,38
52,7	25,02	26,34	1,88	24,73	26,55	25,23	23,19	26,36
52,8	25,01	26,32	1,88	24,71	26,55	25,23	23,19	26,35
52,9	24,98	26,30	1,87	24,69	26,54	25,22	23,18	26,34
53	24,98	26,30	1,87	24,69	26,53	25,21	23,17	26,33
53,1	24,98	26,30	1,87	24,69	26,52	25,20	23,16	26,32
53,2	24,98	26,30	1,87	24,69	26,48	25,17	23,14	26,29
53,3	24,95	26,27	1,87	24,67	26,48	25,15	23,13	26,28
53,4	24,95	26,27	1,87	24,67	26,47	25,14	23,11	26,26
53,5	24,91	26,24	1,86	24,64	26,46	25,12	23,10	26,24
53,6	26,45	27,77	3,41	26,17	27,99	26,66	24,64	27,78
53,7	26,45	27,77	3,41	26,17	27,99	26,65	24,63	27,77
53,8	26,42	27,74	3,41	26,15	27,97	26,65	24,62	27,75
53,9	26,42	27,74	3,41	26,15	24,88	23,79	21,88	24,67
54	26,42	27,74	3,41	26,15	24,21	23,16	21,28	24,02
54,1	26,42	27,74	3,41	26,15	24,01	22,95	21,12	23,83
54,2	22,71	24,02	1,72	22,78	23,87	22,79	21,00	23,67
54,3	22,53	23,81	1,71	22,62	23,78	22,68	20,92	23,56
54,4	22,53	23,81	1,71	22,62	23,71	22,59	20,85	23,48
54,5	22,53	23,81	1,71	22,62	23,66	22,52	20,80	23,41
54,6	22,53	23,81	1,71	22,62	23,60	22,45	20,76	23,35
54,7	22,47	23,73	1,70	22,57	23,57	22,40	20,72	23,29
54,8	22,47	23,73	1,70	22,57	23,53	22,35	20,68	23,24
54,9	22,29	23,53	1,71	22,43	23,50	22,31	20,66	23,22
55	22,27	23,50	1,71	22,41	23,48	22,28	20,63	23,18
55,1	22,27	23,50	1,71	22,41	23,44	22,23	20,60	23,14
55,2	22,15	23,38	1,71	22,34	23,44	22,20	20,59	23,12
55,3	22,15	23,38	1,71	22,34	23,41	22,17	20,56	23,09
55,4	22,15	23,38	1,71	22,34	23,39	22,14	20,54	23,06
55,5	22,15	23,38	1,71	22,34	23,38	22,12	20,53	23,04
55,6	22,09	23,32	1,70	22,29	23,35	22,07	20,50	23,00
55,7	22,06	23,30	1,71	22,27	23,31	22,04	20,47	22,96
55,8	22,06	23,30	1,71	22,27	23,31	22,02	20,46	22,95
55,9	22,02	23,25	1,70	22,24	23,30	22,02	20,45	22,94
56	22,02	23,25	1,70	22,24	23,28	21,99	20,44	22,92
56,1	22,00	23,23	1,71	22,23	23,29	21,97	20,42	22,89
56,2	21,97	23,20	1,70	22,21	23,25	21,94	20,40	22,87
56,3	21,97	23,20	1,70	22,21	23,25	21,94	20,41	22,87
56,4	21,94	23,17	1,70	22,18	23,24	21,92	20,40	22,85
56,5	21,94	23,17	1,70	22,18	23,21	21,89	20,37	22,82
56,6	21,91	23,14	1,70	22,16	23,20	21,87	20,35	22,80
56,7	21,91	23,14	1,70	22,16	23,19	21,86	20,34	22,79
56,8	21,86	23,09	1,69	22,12	23,16	21,83	20,32	22,77
56,9	21,86	23,09	1,69	22,12	23,17	21,83	20,31	22,76
57	21,86	23,09	1,69	22,12	23,16	21,81	20,31	22,75
57,1	21,84	23,07	1,69	22,11	23,15	21,80	20,30	22,74
57,2	21,84	23,07	1,69	22,11	23,14	21,79	20,29	22,73
57,3	21,82	23,05	1,69	22,09	23,14	21,79	20,29	22,73
57,4	21,82	23,05	1,69	22,09	23,13	21,77	20,28	22,71
57,5	21,79	23,02	1,67	22,07	23,13	21,76	20,27	22,70
57,6	21,78	23,03	1,69	22,07	23,10	21,75	20,26	22,69
57,7	21,78	23,03	1,69	22,07	23,08	21,72	20,24	22,66
57,8	21,74	22,97	1,68	22,03	23,06	21,70	20,23	22,65
57,9	21,74	22,97	1,68	22,03	23,06	21,69	20,22	22,63
58	21,74	22,97	1,69	22,03	23,05	21,68	20,22	22,62
58,1	21,74	22,97	1,69	22,03	23,05	21,68	20,22	22,62
58,2	21,70	22,94	1,69	22,01	23,03	21,66	20,20	22,60
58,3	21,70	22,93	1,69	22,01	23,04	21,66	20,20	22,59
58,4	21,70	22,93	1,69	22,01	23,02	21,64	20,19	22,58
58,5	21,66	22,90	1,68	21,98	23,01	21,64	20,18	22,57
58,6	21,66	22,90	1,68	21,98	23,01	21,62	20,18	22,56
58,7	21,66	22,90	1,68	21,98	23,01	21,62	20,17	22,56
58,8	21,66	22,90	1,68	21,98	23,00	21,61	20,16	22,54
58,9	21,63	22,87	1,68	21,95	22,98	21,59	20,15	22,52
59	21,62	22,87	1,69	21,95	22,98	21,58	20,14	22,51
59,1	21,62	22,87	1,69	21,95	22,98	21,57	20,14	22,50
59,2	21,60	22,84	1,68	21,94	22,96	21,56	20,13	22,49
59,3	21,60	22,84	1,68	21,94	22,95	21,55	20,12	22,49
59,4	21,58	22,82	1,67	21,92	22,96	21,56	20,13	22,49
59,5	21,58	22,82	1,67	21,92	22,97	21,55	20,13	22,49
59,6	21,56	22,79	1,67	21,90	24,49	23,08	21,66	24,01
59,7	23,10	24,34	3,23	23,44	24,48	23,07	21,65	24,01
59,8	23,10	24,34	3,23	23,44	23,18	21,71	20,47	22,55
59,9	23,10	24,34	3,23	23,44	21,64	20,03	19,05	20,80
60	23,10	24,34	3,23	23,44	21,53	19,88	18,94	20,65
60,1	23,10	24,34	3,23	23,44	21,44	19,75	18,86	20,53
60,2	23,10	24,34	3,23	23,44	21,39	19,67	18,81	20,46
60,3	23,10	24,34	3,23	23,44	21,34	19,60	18,77	20,39
60,4	20,01	21,22	1,62	20,87	21,30	19,54	18,74	20,34
60,5	20,01	21,22	1,62	20,87	21,26	19,48	18,70	20,28
60,6	19,93	21,13	1,61	20,80	21,22	19,44	18,68	20,25
60,7	19,93	21,13	1,61	20,80	21,21	19,41	18,66	20,22
60,8	19,90	21,10	1,61	20,78	21,18	19,37	18,64	20,19
60,9	19,90	21,10	1,61	20,78	21,17	19,34	18,63	20,16
61	19,86	21,06	1,60	20,74	21,15	19,30	18,61	20,13
61,1	19,82	21,01	1,60	20,70	21,13	19,27	18,59	20,11
61,2	19,82	21,01	1,60	20,70	21,11	19,25	18,58	20,09
61,3	19,82	21,01	1,60	20,70	21,10	19,23	18,57	20,06
61,4	19,82	21,01	1,60	20,70	21,09	19,21	18,56	20,04
61,5	19,78	20,96	1,61	20,66	21,07	19,19	18,55	20,02
61,6	19,78	20,96	1,61	20,66	21,05	19,16	18,53	20,00
61,7	19,75	20,93	1,60	20,63	21,05	19,15	18,53	19,99
61,8	19,73	20,90	1,60	20,62	21,04	19,14	18,52	19,98
61,9	19,73	20,90	1,60	20,62	21,02	19,12	18,50	19,96
62	19,72	20,89	1,60	20,61	21,01	19,10	18,49	19,94
62,1	19,72	20,89	1,60	20,61	21,01	19,09	18,49	19,94
62,2	19,70	20,87	1,59	20,59	21,00	19,08	18,48	19,93
62,3	19,67	20,84	1,59	20,57	21,00	19,07	18,48	19,92
62,4	19,67	20,84	1,59	20,57	20,99	19,05	18,47	19,90
62,5	19,64	20,81	1,56	20,54	20,98	19,05	18,46	19,89
62,6	19,64	20,81	1,56	20,54	20,97	19,03	18,46	19,89
62,7	19,64	20,81	1,56	20,54	20,97	19,03	18,45	19,88
62,8	19,64	20,81	1,56	20,54	20,97	19,02	18,45	19,87
62,9	19,64	20,81	1,56	20,54	20,95	19,00	18,43	19,85
63	19,62	20,79	1,59	20,52	20,94	18,99	18,43	19,84
63,1	19,62	20,79	1,59	20,52	20,94	18,98	18,43	19,84
63,2	19,62	20,78	1,59	20,52	20,93	18,98	18,42	19,84
63,3	19,62	20,78	1,59	20,52	20,93	18,97	18,41	19,82
63,4	19,60	20,77	1,58	20,51	20,92	18,96	18,41	19,81
63,5	19,60	20,77	1,58	20,51	20,92	18,96	18,41	19,81
63,6	19,57	20,73	1,58	20,49	20,91	18,95	18,40	19,80
63,7	19,57	20,73	1,58	20,48	20,89	18,93	18,39	19,78
63,8	19,57	20,73	1,58	20,48	20,90	18,93	18,40	19,78
63,9	19,56	20,72	1,59	20,48	20,88	18,91	18,38	19,77
64	19,56	20,72	1,59	20,48	20,89	18,91	18,38	19,77
64,1	19,55	20,72	1,58	20,46	20,89	18,91	18,38	19,76
64,2	19,55	20,72	1,58	20,46	20,90	18,91	18,39	19,76
64,3	19,55	20,72	1,58	20,46	20,88	18,90	18,38	19,75
64,4	19,54	20,71	1,59	20,46	20,88	18,88	18,37	19,74
64,5	19,54	20,71	1,59	20,46	20,89	18,89	18,38	19,75
64,6	19,53	20,70	1,60	20,45	20,89	18,89	18,38	19,74
64,7	19,53	20,70	1,60	20,45	20,86	18,87	18,37	19,72
64,8	19,52	20,69	1,59	20,45	20,87	18,87	18,37	19,73
64,9	19,52	20,69	1,59	20,45	20,87	18,87	18,37	19,72
65	19,51	20,68	1,59	20,43	20,85	18,86	18,36	19,71
65,1	19,51	20,68	1,59	20,43	20,85	18,85	18,36	19,70
65,2	19,51	20,68	1,59	20,43	20,85	18,84	18,36	19,69
65,3	19,50	20,66	1,59	20,42	20,86	18,85	18,36	19,70
65,4	19,50	20,66	1,59	20,42	20,83	18,83	18,35	19,68
65,5	19,49	20,65	1,59	20,42	20,85	18,83	18,36	19,69
65,6	19,49	20,65	1,59	20,42	20,85	18,83	18,35	19,69
65,7	19,48	20,64	1,59	20,41	22,39	20,36	19,89	21,22
65,8	21,03	22,19	3,15	21,96	22,37	20,36	19,88	21,21
65,9	21,03	22,19	3,15	21,96	22,38	20,35	19,88	21,21
66	21,03	22,18	3,13	21,95	20,74	18,31	18,41	19,09
66,1	21,03	22,18	3,13	21,95	20,72	18,19	18,40	18,98
66,2	21,03	22,18	3,13	21,95	20,72	18,14	18,39	18,94
66,3	21,03	22,18	3,13	21,95	20,71	18,10	18,39	18,90
66,4	19,26	20,34	1,64	20,51	20,69	18,06	18,38	18,86
66,5	19,27	20,34	1,65	20,49	20,67	18,03	18,37	18,84
66,6	19,27	20,34	1,65	20,49	20,67	18,01	18,37	18,82
66,7	19,26	20,33	1,64	20,46	20,65	17,99	18,37	18,80
66,8	19,26	20,33	1,64	20,46	20,63	17,96	18,37	18,78
66,9	19,26	20,32	1,65	20,45	20,63	17,94	18,36	18,76
67	19,26	20,32	1,65	20,45	20,61	17,93	18,36	18,74
67,1	19,24	20,29	1,64	20,40	20,61	17,92	18,35	18,73
67,2	19,24	20,28	1,64	20,39	20,60	17,90	18,35	18,72
67,3	19,24	20,28	1,64	20,39	20,60	17,89	18,35	18,71
67,4	19,22	20,27	1,63	20,37	20,59	17,88	18,34	18,69
67,5	19,22	20,27	1,63	20,37	20,59	17,87	18,34	18,68
67,6	19,22	20,25	1,63	20,35	20,58	17,86	18,34	18,67
67,7	19,22	20,25	1,63	20,35	20,57	17,85	18,33	18,66
67,8	19,22	20,25	1,63	20,34	20,55	17,84	18,33	18,65
67,9	19,22	20,25	1,63	20,34	20,55	17,84	18,33	18,64
68	19,22	20,25	1,63	20,34	20,55	17,83	18,33	18,64
68,1	19,20	20,23	1,63	20,32	20,54	17,82	18,32	18,63
68,2	19,20	20,23	1,63	20,32	20,53	17,81	18,32	18,62
68,3	19,20	20,23	1,63	20,31	20,53	17,81	18,32	18,62
68,4	19,20	20,23	1,63	20,30	20,52	17,80	18,32	18,61
68,5	19,20	20,23	1,63	20,30	20,53	17,79	18,32	18,60
68,6	19,20	20,23	1,62	20,30	20,52	17,79	18,32	18,60
68,7	19,20	20,23	1,62	20,30	20,51	17,78	18,32	18,60
68,8	19,20	20,23	1,63	20,29	20,51	17,78	18,32	18,59
68,9	19,20	20,23	1,63	20,29	20,52	17,78	18,32	18,59
69	19,20	20,23	1,63	20,29	20,52	17,77	18,32	18,58
69,1	19,20	20,23	1,62	20,28	20,52	17,77	18,32	18,58
69,2	19,20	20,23	1,62	20,28	20,51	17,77	18,32	18,58
69,3	19,20	20,23	1,63	20,28	20,52	17,76	18,32	18,57
69,4	19,20	20,23	1,63	20,28	20,52	17,76	18,32	18,57
69,5	19,20	20,22	1,63	20,28	20,51	17,76	18,32	18,57
69,6	19,20	20,22	1,63	20,28	20,51	17,76	18,32	18,57
69,7	19,20	20,22	1,63	20,27	20,51	17,75	18,32	18,56
69,8	19,19	20,22	1,63	20,26	20,51	17,75	18,32	18,56
69,9	19,19	20,22	1,63	20,26	20,49	17,74	18,31	18,56
70	19,19	20,22	1,64	20,26	20,51	17,74	18,32	18,56
70,1	19,19	20,22	1,64	20,26	20,51	17,74	18,32	18,55
70,2	19,19	20,22	1,63	20,26	20,50	17,74	18,32	18,55
70,3	19,19	20,22	1,63	20,26	20,50	17,73	18,32	18,55
70,4	19,19	20,22	1,63	20,25	20,50	17,73	18,32	18,55
70,5	19,19	20,21	1,64	20,25	20,50	17,73	18,32	18,54
70,6	19,19	20,21	1,64	20,25	20,50	17,73	18,32	18,54
70,7	19,19	20,21	1,64	20,25	20,50	17,73	18,32	18,54
70,8	19,19	20,21	1,64	20,25	20,49	17,72	18,32	18,53
70,9	19,19	20,21	1,64	20,24	20,48	17,72	18,32	18,53
71	19,19	20,21	1,64	20,24	20,48	17,72	18,32	18,53
71,1	19,19	20,21	1,64	20,24	20,49	17,72	18,32	18,53
71,2	19,19	20,21	1,63	20,24	20,50	17,71	18,33	18,52
71,3	19,19	20,21	1,63	20,24	20,49	17,71	18,33	18,52
71,4	19,19	20,21	1,64	20,24	20,50	17,71	18,33	18,52
71,5	19,19	20,21	1,64	20,24	20,49	17,71	18,33	18,52
71,6	19,19	20,21	1,64	20,24	22,04	19,25	19,88	20,06
71,7	19,19	20,21	1,64	20,24	22,05	19,25	19,88	20,06
71,8	20,74	21,76	3,18	21,78	22,03	19,25	19,88	20,06
71,9	20,74	21,76	3,18	21,78	21,36	18,33	19,29	19,09
72	20,74	21,76	3,18	21,78	21,11	17,82	19,11	18,57
72,1	19,89	20,77	1,87	20,98	21,22	17,86	19,21	18,61
72,2	19,89	20,77	1,87	20,98	21,27	17,88	19,27	18,64
72,3	19,89	20,76	1,76	20,96	21,30	17,89	19,30	18,64
72,4	19,89	20,76	1,76	20,96	21,31	17,90	19,33	18,65
72,5	19,95	20,83	1,75	20,99	21,33	17,91	19,35	18,65
72,6	19,97	20,85	1,74	20,99	21,34	17,92	19,36	18,65
72,7	19,97	20,85	1,74	20,99	21,34	17,92	19,36	18,65
72,8	20,00	20,88	1,74	21,00	21,34	17,92	19,37	18,65
72,9	20,00	20,88	1,74	21,00	21,34	17,93	19,38	18,65
73	20,03	20,90	1,73	21,00	21,34	17,93	19,38	18,65
73,1	20,03	20,90	1,73	21,00	21,34	17,93	19,39	18,65
73,2	20,03	20,92	1,73	21,00	21,35	17,94	19,40	18,66
73,3	20,08	20,96	1,74	21,00	21,36	17,94	19,41	18,66
73,4	20,08	20,96	1,74	21,00	21,36	17,95	19,42	18,66
73,5	20,08	20,96	1,74	21,00	21,36	17,95	19,43	18,66
73,6	20,08	20,96	1,74	21,00	21,36	17,96	19,44	18,66
73,7	20,10	20,97	1,74	21,00	21,37	17,96	19,45	18,66
73,8	20,10	20,97	1,74	21,00	21,37	17,96	19,45	18,67
73,9	20,11	20,98	1,74	21,00	21,37	17,97	19,46	18,67
74	20,13	21,00	1,74	21,00	21,38	17,97	19,47	18,67
74,1	20,13	21,00	1,74	21,00	21,38	17,97	19,48	18,67
74,2	20,15	21,01	1,74	21,01	21,37	17,97	19,48	18,67
74,3	20,15	21,01	1,74	21,01	21,38	17,98	19,49	18,67
74,4	20,16	21,02	1,74	21,01	21,38	17,98	19,49	18,67
74,5	20,18	21,04	1,74	21,01	21,39	17,98	19,50	18,67
74,6	20,18	21,04	1,74	21,01	21,39	17,99	19,50	18,68
74,7	20,18	21,04	1,74	21,01	21,39	17,98	19,50	18,68
74,8	20,18	21,04	1,74	21,01	21,39	17,99	19,51	18,68
74,9	20,20	21,05	1,74	21,02	21,40	17,99	19,52	18,68
75	20,20	21,05	1,74	21,02	21,40	17,99	19,52	18,68
75,1	20,20	21,05	1,74	21,02	21,41	18,00	19,53	18,68
75,2	20,22	21,07	1,75	21,01	21,40	18,00	19,53	18,68
75,3	20,22	21,07	1,75	21,01	21,40	18,00	19,54	18,68
75,4	20,22	21,07	1,74	21,01	21,40	18,00	19,54	18,68
75,5	20,22	21,07	1,74	21,01	21,39	18,00	19,54	18,68
75,6	20,23	21,08	1,74	21,02	21,40	18,00	19,54	18,68
75,7	20,23	21,08	1,74	21,02	21,41	18,00	19,55	18,69
75,8	20,24	21,09	1,75	21,02	21,42	18,00	19,55	18,69
75,9	20,25	21,10	1,75	21,03	21,42	18,00	19,56	18,69
76	20,25	21,10	1,75	21,03	21,41	18,01	19,56	18,69
76,1	20,25	21,10	1,75	21,03	21,41	18,01	19,57	18,69
76,2	20,25	21,10	1,75	21,03	21,42	18,01	19,57	18,69
76,3	20,26	21,11	1,75	21,03	21,43	18,01	19,58	18,69
76,4	20,26	21,11	1,75	21,03	21,43	18,01	19,58	18,69
76,5	20,27	21,12	1,76	21,03	21,43	18,02	19,59	18,69
76,6	20,28	21,13	1,76	21,03	21,43	18,02	19,59	18,70
76,7	20,28	21,13	1,76	21,03	21,43	18,02	19,60	18,70
76,8	20,29	21,13	1,75	21,03	21,43	18,03	19,60	18,70
76,9	20,29	21,13	1,75	21,03	21,44	18,02	19,60	18,70
77	20,30	21,14	1,75	21,03	21,44	18,03	19,60	18,70
77,1	20,30	21,14	1,75	21,03	21,44	18,03	19,61	18,70
77,2	20,30	21,14	1,75	21,03	21,44	18,03	19,60	18,70
77,3	20,30	21,14	1,75	21,03	21,43	18,03	19,61	18,70
77,4	20,30	21,14	1,75	21,03	21,44	18,03	19,61	18,70
77,5	20,31	21,15	1,75	21,04	23,00	19,58	21,17	20,25
77,6	20,31	21,15	1,75	21,04	23,00	19,58	21,17	20,25
77,7	20,31	21,15	1,75	21,04	23,01	19,59	21,18	20,26
77,8	20,31	21,15	1,75	21,04	22,96	19,51	21,14	20,17
77,9	21,88	22,72	3,30	22,59	22,80	18,84	20,98	19,46
78	21,88	22,72	3,30	22,59	23,02	18,97	21,19	19,59
78,1	21,88	22,72	3,30	22,59	23,16	19,07	21,33	19,67
78,2	21,88	22,72	3,30	22,59	23,25	19,14	21,41	19,73
78,3	21,88	22,72	3,30	22,59	23,31	19,19	21,47	19,78
78,4	21,88	22,72	3,30	22,59	23,37	19,24	21,53	19,82
78,5	21,88	22,72	3,30	22,59	23,40	19,28	21,56	19,85
78,6	21,88	22,72	3,30	22,59	23,42	19,31	21,59	19,87
78,7	22,16	22,96	1,94	22,69	23,45	19,33	21,61	19,89
78,8	22,16	22,96	1,94	22,69	23,45	19,34	21,62	19,89
78,9	22,19	22,99	1,93	22,70	23,46	19,36	21,65	19,92
79	22,19	22,99	1,93	22,70	23,47	19,39	21,67	19,93
79,1	22,24	23,04	1,94	22,72	23,49	19,41	21,69	19,95
79,2	22,24	23,04	1,94	22,72	23,51	19,43	21,71	19,97
79,3	22,24	23,04	1,94	22,72	23,52	19,44	21,73	19,98
79,4	22,32	23,13	1,95	22,77	23,51	19,45	21,73	19,98
79,5	22,32	23,13	1,95	22,77	23,52	19,46	21,75	19,99
79,6	22,34	23,14	1,95	22,78	23,53	19,47	21,76	20,01
79,7	22,34	23,14	1,95	22,78	23,57	19,50	21,79	20,02
79,8	22,38	23,19	1,95	22,80	23,58	19,51	21,81	20,03
79,9	22,38	23,19	1,95	22,80	23,57	19,51	21,80	20,03
80	22,40	23,21	1,95	22,80	23,58	19,51	21,81	20,03
80,1	22,42	23,23	1,95	22,81	23,59	19,52	21,83	20,04
80,2	22,42	23,23	1,95	22,81	23,59	19,54	21,84	20,06
80,3	22,45	23,26	1,94	22,82	23,60	19,54	21,85	20,06
80,4	22,45	23,26	1,94	22,82	23,59	19,55	21,85	20,06
80,5	22,47	23,28	1,94	22,83	23,61	19,56	21,87	20,07
80,6	22,49	23,30	1,95	22,84	23,61	19,57	21,88	20,08
80,7	22,49	23,30	1,95	22,84	23,62	19,59	21,89	20,09
80,8	22,53	23,35	1,95	22,86	23,61	19,59	21,89	20,09
80,9	22,53	23,35	1,95	22,86	23,63	19,60	21,91	20,10
81	22,53	23,35	1,95	22,86	23,64	19,61	21,91	20,11
81,1	22,53	23,35	1,95	22,86	23,63	19,60	21,90	20,11
81,2	22,54	23,36	1,95	22,86	23,65	19,61	21,92	20,12
81,3	22,55	23,38	1,96	22,87	23,67	19,62	21,93	20,13
81,4	22,55	23,38	1,96	22,87	23,67	19,62	21,93	20,12
81,5	22,58	23,40	1,96	22,88	23,68	19,63	21,94	20,13
81,6	22,58	23,40	1,96	22,88	23,67	19,63	21,94	20,13
81,7	22,59	23,41	1,97	22,88	23,66	19,64	21,94	20,13
81,8	22,59	23,41	1,97	22,88	23,69	19,65	21,96	20,14
81,9	22,61	23,43	1,97	22,89	23,67	19,65	21,96	20,14
82	22,63	23,44	1,97	22,90	23,68	19,66	21,98	20,15
82,1	22,63	23,44	1,97	22,90	23,71	19,66	21,98	20,15
82,2	22,65	23,47	1,97	22,91	23,71	19,67	21,99	20,16
82,3	22,65	23,47	1,97	22,91	23,71	19,68	22,00	20,17
82,4	22,66	23,48	1,97	22,92	23,73	19,68	22,00	20,17
82,5	22,66	23,48	1,97	22,92	23,73	19,68	22,01	20,17
82,6	22,68	23,49	1,97	22,92	23,73	19,69	22,02	20,18
82,7	22,70	23,51	1,97	22,93	23,75	19,71	22,04	20,20
82,8	22,70	23,51	1,97	22,93	23,75	19,72	22,05	20,20
82,9	22,72	23,54	1,97	22,95	23,75	19,72	22,06	20,20
83	22,72	23,54	1,97	22,95	23,77	19,73	22,06	20,21
83,1	22,72	23,54	1,96	22,95	23,76	19,73	22,06	20,21
83,2	22,72	23,54	1,96	22,95	23,77	19,73	22,06	20,21
83,3	22,74	23,55	1,96	22,96	23,77	19,73	22,06	20,21
83,4	22,76	23,58	1,96	22,98	23,79	19,75	22,09	20,22
83,5	22,76	23,58	1,96	22,98	23,79	19,75	22,09	20,23
83,6	22,77	23,59	1,96	22,98	23,80	19,76	22,09	20,23
83,7	22,77	23,59	1,96	22,98	23,79	19,76	22,09	20,23
83,8	22,78	23,60	1,96	22,99	25,36	21,31	23,65	21,78
83,9	22,78	23,60	1,96	22,99	25,36	21,32	23,65	21,79
84	24,32	25,15	3,51	24,53	25,35	21,28	23,62	21,74
84,1	24,32	25,15	3,51	24,53	25,53	20,91	23,69	21,33
84,2	24,32	25,15	3,51	24,53	25,84	21,13	23,98	21,53
84,3	24,32	25,15	3,51	24,53	26,02	21,26	24,14	21,66
84,4	24,32	25,15	3,51	24,53	26,15	21,36	24,25	21,75
84,5	24,91	25,78	2,21	25,01	26,25	21,44	24,34	21,83
84,6	24,91	25,78	2,21	25,01	26,30	21,50	24,39	21,87
84,7	24,91	25,78	2,21	25,01	26,35	21,56	24,45	21,92
84,8	25,07	25,96	2,21	25,12	26,41	21,62	24,51	21,97
84,9	25,07	25,96	2,21	25,12	26,45	21,65	24,54	22,00
85	25,14	26,04	2,20	25,17	26,49	21,69	24,57	22,03
85,1	25,14	26,04	2,20	25,17	26,51	21,72	24,59	22,05
85,2	25,21	26,12	2,20	25,22	26,55	21,76	24,62	22,09
85,3	25,21	26,12	2,20	25,22	26,55	21,77	24,63	22,09
85,4	25,24	26,16	2,21	25,24	26,57	21,80	24,67	22,12
85,5	25,24	26,16	2,21	25,24	26,60	21,84	24,70	22,15
85,6	25,24	26,16	2,21	25,24	26,62	21,86	24,71	22,17
85,7	25,34	26,26	2,20	25,29	26,63	21,87	24,72	22,18
85,8	25,34	26,26	2,20	25,29	26,63	21,89	24,75	22,20
85,9	25,37	26,29	2,21	25,31	26,64	21,91	24,76	22,21
86	25,37	26,29	2,21	25,31	26,67	21,93	24,78	22,23
86,1	25,42	26,34	2,22	25,34	26,67	21,94	24,79	22,24
86,2	25,42	26,34	2,22	25,34	26,67	21,96	24,81	22,26
86,3	25,42	26,34	2,22	25,34	26,70	21,99	24,83	22,28
86,4	25,47	26,40	2,21	25,37	26,69	21,99	24,84	22,29
86,5	25,47	26,40	2,21	25,37	26,73	22,01	24,85	22,30
86,6	25,51	26,44	2,20	25,39	26,72	22,02	24,86	22,30
86,7	25,51	26,44	2,20	25,39	26,73	22,02	24,86	22,31
86,8	25,52	26,46	2,20	25,40	26,72	22,03	24,88	22,32
86,9	25,55	26,48	2,21	25,42	26,73	22,05	24,89	22,33
87	25,55	26,48	2,21	25,42	26,74	22,06	24,90	22,35
87,1	25,55	26,48	2,21	25,42	26,75	22,07	24,91	22,36
87,2	25,55	26,48	2,21	25,42	26,77	22,09	24,93	22,37
87,3	25,59	26,53	2,21	25,45	26,77	22,09	24,93	22,37
87,4	25,59	26,53	2,21	25,45	26,78	22,11	24,95	22,39
87,5	25,59	26,53	2,21	25,45	26,79	22,12	24,97	22,39
87,6	25,64	26,58	2,21	25,47	26,79	22,13	24,97	22,40
87,7	25,64	26,58	2,21	25,47	26,80	22,14	24,98	22,41
87,8	25,67	26,60	2,21	25,49	26,82	22,16	25,00	22,42
87,9	25,67	26,60	2,21	25,49	26,82	22,16	25,00	22,42
88	25,69	26,64	2,21	25,51	26,84	22,17	25,01	22,43
88,1	25,73	26,68	2,22	25,54	26,86	22,18	25,03	22,45
88,2	25,73	26,68	2,22	25,54	26,88	22,19	25,05	22,46
88,3	25,73	26,68	2,22	25,54	26,86	22,20	25,04	22,46
88,4	25,73	26,68	2,22	25,54	26,87	22,21	25,05	22,47
88,5	25,76	26,71	2,22	25,56	26,87	22,21	25,05	22,47
88,6	25,76	26,71	2,22	25,56	26,90	22,22	25,06	22,48
88,7	25,78	26,74	2,22	25,58	26,90	22,22	25,07	22,48
88,8	25,78	26,74	2,22	25,58	26,90	22,24	25,08	22,50
88,9	25,78	26,74	2,22	25,58	26,91	22,24	25,08	22,50
89	25,80	26,76	2,22	25,59	26,93	22,25	25,09	22,51
89,1	25,80	26,76	2,22	25,59	26,93	22,26	25,09	22,52
89,2	25,81	26,77	2,21	25,59	26,92	22,26	25,10	22,52
89,3	25,81	26,77	2,21	25,59	26,93	22,27	25,12	22,53
89,4	25,83	26,78	2,23	25,60	26,93	22,28	25,11	22,53
89,5	25,83	26,79	2,23	25,60	26,94	22,28	25,12	22,54
89,6	25,83	26,79	2,23	25,60	26,95	22,29	25,13	22,55
89,7	25,86	26,81	2,23	25,62	26,94	22,30	25,14	22,56
89,8	25,86	26,81	2,23	25,62	26,93	22,30	25,14	22,56
89,9	25,88	26,83	2,22	25,63	26,96	22,31	25,15	22,57
90	25,88	26,83	2,22	25,63	26,96	22,31	25,15	22,57
90,1	25,90	26,86	2,22	25,65	26,99	22,33	25,17	22,58
90,2	25,90	26,86	2,22	25,65	26,99	22,34	25,18	22,59
90,3	25,90	26,86	2,22	25,65	27,03	22,37	25,21	22,62
90,4	25,90	26,86	2,22	25,65	27,05	22,38	25,22	22,63
90,5	25,90	26,86	2,22	25,65	27,05	22,38	25,23	22,64
90,6	25,90	26,86	2,22	25,65	27,05	22,39	25,23	22,64
90,7	25,90	26,86	2,22	25,65	27,07	22,40	25,25	22,65
90,8	25,91	26,86	2,22	25,66	27,06	22,40	25,26	22,66
90,9	25,91	26,86	2,22	25,66	27,06	22,40	25,25	22,66
