# Supplementary material for: Graphene active sensor arrays for long-term and wireless mapping of wide frequency band epicortical brain activity
Source: Nat Commun. 2021 Jan 11;12:211. doi: 10.1038/s41467-020-20546-w (PMC7801381; doi:10.1038/s41467-020-20546-w)
Supplement: Supplementary file 4 — Source Data [file 41467_2020_20546_MOESM4_ESM.zip › Source Data/Source Data & plotting scripts/Fig3/IV-charact/IV-Day4/20190803_031630 Current vs Vgs]

Vgs [V]	Result A5 [µA]	Result A7 [µA]	Result A29 [µA]	Result A31 [µA]	Result B5 [µA]	Result B7 [µA]	Result B29 [µA]	Result B31 [µA]
0,1	56,09	60,00	4,59	55,90	62,26	55,59	51,70	55,37
0,118571428571429	53,11	56,71	4,31	52,74	58,65	52,61	48,91	52,82
0,137142857142857	49,78	53,07	3,96	49,31	54,77	49,32	45,88	49,90
0,155714285714286	46,50	49,50	3,67	45,93	50,96	46,09	42,90	47,02
0,174285714285714	42,48	45,09	3,29	41,86	46,28	42,07	39,19	43,33
0,192857142857143	38,39	40,60	2,93	37,71	41,55	38,06	35,41	39,55
0,211428571428571	33,81	35,62	2,54	33,10	36,35	33,67	31,19	35,20
0,23	29,29	30,80	2,19	28,68	31,25	29,38	27,05	30,76
0,248571428571429	24,91	26,24	1,86	24,64	26,46	25,12	23,10	26,24
0,267142857142857	21,56	22,79	1,67	21,90	22,97	21,55	20,13	22,49
0,285714285714286	19,48	20,64	1,59	20,41	20,85	18,83	18,35	19,69
0,304285714285714	19,19	20,21	1,64	20,24	20,49	17,71	18,33	18,52
0,322857142857143	20,31	21,15	1,75	21,04	21,44	18,03	19,61	18,70
0,341428571428571	22,78	23,60	1,96	22,99	23,79	19,76	22,09	20,23
0,36	25,88	26,83	2,22	25,63	26,96	22,31	25,15	22,57
