# Supplementary material for: Graphene active sensor arrays for long-term and wireless mapping of wide frequency band epicortical brain activity
Source: Nat Commun. 2021 Jan 11;12:211. doi: 10.1038/s41467-020-20546-w (PMC7801381; doi:10.1038/s41467-020-20546-w)
Supplement: Supplementary file 4 — Source Data [file 41467_2020_20546_MOESM4_ESM.zip › Source Data/Source Data & plotting scripts/Fig3/IV-charact/IV-Day4/20190803_094434 Current vs time]

Time [s]	Result A5 [�A]	Result A7 [�A]	Result A29 [�A]	Result A31 [�A]	Result B5 [�A]	Result B7 [�A]	Result B29 [�A]	Result B31 [�A]
0	0,00	0,00	0,00	0,00	0,00	0,00	0,00	0,00
0,1	0,00	0,00	0,00	0,00	0,00	0,00	0,00	0,00
0,2	0,00	0,00	0,00	0,00	53,50	50,72	36,62	40,57
0,3	36,78	40,26	-7,16	33,71	51,11	46,74	43,01	47,15
0,4	36,78	40,26	-7,16	33,71	51,06	46,71	42,98	47,13
0,5	46,40	49,75	3,52	46,11	51,04	46,70	42,97	47,11
0,6	46,38	49,71	3,49	46,08	51,02	46,71	42,98	47,11
0,7	46,38	49,71	3,49	46,08	51,05	46,72	42,99	47,13
0,8	46,39	49,73	3,53	46,10	51,05	46,72	43,00	47,14
0,9	46,39	49,73	3,53	46,10	51,04	46,72	42,99	47,13
1	46,38	49,71	3,52	46,09	51,04	46,69	42,97	47,10
1,1	46,38	49,71	3,52	46,09	51,03	46,67	42,95	47,08
1,2	46,35	49,69	3,49	46,05	51,02	46,67	42,95	47,08
1,3	46,36	49,69	3,52	46,06	51,02	46,67	42,95	47,08
1,4	46,36	49,69	3,52	46,06	51,03	46,67	42,95	47,07
1,5	46,35	49,69	3,49	46,06	51,00	46,69	42,96	47,09
1,6	46,35	49,69	3,49	46,06	51,01	46,69	42,97	47,10
1,7	46,34	49,67	3,49	46,04	51,01	46,69	42,97	47,10
1,8	46,34	49,67	3,49	46,04	50,97	46,66	42,94	47,08
1,9	46,32	49,66	3,53	46,02	50,99	46,65	42,93	47,07
2	46,31	49,65	3,50	46,02	50,99	46,64	42,92	47,06
2,1	46,31	49,65	3,50	46,02	50,98	46,64	42,92	47,06
2,2	46,33	49,66	3,46	46,03	50,97	46,63	42,92	47,05
2,3	46,33	49,66	3,46	46,03	51,00	46,65	42,93	47,06
2,4	46,34	49,66	3,55	46,04	50,98	46,66	42,95	47,08
2,5	46,34	49,66	3,55	46,04	50,98	46,67	42,95	47,09
2,6	46,34	49,66	3,55	46,04	50,97	46,66	42,95	47,08
2,7	46,33	49,65	3,51	46,03	50,94	46,65	42,94	47,07
2,8	46,33	49,65	3,51	46,03	50,94	46,64	42,92	47,05
2,9	46,29	49,63	3,52	46,00	50,96	46,62	42,90	47,04
3	46,29	49,63	3,52	46,00	50,96	46,62	42,90	47,04
3,1	46,29	49,64	3,49	46,00	50,96	46,61	42,90	47,04
3,2	46,29	49,64	3,49	46,00	50,96	46,62	42,91	47,04
3,3	46,30	49,63	3,50	46,02	50,95	46,64	42,93	47,06
3,4	46,30	49,63	3,48	46,01	50,96	46,64	42,93	47,06
3,5	46,30	49,63	3,48	46,01	50,94	46,62	42,91	47,05
3,6	46,27	49,61	3,49	45,98	50,95	46,60	42,89	47,03
3,7	46,27	49,61	3,49	45,98	50,94	46,60	42,89	47,03
3,8	46,27	49,61	3,51	45,98	50,95	46,60	42,89	47,03
3,9	46,27	49,61	3,51	45,98	50,95	46,61	42,90	47,03
4	46,27	49,61	3,51	45,98	50,96	46,64	42,92	47,05
4,1	46,30	49,64	3,53	46,01	50,95	46,64	42,93	47,06
4,2	46,30	49,64	3,53	46,01	50,94	46,63	42,93	47,06
4,3	46,30	49,63	3,52	45,99	50,93	46,62	42,92	47,05
4,4	46,30	49,63	3,52	45,99	50,93	46,62	42,92	47,05
4,5	46,29	49,62	3,49	45,99	50,94	46,62	42,91	47,04
4,6	46,29	49,62	3,49	45,99	50,94	46,60	42,89	47,02
4,7	46,26	49,60	3,47	45,96	50,92	46,59	42,88	47,01
4,8	46,24	49,59	3,48	45,94	50,90	46,58	42,86	47,01
4,9	46,24	49,59	3,48	45,94	50,91	46,58	42,87	47,01
5	46,26	49,61	3,47	45,97	50,93	46,60	42,89	47,01
5,1	46,26	49,61	3,47	45,97	50,92	46,60	42,90	47,03
5,2	46,27	49,60	3,53	45,98	50,93	46,61	42,91	47,03
5,3	46,27	49,60	3,53	45,98	50,91	46,60	42,90	47,03
5,4	46,24	49,57	3,50	45,94	50,90	46,60	42,91	47,04
5,5	46,24	49,57	3,50	45,94	50,91	46,59	42,89	47,02
5,6	46,24	49,57	3,50	45,94	50,92	46,58	42,87	47,01
5,7	46,22	49,56	3,51	45,93	52,45	48,13	44,41	48,55
5,8	46,22	49,56	3,51	45,93	52,43	48,12	44,42	48,55
5,9	47,77	51,10	5,03	47,47	52,44	48,13	44,43	48,57
6	47,77	51,10	5,03	47,47	48,45	44,76	40,87	45,39
6,1	47,77	51,11	5,02	47,47	48,10	44,46	40,62	45,11
6,2	44,01	47,06	3,24	43,38	47,89	44,27	40,49	44,92
6,3	44,01	47,06	3,24	43,38	47,75	44,12	40,38	44,79
6,4	43,76	46,76	3,22	43,15	47,65	44,02	40,31	44,70
6,5	43,76	46,76	3,22	43,15	47,53	43,91	40,24	44,61
6,6	43,59	46,54	3,20	43,00	47,44	43,83	40,18	44,53
6,7	43,51	46,46	3,22	42,94	47,39	43,75	40,12	44,46
6,8	43,51	46,46	3,22	42,94	47,34	43,68	40,08	44,40
6,9	43,40	46,34	3,21	42,86	47,31	43,65	40,06	44,37
7	43,40	46,34	3,21	42,86	47,28	43,61	40,03	44,33
7,1	43,34	46,26	3,22	42,83	47,26	43,59	40,02	44,31
7,2	43,34	46,26	3,22	42,83	47,21	43,55	39,99	44,27
7,3	43,27	46,19	3,19	42,78	47,20	43,54	39,99	44,26
7,4	43,18	46,12	3,21	42,72	47,20	43,50	39,96	44,22
7,5	43,18	46,12	3,21	42,72	47,18	43,47	39,94	44,19
7,6	43,18	46,12	3,21	42,72	47,17	43,44	39,92	44,17
7,7	43,18	46,12	3,21	42,72	47,15	43,43	39,92	44,17
7,8	43,15	46,08	3,24	42,69	47,12	43,40	39,90	44,14
7,9	43,15	46,08	3,24	42,69	47,12	43,39	39,90	44,14
8	43,13	46,06	3,22	42,68	47,09	43,37	39,89	44,12
8,1	43,09	46,03	3,21	42,66	47,09	43,36	39,88	44,11
8,2	43,09	46,03	3,21	42,66	47,06	43,34	39,86	44,08
8,3	43,05	45,99	3,24	42,62	47,07	43,32	39,84	44,07
8,4	43,05	45,99	3,24	42,62	47,05	43,30	39,82	44,04
8,5	43,00	45,94	3,18	42,58	47,04	43,28	39,81	44,03
8,6	43,00	45,94	3,18	42,58	47,02	43,27	39,80	44,02
8,7	42,99	45,93	3,25	42,57	47,03	43,27	39,80	44,02
8,8	42,99	45,93	3,25	42,57	47,02	43,26	39,80	44,02
8,9	42,99	45,93	3,25	42,57	47,00	43,25	39,80	44,02
9	42,95	45,89	3,21	42,55	46,98	43,24	39,78	44,00
9,1	42,95	45,89	3,21	42,55	46,99	43,22	39,77	43,98
9,2	42,93	45,88	3,20	42,53	46,98	43,21	39,76	43,97
9,3	42,93	45,88	3,20	42,53	46,97	43,21	39,76	43,96
9,4	42,91	45,87	3,22	42,51	46,97	43,21	39,76	43,96
9,5	42,92	45,88	3,21	42,52	47,00	43,22	39,77	43,97
9,6	42,92	45,88	3,21	42,52	46,98	43,22	39,77	43,98
9,7	42,90	45,85	3,25	42,51	46,96	43,22	39,78	43,99
9,8	42,90	45,85	3,25	42,51	46,96	43,21	39,77	43,98
9,9	42,88	45,82	3,22	42,49	46,94	43,21	39,76	43,97
10	42,88	45,82	3,22	42,49	46,93	43,18	39,74	43,95
10,1	42,84	45,81	3,24	42,47	46,94	43,17	39,72	43,93
10,2	42,83	45,80	3,24	42,46	46,93	43,16	39,72	43,92
10,3	42,83	45,80	3,24	42,46	46,92	43,14	39,71	43,91
10,4	42,84	45,80	3,20	42,46	46,90	43,13	39,69	43,89
10,5	42,84	45,80	3,20	42,46	46,91	43,15	39,71	43,91
10,6	42,84	45,80	3,20	42,46	46,89	43,15	39,71	43,92
10,7	42,84	45,80	3,20	42,46	46,87	43,14	39,70	43,90
10,8	42,80	45,77	3,19	42,42	46,89	43,13	39,69	43,89
10,9	42,82	45,79	3,21	42,44	46,89	43,13	39,69	43,89
11	42,82	45,79	3,21	42,44	46,90	43,13	39,70	43,89
11,1	42,80	45,76	3,18	42,43	46,89	43,14	39,71	43,91
11,2	42,80	45,76	3,18	42,43	46,86	43,13	39,70	43,90
11,3	42,80	45,76	3,18	42,43	46,87	43,13	39,70	43,91
11,4	42,80	45,76	3,18	42,43	46,86	43,11	39,68	43,87
11,5	42,78	45,75	3,19	42,42	46,87	43,10	39,67	43,87
11,6	42,76	45,74	3,22	42,40	48,42	44,65	41,22	45,41
11,7	42,76	45,74	3,22	42,40	48,41	44,65	41,22	45,41
11,8	44,32	47,30	4,74	43,95	48,41	44,66	41,23	45,42
11,9	44,32	47,30	4,74	43,95	44,96	41,73	38,16	42,62
12	44,32	47,30	4,74	43,95	43,72	40,69	37,14	41,65
12,1	44,32	47,30	4,74	43,95	43,44	40,47	36,96	41,43
12,2	44,32	47,30	4,74	43,95	43,28	40,30	36,84	41,26
12,3	39,84	42,40	2,87	39,17	43,16	40,16	36,74	41,13
12,4	39,84	42,40	2,87	39,17	43,07	40,06	36,67	41,04
12,5	39,72	42,24	2,89	39,07	43,00	39,98	36,62	40,97
12,6	39,72	42,24	2,89	39,07	42,96	39,93	36,59	40,91
12,7	39,68	42,19	2,89	39,04	42,94	39,89	36,57	40,88
12,8	39,68	42,19	2,89	39,04	42,90	39,86	36,55	40,86
12,9	39,68	42,19	2,89	39,04	42,85	39,82	36,53	40,82
13	39,50	42,02	2,87	38,93	42,84	39,77	36,49	40,77
13,1	39,50	42,02	2,87	38,93	42,81	39,73	36,46	40,73
13,2	39,45	41,97	2,86	38,88	42,77	39,68	36,42	40,69
13,3	39,45	41,97	2,86	38,88	42,76	39,66	36,40	40,67
13,4	39,40	41,91	2,86	38,85	42,74	39,64	36,40	40,65
13,5	39,37	41,87	2,90	38,83	42,74	39,62	36,39	40,63
13,6	39,37	41,87	2,90	38,83	42,72	39,60	36,38	40,63
13,7	39,37	41,87	2,90	38,83	42,70	39,59	36,37	40,62
13,8	39,37	41,87	2,90	38,83	42,70	39,58	36,37	40,60
13,9	39,35	41,86	2,89	38,83	42,66	39,56	36,35	40,59
14	39,35	41,86	2,89	38,83	42,67	39,53	36,32	40,55
14,1	39,25	41,78	2,87	38,76	42,65	39,49	36,30	40,52
14,2	39,22	41,76	2,87	38,75	42,65	39,49	36,29	40,53
14,3	39,22	41,76	2,87	38,75	42,65	39,48	36,30	40,52
14,4	39,22	41,75	2,90	38,74	42,64	39,48	36,29	40,51
14,5	39,22	41,75	2,90	38,74	42,62	39,46	36,28	40,50
14,6	39,18	41,70	2,86	38,71	42,57	39,44	36,26	40,48
14,7	39,18	41,70	2,86	38,71	42,59	39,42	36,23	40,46
14,8	39,13	41,67	2,86	38,67	42,57	39,42	36,23	40,46
14,9	39,12	41,65	2,87	38,68	42,57	39,41	36,25	40,46
15	39,12	41,65	2,87	38,68	42,55	39,41	36,23	40,45
15,1	39,12	41,65	2,87	38,68	42,55	39,41	36,24	40,45
15,2	39,12	41,65	2,87	38,68	42,58	39,41	36,24	40,45
15,3	39,11	41,65	2,87	38,67	42,57	39,40	36,23	40,44
15,4	39,11	41,65	2,87	38,67	42,54	39,37	36,20	40,42
15,5	39,06	41,62	2,87	38,64	42,55	39,36	36,20	40,40
15,6	39,07	41,62	2,88	38,64	42,56	39,37	36,21	40,41
15,7	39,07	41,62	2,88	38,64	42,55	39,36	36,20	40,40
15,8	39,05	41,60	2,86	38,63	42,54	39,35	36,20	40,40
15,9	39,05	41,60	2,86	38,63	42,53	39,35	36,19	40,39
16	39,05	41,60	2,86	38,63	42,55	39,37	36,21	40,40
16,1	39,05	41,60	2,86	38,63	42,51	39,35	36,20	40,39
16,2	39,05	41,60	2,88	38,62	42,51	39,34	36,19	40,39
16,3	39,05	41,60	2,89	38,63	42,52	39,35	36,20	40,40
16,4	39,05	41,60	2,89	38,63	42,51	39,34	36,19	40,38
16,5	39,00	41,57	2,86	38,59	42,50	39,32	36,16	40,36
16,6	39,00	41,57	2,86	38,59	42,49	39,31	36,15	40,35
16,7	38,98	41,55	2,84	38,58	42,49	39,31	36,15	40,35
16,8	38,98	41,55	2,84	38,58	42,50	39,31	36,16	40,36
16,9	38,98	41,56	2,86	38,58	42,51	39,32	36,17	40,36
17	38,98	41,55	2,89	38,59	42,49	39,32	36,17	40,35
17,1	38,98	41,55	2,89	38,59	42,49	39,32	36,18	40,37
17,2	38,99	41,55	2,84	38,59	42,49	39,32	36,18	40,36
17,3	38,99	41,55	2,84	38,59	42,47	39,31	36,17	40,36
17,4	38,99	41,55	2,87	38,59	42,46	39,28	36,14	40,33
17,5	38,99	41,55	2,87	38,59	42,48	39,28	36,14	40,33
17,6	38,96	41,53	2,90	38,56	44,02	40,83	37,69	41,88
17,7	40,51	43,08	4,42	40,11	44,01	40,83	37,69	41,88
17,8	40,51	43,08	4,42	40,11	42,57	39,63	36,41	40,70
17,9	40,49	43,05	4,41	40,09	39,48	37,01	33,67	38,14
18	40,49	43,05	4,41	40,09	39,16	36,75	33,47	37,90
18,1	36,19	38,34	2,60	35,44	38,96	36,58	33,34	37,73
18,2	36,19	38,34	2,60	35,44	38,79	36,42	33,23	37,60
18,3	36,00	38,12	2,60	35,30	38,70	36,32	33,15	37,49
18,4	35,91	38,03	2,59	35,23	38,65	36,23	33,08	37,40
18,5	35,91	38,03	2,59	35,23	38,59	36,15	33,03	37,33
18,6	35,80	37,91	2,58	35,15	38,55	36,10	33,00	37,28
18,7	35,80	37,91	2,58	35,15	38,51	36,06	32,97	37,23
18,8	35,80	37,91	2,58	35,15	38,50	36,04	32,96	37,22
18,9	35,70	37,78	2,60	35,08	38,47	36,00	32,95	37,19
19	35,70	37,78	2,60	35,08	38,42	35,95	32,91	37,15
19,1	35,60	37,68	2,60	34,99	38,37	35,92	32,88	37,11
19,2	35,60	37,68	2,60	34,99	38,35	35,86	32,83	37,06
19,3	35,55	37,65	2,61	34,97	38,34	35,83	32,82	37,04
19,4	35,55	37,65	2,61	34,97	38,34	35,82	32,82	37,03
19,5	35,53	37,63	2,60	34,96	38,33	35,81	32,81	37,02
19,6	35,49	37,57	2,60	34,94	38,31	35,80	32,81	37,01
19,7	35,49	37,57	2,60	34,94	38,27	35,76	32,78	36,97
19,8	35,45	37,56	2,60	34,92	38,27	35,74	32,76	36,94
19,9	35,45	37,56	2,60	34,92	38,27	35,72	32,75	36,93
20	35,42	37,52	2,60	34,89	38,23	35,70	32,73	36,91
20,1	35,42	37,52	2,60	34,89	38,23	35,70	32,73	36,91
20,2	35,43	37,52	2,61	34,90	38,24	35,70	32,74	36,90
20,3	35,43	37,52	2,61	34,90	38,21	35,68	32,73	36,89
20,4	35,43	37,52	2,61	34,90	38,19	35,67	32,73	36,88
20,5	35,38	37,47	2,59	34,86	38,18	35,65	32,71	36,87
20,6	35,38	37,47	2,59	34,86	38,20	35,65	32,72	36,87
20,7	35,36	37,45	2,59	34,85	38,19	35,65	32,71	36,87
20,8	35,36	37,45	2,59	34,85	38,18	35,64	32,70	36,86
20,9	35,34	37,43	2,59	34,84	38,15	35,63	32,70	36,86
21	35,33	37,43	2,58	34,84	38,15	35,63	32,70	36,85
21,1	35,33	37,43	2,58	34,84	38,16	35,61	32,68	36,83
21,2	35,28	37,40	2,59	34,80	38,15	35,59	32,67	36,81
21,3	35,28	37,40	2,59	34,80	38,16	35,58	32,65	36,81
21,4	35,27	37,38	2,58	34,79	38,16	35,56	32,63	36,79
21,5	35,27	37,38	2,58	34,79	38,17	35,57	32,65	36,79
21,6	35,27	37,38	2,59	34,79	38,16	35,56	32,63	36,77
21,7	35,26	37,39	2,58	34,79	38,16	35,56	32,64	36,77
21,8	35,26	37,39	2,58	34,79	38,17	35,57	32,65	36,79
21,9	35,26	37,39	2,58	34,79	38,15	35,57	32,65	36,79
22	35,26	37,39	2,58	34,79	38,12	35,56	32,65	36,79
22,1	35,24	37,36	2,57	34,77	38,10	35,53	32,61	36,76
22,2	35,24	37,36	2,57	34,77	38,09	35,51	32,59	36,73
22,3	35,19	37,32	2,57	34,72	38,08	35,50	32,58	36,73
22,4	35,18	37,31	2,57	34,71	38,07	35,49	32,57	36,73
22,5	35,18	37,31	2,57	34,71	38,09	35,50	32,59	36,73
22,6	35,19	37,33	2,56	34,74	38,11	35,51	32,60	36,74
22,7	35,19	37,33	2,56	34,74	38,15	35,53	32,62	36,75
22,8	35,21	37,34	2,58	34,76	38,11	35,53	32,63	36,76
22,9	35,21	37,34	2,58	34,76	38,10	35,53	32,64	36,77
23	35,19	37,33	2,59	34,74	38,09	35,51	32,61	36,74
23,1	35,19	37,31	2,58	34,74	38,07	35,51	32,60	36,74
23,2	35,19	37,31	2,58	34,74	38,06	35,52	32,61	36,75
23,3	35,17	37,30	2,59	34,72	38,06	35,49	32,58	36,71
23,4	35,17	37,30	2,59	34,72	38,06	35,46	32,55	36,68
23,5	35,12	37,27	2,59	34,69	39,59	37,01	34,10	38,23
23,6	35,12	37,27	2,59	34,69	39,59	37,00	34,09	38,23
23,7	36,67	38,81	4,15	36,23	39,61	37,01	34,10	38,23
23,8	36,69	38,84	4,13	36,26	34,97	33,08	30,01	34,28
23,9	36,69	38,84	4,13	36,26	34,59	32,79	29,74	33,98
24	36,69	38,84	4,13	36,26	34,33	32,58	29,59	33,79
24,1	36,69	38,84	4,13	36,26	34,19	32,44	29,49	33,66
24,2	36,69	38,84	4,13	36,26	34,08	32,33	29,42	33,55
24,3	36,69	38,84	4,13	36,26	34,00	32,23	29,33	33,45
24,4	36,69	38,84	4,13	36,26	33,93	32,13	29,25	33,35
24,5	36,69	38,84	4,13	36,26	33,90	32,07	29,22	33,30
24,6	36,69	38,84	4,13	36,26	33,85	32,01	29,17	33,24
24,7	31,70	33,39	2,30	31,05	33,80	31,95	29,13	33,19
24,8	31,70	33,39	2,30	31,05	33,76	31,91	29,10	33,14
24,9	31,61	33,30	2,27	30,98	33,76	31,88	29,08	33,12
25	31,49	33,18	2,26	30,89	33,73	31,85	29,07	33,08
25,1	31,49	33,18	2,26	30,89	33,71	31,82	29,05	33,05
25,2	31,49	33,18	2,26	30,89	33,70	31,79	29,03	33,04
25,3	31,49	33,18	2,26	30,89	33,67	31,78	29,01	33,02
25,4	31,44	33,12	2,29	30,86	33,62	31,74	28,99	32,99
25,5	31,44	33,12	2,29	30,86	33,59	31,71	28,96	32,95
25,6	31,41	33,09	2,29	30,83	33,61	31,69	28,95	32,93
25,7	31,36	33,05	2,27	30,80	33,58	31,66	28,92	32,91
25,8	31,36	33,05	2,27	30,80	33,56	31,64	28,91	32,88
25,9	31,30	32,99	2,28	30,76	33,56	31,62	28,89	32,87
26	31,30	32,99	2,28	30,76	33,54	31,61	28,90	32,86
26,1	31,29	32,98	2,27	30,77	33,55	31,62	28,91	32,87
26,2	31,29	32,98	2,27	30,77	33,54	31,61	28,91	32,86
26,3	31,25	32,94	2,26	30,73	33,52	31,60	28,90	32,85
26,4	31,22	32,92	2,27	30,70	33,51	31,57	28,86	32,82
26,5	31,22	32,92	2,27	30,70	33,50	31,55	28,85	32,80
26,6	31,20	32,91	2,27	30,69	33,49	31,54	28,84	32,80
26,7	31,20	32,91	2,27	30,69	33,49	31,53	28,84	32,79
26,8	31,19	32,88	2,25	30,69	33,48	31,53	28,84	32,78
26,9	31,19	32,88	2,25	30,69	33,47	31,52	28,83	32,78
27	31,19	32,88	2,25	30,69	33,43	31,50	28,81	32,76
27,1	31,12	32,83	2,25	30,63	33,42	31,46	28,77	32,71
27,2	31,12	32,83	2,25	30,63	33,41	31,45	28,76	32,70
27,3	31,07	32,79	2,26	30,59	33,39	31,43	28,74	32,69
27,4	31,07	32,79	2,26	30,59	33,37	31,42	28,73	32,68
27,5	31,06	32,77	2,25	30,59	33,38	31,42	28,74	32,67
27,6	31,06	32,77	2,25	30,59	33,37	31,42	28,74	32,67
27,7	31,05	32,76	2,26	30,59	33,35	31,41	28,73	32,67
27,8	31,05	32,76	2,26	30,59	33,32	31,38	28,70	32,64
27,9	31,05	32,76	2,26	30,59	33,31	31,35	28,68	32,61
28	30,99	32,71	2,25	30,53	33,32	31,35	28,68	32,61
28,1	30,99	32,71	2,25	30,53	33,30	31,34	28,68	32,60
28,2	30,98	32,70	2,25	30,52	33,26	31,31	28,64	32,58
28,3	30,98	32,70	2,25	30,52	33,27	31,30	28,63	32,56
28,4	30,92	32,65	2,24	30,47	33,26	31,29	28,62	32,54
28,5	30,92	32,65	2,24	30,47	33,22	31,27	28,60	32,52
28,6	30,92	32,65	2,24	30,47	33,22	31,26	28,60	32,51
28,7	30,90	32,62	2,24	30,46	33,23	31,27	28,61	32,52
28,8	30,90	32,62	2,24	30,46	33,24	31,28	28,62	32,54
28,9	30,90	32,61	2,24	30,46	33,21	31,27	28,61	32,52
29	30,90	32,61	2,24	30,46	33,20	31,24	28,58	32,49
29,1	30,84	32,58	2,24	30,41	33,20	31,22	28,57	32,48
29,2	30,81	32,55	2,25	30,39	33,17	31,21	28,55	32,47
29,3	30,81	32,55	2,25	30,39	33,18	31,20	28,55	32,47
29,4	30,82	32,56	2,25	30,38	33,17	31,19	28,55	32,44
29,5	30,82	32,56	2,25	30,38	33,15	31,19	28,54	32,44
29,6	30,81	32,53	2,24	30,38	34,72	32,75	30,10	34,00
29,7	30,81	32,53	2,24	30,38	34,71	32,74	30,10	34,01
29,8	30,81	32,53	2,24	30,38	34,67	32,73	30,10	34,00
29,9	32,35	34,07	3,81	31,91	32,29	30,71	28,00	31,89
30	32,35	34,07	3,81	31,91	30,18	28,94	26,17	30,05
30,1	32,35	34,07	3,81	31,91	29,89	28,68	25,95	29,80
30,2	32,35	34,07	3,81	31,91	29,71	28,51	25,82	29,63
30,3	28,02	29,48	2,02	27,41	29,58	28,37	25,72	29,49
30,4	28,02	29,48	2,02	27,41	29,51	28,30	25,68	29,43
30,5	28,02	29,48	2,02	27,41	29,45	28,21	25,62	29,35
30,6	27,82	29,23	2,02	27,24	29,38	28,13	25,57	29,28
30,7	27,82	29,23	2,02	27,24	29,31	28,06	25,51	29,21
30,8	27,67	29,05	2,03	27,12	29,25	27,98	25,45	29,13
30,9	27,67	29,05	2,03	27,12	29,23	27,93	25,41	29,08
31	27,57	28,96	2,03	27,06	29,19	27,88	25,37	29,03
31,1	27,52	28,90	2,03	27,03	29,17	27,84	25,35	29,00
31,2	27,52	28,90	2,03	27,03	29,18	27,84	25,36	29,00
31,3	27,50	28,88	2,03	27,02	29,16	27,81	25,34	28,98
31,4	27,50	28,88	2,03	27,02	29,15	27,79	25,34	28,96
31,5	27,45	28,82	2,01	26,99	29,08	27,75	25,30	28,92
31,6	27,45	28,82	2,01	26,99	29,08	27,72	25,27	28,89
31,7	27,38	28,77	2,01	26,94	29,10	27,70	25,26	28,87
31,8	27,36	28,75	2,02	26,94	29,10	27,69	25,26	28,86
31,9	27,36	28,75	2,02	26,94	29,07	27,68	25,25	28,85
32	27,33	28,71	2,03	26,92	29,02	27,65	25,23	28,83
32,1	27,33	28,71	2,03	26,92	29,02	27,63	25,22	28,80
32,2	27,27	28,67	2,03	26,88	29,03	27,61	25,20	28,79
32,3	27,27	28,67	2,03	26,88	29,01	27,58	25,18	28,76
32,4	27,24	28,64	2,03	26,86	28,99	27,57	25,17	28,75
32,5	27,21	28,62	2,02	26,83	29,01	27,57	25,18	28,76
32,6	27,21	28,62	2,02	26,83	29,00	27,57	25,17	28,74
32,7	27,18	28,57	2,01	26,83	29,00	27,58	25,18	28,76
32,8	27,18	28,57	2,01	26,83	28,97	27,56	25,16	28,74
32,9	27,18	28,57	2,01	26,83	28,95	27,55	25,16	28,74
33	27,18	28,57	2,01	26,83	28,98	27,53	25,15	28,72
33,1	27,17	28,58	2,01	26,82	28,95	27,52	25,14	28,70
33,2	27,13	28,54	2,01	26,79	28,94	27,50	25,12	28,68
33,3	27,13	28,54	2,01	26,79	28,94	27,49	25,12	28,68
33,4	27,11	28,54	2,01	26,77	28,93	27,48	25,11	28,66
33,5	27,11	28,54	2,01	26,77	28,95	27,48	25,11	28,66
33,6	27,11	28,52	2,01	26,77	28,91	27,47	25,11	28,66
33,7	27,11	28,52	2,01	26,77	28,89	27,47	25,10	28,65
33,8	27,09	28,50	2,01	26,76	28,89	27,44	25,08	28,63
33,9	27,05	28,47	1,99	26,73	28,89	27,42	25,06	28,60
34	27,05	28,47	1,99	26,73	28,87	27,41	25,05	28,60
34,1	27,03	28,45	1,99	26,71	28,86	27,40	25,05	28,59
34,2	27,03	28,45	1,99	26,71	28,86	27,40	25,06	28,59
34,3	27,04	28,45	1,99	26,73	28,89	27,43	25,08	28,61
34,4	27,04	28,45	1,99	26,73	28,86	27,41	25,07	28,60
34,5	27,04	28,46	2,00	26,73	28,87	27,41	25,07	28,60
34,6	27,02	28,43	2,00	26,71	28,89	27,42	25,07	28,61
34,7	27,02	28,43	2,00	26,71	28,86	27,41	25,06	28,60
34,8	27,02	28,43	2,00	26,71	28,86	27,40	25,06	28,60
34,9	27,02	28,43	2,00	26,71	28,86	27,40	25,06	28,60
35	26,97	28,40	1,99	26,68	28,86	27,37	25,03	28,56
35,1	26,97	28,40	1,99	26,68	28,84	27,37	25,02	28,56
35,2	26,97	28,40	1,99	26,68	28,83	27,35	25,01	28,55
35,3	26,96	28,38	1,99	26,66	28,83	27,35	25,01	28,53
35,4	26,96	28,38	1,99	26,66	28,82	27,35	25,02	28,53
35,5	26,98	28,40	1,98	26,68	30,41	28,90	26,58	30,09
35,6	26,98	28,40	1,98	26,68	30,37	28,90	26,57	30,11
35,7	28,53	29,95	3,54	28,24	30,39	28,92	26,60	30,12
35,8	28,53	29,95	3,54	28,24	29,83	28,43	26,11	29,60
35,9	28,53	29,95	3,54	28,24	26,24	25,25	22,96	26,23
36	24,49	25,80	1,81	24,26	25,94	24,97	22,71	25,95
36,1	24,49	25,80	1,81	24,26	25,76	24,78	22,56	25,76
36,2	24,27	25,53	1,78	24,04	25,62	24,63	22,44	25,62
36,3	24,27	25,53	1,78	24,04	25,51	24,50	22,35	25,49
36,4	24,18	25,42	1,79	23,98	25,43	24,41	22,28	25,41
36,5	24,18	25,42	1,79	23,98	25,40	24,36	22,25	25,37
36,6	24,09	25,31	1,79	23,90	25,35	24,31	22,22	25,33
36,7	24,09	25,31	1,79	23,90	25,30	24,25	22,18	25,27
36,8	24,09	25,31	1,79	23,90	25,25	24,20	22,14	25,22
36,9	24,01	25,21	1,79	23,84	25,21	24,16	22,11	25,17
37	24,01	25,21	1,79	23,84	25,22	24,12	22,08	25,14
37,1	23,88	25,08	1,79	23,75	25,18	24,06	22,04	25,09
37,2	23,82	25,02	1,79	23,72	25,16	24,03	22,02	25,06
37,3	23,82	25,02	1,79	23,72	25,14	24,01	22,00	25,04
37,4	23,79	24,98	1,79	23,69	25,14	23,99	22,00	25,03
37,5	23,79	24,98	1,79	23,69	25,14	23,98	22,00	25,03
37,6	23,78	24,97	1,80	23,69	25,12	23,96	21,98	25,01
37,7	23,78	24,97	1,80	23,69	25,13	23,95	21,97	24,99
37,8	23,74	24,94	1,79	23,67	25,11	23,93	21,96	24,98
37,9	23,71	24,90	1,79	23,64	25,08	23,91	21,96	24,97
38	23,71	24,90	1,79	23,64	25,07	23,90	21,95	24,95
38,1	23,71	24,90	1,79	23,64	25,08	23,87	21,92	24,91
38,2	23,71	24,90	1,79	23,64	25,06	23,84	21,90	24,88
38,3	23,63	24,83	1,78	23,59	25,05	23,82	21,88	24,87
38,4	23,63	24,83	1,78	23,59	25,05	23,80	21,87	24,85
38,5	23,60	24,81	1,78	23,57	25,04	23,80	21,87	24,85
38,6	23,60	24,81	1,77	23,57	25,04	23,80	21,87	24,85
38,7	23,60	24,81	1,77	23,57	25,02	23,80	21,88	24,86
38,8	23,60	24,81	1,77	23,57	25,01	23,78	21,86	24,84
38,9	23,60	24,81	1,77	23,57	25,00	23,78	21,86	24,84
39	23,56	24,76	1,76	23,54	24,98	23,76	21,84	24,81
39,1	23,56	24,76	1,76	23,54	24,99	23,73	21,82	24,79
39,2	23,52	24,74	1,77	23,51	25,00	23,73	21,82	24,78
39,3	23,50	24,72	1,77	23,50	24,97	23,71	21,80	24,77
39,4	23,50	24,72	1,77	23,50	24,96	23,70	21,80	24,76
39,5	23,49	24,71	1,76	23,49	24,96	23,70	21,80	24,75
39,6	23,49	24,71	1,76	23,49	24,99	23,70	21,80	24,77
39,7	23,48	24,71	1,77	23,49	24,97	23,69	21,80	24,76
39,8	23,48	24,71	1,77	23,49	24,94	23,69	21,81	24,77
39,9	23,48	24,70	1,77	23,49	24,95	23,68	21,79	24,75
40	23,45	24,67	1,77	23,47	24,94	23,67	21,77	24,72
40,1	23,45	24,67	1,77	23,47	24,95	23,66	21,77	24,72
40,2	23,44	24,66	1,77	23,46	24,93	23,66	21,77	24,72
40,3	23,44	24,66	1,77	23,46	24,95	23,66	21,78	24,73
40,4	23,46	24,68	1,76	23,47	24,95	23,67	21,79	24,74
40,5	23,46	24,68	1,76	23,47	24,95	23,67	21,79	24,74
40,6	23,46	24,67	1,76	23,48	24,95	23,67	21,79	24,74
40,7	23,43	24,64	1,76	23,46	24,92	23,66	21,78	24,73
40,8	23,43	24,64	1,76	23,46	24,92	23,63	21,76	24,70
40,9	23,40	24,63	1,76	23,44	24,91	23,62	21,75	24,69
41	23,40	24,63	1,76	23,44	24,90	23,61	21,74	24,68
41,1	23,39	24,62	1,76	23,42	24,91	23,62	21,75	24,68
41,2	23,39	24,62	1,76	23,42	24,91	23,61	21,74	24,67
41,3	23,39	24,62	1,76	23,43	24,91	23,62	21,75	24,69
41,4	23,40	24,61	1,76	23,43	26,45	25,17	23,31	26,24
41,5	23,40	24,61	1,76	23,43	26,43	25,14	23,28	26,21
41,6	24,90	26,14	3,31	24,95	26,42	25,12	23,27	26,19
41,7	24,90	26,14	3,31	24,95	26,42	25,12	23,27	26,19
41,8	24,90	26,13	3,31	24,94	23,17	21,96	20,34	22,82
41,9	24,90	26,13	3,31	24,94	22,95	21,74	20,15	22,59
42	24,90	26,13	3,32	24,94	22,81	21,60	20,03	22,46
42,1	21,50	22,69	1,65	21,91	22,70	21,48	19,94	22,35
42,2	21,50	22,69	1,65	21,91	22,63	21,37	19,87	22,24
42,3	21,45	22,62	1,66	21,85	22,56	21,29	19,82	22,17
42,4	21,45	22,62	1,66	21,85	22,51	21,22	19,77	22,10
42,5	21,27	22,39	1,66	21,69	22,49	21,17	19,74	22,06
42,6	21,27	22,39	1,66	21,69	22,44	21,12	19,70	22,01
42,7	21,19	22,31	1,66	21,64	22,42	21,07	19,67	21,96
42,8	21,18	22,29	1,66	21,62	22,39	21,04	19,65	21,94
42,9	21,18	22,29	1,66	21,62	22,38	21,00	19,63	21,91
43	21,12	22,23	1,66	21,58	22,34	20,97	19,61	21,87
43,1	21,12	22,23	1,66	21,58	22,35	20,94	19,59	21,85
43,2	21,09	22,19	1,67	21,55	22,32	20,92	19,58	21,84
43,3	21,09	22,19	1,67	21,55	22,31	20,89	19,57	21,81
43,4	21,09	22,19	1,67	21,55	22,30	20,87	19,55	21,80
43,5	21,03	22,12	1,67	21,51	22,27	20,85	19,54	21,78
43,6	21,03	22,12	1,67	21,51	22,25	20,83	19,53	21,77
43,7	21,03	22,12	1,67	21,51	22,24	20,81	19,51	21,74
43,8	21,03	22,12	1,67	21,51	22,25	20,78	19,50	21,72
43,9	20,96	22,05	1,67	21,46	22,25	20,77	19,49	21,70
44	20,95	22,04	1,66	21,44	22,24	20,76	19,48	21,70
44,1	20,95	22,04	1,66	21,44	22,22	20,75	19,48	21,69
44,2	20,94	22,02	1,66	21,43	22,21	20,74	19,48	21,69
44,3	20,94	22,02	1,66	21,43	22,20	20,73	19,47	21,67
44,4	20,91	22,00	1,64	21,41	22,20	20,73	19,47	21,67
44,5	20,91	22,00	1,64	21,41	22,18	20,70	19,45	21,64
44,6	20,89	21,99	1,64	21,40	22,17	20,69	19,44	21,63
44,7	20,87	21,97	1,64	21,39	22,17	20,67	19,43	21,62
44,8	20,87	21,97	1,64	21,39	22,17	20,67	19,42	21,62
44,9	20,87	21,97	1,64	21,39	22,16	20,66	19,42	21,61
45	20,87	21,97	1,64	21,39	22,16	20,66	19,42	21,62
45,1	20,86	21,96	1,64	21,38	22,15	20,65	19,41	21,61
45,2	20,86	21,96	1,64	21,38	22,15	20,64	19,41	21,60
45,3	20,84	21,95	1,65	21,36	22,15	20,63	19,40	21,58
45,4	20,82	21,93	1,65	21,35	22,15	20,62	19,40	21,58
45,5	20,82	21,93	1,65	21,35	22,13	20,62	19,39	21,57
45,6	20,82	21,93	1,65	21,35	22,15	20,61	19,39	21,57
45,7	20,82	21,93	1,65	21,35	22,14	20,61	19,39	21,57
45,8	20,82	21,93	1,65	21,35	22,14	20,60	19,38	21,57
45,9	20,82	21,93	1,65	21,35	22,13	20,61	19,39	21,57
46	20,81	21,91	1,64	21,34	22,13	20,60	19,39	21,56
46,1	20,78	21,90	1,64	21,33	22,13	20,59	19,38	21,55
46,2	20,78	21,90	1,64	21,33	22,13	20,58	19,37	21,53
46,3	20,77	21,89	1,64	21,32	22,12	20,57	19,37	21,53
46,4	20,77	21,89	1,64	21,32	22,11	20,57	19,37	21,54
46,5	20,77	21,89	1,64	21,32	22,12	20,58	19,37	21,53
46,6	20,77	21,89	1,64	21,32	22,11	20,58	19,38	21,54
46,7	20,78	21,88	1,64	21,32	22,12	20,58	19,38	21,54
46,8	20,76	21,86	1,64	21,31	22,10	20,56	19,37	21,53
46,9	20,76	21,86	1,64	21,31	22,11	20,56	19,37	21,52
47	20,76	21,86	1,64	21,31	22,10	20,56	19,37	21,52
47,1	20,76	21,86	1,64	21,31	22,10	20,55	19,36	21,51
47,2	20,74	21,85	1,65	21,30	22,10	20,53	19,35	21,50
47,3	20,74	21,85	1,65	21,30	22,10	20,53	19,35	21,50
47,4	20,73	21,85	1,65	21,29	23,64	22,08	20,89	23,04
47,5	22,27	23,39	3,20	22,83	23,62	22,07	20,89	23,03
47,6	22,27	23,39	3,20	22,83	23,64	22,09	20,90	23,05
47,7	22,28	23,39	3,20	22,83	21,68	19,93	19,11	20,78
47,8	22,28	23,39	3,20	22,83	21,12	19,27	18,59	20,09
47,9	19,76	20,85	1,66	20,74	21,05	19,16	18,53	19,98
48	19,76	20,85	1,66	20,74	20,99	19,06	18,46	19,89
48,1	19,66	20,74	1,62	20,65	20,95	19,00	18,43	19,83
48,2	19,60	20,67	1,62	20,58	20,91	18,95	18,40	19,78
48,3	19,60	20,67	1,62	20,58	20,88	18,90	18,38	19,74
48,4	19,56	20,61	1,63	20,53	20,85	18,86	18,36	19,70
48,5	19,56	20,61	1,63	20,53	20,84	18,84	18,35	19,68
48,6	19,53	20,57	1,62	20,49	20,81	18,81	18,32	19,65
48,7	19,53	20,57	1,62	20,49	20,79	18,77	18,31	19,62
48,8	19,51	20,55	1,61	20,47	20,77	18,75	18,30	19,60
48,9	19,48	20,52	1,61	20,44	20,77	18,74	18,29	19,59
49	19,48	20,52	1,61	20,44	20,76	18,71	18,28	19,57
49,1	19,46	20,49	1,61	20,41	20,76	18,70	18,27	19,56
49,2	19,46	20,49	1,61	20,41	20,74	18,67	18,26	19,54
49,3	19,45	20,48	1,62	20,40	20,74	18,66	18,25	19,52
49,4	19,45	20,48	1,62	20,40	20,71	18,64	18,24	19,51
49,5	19,43	20,45	1,61	20,37	20,69	18,63	18,24	19,49
49,6	19,41	20,42	1,61	20,35	20,69	18,62	18,23	19,48
49,7	19,41	20,42	1,61	20,35	20,67	18,60	18,22	19,46
49,8	19,38	20,41	1,60	20,33	20,68	18,59	18,22	19,46
49,9	19,38	20,41	1,60	20,33	20,68	18,59	18,21	19,45
50	19,38	20,40	1,60	20,32	20,65	18,57	18,20	19,45
50,1	19,37	20,39	1,60	20,31	20,65	18,56	18,20	19,43
50,2	19,37	20,39	1,60	20,31	20,65	18,55	18,19	19,42
50,3	19,35	20,37	1,59	20,29	20,66	18,55	18,18	19,41
50,4	19,35	20,37	1,59	20,29	20,66	18,54	18,18	19,41
50,5	19,34	20,36	1,61	20,29	20,65	18,53	18,18	19,40
50,6	19,34	20,36	1,61	20,29	20,64	18,53	18,17	19,40
50,7	19,32	20,34	1,59	20,27	20,65	18,53	18,17	19,40
50,8	19,31	20,34	1,59	20,26	20,64	18,52	18,17	19,39
50,9	19,31	20,34	1,59	20,26	20,61	18,51	18,17	19,39
51	19,30	20,33	1,59	20,25	20,62	18,50	18,16	19,38
51,1	19,30	20,33	1,59	20,25	20,61	18,49	18,16	19,37
51,2	19,30	20,32	1,59	20,25	20,62	18,49	18,16	19,37
51,3	19,30	20,32	1,59	20,25	20,62	18,49	18,16	19,37
51,4	19,29	20,32	1,60	20,24	20,60	18,48	18,16	19,36
51,5	19,29	20,32	1,60	20,24	20,59	18,48	18,16	19,36
51,6	19,29	20,32	1,60	20,24	20,60	18,47	18,15	19,35
51,7	19,28	20,30	1,60	20,23	20,58	18,47	18,15	19,34
51,8	19,28	20,30	1,60	20,23	20,59	18,46	18,15	19,34
51,9	19,28	20,30	1,60	20,22	20,59	18,47	18,15	19,35
52	19,28	20,30	1,60	20,22	20,58	18,46	18,15	19,34
52,1	19,27	20,30	1,60	20,22	20,59	18,46	18,15	19,34
52,2	19,27	20,29	1,59	20,21	20,57	18,46	18,15	19,34
52,3	19,27	20,29	1,59	20,21	20,57	18,45	18,14	19,34
52,4	19,26	20,28	1,61	20,21	20,58	18,44	18,14	19,32
52,5	19,26	20,28	1,61	20,21	20,58	18,44	18,14	19,32
52,6	19,26	20,29	1,61	20,20	20,57	18,44	18,14	19,32
52,7	19,26	20,29	1,61	20,20	20,59	18,44	18,14	19,32
52,8	19,26	20,28	1,61	20,20	20,58	18,44	18,14	19,32
52,9	19,25	20,28	1,60	20,19	20,58	18,43	18,13	19,31
53	19,25	20,28	1,60	20,19	20,58	18,43	18,13	19,31
53,1	19,25	20,28	1,60	20,19	20,56	18,42	18,13	19,30
53,2	19,24	20,27	1,60	20,19	20,57	18,42	18,13	19,29
53,3	19,24	20,27	1,59	20,19	20,57	18,42	18,13	19,29
53,4	19,24	20,27	1,59	20,19	20,57	18,41	18,13	19,29
53,5	20,79	21,81	3,16	21,73	22,13	19,96	19,67	20,84
53,6	20,79	21,81	3,16	21,73	21,58	19,30	19,20	20,15
53,7	20,79	21,81	3,16	21,73	20,65	18,04	18,38	18,84
53,8	20,79	21,81	3,16	21,73	20,69	18,01	18,41	18,81
53,9	20,79	21,81	3,16	21,73	20,70	17,99	18,43	18,78
54	20,79	21,81	3,16	21,73	20,70	17,97	18,43	18,76
54,1	20,79	21,81	3,16	21,73	20,69	17,95	18,43	18,74
54,2	20,79	21,81	3,16	21,73	20,68	17,93	18,42	18,73
54,3	20,79	21,81	3,16	21,73	20,68	17,92	18,43	18,71
54,4	20,79	21,81	3,16	21,73	20,67	17,91	18,42	18,69
54,5	19,33	20,23	1,77	20,44	20,65	17,89	18,42	18,68
54,6	19,33	20,23	1,77	20,44	20,65	17,88	18,42	18,67
54,7	19,33	20,23	1,77	20,44	20,63	17,86	18,41	18,65
54,8	19,33	20,23	1,77	20,44	20,63	17,85	18,39	18,63
54,9	19,27	20,16	1,69	20,36	20,61	17,84	18,39	18,62
55	19,27	20,15	1,69	20,35	20,61	17,83	18,39	18,61
55,1	19,27	20,15	1,69	20,35	20,60	17,82	18,38	18,60
55,2	19,26	20,15	1,69	20,33	20,58	17,81	18,38	18,59
55,3	19,26	20,15	1,69	20,33	20,57	17,81	18,38	18,59
55,4	19,26	20,14	1,69	20,32	20,58	17,80	18,38	18,58
55,5	19,26	20,14	1,69	20,32	20,58	17,80	18,38	18,57
55,6	19,26	20,13	1,68	20,31	20,57	17,79	18,37	18,57
55,7	19,26	20,13	1,68	20,30	20,57	17,79	18,37	18,57
55,8	19,26	20,13	1,68	20,30	20,57	17,78	18,36	18,56
55,9	19,25	20,13	1,68	20,28	20,55	17,78	18,36	18,56
56	19,25	20,13	1,68	20,28	20,55	17,78	18,37	18,55
56,1	19,25	20,13	1,67	20,28	20,55	17,77	18,37	18,55
56,2	19,25	20,13	1,68	20,28	20,55	17,77	18,37	18,54
56,3	19,25	20,13	1,68	20,28	20,55	17,76	18,37	18,54
56,4	19,26	20,13	1,68	20,27	20,54	17,76	18,37	18,54
56,5	19,26	20,13	1,68	20,27	20,54	17,76	18,37	18,53
56,6	19,25	20,13	1,67	20,26	20,53	17,75	18,36	18,53
56,7	19,25	20,13	1,67	20,26	20,53	17,75	18,37	18,53
56,8	19,25	20,13	1,67	20,26	20,53	17,75	18,36	18,52
56,9	19,25	20,13	1,67	20,25	20,52	17,75	18,36	18,52
57	19,25	20,13	1,67	20,25	20,54	17,76	18,37	18,53
57,1	19,25	20,13	1,68	20,25	20,52	17,74	18,37	18,51
57,2	19,25	20,13	1,68	20,25	20,52	17,74	18,37	18,52
57,3	19,26	20,13	1,68	20,24	20,54	17,74	18,37	18,51
57,4	19,26	20,13	1,68	20,24	20,52	17,74	18,37	18,51
57,5	19,25	20,13	1,68	20,24	20,54	17,74	18,37	18,51
57,6	19,25	20,12	1,69	20,23	20,51	17,73	18,36	18,51
57,7	19,25	20,12	1,69	20,23	20,51	17,73	18,37	18,51
57,8	19,25	20,13	1,68	20,23	20,50	17,73	18,37	18,50
57,9	19,25	20,13	1,68	20,23	20,52	17,73	18,37	18,50
58	19,25	20,13	1,68	20,23	20,52	17,74	18,38	18,51
58,1	19,25	20,13	1,68	20,23	20,51	17,73	18,37	18,50
58,2	19,25	20,12	1,69	20,23	20,51	17,73	18,37	18,50
58,3	19,25	20,12	1,69	20,22	20,50	17,72	18,37	18,49
58,4	19,25	20,12	1,69	20,22	20,49	17,72	18,36	18,49
58,5	19,25	20,12	1,69	20,21	20,50	17,72	18,36	18,49
58,6	19,25	20,12	1,69	20,21	20,49	17,72	18,37	18,49
58,7	19,25	20,12	1,69	20,21	20,49	17,72	18,37	18,49
58,8	19,25	20,12	1,69	20,21	20,49	17,72	18,37	18,49
58,9	19,25	20,12	1,69	20,21	20,49	17,72	18,37	18,48
59	19,25	20,12	1,68	20,21	20,50	17,71	18,37	18,48
59,1	19,25	20,12	1,68	20,21	20,49	17,72	18,37	18,48
59,2	19,24	20,12	1,68	20,20	20,50	17,71	18,37	18,48
59,3	19,24	20,12	1,68	20,20	20,49	17,71	18,37	18,48
59,4	19,24	20,11	1,68	20,20	20,51	17,72	18,38	18,49
59,5	19,24	20,11	1,68	20,20	20,48	17,71	18,37	18,48
59,6	19,24	20,11	1,68	20,20	22,03	19,26	19,91	20,02
59,7	20,79	21,66	3,23	21,74	22,03	19,25	19,92	20,02
59,8	20,79	21,66	3,23	21,74	21,36	18,28	19,33	19,00
59,9	20,00	20,73	1,90	21,00	21,20	17,91	19,23	18,59
60	20,00	20,73	1,90	21,00	21,32	17,97	19,34	18,64
60,1	20,02	20,74	1,80	21,00	21,37	18,00	19,40	18,66
60,2	20,02	20,74	1,80	21,00	21,41	18,02	19,45	18,68
60,3	20,05	20,77	1,77	21,01	21,43	18,04	19,47	18,70
60,4	20,09	20,82	1,78	21,02	21,44	18,05	19,49	18,70
60,5	20,09	20,82	1,78	21,02	21,45	18,06	19,49	18,70
60,6	20,12	20,86	1,78	21,02	21,46	18,06	19,50	18,70
60,7	20,12	20,86	1,78	21,02	21,45	18,06	19,50	18,69
60,8	20,13	20,87	1,78	21,02	21,46	18,07	19,51	18,70
60,9	20,13	20,87	1,78	21,02	21,45	18,07	19,51	18,70
61	20,17	20,90	1,78	21,03	21,45	18,08	19,53	18,70
61,1	20,19	20,93	1,79	21,03	21,44	18,09	19,53	18,70
61,2	20,19	20,93	1,79	21,03	21,45	18,09	19,54	18,71
61,3	20,20	20,95	1,79	21,03	21,46	18,10	19,55	18,71
61,4	20,20	20,95	1,79	21,03	21,46	18,10	19,55	18,71
61,5	20,21	20,95	1,79	21,03	21,45	18,10	19,55	18,71
61,6	20,21	20,95	1,79	21,03	21,46	18,10	19,54	18,70
61,7	20,22	20,96	1,78	21,02	21,46	18,10	19,54	18,70
61,8	20,23	20,98	1,79	21,02	21,46	18,11	19,55	18,70
61,9	20,23	20,98	1,79	21,02	21,48	18,11	19,56	18,70
62	20,25	20,99	1,79	21,03	21,47	18,12	19,57	18,71
62,1	20,25	20,99	1,79	21,03	21,46	18,12	19,58	18,71
62,2	20,26	21,01	1,79	21,03	21,46	18,12	19,58	18,72
62,3	20,26	21,00	1,79	21,02	21,45	18,12	19,57	18,71
62,4	20,26	21,00	1,79	21,02	21,46	18,12	19,57	18,71
62,5	20,26	21,00	1,79	21,02	21,46	18,12	19,57	18,71
62,6	20,26	21,00	1,79	21,02	21,49	18,13	19,58	18,71
62,7	20,28	21,02	1,79	21,02	21,47	18,13	19,58	18,71
62,8	20,28	21,02	1,79	21,02	21,47	18,13	19,59	18,71
62,9	20,28	21,02	1,79	21,02	21,46	18,13	19,59	18,71
63	20,30	21,04	1,78	21,02	21,48	18,14	19,60	18,72
63,1	20,30	21,04	1,78	21,02	21,46	18,13	19,59	18,71
63,2	20,30	21,04	1,78	21,01	21,47	18,13	19,60	18,71
63,3	20,30	21,04	1,78	21,01	21,47	18,14	19,61	18,72
63,4	20,32	21,06	1,79	21,02	21,46	18,15	19,62	18,72
63,5	20,32	21,06	1,79	21,02	21,49	18,15	19,62	18,72
63,6	20,33	21,07	1,78	21,02	21,49	18,15	19,62	18,72
63,7	20,31	21,06	1,78	21,00	21,47	18,14	19,60	18,71
63,8	20,31	21,06	1,78	21,00	21,47	18,14	19,60	18,71
63,9	20,32	21,07	1,79	21,00	21,47	18,14	19,61	18,71
64	20,32	21,07	1,79	21,00	21,48	18,15	19,61	18,71
64,1	20,33	21,08	1,78	21,01	21,46	18,15	19,63	18,72
64,2	20,33	21,08	1,78	21,01	21,47	18,15	19,63	18,72
64,3	20,34	21,09	1,79	21,01	21,48	18,15	19,63	18,72
64,4	20,34	21,09	1,79	21,01	21,47	18,15	19,63	18,72
64,5	20,34	21,09	1,79	21,01	21,46	18,15	19,63	18,72
64,6	20,33	21,08	1,79	21,00	21,47	18,15	19,62	18,71
64,7	20,33	21,08	1,79	21,00	21,47	18,15	19,63	18,71
64,8	20,34	21,09	1,79	21,00	21,47	18,15	19,62	18,71
64,9	20,34	21,09	1,79	21,00	21,45	18,15	19,62	18,71
65	20,34	21,08	1,79	20,99	21,45	18,15	19,63	18,71
65,1	20,35	21,10	1,79	21,00	21,46	18,16	19,64	18,72
65,2	20,35	21,10	1,79	21,00	21,47	18,16	19,65	18,72
65,3	20,36	21,10	1,78	21,00	21,46	18,16	19,65	18,72
65,4	20,36	21,10	1,78	21,00	21,46	18,16	19,65	18,72
65,5	20,36	21,11	1,79	21,01	23,03	19,71	21,20	20,27
65,6	20,36	21,11	1,79	21,01	23,01	19,71	21,19	20,27
65,7	21,91	22,66	3,34	22,55	22,94	19,52	21,11	20,07
65,8	21,90	22,66	3,34	22,55	22,84	18,99	21,06	19,49
65,9	21,90	22,66	3,34	22,55	23,05	19,12	21,25	19,60
66	21,83	22,49	1,98	22,41	23,14	19,20	21,35	19,67
66,1	21,83	22,49	1,98	22,41	23,21	19,26	21,42	19,71
66,2	21,90	22,56	1,96	22,46	23,25	19,31	21,47	19,76
66,3	21,90	22,56	1,96	22,46	23,29	19,35	21,50	19,79
66,4	22,00	22,68	1,97	22,54	23,33	19,38	21,54	19,81
66,5	22,08	22,78	1,98	22,59	23,39	19,42	21,57	19,84
66,6	22,08	22,78	1,98	22,59	23,39	19,44	21,59	19,85
66,7	22,15	22,85	1,97	22,62	23,42	19,46	21,61	19,86
66,8	22,15	22,85	1,97	22,62	23,44	19,49	21,63	19,87
66,9	22,17	22,88	1,97	22,63	23,45	19,50	21,64	19,88
67	22,17	22,88	1,97	22,63	23,45	19,52	21,65	19,89
67,1	22,26	22,99	1,97	22,67	23,48	19,54	21,68	19,92
67,2	22,27	23,00	1,97	22,68	23,48	19,57	21,70	19,93
67,3	22,27	23,00	1,97	22,68	23,48	19,57	21,71	19,93
67,4	22,29	23,02	1,96	22,68	23,47	19,58	21,71	19,94
67,5	22,29	23,02	1,96	22,68	23,49	19,60	21,73	19,96
67,6	22,32	23,05	1,98	22,69	23,48	19,61	21,74	19,96
67,7	22,32	23,05	1,98	22,69	23,50	19,62	21,75	19,98
67,8	22,33	23,06	1,97	22,69	23,50	19,62	21,75	19,98
67,9	22,33	23,06	1,97	22,69	23,50	19,63	21,75	19,98
68	22,33	23,06	1,97	22,69	23,51	19,63	21,75	19,98
68,1	22,36	23,10	1,97	22,69	23,52	19,64	21,75	19,98
68,2	22,36	23,10	1,97	22,69	23,51	19,64	21,76	19,99
68,3	22,40	23,14	1,98	22,72	23,53	19,66	21,78	20,00
68,4	22,41	23,14	1,98	22,72	23,52	19,68	21,80	20,01
68,5	22,41	23,14	1,98	22,72	23,54	19,69	21,81	20,02
68,6	22,41	23,15	1,98	22,71	23,54	19,68	21,80	20,01
68,7	22,41	23,15	1,98	22,71	23,53	19,68	21,79	20,01
68,8	22,40	23,15	1,98	22,71	23,53	19,67	21,78	20,00
68,9	22,40	23,15	1,98	22,71	23,54	19,68	21,78	20,01
69	22,42	23,18	1,97	22,72	23,55	19,69	21,81	20,02
69,1	22,46	23,20	1,97	22,73	23,55	19,70	21,82	20,03
69,2	22,46	23,20	1,97	22,73	23,56	19,71	21,83	20,04
69,3	22,47	23,21	1,97	22,73	23,56	19,71	21,83	20,04
69,4	22,47	23,21	1,97	22,73	23,57	19,72	21,83	20,04
69,5	22,47	23,21	1,97	22,73	23,56	19,71	21,83	20,04
69,6	22,47	23,21	1,97	22,73	23,55	19,71	21,83	20,03
69,7	22,47	23,22	1,96	22,72	23,55	19,71	21,82	20,03
69,8	22,47	23,22	1,96	22,72	23,56	19,71	21,83	20,03
69,9	22,47	23,22	1,96	22,72	23,59	19,73	21,85	20,05
70	22,51	23,26	1,96	22,74	23,59	19,75	21,87	20,06
70,1	22,51	23,26	1,96	22,74	23,59	19,75	21,86	20,06
70,2	22,52	23,26	1,97	22,74	23,60	19,75	21,87	20,06
70,3	22,52	23,26	1,97	22,74	23,60	19,75	21,87	20,06
70,4	22,52	23,27	1,96	22,73	23,59	19,75	21,86	20,06
70,5	22,56	23,30	1,96	22,76	23,60	19,77	21,88	20,07
70,6	22,56	23,30	1,96	22,76	23,61	19,77	21,89	20,08
70,7	22,56	23,30	1,96	22,76	23,60	19,77	21,89	20,08
70,8	22,56	23,30	1,96	22,76	23,60	19,77	21,89	20,07
70,9	22,56	23,30	1,96	22,76	23,59	19,76	21,88	20,07
71	22,56	23,30	1,96	22,76	23,58	19,76	21,88	20,07
71,1	22,55	23,31	1,96	22,74	23,59	19,76	21,87	20,06
71,2	22,55	23,31	1,96	22,74	23,62	19,77	21,89	20,07
71,3	22,55	23,31	1,96	22,74	23,59	19,78	21,89	20,08
71,4	22,58	23,32	1,97	22,75	25,14	21,33	23,45	21,63
71,5	22,58	23,32	1,97	22,75	25,15	21,33	23,45	21,63
71,6	24,14	24,88	3,52	24,30	25,15	21,32	23,44	21,62
71,7	24,14	24,88	3,52	24,30	25,23	20,83	23,43	21,09
71,8	24,15	24,89	3,52	24,31	25,49	21,02	23,70	21,27
71,9	24,35	25,08	2,21	24,46	25,67	21,16	23,86	21,39
72	24,35	25,08	2,21	24,46	25,77	21,24	23,94	21,46
72,1	24,48	25,23	2,18	24,58	25,86	21,32	24,01	21,52
72,2	24,48	25,23	2,18	24,58	25,93	21,37	24,07	21,57
72,3	24,59	25,37	2,19	24,67	25,98	21,43	24,12	21,62
72,4	24,59	25,37	2,19	24,67	26,04	21,49	24,17	21,66
72,5	24,69	25,48	2,19	24,75	26,06	21,54	24,22	21,70
72,6	24,74	25,52	2,18	24,77	26,09	21,58	24,25	21,74
72,7	24,74	25,52	2,18	24,77	26,12	21,61	24,27	21,76
72,8	24,80	25,60	2,19	24,81	26,11	21,63	24,28	21,76
72,9	24,80	25,60	2,19	24,81	26,13	21,65	24,29	21,78
73	24,84	25,67	2,18	24,84	26,15	21,68	24,31	21,80
73,1	24,84	25,67	2,18	24,84	26,16	21,70	24,32	21,81
73,2	24,86	25,70	2,18	24,85	26,18	21,72	24,35	21,83
73,3	24,92	25,77	2,18	24,89	26,19	21,75	24,38	21,86
73,4	24,92	25,77	2,18	24,89	26,19	21,77	24,40	21,87
73,5	24,96	25,82	2,19	24,91	26,21	21,78	24,41	21,88
73,6	24,96	25,82	2,19	24,91	26,23	21,80	24,42	21,89
73,7	24,98	25,83	2,18	24,92	26,22	21,80	24,42	21,89
73,8	24,98	25,83	2,18	24,92	26,22	21,81	24,42	21,90
73,9	24,99	25,88	2,18	24,91	26,22	21,81	24,42	21,89
74	24,99	25,88	2,18	24,91	26,25	21,82	24,43	21,90
74,1	24,99	25,88	2,18	24,91	26,26	21,84	24,45	21,91
74,2	25,03	25,91	2,18	24,93	26,25	21,86	24,47	21,93
74,3	25,03	25,91	2,18	24,93	26,26	21,87	24,48	21,94
74,4	25,05	25,93	2,17	24,94	26,26	21,89	24,50	21,95
74,5	25,09	25,97	2,17	24,96	26,27	21,90	24,51	21,96
74,6	25,09	25,97	2,17	24,96	26,28	21,91	24,51	21,97
74,7	25,10	25,99	2,17	24,96	26,28	21,91	24,51	21,97
74,8	25,10	25,99	2,17	24,96	26,27	21,92	24,51	21,96
74,9	25,11	25,99	2,17	24,96	26,28	21,92	24,51	21,96
75	25,11	25,99	2,17	24,96	26,29	21,92	24,51	21,96
75,1	25,11	26,01	2,16	24,96	26,31	21,93	24,52	21,97
75,2	25,17	26,08	2,16	24,99	26,33	21,94	24,53	21,97
75,3	25,17	26,08	2,16	24,99	26,32	21,95	24,53	21,98
75,4	25,19	26,09	2,17	25,00	26,33	21,97	24,56	22,00
75,5	25,19	26,09	2,17	25,00	26,33	21,98	24,57	22,01
75,6	25,21	26,10	2,17	25,01	26,33	21,99	24,58	22,02
75,7	25,21	26,10	2,17	25,01	26,33	21,99	24,58	22,02
75,8	25,22	26,13	2,17	25,01	26,34	22,00	24,59	22,03
75,9	25,24	26,13	2,17	25,02	26,33	22,01	24,59	22,03
76	25,24	26,13	2,17	25,02	26,35	22,01	24,60	22,04
76,1	25,24	26,13	2,17	25,02	26,35	22,02	24,61	22,04
76,2	25,24	26,13	2,17	25,02	26,35	22,03	24,62	22,05
76,3	25,25	26,16	2,17	25,02	26,35	22,02	24,61	22,04
76,4	25,25	26,16	2,17	25,02	26,35	22,02	24,61	22,04
76,5	25,26	26,18	2,18	25,02	26,36	22,02	24,60	22,04
76,6	25,27	26,19	2,18	25,03	26,34	22,03	24,61	22,04
76,7	25,27	26,19	2,18	25,03	26,38	22,04	24,62	22,06
76,8	25,31	26,21	2,17	25,04	26,36	22,06	24,64	22,07
76,9	25,31	26,21	2,17	25,04	26,36	22,06	24,64	22,08
77	25,32	26,22	2,19	25,05	26,38	22,07	24,64	22,08
77,1	25,32	26,22	2,19	25,05	26,37	22,07	24,65	22,09
77,2	25,33	26,23	2,19	25,05	26,39	22,07	24,65	22,09
77,3	26,87	27,77	3,74	26,59	27,92	23,61	26,19	23,63
77,4	26,87	27,77	3,74	26,59	27,93	23,61	26,19	23,62
77,5	26,90	27,80	3,74	26,60	27,95	23,62	26,19	23,62
77,6	26,90	27,80	3,74	26,60	28,39	23,49	26,42	23,49
77,7	26,90	27,80	3,74	26,60	28,73	23,72	26,75	23,70
77,8	26,90	27,80	3,74	26,60	28,94	23,89	26,96	23,87
77,9	26,90	27,80	3,74	26,60	29,10	24,01	27,09	23,98
78	26,90	27,80	3,74	26,60	29,21	24,11	27,17	24,06
78,1	26,90	27,80	3,74	26,60	29,30	24,19	27,25	24,14
78,2	27,89	28,89	2,50	27,56	29,37	24,26	27,31	24,20
78,3	27,89	28,89	2,50	27,56	29,44	24,33	27,37	24,26
78,4	27,92	28,94	2,49	27,60	29,48	24,37	27,41	24,30
78,5	27,92	28,94	2,49	27,60	29,50	24,41	27,43	24,32
78,6	27,98	29,03	2,46	27,63	29,56	24,45	27,46	24,35
78,7	28,04	29,13	2,47	27,68	29,59	24,49	27,49	24,38
78,8	28,04	29,13	2,47	27,68	29,62	24,52	27,52	24,41
78,9	28,04	29,13	2,47	27,68	29,63	24,56	27,56	24,44
79	28,04	29,13	2,47	27,68	29,66	24,60	27,59	24,48
79,1	28,15	29,25	2,46	27,75	29,68	24,63	27,62	24,50
79,2	28,15	29,25	2,46	27,75	29,68	24,64	27,62	24,51
79,3	28,19	29,30	2,46	27,78	29,68	24,65	27,62	24,51
79,4	28,21	29,33	2,45	27,79	29,70	24,66	27,63	24,52
79,5	28,21	29,33	2,45	27,79	29,70	24,68	27,64	24,53
79,6	28,24	29,36	2,46	27,81	29,71	24,70	27,65	24,54
79,7	28,24	29,36	2,46	27,81	29,72	24,71	27,65	24,55
79,8	28,26	29,40	2,45	27,82	29,75	24,74	27,67	24,57
79,9	28,26	29,40	2,45	27,82	29,75	24,75	27,68	24,58
80	28,32	29,45	2,46	27,85	29,76	24,78	27,70	24,60
80,1	28,34	29,47	2,47	27,86	29,77	24,79	27,71	24,61
80,2	28,34	29,47	2,47	27,86	29,77	24,80	27,71	24,62
80,3	28,36	29,48	2,46	27,87	29,76	24,81	27,72	24,63
80,4	28,36	29,48	2,46	27,87	29,80	24,83	27,73	24,64
80,5	28,38	29,51	2,45	27,89	29,77	24,82	27,72	24,64
80,6	28,38	29,51	2,44	27,88	29,79	24,83	27,72	24,63
80,7	28,38	29,51	2,44	27,88	29,80	24,84	27,73	24,64
80,8	28,46	29,59	2,44	27,93	29,81	24,85	27,73	24,65
80,9	28,46	29,59	2,44	27,93	29,84	24,87	27,76	24,67
81	28,46	29,59	2,44	27,93	29,83	24,89	27,78	24,69
81,1	28,46	29,59	2,44	27,93	29,84	24,90	27,79	24,70
81,2	28,49	29,63	2,44	27,95	29,85	24,91	27,80	24,71
81,3	28,48	29,62	2,45	27,94	29,85	24,91	27,79	24,70
81,4	28,48	29,62	2,45	27,94	29,85	24,91	27,78	24,70
81,5	28,48	29,63	2,45	27,94	29,84	24,91	27,78	24,70
81,6	28,48	29,63	2,45	27,94	29,84	24,92	27,79	24,71
81,7	28,51	29,67	2,44	27,96	29,88	24,94	27,80	24,72
81,8	28,51	29,67	2,44	27,96	29,86	24,95	27,81	24,73
81,9	28,52	29,67	2,45	27,96	29,86	24,96	27,83	24,74
82	28,56	29,69	2,44	27,99	29,87	24,96	27,83	24,75
82,1	28,56	29,69	2,44	27,99	29,87	24,97	27,83	24,75
82,2	28,56	29,71	2,45	27,98	29,88	24,97	27,83	24,75
82,3	28,56	29,71	2,45	27,98	29,90	24,99	27,85	24,76
82,4	28,60	29,75	2,44	28,02	29,91	25,01	27,87	24,78
82,5	28,60	29,75	2,44	28,02	29,92	25,02	27,89	24,79
82,6	28,63	29,76	2,45	28,04	29,93	25,03	27,89	24,80
82,7	28,64	29,78	2,44	28,05	29,94	25,03	27,89	24,80
82,8	28,64	29,78	2,44	28,05	29,93	25,04	27,89	24,80
82,9	28,64	29,78	2,44	28,03	29,92	25,03	27,88	24,79
83	28,64	29,78	2,44	28,03	29,94	25,03	27,88	24,79
83,1	28,63	29,78	2,44	28,03	29,97	25,05	27,89	24,80
83,2	28,63	29,78	2,44	28,03	29,95	25,06	27,91	24,81
83,3	28,67	29,82	2,46	28,06	29,95	25,07	27,93	24,83
83,4	28,68	29,82	2,43	28,07	29,95	25,07	27,92	24,82
83,5	28,68	29,82	2,43	28,07	29,97	25,07	27,92	24,82
83,6	30,23	31,39	3,99	29,62	31,50	26,61	29,45	26,36
83,7	30,23	31,39	3,99	29,62	31,54	26,63	29,47	26,38
83,8	30,26	31,42	3,98	29,65	31,94	26,55	29,61	26,33
83,9	30,26	31,42	3,98	29,65	32,31	26,76	29,93	26,52
84	30,88	32,11	2,72	30,36	32,54	26,93	30,13	26,67
84,1	30,96	32,22	2,72	30,45	32,71	27,05	30,25	26,79
84,2	30,96	32,22	2,72	30,45	32,83	27,14	30,33	26,87
84,3	30,96	32,22	2,72	30,45	32,94	27,24	30,42	26,95
84,4	31,11	32,42	2,72	30,60	33,03	27,31	30,48	27,02
84,5	31,21	32,54	2,73	30,68	33,08	27,36	30,53	27,07
84,6	31,21	32,54	2,73	30,68	33,14	27,43	30,58	27,13
84,7	31,26	32,61	2,73	30,73	33,20	27,49	30,62	27,17
84,8	31,35	32,71	2,73	30,81	33,22	27,53	30,66	27,21
84,9	31,35	32,71	2,73	30,81	33,27	27,57	30,69	27,24
85	31,42	32,81	2,72	30,86	33,31	27,62	30,74	27,29
85,1	31,42	32,81	2,72	30,86	33,35	27,65	30,75	27,30
85,2	31,49	32,88	2,73	30,91	33,39	27,69	30,79	27,34
85,3	31,49	32,88	2,73	30,91	33,39	27,72	30,82	27,36
85,4	31,52	32,91	2,73	30,92	33,40	27,75	30,84	27,38
85,5	31,55	32,96	2,72	30,95	33,41	27,78	30,85	27,39
85,6	31,55	32,96	2,72	30,95	33,41	27,79	30,86	27,41
85,7	31,57	32,99	2,72	30,95	33,43	27,80	30,86	27,42
85,8	31,57	32,99	2,72	30,95	33,41	27,82	30,86	27,42
85,9	31,57	32,99	2,72	30,95	33,42	27,84	30,88	27,44
86	31,57	32,99	2,72	30,95	33,45	27,86	30,90	27,46
86,1	31,65	33,08	2,71	31,02	33,45	27,89	30,92	27,48
86,2	31,69	33,12	2,71	31,04	33,47	27,91	30,94	27,50
86,3	31,69	33,12	2,71	31,04	33,47	27,92	30,94	27,50
86,4	31,69	33,13	2,70	31,05	33,49	27,93	30,94	27,51
86,5	31,69	33,13	2,70	31,05	33,52	27,95	30,96	27,52
86,6	31,71	33,18	2,71	31,06	33,53	27,96	30,96	27,52
86,7	31,71	33,18	2,71	31,06	33,54	27,99	30,99	27,55
86,8	31,76	33,22	2,71	31,11	33,55	28,00	31,00	27,56
86,9	31,76	33,22	2,71	31,11	33,56	28,01	31,01	27,57
87	31,76	33,22	2,71	31,11	33,56	28,01	31,01	27,57
87,1	31,79	33,26	2,70	31,13	33,56	28,02	31,01	27,58
87,2	31,79	33,26	2,70	31,13	33,55	28,02	31,01	27,57
87,3	31,79	33,26	2,70	31,11	33,57	28,03	31,01	27,58
87,4	31,79	33,26	2,70	31,11	33,59	28,05	31,02	27,59
87,5	31,79	33,26	2,70	31,11	33,60	28,07	31,04	27,61
87,6	31,85	33,32	2,70	31,16	33,59	28,08	31,05	27,63
87,7	31,85	33,32	2,70	31,16	33,62	28,09	31,06	27,63
87,8	31,88	33,35	2,70	31,18	33,62	28,10	31,07	27,64
87,9	31,88	33,35	2,70	31,18	33,61	28,11	31,07	27,64
88	31,88	33,35	2,71	31,17	33,60	28,11	31,06	27,64
88,1	31,92	33,39	2,70	31,19	33,61	28,11	31,06	27,64
88,2	31,92	33,39	2,70	31,19	33,63	28,12	31,07	27,65
88,3	31,92	33,39	2,70	31,19	33,66	28,14	31,09	27,67
88,4	31,92	33,39	2,70	31,19	33,63	28,14	31,09	27,67
88,5	31,94	33,40	2,70	31,19	33,64	28,15	31,10	27,67
88,6	31,94	33,40	2,70	31,19	33,66	28,16	31,11	27,69
88,7	31,97	33,44	2,70	31,23	33,67	28,18	31,12	27,70
88,8	31,97	33,43	2,70	31,22	33,66	28,18	31,12	27,70
88,9	31,97	33,43	2,70	31,22	33,67	28,19	31,13	27,71
89	31,99	33,45	2,70	31,23	33,67	28,19	31,12	27,70
89,1	31,99	33,45	2,70	31,23	33,67	28,20	31,12	27,71
89,2	31,99	33,46	2,69	31,23	33,69	28,20	31,12	27,70
89,3	31,99	33,46	2,69	31,23	33,70	28,20	31,13	27,70
89,4	32,01	33,49	2,70	31,25	33,73	28,22	31,14	27,71
89,5	32,05	33,51	2,69	31,27	33,73	28,24	31,15	27,73
89,6	32,05	33,51	2,69	31,27	33,73	28,25	31,16	27,74
89,7	32,05	33,51	2,69	31,27	33,74	28,27	31,18	27,76
89,8	32,05	33,51	2,69	31,27	33,75	28,28	31,20	27,77
89,9	32,05	33,51	2,69	31,27	33,74	28,28	31,19	27,78
90	32,05	33,51	2,69	31,27	33,73	28,28	31,19	27,77
90,1	32,05	33,51	2,69	31,27	33,74	28,28	31,19	27,77
90,2	32,07	33,52	2,70	31,27	33,75	28,28	31,18	27,77
90,3	32,07	33,52	2,70	31,27	33,77	28,29	31,19	27,77
90,4	32,07	33,52	2,70	31,27	33,77	28,30	31,20	27,78
