# Supplementary material for: Graphene active sensor arrays for long-term and wireless mapping of wide frequency band epicortical brain activity
Source: Nat Commun. 2021 Jan 11;12:211. doi: 10.1038/s41467-020-20546-w (PMC7801381; doi:10.1038/s41467-020-20546-w)
Supplement: Supplementary file 4 — Source Data [file 41467_2020_20546_MOESM4_ESM.zip › Source Data/Source Data & plotting scripts/Fig3/IV-charact/IV-Day4/20190803_094434 Current vs Vgs]

Vgs [V]	Result A5 [µA]	Result A7 [µA]	Result A29 [µA]	Result A31 [µA]	Result B5 [µA]	Result B7 [µA]	Result B29 [µA]	Result B31 [µA]
0,1	46,22	49,56	3,51	45,93	50,92	46,58	42,87	47,01
0,118571428571429	42,76	45,74	3,22	42,40	46,87	43,10	39,67	43,87
0,137142857142857	38,96	41,53	2,90	38,56	42,48	39,28	36,14	40,33
0,155714285714286	35,12	37,27	2,59	34,69	38,06	35,46	32,55	36,68
0,174285714285714	30,81	32,53	2,24	30,38	33,15	31,19	28,54	32,44
0,192857142857143	26,98	28,40	1,98	26,68	28,82	27,35	25,02	28,53
0,211428571428571	23,40	24,61	1,76	23,43	24,91	23,62	21,75	24,69
0,23	20,73	21,85	1,65	21,29	22,10	20,53	19,35	21,50
0,248571428571429	19,24	20,27	1,59	20,19	20,57	18,41	18,13	19,29
0,267142857142857	19,24	20,11	1,68	20,20	20,48	17,71	18,37	18,48
0,285714285714286	20,36	21,11	1,79	21,01	21,46	18,16	19,65	18,72
0,304285714285714	22,58	23,32	1,97	22,75	23,59	19,78	21,89	20,08
0,322857142857143	25,33	26,23	2,19	25,05	26,39	22,07	24,65	22,09
0,341428571428571	28,68	29,82	2,43	28,07	29,97	25,07	27,92	24,82
0,36	32,01	33,49	2,70	31,25	33,73	28,22	31,14	27,71
