# Supplementary material for: Graphene active sensor arrays for long-term and wireless mapping of wide frequency band epicortical brain activity
Source: Nat Commun. 2021 Jan 11;12:211. doi: 10.1038/s41467-020-20546-w (PMC7801381; doi:10.1038/s41467-020-20546-w)
Supplement: Supplementary file 4 — Source Data [file 41467_2020_20546_MOESM4_ESM.zip › Source Data/Source Data & plotting scripts/Fig3/IV-charact/IV-Day4/B12784O18-T2-invivo-VgsSweep-24h2-PostRec10]

Date/Time	Vgs	Vds	Vref	AD/DC (Top)	AC/DC (Bottom)	Calibration	Headstage SN (Top)	Headstage SN (Bottom)
03.08.2019 13:08:32	0,1	0,1	1,25	DC	DC	76	SN:0001 / Type: W32 (Custom HS 60) BC_Top	SN:0002 / Type: W32 (Custom HS 61)
03.08.2019 13:08:38	0,118571428571429	0,1	1,25	DC	DC	76	SN:0001 / Type: W32 (Custom HS 60) BC_Top	SN:0002 / Type: W32 (Custom HS 61)
03.08.2019 13:08:44	0,137142857142857	0,1	1,25	DC	DC	76	SN:0001 / Type: W32 (Custom HS 60) BC_Top	SN:0002 / Type: W32 (Custom HS 61)
03.08.2019 13:08:50	0,155714285714286	0,1	1,25	DC	DC	76	SN:0001 / Type: W32 (Custom HS 60) BC_Top	SN:0002 / Type: W32 (Custom HS 61)
03.08.2019 13:08:56	0,174285714285714	0,1	1,25	DC	DC	76	SN:0001 / Type: W32 (Custom HS 60) BC_Top	SN:0002 / Type: W32 (Custom HS 61)
03.08.2019 13:09:02	0,192857142857143	0,1	1,25	DC	DC	76	SN:0001 / Type: W32 (Custom HS 60) BC_Top	SN:0002 / Type: W32 (Custom HS 61)
03.08.2019 13:09:08	0,211428571428571	0,1	1,25	DC	DC	76	SN:0001 / Type: W32 (Custom HS 60) BC_Top	SN:0002 / Type: W32 (Custom HS 61)
03.08.2019 13:09:15	0,23	0,1	1,25	DC	DC	76	SN:0001 / Type: W32 (Custom HS 60) BC_Top	SN:0002 / Type: W32 (Custom HS 61)
03.08.2019 13:09:21	0,248571428571429	0,1	1,25	DC	DC	76	SN:0001 / Type: W32 (Custom HS 60) BC_Top	SN:0002 / Type: W32 (Custom HS 61)
03.08.2019 13:09:28	0,267142857142857	0,1	1,25	DC	DC	76	SN:0001 / Type: W32 (Custom HS 60) BC_Top	SN:0002 / Type: W32 (Custom HS 61)
03.08.2019 13:09:33	0,285714285714286	0,1	1,25	DC	DC	76	SN:0001 / Type: W32 (Custom HS 60) BC_Top	SN:0002 / Type: W32 (Custom HS 61)
03.08.2019 13:09:39	0,304285714285714	0,1	1,25	DC	DC	76	SN:0001 / Type: W32 (Custom HS 60) BC_Top	SN:0002 / Type: W32 (Custom HS 61)
03.08.2019 13:09:45	0,322857142857143	0,1	1,25	DC	DC	76	SN:0001 / Type: W32 (Custom HS 60) BC_Top	SN:0002 / Type: W32 (Custom HS 61)
03.08.2019 13:09:51	0,341428571428571	0,1	1,25	DC	DC	76	SN:0001 / Type: W32 (Custom HS 60) BC_Top	SN:0002 / Type: W32 (Custom HS 61)
03.08.2019 13:09:57	0,36	0,1	1,25	DC	DC	76	SN:0001 / Type: W32 (Custom HS 60) BC_Top	SN:0002 / Type: W32 (Custom HS 61)
