# Supplementary material for: Graphene active sensor arrays for long-term and wireless mapping of wide frequency band epicortical brain activity
Source: Nat Commun. 2021 Jan 11;12:211. doi: 10.1038/s41467-020-20546-w (PMC7801381; doi:10.1038/s41467-020-20546-w)
Supplement: Supplementary file 4 — Source Data [file 41467_2020_20546_MOESM4_ESM.zip › Source Data/Source Data & plotting scripts/Fig3/IV-charact/IV-Day4/B12784O18-T2-invivo-VgsSweep-24h2-PreRec10]

Date/Time	Vgs	Vds	Vref	AD/DC (Top)	AC/DC (Bottom)	Calibration	Headstage SN (Top)	Headstage SN (Bottom)
03.08.2019 09:36:10	0,1	0,1	1,25	DC	DC	76	No Headstage	No Headstage
03.08.2019 09:36:16	0,118571428571429	0,1	1,25	DC	DC	76	No Headstage	No Headstage
03.08.2019 09:36:22	0,137142857142857	0,1	1,25	DC	DC	76	No Headstage	No Headstage
03.08.2019 09:36:28	0,155714285714286	0,1	1,25	DC	DC	76	No Headstage	No Headstage
03.08.2019 09:36:34	0,174285714285714	0,1	1,25	DC	DC	76	No Headstage	No Headstage
03.08.2019 09:36:40	0,192857142857143	0,1	1,25	DC	DC	76	No Headstage	No Headstage
03.08.2019 09:36:46	0,211428571428571	0,1	1,25	DC	DC	76	No Headstage	No Headstage
03.08.2019 09:36:52	0,23	0,1	1,25	DC	DC	76	No Headstage	No Headstage
03.08.2019 09:36:58	0,248571428571429	0,1	1,25	DC	DC	76	No Headstage	No Headstage
03.08.2019 09:37:04	0,267142857142857	0,1	1,25	DC	DC	76	No Headstage	No Headstage
03.08.2019 09:37:10	0,285714285714286	0,1	1,25	DC	DC	76	No Headstage	No Headstage
03.08.2019 09:37:16	0,304285714285714	0,1	1,25	DC	DC	76	No Headstage	No Headstage
03.08.2019 09:37:22	0,322857142857143	0,1	1,25	DC	DC	76	No Headstage	No Headstage
03.08.2019 09:37:28	0,341428571428571	0,1	1,25	DC	DC	76	No Headstage	No Headstage
03.08.2019 09:37:34	0,36	0,1	1,25	DC	DC	76	No Headstage	No Headstage
