# Supplementary material for: Graphene active sensor arrays for long-term and wireless mapping of wide frequency band epicortical brain activity
Source: Nat Commun. 2021 Jan 11;12:211. doi: 10.1038/s41467-020-20546-w (PMC7801381; doi:10.1038/s41467-020-20546-w)
Supplement: Supplementary file 4 — Source Data [file 41467_2020_20546_MOESM4_ESM.zip › Source Data/Source Data & plotting scripts/Fig3/IV-charact/IV-Day6/20190805_113528 Current vs time]

Time [s]	Result A5 [�A]	Result A7 [�A]	Result A29 [�A]	Result A31 [�A]	Result B5 [�A]	Result B7 [�A]	Result B29 [�A]	Result B31 [�A]
0	0,00	0,00	0,00	0,00	0,00	0,00	0,00	0,00
0,1	70,14	75,87	7,32	72,87	0,00	0,00	0,00	0,00
0,2	70,14	75,87	7,32	72,87	79,92	69,43	66,83	66,84
0,3	70,14	75,87	7,32	72,87	80,21	70,46	67,62	67,75
0,4	70,14	75,87	7,32	72,87	80,21	71,06	68,00	68,25
0,5	70,94	76,69	7,54	73,61	80,21	71,52	68,28	68,63
0,6	71,73	77,40	7,54	74,23	80,21	71,87	68,48	68,93
0,7	71,73	77,40	7,54	74,23	80,21	72,17	68,65	69,18
0,8	72,47	78,05	7,52	74,80	80,21	72,42	68,80	69,39
0,9	72,47	78,05	7,52	74,80	80,21	72,62	68,92	69,57
1	72,47	78,05	7,52	74,80	80,21	72,80	69,03	69,72
1,1	72,47	78,05	7,52	74,80	80,21	72,96	69,11	69,85
1,2	73,10	78,59	7,54	75,29	80,21	73,11	69,20	69,99
1,3	73,34	78,78	7,54	75,45	80,21	73,27	69,30	70,12
1,4	73,34	78,78	7,54	75,45	80,21	73,38	69,37	70,22
1,5	73,44	78,87	7,54	75,53	80,21	73,50	69,43	70,31
1,6	73,44	78,87	7,54	75,53	80,21	73,60	69,48	70,40
1,7	73,62	79,01	7,53	75,66	80,21	73,70	69,54	70,48
1,8	73,62	79,01	7,53	75,66	80,21	73,77	69,58	70,54
1,9	73,77	79,13	7,56	75,78	80,21	73,84	69,62	70,60
2	73,85	79,19	7,56	75,83	80,21	73,91	69,66	70,66
2,1	73,85	79,19	7,56	75,83	80,21	73,98	69,70	70,72
2,2	73,98	79,29	7,55	75,92	80,21	74,04	69,73	70,77
2,3	73,98	79,29	7,55	75,92	80,21	74,10	69,76	70,83
2,4	74,09	79,37	7,54	75,99	80,21	74,14	69,78	70,86
2,5	74,09	79,37	7,54	75,99	80,21	74,18	69,81	70,90
2,6	74,19	79,45	7,53	76,06	80,21	74,22	69,83	70,93
2,7	74,23	79,48	7,55	76,09	80,21	74,27	69,86	70,97
2,8	74,23	79,48	7,55	76,09	80,21	74,31	69,88	71,01
2,9	74,30	79,55	7,53	76,16	80,21	74,35	69,91	71,05
3	74,30	79,55	7,53	76,16	80,21	74,39	69,93	71,08
3,1	74,38	79,60	7,53	76,21	80,21	74,42	69,95	71,10
3,2	74,38	79,60	7,53	76,21	80,21	74,45	69,97	71,13
3,3	74,42	79,64	7,56	76,24	80,21	74,48	69,98	71,16
3,4	74,42	79,64	7,56	76,24	80,21	74,51	70,00	71,17
3,5	74,42	79,64	7,56	76,24	80,21	74,53	70,01	71,20
3,6	74,55	79,73	7,56	76,31	80,21	74,56	70,03	71,22
3,7	74,55	79,73	7,56	76,31	80,21	74,59	70,04	71,24
3,8	74,58	79,76	7,56	76,34	80,21	74,62	70,06	71,27
3,9	74,58	79,76	7,56	76,34	80,21	74,64	70,08	71,29
4	74,63	79,79	7,56	76,37	80,21	74,66	70,08	71,30
4,1	74,68	79,83	7,57	76,40	80,21	74,68	70,09	71,31
4,2	74,68	79,83	7,57	76,40	80,21	74,69	70,10	71,32
4,3	74,68	79,83	7,57	76,40	80,21	74,71	70,11	71,34
4,4	74,68	79,83	7,57	76,40	80,21	74,72	70,12	71,36
4,5	74,74	79,87	7,56	76,45	80,21	74,75	70,14	71,38
4,6	74,74	79,87	7,56	76,45	80,21	74,76	70,14	71,39
4,7	74,78	79,91	7,53	76,47	80,21	74,77	70,15	71,40
4,8	74,81	79,92	7,53	76,49	80,21	74,79	70,16	71,41
4,9	74,81	79,92	7,53	76,49	80,21	74,80	70,17	71,42
5	74,83	79,93	7,54	76,50	80,21	74,81	70,17	71,43
5,1	74,83	79,93	7,54	76,50	80,21	74,83	70,18	71,45
5,2	74,83	79,93	7,54	76,50	80,21	74,84	70,19	71,45
5,3	74,83	79,93	7,54	76,50	80,21	74,85	70,19	71,46
5,4	74,86	79,95	7,53	76,52	80,21	74,87	70,20	71,48
5,5	74,90	79,98	7,51	76,55	80,21	74,87	70,20	71,48
5,6	74,90	79,98	7,51	76,55	80,21	74,88	70,20	71,50
5,7	74,91	80,00	7,52	76,58	83,54	78,23	73,54	74,84
5,8	74,91	80,00	7,52	76,58	83,54	78,24	73,55	74,85
5,9	74,91	80,00	7,52	76,58	83,54	78,25	73,56	74,86
6	74,91	80,00	7,52	76,58	83,54	75,10	70,30	71,92
6,1	73,88	78,26	7,22	75,09	83,54	73,79	68,89	70,67
6,2	73,88	78,26	7,22	75,09	83,54	73,69	68,79	70,57
6,3	73,88	78,26	7,22	75,09	83,54	73,61	68,73	70,50
6,4	73,68	78,04	7,14	74,88	83,54	73,53	68,66	70,44
6,5	73,68	78,04	7,14	74,88	83,54	73,50	68,64	70,41
6,6	73,60	77,95	7,13	74,80	83,54	73,46	68,62	70,38
6,7	73,60	77,95	7,13	74,80	83,54	73,42	68,59	70,34
6,8	73,60	77,95	7,13	74,80	83,54	73,39	68,57	70,32
6,9	73,53	77,89	7,16	74,76	83,54	73,36	68,55	70,30
7	73,53	77,89	7,16	74,76	83,54	73,35	68,54	70,28
7,1	73,53	77,89	7,16	74,76	83,54	73,33	68,53	70,27
7,2	73,53	77,89	7,16	74,76	83,54	73,33	68,54	70,27
7,3	73,51	77,87	7,16	74,76	83,54	73,32	68,54	70,27
7,4	73,51	77,87	7,15	74,76	83,54	73,30	68,53	70,25
7,5	73,51	77,87	7,15	74,76	83,54	73,28	68,52	70,23
7,6	73,49	77,85	7,16	74,74	83,54	73,27	68,52	70,22
7,7	73,49	77,85	7,16	74,74	83,54	73,26	68,50	70,21
7,8	73,47	77,83	7,14	74,72	83,54	73,24	68,49	70,20
7,9	73,47	77,83	7,14	74,72	83,54	73,24	68,49	70,20
8	73,46	77,82	7,14	74,71	83,54	73,24	68,48	70,20
8,1	73,45	77,81	7,13	74,70	83,54	73,23	68,47	70,19
8,2	73,45	77,81	7,13	74,70	83,54	73,23	68,47	70,19
8,3	73,44	77,80	7,11	74,70	83,54	73,23	68,47	70,19
8,4	73,44	77,80	7,11	74,70	83,54	73,22	68,46	70,18
8,5	73,44	77,80	7,11	74,70	83,54	73,21	68,46	70,17
8,6	73,44	77,80	7,11	74,70	83,54	73,21	68,46	70,17
8,7	73,44	77,80	7,12	74,70	83,54	73,20	68,46	70,17
8,8	73,44	77,80	7,12	74,70	83,54	73,20	68,46	70,16
8,9	73,44	77,80	7,12	74,70	83,54	73,21	68,47	70,17
9	73,44	77,80	7,11	74,71	83,54	73,20	68,46	70,16
9,1	73,44	77,80	7,11	74,71	83,54	73,21	68,47	70,17
9,2	73,44	77,80	7,12	74,70	83,54	73,22	68,48	70,18
9,3	73,44	77,80	7,12	74,70	83,54	73,20	68,46	70,17
9,4	73,44	77,80	7,12	74,70	83,54	73,20	68,47	70,17
9,5	73,44	77,80	7,12	74,71	83,54	73,20	68,47	70,17
9,6	73,44	77,80	7,12	74,71	83,54	73,19	68,45	70,16
9,7	73,44	77,80	7,12	74,71	83,54	73,19	68,47	70,16
9,8	73,44	77,80	7,12	74,71	83,54	73,20	68,47	70,17
9,9	73,45	77,81	7,12	74,72	83,54	73,20	68,46	70,16
10	73,45	77,81	7,12	74,72	83,54	73,20	68,46	70,16
10,1	73,45	77,81	7,12	74,71	83,54	73,19	68,46	70,16
10,2	73,45	77,81	7,13	74,71	83,54	73,20	68,46	70,17
10,3	73,45	77,81	7,13	74,71	83,54	73,20	68,46	70,17
10,4	73,45	77,81	7,13	74,71	83,54	73,20	68,46	70,16
10,5	73,45	77,81	7,13	74,71	83,54	73,21	68,46	70,17
10,6	73,46	77,82	7,15	74,72	83,54	73,21	68,46	70,17
10,7	73,46	77,82	7,15	74,72	83,54	73,21	68,47	70,18
10,8	73,46	77,82	7,14	74,73	83,54	73,21	68,47	70,17
10,9	73,46	77,82	7,14	74,73	83,54	73,21	68,47	70,17
11	73,46	77,82	7,14	74,73	83,54	73,21	68,47	70,18
11,1	73,46	77,83	7,13	74,74	83,54	73,21	68,47	70,18
11,2	73,46	77,83	7,13	74,74	83,54	73,22	68,47	70,18
11,3	73,46	77,83	7,12	74,74	83,54	73,21	68,47	70,18
11,4	73,46	77,83	7,12	74,74	83,54	73,21	68,47	70,18
11,5	73,47	77,83	7,14	74,74	83,54	73,21	68,47	70,18
11,6	73,47	77,84	7,12	74,75	83,54	73,21	68,47	70,18
11,7	73,47	77,84	7,12	74,75	83,54	73,21	68,47	70,18
11,8	76,81	81,17	10,47	78,08	86,87	76,55	71,81	73,52
11,9	76,81	81,17	10,47	78,08	84,76	74,25	69,43	71,39
12	76,81	81,17	10,47	78,08	82,48	71,91	66,96	69,21
12,1	76,81	81,17	10,47	78,08	82,24	71,77	66,82	69,07
12,2	76,81	81,17	10,47	78,08	82,09	71,67	66,74	68,98
12,3	71,87	75,46	6,74	72,67	81,97	71,58	66,68	68,89
12,4	71,87	75,46	6,74	72,67	81,90	71,52	66,64	68,85
12,5	71,78	75,36	6,74	72,60	81,83	71,45	66,60	68,80
12,6	71,78	75,36	6,74	72,60	81,78	71,40	66,56	68,75
12,7	71,75	75,33	6,75	72,57	81,72	71,35	66,53	68,70
12,8	71,69	75,28	6,75	72,53	81,69	71,31	66,51	68,67
12,9	71,69	75,28	6,75	72,53	81,66	71,28	66,49	68,65
13	71,63	75,24	6,74	72,50	81,64	71,25	66,48	68,63
13,1	71,63	75,24	6,74	72,50	81,61	71,23	66,46	68,60
13,2	71,61	75,22	6,74	72,48	81,61	71,21	66,45	68,59
13,3	71,61	75,22	6,74	72,48	81,58	71,18	66,44	68,57
13,4	71,61	75,22	6,74	72,48	81,56	71,16	66,43	68,55
13,5	71,54	75,15	6,72	72,44	81,56	71,15	66,42	68,54
13,6	71,54	75,15	6,72	72,44	81,55	71,13	66,41	68,52
13,7	71,54	75,15	6,72	72,44	81,54	71,11	66,40	68,51
13,8	71,54	75,15	6,72	72,44	81,53	71,09	66,39	68,50
13,9	71,52	75,14	6,73	72,44	81,52	71,08	66,38	68,49
14	71,52	75,14	6,73	72,44	81,50	71,07	66,38	68,48
14,1	71,46	75,09	6,70	72,39	81,49	71,05	66,37	68,46
14,2	71,43	75,07	6,71	72,38	81,48	71,04	66,36	68,45
14,3	71,43	75,07	6,71	72,38	81,48	71,03	66,35	68,44
14,4	71,42	75,07	6,70	72,37	81,47	71,02	66,35	68,43
14,5	71,42	75,07	6,70	72,37	81,46	71,02	66,34	68,43
14,6	71,40	75,04	6,71	72,36	81,45	71,01	66,34	68,42
14,7	71,40	75,04	6,71	72,36	81,45	71,00	66,34	68,42
14,8	71,39	75,04	6,72	72,35	81,45	70,99	66,33	68,41
14,9	71,39	75,04	6,72	72,35	81,46	70,99	66,33	68,41
15	71,39	75,04	6,72	72,35	81,45	70,98	66,33	68,41
15,1	71,38	75,04	6,71	72,35	81,45	70,98	66,33	68,40
15,2	71,38	75,04	6,71	72,35	81,44	70,98	66,33	68,40
15,3	71,37	75,03	6,71	72,35	81,44	70,97	66,32	68,40
15,4	71,37	75,03	6,71	72,35	81,44	70,97	66,32	68,39
15,5	71,35	75,01	6,72	72,33	81,43	70,95	66,30	68,38
15,6	71,35	75,02	6,71	72,33	81,43	70,96	66,31	68,38
15,7	71,35	75,02	6,71	72,33	81,44	70,96	66,31	68,38
15,8	71,35	75,02	6,73	72,34	81,44	70,95	66,30	68,38
15,9	71,35	75,02	6,73	72,34	81,44	70,94	66,30	68,37
16	71,33	75,01	6,73	72,33	81,43	70,95	66,30	68,37
16,1	71,33	75,01	6,73	72,33	81,44	70,95	66,31	68,37
16,2	71,33	75,01	6,73	72,33	81,44	70,95	66,31	68,38
16,3	71,33	75,01	6,71	72,33	81,44	70,95	66,31	68,37
16,4	71,33	75,01	6,71	72,33	81,44	70,94	66,31	68,38
16,5	71,33	75,00	6,70	72,33	81,44	70,94	66,31	68,37
16,6	71,33	75,00	6,70	72,33	81,45	70,94	66,31	68,37
16,7	71,32	75,01	6,70	72,33	81,44	70,94	66,31	68,37
16,8	71,32	75,01	6,70	72,33	81,44	70,94	66,31	68,37
16,9	71,32	75,00	6,70	72,33	81,44	70,94	66,31	68,37
17	71,32	75,00	6,70	72,33	81,44	70,94	66,31	68,37
17,1	71,32	75,00	6,70	72,33	81,44	70,94	66,31	68,36
17,2	71,31	75,00	6,71	72,33	81,44	70,93	66,30	68,36
17,3	71,31	75,00	6,71	72,33	81,44	70,94	66,30	68,36
17,4	71,31	74,99	6,71	72,33	81,43	70,94	66,30	68,36
17,5	71,31	74,99	6,71	72,33	81,43	70,93	66,30	68,35
17,6	71,30	74,99	6,71	72,33	84,77	74,27	69,64	71,69
17,7	71,30	74,99	6,71	72,33	84,77	74,27	69,64	71,69
17,8	71,30	74,99	6,71	72,33	82,85	72,51	67,83	70,08
17,9	74,64	78,33	10,05	75,66	79,29	69,38	64,52	67,18
18	74,64	78,33	10,05	75,66	79,00	69,21	64,35	67,01
18,1	69,43	72,26	6,29	69,92	78,82	69,08	64,25	66,89
18,2	69,43	72,26	6,29	69,92	78,67	68,97	64,17	66,79
18,3	69,30	72,14	6,30	69,80	78,57	68,87	64,10	66,71
18,4	69,25	72,09	6,29	69,77	78,51	68,81	64,06	66,66
18,5	69,25	72,09	6,29	69,77	78,45	68,75	64,03	66,61
18,6	69,16	72,01	6,30	69,70	78,39	68,69	64,00	66,57
18,7	69,16	72,01	6,30	69,70	78,32	68,64	63,97	66,53
18,8	69,09	71,95	6,28	69,66	78,30	68,60	63,94	66,49
18,9	69,06	71,93	6,28	69,64	78,27	68,57	63,92	66,46
19	69,06	71,93	6,28	69,64	78,25	68,54	63,90	66,44
19,1	69,00	71,87	6,28	69,59	78,23	68,52	63,89	66,42
19,2	69,00	71,87	6,28	69,59	78,20	68,49	63,87	66,39
19,3	68,95	71,83	6,28	69,56	78,19	68,46	63,85	66,37
19,4	68,95	71,83	6,28	69,56	78,16	68,44	63,84	66,35
19,5	68,93	71,81	6,29	69,55	78,15	68,42	63,84	66,33
19,6	68,89	71,78	6,28	69,52	78,14	68,40	63,83	66,31
19,7	68,89	71,78	6,28	69,52	78,13	68,37	63,82	66,30
19,8	68,89	71,78	6,28	69,52	78,12	68,35	63,81	66,28
19,9	68,89	71,78	6,28	69,52	78,11	68,34	63,80	66,26
20	68,81	71,73	6,28	69,48	78,10	68,32	63,79	66,25
20,1	68,81	71,73	6,28	69,48	78,09	68,31	63,79	66,24
20,2	68,79	71,72	6,28	69,47	78,08	68,30	63,78	66,23
20,3	68,79	71,72	6,28	69,47	78,08	68,29	63,77	66,22
20,4	68,79	71,72	6,28	69,47	78,07	68,28	63,76	66,21
20,5	68,75	71,69	6,27	69,45	78,07	68,27	63,76	66,20
20,6	68,75	71,69	6,27	69,45	78,06	68,26	63,75	66,19
20,7	68,74	71,68	6,27	69,44	78,05	68,25	63,74	66,18
20,8	68,74	71,68	6,27	69,44	78,04	68,24	63,74	66,18
20,9	68,71	71,66	6,27	69,43	78,04	68,23	63,74	66,17
21	68,70	71,66	6,27	69,43	78,03	68,23	63,73	66,16
21,1	68,70	71,66	6,27	69,43	78,03	68,22	63,73	66,16
21,2	68,69	71,65	6,27	69,42	78,02	68,22	63,73	66,16
21,3	68,69	71,65	6,27	69,42	78,03	68,21	63,73	66,15
21,4	68,69	71,65	6,27	69,42	78,03	68,21	63,73	66,16
21,5	68,69	71,65	6,27	69,42	78,05	68,20	63,73	66,15
21,6	68,66	71,63	6,29	69,41	78,03	68,20	63,72	66,15
21,7	68,66	71,63	6,29	69,41	78,03	68,20	63,72	66,15
21,8	68,66	71,63	6,29	69,41	78,03	68,20	63,73	66,15
21,9	68,66	71,63	6,29	69,41	78,02	68,19	63,72	66,14
22	68,66	71,63	6,29	69,41	78,02	68,18	63,72	66,13
22,1	68,65	71,63	6,29	69,41	78,01	68,18	63,72	66,13
22,2	68,65	71,63	6,29	69,41	78,01	68,17	63,71	66,12
22,3	68,63	71,61	6,27	69,38	78,01	68,17	63,71	66,12
22,4	68,63	71,61	6,27	69,38	78,00	68,17	63,71	66,12
22,5	68,63	71,61	6,27	69,38	78,00	68,17	63,71	66,11
22,6	68,62	71,60	6,28	69,38	78,00	68,16	63,71	66,11
22,7	68,62	71,60	6,28	69,38	77,99	68,16	63,70	66,11
22,8	68,61	71,60	6,28	69,38	78,00	68,15	63,70	66,10
22,9	68,61	71,60	6,28	69,38	78,00	68,16	63,71	66,11
23	68,61	71,60	6,28	69,38	78,00	68,15	63,71	66,10
23,1	68,59	71,58	6,28	69,39	78,00	68,15	63,71	66,10
23,2	68,59	71,58	6,28	69,39	77,99	68,14	63,71	66,10
23,3	68,59	71,58	6,28	69,39	78,01	68,14	63,70	66,10
23,4	68,59	71,58	6,28	69,39	78,00	68,14	63,70	66,10
23,5	68,58	71,58	6,29	69,38	81,34	71,47	67,03	69,44
23,6	68,58	71,58	6,29	69,38	81,34	71,47	67,03	69,44
23,7	71,92	74,92	9,62	72,72	81,34	71,47	67,03	69,43
23,8	71,92	74,91	9,62	72,71	81,35	71,49	67,05	69,45
23,9	71,92	74,91	9,62	72,71	75,93	66,67	61,98	65,05
24	71,92	74,91	9,62	72,71	75,40	66,29	61,59	64,67
24,1	71,92	74,91	9,62	72,71	75,13	66,11	61,43	64,50
24,2	66,53	68,55	5,85	66,68	74,96	65,98	61,35	64,39
24,3	66,53	68,55	5,85	66,68	74,82	65,86	61,26	64,28
24,4	66,43	68,46	5,86	66,61	74,71	65,77	61,20	64,20
24,5	66,28	68,32	5,85	66,49	74,63	65,69	61,15	64,13
24,6	66,28	68,32	5,85	66,49	74,57	65,62	61,11	64,07
24,7	66,17	68,22	5,86	66,41	74,53	65,56	61,08	64,02
24,8	66,17	68,22	5,86	66,41	74,48	65,52	61,06	63,98
24,9	66,12	68,18	5,86	66,37	74,44	65,47	61,02	63,94
25	65,98	68,08	5,87	66,27	74,41	65,44	61,01	63,91
25,1	65,98	68,08	5,87	66,27	74,38	65,40	60,99	63,88
25,2	65,98	68,08	5,87	66,27	74,36	65,37	60,97	63,85
25,3	65,98	68,08	5,87	66,27	74,34	65,34	60,95	63,83
25,4	65,91	68,02	5,87	66,23	74,34	65,32	60,94	63,81
25,5	65,91	68,02	5,87	66,23	74,32	65,29	60,93	63,79
25,6	65,88	68,00	5,87	66,22	74,30	65,27	60,92	63,77
25,7	65,79	67,93	5,85	66,16	74,29	65,25	60,90	63,75
25,8	65,79	67,93	5,85	66,16	74,26	65,23	60,90	63,74
25,9	65,79	67,93	5,85	66,16	74,25	65,21	60,88	63,71
26	65,79	67,93	5,85	66,16	74,24	65,19	60,87	63,70
26,1	65,73	67,89	5,85	66,14	74,24	65,18	60,86	63,69
26,2	65,73	67,89	5,85	66,14	74,23	65,16	60,85	63,67
26,3	65,69	67,86	5,85	66,11	74,21	65,15	60,84	63,66
26,4	65,68	67,85	5,85	66,10	74,21	65,13	60,84	63,65
26,5	65,68	67,85	5,85	66,10	74,18	65,11	60,82	63,63
26,6	65,65	67,83	5,85	66,07	74,18	65,11	60,82	63,63
26,7	65,65	67,83	5,85	66,07	74,16	65,10	60,81	63,62
26,8	65,63	67,81	5,84	66,06	74,15	65,09	60,80	63,60
26,9	65,63	67,81	5,84	66,06	74,15	65,08	60,80	63,60
27	65,60	67,80	5,84	66,04	74,14	65,08	60,80	63,59
27,1	65,59	67,79	5,83	66,03	74,13	65,06	60,78	63,58
27,2	65,59	67,79	5,83	66,03	74,13	65,05	60,78	63,57
27,3	65,57	67,79	5,84	66,04	74,14	65,05	60,78	63,57
27,4	65,57	67,79	5,84	66,04	74,13	65,04	60,78	63,56
27,5	65,56	67,78	5,86	66,03	74,13	65,04	60,78	63,56
27,6	65,56	67,78	5,86	66,03	74,12	65,04	60,78	63,56
27,7	65,55	67,77	5,85	66,02	74,11	65,03	60,77	63,55
27,8	65,55	67,77	5,85	66,02	74,11	65,02	60,77	63,54
27,9	65,55	67,77	5,85	66,02	74,11	65,02	60,77	63,54
28	65,53	67,75	5,84	66,01	74,11	65,01	60,77	63,53
28,1	65,53	67,75	5,84	66,01	74,11	65,01	60,77	63,53
28,2	65,52	67,75	5,84	66,01	74,11	65,00	60,77	63,53
28,3	65,52	67,75	5,84	66,01	74,11	65,00	60,76	63,52
28,4	65,51	67,74	5,85	66,00	74,11	65,00	60,76	63,52
28,5	65,51	67,74	5,85	66,00	74,11	64,99	60,76	63,52
28,6	65,50	67,74	5,85	66,00	74,10	64,98	60,75	63,51
28,7	65,50	67,74	5,85	66,00	74,10	64,98	60,75	63,51
28,8	65,50	67,74	5,85	66,00	74,10	64,98	60,75	63,50
28,9	65,48	67,73	5,85	65,99	74,11	64,97	60,75	63,51
29	65,48	67,73	5,85	65,99	74,10	64,97	60,74	63,50
29,1	65,46	67,72	5,85	65,98	74,08	64,97	60,74	63,49
29,2	65,45	67,70	5,83	65,97	74,08	64,96	60,74	63,49
29,3	65,45	67,70	5,83	65,97	74,08	64,96	60,73	63,49
29,4	65,45	67,71	5,84	65,97	74,08	64,96	60,74	63,49
29,5	65,45	67,71	5,84	65,97	74,09	64,96	60,74	63,48
29,6	65,45	67,71	5,84	65,97	77,42	68,29	64,07	66,82
29,7	65,45	67,71	5,84	65,97	77,42	68,28	64,07	66,82
29,8	65,45	67,71	5,84	65,97	74,58	65,76	61,44	64,53
29,9	68,78	71,04	9,19	69,31	70,97	62,67	58,18	61,70
30	68,78	71,04	9,19	69,31	70,62	62,45	57,99	61,47
30,1	68,78	71,04	9,19	69,31	70,38	62,27	57,86	61,31
30,2	68,78	71,04	9,19	69,31	70,23	62,14	57,78	61,20
30,3	68,78	71,04	9,19	69,31	70,10	62,02	57,69	61,09
30,4	68,78	71,04	9,19	69,31	70,01	61,92	57,63	61,01
30,5	68,78	71,04	9,19	69,31	69,93	61,83	57,58	60,93
30,6	68,78	71,04	9,19	69,31	69,88	61,78	57,54	60,87
30,7	68,78	71,04	9,19	69,31	69,82	61,72	57,51	60,82
30,8	62,30	63,56	5,36	62,26	69,80	61,67	57,49	60,78
30,9	62,30	63,56	5,36	62,26	69,75	61,62	57,45	60,74
31	62,20	63,47	5,35	62,18	69,72	61,58	57,42	60,70
31,1	62,13	63,42	5,36	62,15	69,69	61,54	57,40	60,66
31,2	62,13	63,42	5,36	62,15	69,66	61,50	57,37	60,63
31,3	62,05	63,36	5,37	62,09	69,63	61,47	57,36	60,60
31,4	62,05	63,36	5,37	62,09	69,60	61,44	57,34	60,57
31,5	62,00	63,32	5,36	62,06	69,61	61,42	57,33	60,54
31,6	62,00	63,32	5,36	62,06	69,58	61,39	57,31	60,53
31,7	62,00	63,32	5,36	62,06	69,55	61,38	57,31	60,51
31,8	61,92	63,26	5,34	62,01	69,55	61,36	57,30	60,49
31,9	61,92	63,26	5,34	62,01	69,53	61,33	57,29	60,47
32	61,92	63,26	5,34	62,01	69,52	61,32	57,28	60,46
32,1	61,92	63,26	5,34	62,01	69,52	61,30	57,26	60,45
32,2	61,87	63,23	5,34	61,99	69,51	61,28	57,25	60,43
32,3	61,87	63,23	5,34	61,99	69,50	61,27	57,25	60,42
32,4	61,86	63,22	5,35	61,98	69,49	61,26	57,25	60,41
32,5	61,82	63,20	5,34	61,96	69,47	61,24	57,23	60,39
32,6	61,82	63,20	5,34	61,96	69,46	61,23	57,22	60,38
32,7	61,79	63,18	5,33	61,94	69,46	61,22	57,22	60,37
32,8	61,79	63,18	5,33	61,94	69,45	61,21	57,21	60,36
32,9	61,77	63,16	5,32	61,93	69,45	61,20	57,20	60,36
33	61,77	63,16	5,32	61,93	69,43	61,19	57,19	60,34
33,1	61,75	63,14	5,33	61,92	69,43	61,18	57,18	60,33
33,2	61,73	63,13	5,34	61,91	69,43	61,17	57,18	60,33
33,3	61,73	63,13	5,34	61,91	69,42	61,16	57,18	60,32
33,4	61,70	63,11	5,34	61,90	69,41	61,16	57,18	60,32
33,5	61,70	63,11	5,34	61,90	69,42	61,15	57,17	60,31
33,6	61,69	63,11	5,33	61,89	69,41	61,14	57,17	60,31
33,7	61,69	63,11	5,33	61,89	69,41	61,14	57,17	60,30
33,8	61,68	63,10	5,34	61,89	69,40	61,13	57,16	60,29
33,9	61,67	63,08	5,34	61,87	69,39	61,13	57,16	60,28
34	61,67	63,08	5,34	61,87	69,40	61,12	57,16	60,29
34,1	61,66	63,08	5,33	61,87	69,39	61,12	57,16	60,28
34,2	61,66	63,08	5,33	61,87	69,39	61,12	57,15	60,27
34,3	61,64	63,08	5,34	61,85	69,39	61,11	57,15	60,27
34,4	61,64	63,08	5,34	61,85	69,38	61,11	57,15	60,27
34,5	61,64	63,08	5,34	61,85	69,38	61,10	57,15	60,26
34,6	61,63	63,07	5,33	61,85	69,39	61,10	57,15	60,26
34,7	61,63	63,07	5,33	61,85	69,38	61,10	57,14	60,25
34,8	61,61	63,05	5,33	61,84	69,39	61,10	57,14	60,25
34,9	61,61	63,05	5,33	61,84	69,37	61,09	57,14	60,25
35	61,61	63,06	5,34	61,84	69,37	61,09	57,14	60,25
35,1	61,61	63,06	5,34	61,84	69,37	61,09	57,15	60,25
35,2	61,59	63,05	5,33	61,83	69,36	61,08	57,14	60,24
35,3	61,59	63,05	5,33	61,83	69,36	61,08	57,14	60,24
35,4	61,59	63,05	5,33	61,83	69,36	61,08	57,14	60,24
35,5	61,59	63,04	5,34	61,80	69,36	61,09	57,14	60,23
35,6	61,59	63,04	5,34	61,80	69,34	61,08	57,13	60,23
35,7	61,58	63,04	5,34	61,81	72,68	64,41	60,47	63,56
35,8	61,58	63,04	5,34	61,81	72,68	64,41	60,47	63,56
35,9	64,91	66,37	8,67	65,15	72,69	64,41	60,47	63,56
36	64,91	66,37	8,67	65,15	66,08	58,66	54,44	58,35
36,1	64,91	66,37	8,67	65,15	65,32	58,12	53,91	57,80
36,2	58,28	58,50	4,79	57,72	64,98	57,86	53,71	57,55
36,3	58,28	58,50	4,79	57,72	64,75	57,67	53,58	57,37
36,4	58,15	58,40	4,79	57,62	64,60	57,51	53,48	57,23
36,5	58,15	58,40	4,79	57,62	64,47	57,38	53,39	57,12
36,6	57,93	58,21	4,80	57,45	64,38	57,28	53,33	57,03
36,7	57,93	58,21	4,80	57,45	64,31	57,19	53,28	56,95
36,8	57,77	58,09	4,79	57,35	64,27	57,12	53,23	56,88
36,9	57,65	57,99	4,79	57,28	64,21	57,06	53,20	56,83
37	57,65	57,99	4,79	57,28	64,17	57,01	53,17	56,78
37,1	57,65	57,99	4,79	57,28	64,14	56,96	53,14	56,73
37,2	57,60	57,97	4,79	57,25	64,10	56,91	53,11	56,69
37,3	57,60	57,97	4,79	57,25	64,06	56,88	53,09	56,66
37,4	57,43	57,84	4,79	57,14	64,04	56,85	53,06	56,63
37,5	57,43	57,84	4,79	57,14	64,01	56,82	53,05	56,60
37,6	57,40	57,81	4,79	57,12	63,99	56,80	53,04	56,58
37,7	57,40	57,81	4,79	57,12	63,97	56,77	53,02	56,55
37,8	57,40	57,81	4,79	57,12	63,95	56,75	53,01	56,53
37,9	57,29	57,75	4,77	57,06	63,94	56,73	53,00	56,51
38	57,29	57,75	4,77	57,06	63,93	56,71	52,99	56,50
38,1	57,29	57,75	4,77	57,06	63,92	56,69	52,98	56,48
38,2	57,29	57,75	4,77	57,06	63,90	56,67	52,97	56,46
38,3	57,24	57,70	4,79	57,02	63,88	56,65	52,95	56,45
38,4	57,24	57,70	4,79	57,02	63,87	56,63	52,95	56,43
38,5	57,17	57,65	4,80	56,97	63,85	56,62	52,94	56,41
38,6	57,14	57,63	4,77	56,95	63,84	56,60	52,93	56,40
38,7	57,14	57,63	4,77	56,95	63,84	56,59	52,92	56,39
38,8	57,13	57,62	4,78	56,95	63,83	56,59	52,92	56,38
38,9	57,13	57,62	4,78	56,95	63,82	56,57	52,90	56,37
39	57,09	57,59	4,77	56,93	63,81	56,56	52,90	56,36
39,1	57,09	57,59	4,77	56,93	63,79	56,54	52,88	56,34
39,2	57,05	57,57	4,78	56,90	63,78	56,53	52,87	56,33
39,3	57,04	57,56	4,77	56,90	63,77	56,52	52,87	56,33
39,4	57,04	57,56	4,77	56,90	63,77	56,51	52,86	56,32
39,5	57,02	57,55	4,78	56,89	63,76	56,51	52,86	56,31
39,6	57,02	57,55	4,78	56,89	63,77	56,51	52,86	56,31
39,7	57,00	57,54	4,76	56,87	63,75	56,49	52,85	56,30
39,8	57,00	57,54	4,76	56,87	63,76	56,49	52,85	56,29
39,9	56,99	57,54	4,78	56,87	63,76	56,50	52,86	56,29
40	56,99	57,55	4,76	56,87	63,76	56,49	52,85	56,28
40,1	56,99	57,55	4,76	56,87	63,76	56,49	52,86	56,29
40,2	56,97	57,54	4,76	56,86	63,75	56,48	52,84	56,28
40,3	56,97	57,54	4,76	56,86	63,75	56,48	52,84	56,28
40,4	56,95	57,52	4,77	56,85	63,74	56,47	52,83	56,27
40,5	56,95	57,52	4,77	56,85	63,72	56,46	52,82	56,26
40,6	56,94	57,51	4,77	56,84	63,72	56,45	52,82	56,25
40,7	56,92	57,49	4,77	56,82	63,71	56,45	52,82	56,24
40,8	56,92	57,49	4,77	56,82	63,70	56,44	52,82	56,24
40,9	56,92	57,49	4,77	56,82	63,72	56,45	52,83	56,25
41	56,92	57,49	4,77	56,82	63,72	56,45	52,83	56,24
41,1	56,91	57,49	4,78	56,82	63,70	56,43	52,81	56,23
41,2	56,91	57,49	4,78	56,82	63,69	56,42	52,80	56,23
41,3	56,90	57,47	4,78	56,80	63,70	56,43	52,81	56,22
41,4	56,88	57,46	4,78	56,79	63,70	56,42	52,80	56,22
41,5	56,88	57,46	4,78	56,79	63,70	56,42	52,80	56,22
41,6	56,89	57,47	4,77	56,80	63,70	56,42	52,81	56,22
41,7	56,89	57,47	4,77	56,80	63,70	56,42	52,81	56,22
41,8	60,23	60,81	8,11	60,13	67,03	59,75	56,14	59,55
41,9	60,23	60,81	8,11	60,13	62,20	55,57	51,78	55,78
42	53,28	52,52	4,36	52,32	58,97	52,90	49,00	53,28
42,1	53,28	52,52	4,36	52,32	58,48	52,53	48,72	52,91
42,2	53,28	52,52	4,36	52,32	58,21	52,29	48,56	52,68
42,3	52,55	51,80	4,21	51,66	58,00	52,10	48,43	52,49
42,4	52,55	51,80	4,21	51,66	57,86	51,95	48,33	52,36
42,5	52,55	51,80	4,21	51,66	57,77	51,84	48,27	52,26
42,6	52,55	51,80	4,21	51,66	57,68	51,73	48,20	52,16
42,7	52,18	51,50	4,19	51,40	57,62	51,66	48,16	52,09
42,8	52,09	51,44	4,19	51,33	57,56	51,58	48,10	52,01
42,9	52,09	51,44	4,19	51,33	57,50	51,50	48,05	51,95
43	51,98	51,36	4,20	51,27	57,46	51,46	48,03	51,90
43,1	51,98	51,36	4,20	51,27	57,41	51,41	47,99	51,86
43,2	51,89	51,31	4,19	51,22	57,39	51,37	47,97	51,82
43,3	51,89	51,31	4,19	51,22	57,37	51,33	47,94	51,78
43,4	51,89	51,31	4,19	51,22	57,35	51,29	47,92	51,76
43,5	51,77	51,23	4,19	51,17	57,34	51,26	47,91	51,74
43,6	51,77	51,23	4,19	51,17	57,32	51,24	47,90	51,71
43,7	51,70	51,18	4,20	51,13	57,29	51,22	47,88	51,69
43,8	51,70	51,18	4,20	51,13	57,27	51,19	47,86	51,66
43,9	51,70	51,18	4,20	51,13	57,26	51,16	47,85	51,64
44	51,63	51,14	4,21	51,07	57,24	51,15	47,84	51,62
44,1	51,63	51,14	4,21	51,07	57,22	51,12	47,82	51,60
44,2	51,56	51,09	4,20	51,05	57,21	51,10	47,80	51,57
44,3	51,56	51,09	4,20	51,05	57,21	51,08	47,80	51,56
44,4	51,53	51,07	4,18	51,02	57,20	51,07	47,79	51,55
44,5	51,53	51,07	4,18	51,02	57,18	51,06	47,78	51,54
44,6	51,51	51,05	4,16	51,00	57,17	51,05	47,78	51,52
44,7	51,47	51,02	4,16	50,96	57,15	51,03	47,76	51,50
44,8	51,47	51,02	4,16	50,96	57,13	51,02	47,75	51,49
44,9	51,44	51,01	4,17	50,95	57,12	51,01	47,75	51,48
45	51,44	51,01	4,17	50,95	57,12	51,00	47,75	51,47
45,1	51,44	51,01	4,17	50,94	57,10	50,99	47,74	51,46
45,2	51,44	51,01	4,17	50,94	57,10	50,98	47,72	51,45
45,3	51,39	50,98	4,17	50,92	57,09	50,97	47,71	51,44
45,4	51,37	50,97	4,16	50,90	57,09	50,95	47,70	51,43
45,5	51,37	50,97	4,16	50,90	57,08	50,95	47,70	51,43
45,6	51,35	50,96	4,16	50,90	57,08	50,94	47,69	51,41
45,7	51,35	50,96	4,16	50,90	57,08	50,93	47,69	51,41
45,8	51,35	50,96	4,16	50,90	57,08	50,93	47,68	51,40
45,9	51,35	50,96	4,16	50,90	57,07	50,92	47,68	51,40
46	51,32	50,95	4,16	50,89	57,06	50,91	47,68	51,39
46,1	51,29	50,91	4,16	50,85	57,06	50,90	47,67	51,38
46,2	51,29	50,91	4,16	50,85	57,04	50,88	47,66	51,37
46,3	51,29	50,91	4,16	50,85	57,04	50,88	47,66	51,37
46,4	51,29	50,91	4,16	50,85	57,05	50,89	47,67	51,37
46,5	51,29	50,92	4,17	50,86	57,05	50,88	47,66	51,36
46,6	51,27	50,91	4,17	50,84	57,03	50,88	47,66	51,36
46,7	51,27	50,91	4,17	50,84	57,04	50,88	47,66	51,35
46,8	51,25	50,89	4,17	50,82	57,02	50,86	47,65	51,34
46,9	51,25	50,89	4,17	50,82	57,02	50,86	47,65	51,34
47	51,25	50,89	4,17	50,82	57,02	50,86	47,65	51,34
47,1	51,25	50,89	4,17	50,82	57,00	50,85	47,64	51,33
47,2	51,23	50,88	4,16	50,81	57,01	50,85	47,64	51,33
47,3	51,23	50,88	4,16	50,81	57,00	50,85	47,64	51,33
47,4	51,23	50,87	4,17	50,81	57,00	50,85	47,63	51,33
47,5	51,23	50,87	4,17	50,81	60,34	54,18	50,96	54,65
47,6	51,23	50,87	4,17	50,81	60,33	54,17	50,97	54,66
47,7	54,55	54,21	7,49	54,13	60,33	54,18	50,97	54,66
47,8	54,55	54,21	7,49	54,13	57,70	51,87	48,61	52,58
47,9	54,54	54,21	7,50	54,13	51,57	46,65	43,23	47,77
48	54,54	54,21	7,50	54,13	50,95	46,19	42,86	47,28
48,1	54,54	54,21	7,50	54,13	50,59	45,88	42,63	46,97
48,2	54,54	54,21	7,50	54,13	50,36	45,66	42,49	46,76
48,3	54,54	54,21	7,50	54,13	50,20	45,49	42,38	46,60
48,4	45,65	44,13	3,53	44,58	50,08	45,36	42,29	46,47
48,5	45,65	44,13	3,53	44,58	49,98	45,25	42,22	46,36
48,6	45,58	44,08	3,55	44,52	49,92	45,15	42,17	46,27
48,7	45,58	44,08	3,55	44,52	49,85	45,06	42,11	46,19
48,8	45,58	44,08	3,55	44,52	49,77	44,98	42,05	46,11
48,9	45,41	43,96	3,55	44,42	49,72	44,91	42,00	46,04
49	45,41	43,96	3,55	44,42	49,68	44,85	41,96	45,98
49,1	45,29	43,88	3,56	44,35	49,64	44,81	41,94	45,94
49,2	45,29	43,88	3,56	44,35	49,61	44,78	41,91	45,90
49,3	45,24	43,84	3,54	44,31	49,59	44,75	41,89	45,86
49,4	45,24	43,84	3,54	44,31	49,57	44,71	41,87	45,84
49,5	45,17	43,81	3,56	44,28	49,54	44,68	41,84	45,81
49,6	45,08	43,74	3,55	44,22	49,53	44,65	41,83	45,78
49,7	45,08	43,74	3,55	44,22	49,51	44,63	41,82	45,76
49,8	45,01	43,70	3,54	44,19	49,50	44,60	41,80	45,74
49,9	45,01	43,70	3,54	44,19	49,47	44,58	41,79	45,71
50	44,92	43,64	3,56	44,13	49,46	44,56	41,78	45,69
50,1	44,92	43,64	3,56	44,13	49,43	44,53	41,75	45,67
50,2	44,92	43,64	3,56	44,13	49,43	44,52	41,74	45,65
50,3	44,88	43,60	3,55	44,09	49,42	44,50	41,73	45,64
50,4	44,88	43,60	3,55	44,09	49,40	44,49	41,73	45,62
50,5	44,85	43,58	3,55	44,07	49,38	44,47	41,71	45,60
50,6	44,85	43,58	3,55	44,07	49,38	44,45	41,69	45,58
50,7	44,76	43,52	3,54	44,02	49,37	44,44	41,69	45,57
50,8	44,74	43,53	3,53	44,03	49,35	44,41	41,67	45,55
50,9	44,74	43,53	3,53	44,03	49,36	44,42	41,68	45,55
51	44,73	43,52	3,54	44,01	49,37	44,41	41,68	45,54
51,1	44,73	43,52	3,54	44,01	49,33	44,39	41,66	45,52
51,2	44,71	43,50	3,53	44,00	49,33	44,38	41,65	45,51
51,3	44,71	43,50	3,53	44,00	49,33	44,38	41,66	45,52
51,4	44,67	43,47	3,53	43,97	49,32	44,35	41,64	45,50
51,5	44,65	43,47	3,54	43,97	49,30	44,34	41,62	45,48
51,6	44,65	43,47	3,54	43,97	49,30	44,33	41,62	45,47
51,7	44,65	43,47	3,54	43,97	49,28	44,32	41,62	45,46
51,8	44,65	43,47	3,54	43,97	49,30	44,32	41,62	45,46
51,9	44,62	43,44	3,55	43,94	49,29	44,32	41,62	45,46
52	44,62	43,44	3,55	43,94	49,27	44,30	41,61	45,45
52,1	44,62	43,44	3,55	43,93	49,27	44,31	41,61	45,45
52,2	44,60	43,43	3,55	43,92	49,27	44,29	41,59	45,44
52,3	44,60	43,43	3,55	43,92	49,26	44,29	41,60	45,43
52,4	44,59	43,43	3,54	43,91	49,25	44,28	41,59	45,42
52,5	44,59	43,43	3,54	43,91	49,25	44,28	41,59	45,42
52,6	44,59	43,43	3,54	43,93	49,27	44,30	41,60	45,44
52,7	44,59	43,43	3,54	43,93	49,27	44,28	41,60	45,43
52,8	44,57	43,42	3,53	43,92	49,25	44,28	41,59	45,43
52,9	44,56	43,42	3,54	43,91	49,26	44,28	41,59	45,42
53	44,56	43,42	3,54	43,91	49,25	44,28	41,59	45,42
53,1	44,54	43,40	3,55	43,88	49,24	44,27	41,57	45,41
53,2	44,54	43,40	3,55	43,88	49,22	44,26	41,56	45,39
53,3	44,53	43,39	3,53	43,86	49,21	44,25	41,56	45,38
53,4	44,53	43,39	3,53	43,86	49,19	44,23	41,55	45,37
53,5	44,51	43,37	3,54	43,86	49,20	44,23	41,55	45,37
53,6	44,50	43,36	3,52	43,85	49,20	44,22	41,55	45,37
53,7	44,50	43,36	3,52	43,85	49,19	44,21	41,54	45,36
53,8	47,82	46,69	6,87	47,18	52,53	47,55	44,87	48,70
53,9	47,82	46,69	6,87	47,18	52,53	47,55	44,87	48,70
54	47,82	46,68	6,88	47,18	45,08	41,09	38,24	42,68
54,1	47,82	46,68	6,88	47,18	42,56	39,04	36,17	40,66
54,2	39,11	37,29	2,97	37,60	42,04	38,62	35,86	40,23
54,3	38,57	36,79	2,87	37,12	41,72	38,34	35,66	39,95
54,4	38,57	36,79	2,87	37,12	41,50	38,12	35,50	39,71
54,5	38,39	36,65	2,88	37,00	41,35	37,94	35,36	39,54
54,6	38,39	36,65	2,88	37,00	41,21	37,80	35,27	39,40
54,7	38,39	36,65	2,88	37,00	41,12	37,69	35,19	39,28
54,8	38,39	36,65	2,88	37,00	41,06	37,60	35,13	39,20
54,9	37,92	36,30	2,87	36,69	40,98	37,50	35,05	39,10
55	37,92	36,30	2,87	36,69	40,91	37,42	35,00	39,03
55,1	37,92	36,30	2,87	36,69	40,86	37,36	34,96	38,97
55,2	37,70	36,15	2,86	36,56	40,85	37,32	34,93	38,92
55,3	37,70	36,15	2,86	36,56	40,81	37,27	34,90	38,87
55,4	37,58	36,07	2,87	36,48	40,77	37,21	34,86	38,82
55,5	37,58	36,07	2,87	36,48	40,74	37,18	34,84	38,79
55,6	37,48	36,00	2,86	36,42	40,71	37,14	34,81	38,75
55,7	37,44	35,98	2,86	36,40	40,69	37,10	34,78	38,71
55,8	37,44	35,98	2,86	36,40	40,68	37,07	34,77	38,68
55,9	37,36	35,94	2,85	36,35	40,66	37,05	34,75	38,65
56	37,36	35,94	2,85	36,35	40,66	37,03	34,74	38,63
56,1	37,30	35,91	2,86	36,34	40,62	37,00	34,72	38,61
56,2	37,22	35,87	2,85	36,28	40,62	36,98	34,70	38,59
56,3	37,22	35,87	2,85	36,28	40,60	36,96	34,70	38,57
56,4	37,22	35,87	2,85	36,28	40,59	36,95	34,69	38,56
56,5	37,22	35,87	2,85	36,28	40,56	36,93	34,68	38,53
56,6	37,18	35,83	2,86	36,24	40,55	36,91	34,66	38,52
56,7	37,18	35,83	2,86	36,24	40,53	36,90	34,64	38,49
56,8	37,14	35,81	2,86	36,21	40,53	36,89	34,65	38,49
56,9	37,12	35,80	2,85	36,20	40,51	36,88	34,64	38,47
57	37,12	35,80	2,85	36,20	40,49	36,86	34,63	38,46
57,1	37,03	35,75	2,84	36,15	40,49	36,84	34,61	38,44
57,2	37,03	35,75	2,84	36,15	40,47	36,83	34,60	38,42
57,3	37,03	35,75	2,84	36,15	40,48	36,82	34,60	38,41
57,4	37,03	35,75	2,84	36,15	40,47	36,81	34,59	38,40
57,5	37,01	35,73	2,85	36,15	40,46	36,79	34,58	38,39
57,6	36,96	35,71	2,84	36,11	40,44	36,78	34,57	38,37
57,7	36,96	35,71	2,84	36,11	40,45	36,78	34,57	38,37
57,8	36,96	35,71	2,84	36,11	40,44	36,76	34,56	38,36
57,9	36,96	35,71	2,84	36,11	40,43	36,76	34,55	38,35
58	36,95	35,71	2,85	36,11	40,41	36,74	34,54	38,34
58,1	36,95	35,71	2,85	36,11	40,42	36,74	34,53	38,33
58,2	36,92	35,69	2,83	36,08	40,41	36,74	34,53	38,33
58,3	36,89	35,66	2,83	36,06	40,41	36,73	34,51	38,31
58,4	36,89	35,66	2,83	36,06	40,40	36,72	34,51	38,30
58,5	36,88	35,66	2,84	36,06	40,39	36,72	34,51	38,30
58,6	36,88	35,66	2,84	36,06	40,38	36,71	34,51	38,29
58,7	36,86	35,65	2,83	36,05	40,36	36,69	34,49	38,28
58,8	36,86	35,65	2,83	36,05	40,36	36,69	34,50	38,28
58,9	36,83	35,63	2,83	36,03	40,37	36,69	34,49	38,28
59	36,82	35,63	2,84	36,01	40,35	36,67	34,48	38,26
59,1	36,82	35,63	2,84	36,01	40,35	36,67	34,48	38,26
59,2	36,83	35,63	2,82	36,03	40,35	36,68	34,49	38,26
59,3	36,83	35,63	2,82	36,03	40,38	36,69	34,50	38,27
59,4	36,82	35,63	2,85	36,03	40,37	36,69	34,50	38,27
59,5	36,82	35,63	2,85	36,03	40,38	36,68	34,49	38,26
59,6	36,80	35,63	2,85	36,02	40,37	36,67	34,49	38,27
59,7	36,80	35,63	2,85	36,02	43,70	40,00	37,82	41,59
59,8	36,80	35,63	2,85	36,02	43,69	40,00	37,82	41,59
59,9	40,12	38,94	6,18	39,32	40,98	37,71	35,41	39,30
60	40,12	38,94	6,18	39,32	33,80	31,78	29,12	33,30
60,1	30,95	30,04	2,28	29,42	33,08	31,22	28,64	32,71
60,2	30,95	30,04	2,28	29,42	32,66	30,86	28,35	32,33
60,3	30,70	29,80	2,24	29,19	32,40	30,60	28,18	32,08
60,4	30,35	29,52	2,26	28,94	32,21	30,40	28,02	31,87
60,5	30,35	29,52	2,26	28,94	32,09	30,25	27,92	31,72
60,6	30,35	29,52	2,26	28,94	31,97	30,12	27,82	31,59
60,7	30,35	29,52	2,26	28,94	31,86	29,99	27,73	31,46
60,8	30,00	29,26	2,25	28,70	31,80	29,89	27,66	31,37
60,9	30,00	29,26	2,25	28,70	31,73	29,82	27,61	31,29
61	30,00	29,26	2,25	28,70	31,66	29,74	27,55	31,21
61,1	29,68	29,03	2,24	28,51	31,63	29,67	27,51	31,15
61,2	29,68	29,03	2,24	28,51	31,59	29,62	27,47	31,10
61,3	29,59	28,97	2,24	28,46	31,56	29,57	27,44	31,05
61,4	29,59	28,97	2,24	28,46	31,53	29,53	27,42	31,01
61,5	29,54	28,94	2,21	28,43	31,49	29,49	27,38	30,97
61,6	29,54	28,94	2,21	28,43	31,48	29,45	27,35	30,93
61,7	29,46	28,89	2,25	28,40	31,47	29,43	27,36	30,92
61,8	29,46	28,89	2,25	28,40	31,47	29,40	27,33	30,89
61,9	29,46	28,89	2,25	28,40	31,44	29,37	27,30	30,86
62	29,38	28,83	2,24	28,37	31,41	29,35	27,28	30,82
62,1	29,38	28,83	2,24	28,37	31,39	29,32	27,26	30,79
62,2	29,28	28,77	2,24	28,30	31,37	29,29	27,24	30,76
62,3	29,23	28,73	2,24	28,26	31,35	29,27	27,22	30,74
62,4	29,23	28,73	2,24	28,26	31,34	29,26	27,21	30,73
62,5	29,19	28,71	2,24	28,25	31,35	29,25	27,21	30,72
62,6	29,19	28,71	2,24	28,25	31,33	29,22	27,20	30,70
62,7	29,12	28,66	2,24	28,20	31,32	29,20	27,18	30,68
62,8	29,12	28,66	2,24	28,20	31,29	29,19	27,17	30,66
62,9	29,12	28,66	2,24	28,20	31,28	29,18	27,16	30,65
63	29,08	28,64	2,24	28,18	31,28	29,16	27,15	30,64
63,1	29,08	28,64	2,24	28,18	31,25	29,14	27,13	30,62
63,2	29,08	28,64	2,24	28,18	31,25	29,12	27,12	30,60
63,3	29,08	28,64	2,24	28,18	31,23	29,11	27,11	30,57
63,4	29,06	28,63	2,24	28,17	31,23	29,10	27,11	30,57
63,5	29,06	28,63	2,24	28,17	31,22	29,09	27,10	30,56
63,6	28,97	28,59	2,21	28,11	31,23	29,08	27,11	30,55
63,7	28,97	28,59	2,21	28,11	31,21	29,07	27,09	30,54
63,8	28,97	28,59	2,21	28,11	31,20	29,05	27,07	30,52
63,9	28,95	28,57	2,22	28,10	31,18	29,04	27,07	30,51
64	28,95	28,57	2,22	28,10	31,18	29,03	27,06	30,51
64,1	28,93	28,55	2,20	28,09	31,17	29,02	27,05	30,49
64,2	28,93	28,55	2,20	28,09	31,17	29,02	27,05	30,49
64,3	28,91	28,55	2,21	28,09	31,17	29,01	27,04	30,48
64,4	28,87	28,52	2,21	28,07	31,17	29,01	27,05	30,47
64,5	28,87	28,52	2,21	28,07	31,16	29,00	27,04	30,46
64,6	28,87	28,52	2,21	28,07	31,15	29,00	27,03	30,46
64,7	28,87	28,52	2,21	28,07	31,16	28,98	27,02	30,44
64,8	28,86	28,52	2,19	28,07	31,17	28,99	27,03	30,45
64,9	28,86	28,52	2,19	28,07	31,16	28,99	27,03	30,45
65	28,85	28,52	2,22	28,07	31,16	28,98	27,02	30,44
65,1	28,85	28,51	2,21	28,05	31,14	28,98	27,02	30,43
65,2	28,85	28,51	2,21	28,05	31,13	28,97	27,01	30,42
65,3	28,82	28,49	2,22	28,03	31,13	28,97	27,01	30,41
65,4	28,82	28,49	2,22	28,03	31,13	28,96	27,01	30,41
65,5	28,81	28,49	2,22	28,03	31,12	28,95	27,00	30,40
65,6	28,81	28,49	2,22	28,03	31,11	28,94	26,99	30,39
65,7	28,80	28,48	2,21	28,01	34,45	32,28	30,33	33,72
65,8	32,13	31,83	5,56	31,36	34,47	32,29	30,34	33,73
65,9	32,13	31,83	5,56	31,36	33,74	31,64	29,70	33,05
66	32,13	31,83	5,56	31,37	25,64	24,59	22,55	25,59
66,1	32,13	31,83	5,56	31,37	25,00	24,02	22,05	25,03
66,2	32,13	31,83	5,56	31,37	24,61	23,65	21,77	24,66
66,3	32,13	31,83	5,56	31,37	24,40	23,41	21,59	24,43
66,4	32,13	31,83	5,56	31,37	24,23	23,21	21,44	24,24
66,5	32,13	31,83	5,56	31,37	24,11	23,06	21,34	24,09
66,6	32,13	31,83	5,56	31,37	24,01	22,94	21,25	23,97
66,7	23,04	24,10	1,79	22,76	23,93	22,83	21,18	23,86
66,8	23,04	24,10	1,79	22,76	23,85	22,73	21,10	23,77
66,9	22,89	23,97	1,76	22,65	23,78	22,64	21,04	23,69
67	22,89	23,97	1,76	22,65	23,72	22,57	20,98	23,61
67,1	22,64	23,75	1,75	22,52	23,70	22,51	20,95	23,57
67,2	22,62	23,72	1,76	22,49	23,68	22,46	20,92	23,54
67,3	22,62	23,72	1,76	22,49	23,66	22,42	20,90	23,50
67,4	22,52	23,64	1,73	22,43	23,63	22,37	20,86	23,44
67,5	22,52	23,64	1,73	22,43	23,60	22,33	20,83	23,40
67,6	22,52	23,64	1,73	22,43	23,57	22,30	20,81	23,37
67,7	22,52	23,64	1,73	22,43	23,54	22,26	20,79	23,34
67,8	22,41	23,56	1,75	22,36	23,53	22,23	20,76	23,31
67,9	22,41	23,56	1,75	22,36	23,51	22,20	20,75	23,28
68	22,41	23,56	1,75	22,36	23,50	22,18	20,74	23,27
68,1	22,31	23,47	1,75	22,31	23,50	22,16	20,73	23,26
68,2	22,31	23,47	1,75	22,31	23,48	22,14	20,71	23,24
68,3	22,26	23,43	1,74	22,27	23,47	22,12	20,70	23,21
68,4	22,26	23,42	1,74	22,26	23,46	22,10	20,68	23,19
68,5	22,26	23,42	1,74	22,26	23,46	22,09	20,67	23,18
68,6	22,22	23,39	1,73	22,24	23,44	22,08	20,67	23,16
68,7	22,22	23,39	1,73	22,24	23,44	22,06	20,66	23,15
68,8	22,18	23,36	1,74	22,21	23,42	22,04	20,64	23,13
68,9	22,18	23,36	1,74	22,21	23,41	22,02	20,63	23,11
69	22,17	23,34	1,73	22,20	23,40	22,00	20,62	23,09
69,1	22,17	23,34	1,73	22,20	23,38	21,99	20,61	23,08
69,2	22,17	23,34	1,73	22,20	23,38	21,97	20,61	23,07
69,3	22,09	23,28	1,73	22,17	23,38	21,96	20,60	23,07
69,4	22,09	23,28	1,73	22,17	23,37	21,95	20,59	23,06
69,5	22,09	23,28	1,73	22,17	23,36	21,94	20,58	23,04
69,6	22,09	23,28	1,73	22,17	23,34	21,93	20,57	23,02
69,7	22,06	23,26	1,73	22,14	23,35	21,93	20,57	23,02
69,8	22,04	23,24	1,73	22,12	23,33	21,91	20,55	23,00
69,9	22,04	23,24	1,73	22,12	23,33	21,90	20,55	22,99
70	22,04	23,24	1,73	22,12	23,32	21,90	20,54	22,99
70,1	22,04	23,24	1,73	22,12	23,31	21,89	20,54	22,98
70,2	22,01	23,21	1,72	22,10	23,31	21,88	20,53	22,97
70,3	22,01	23,21	1,72	22,10	23,31	21,88	20,53	22,96
70,4	22,00	23,20	1,71	22,09	23,30	21,87	20,53	22,96
70,5	22,00	23,20	1,71	22,09	23,31	21,86	20,53	22,96
70,6	22,00	23,20	1,71	22,09	23,30	21,86	20,52	22,95
70,7	21,97	23,18	1,72	22,07	23,29	21,85	20,52	22,94
70,8	21,97	23,18	1,72	22,07	23,29	21,85	20,52	22,94
70,9	21,96	23,17	1,72	22,06	23,28	21,85	20,52	22,94
71	21,96	23,17	1,72	22,06	23,29	21,85	20,52	22,93
71,1	21,95	23,16	1,72	22,06	23,28	21,84	20,52	22,93
71,2	21,95	23,16	1,72	22,06	23,28	21,83	20,51	22,92
71,3	21,95	23,16	1,72	22,06	23,28	21,82	20,51	22,91
71,4	21,92	23,14	1,73	22,06	23,29	21,82	20,51	22,92
71,5	21,92	23,14	1,73	22,06	23,27	21,81	20,50	22,91
71,6	21,92	23,14	1,73	22,06	23,27	21,81	20,50	22,90
71,7	21,92	23,14	1,73	22,06	23,28	21,80	20,50	22,90
71,8	21,90	23,13	1,75	22,04	23,27	21,80	20,50	22,90
71,9	21,89	23,12	1,75	22,04	26,60	25,14	23,83	26,23
72	21,89	23,12	1,75	22,04	26,60	25,13	23,83	26,23
72,1	25,21	26,45	5,05	25,36	26,59	25,13	23,82	26,22
72,2	25,21	26,45	5,05	25,36	21,33	19,58	18,97	20,35
72,3	25,22	26,45	5,06	25,37	20,85	18,93	18,50	19,71
72,4	25,22	26,45	5,06	25,37	20,76	18,74	18,40	19,55
72,5	19,53	21,96	1,63	20,85	20,69	18,61	18,32	19,43
72,6	19,42	21,80	1,61	20,70	20,63	18,51	18,27	19,34
72,7	19,42	21,80	1,61	20,70	20,59	18,44	18,23	19,27
72,8	19,42	21,80	1,61	20,70	20,55	18,37	18,20	19,21
72,9	19,42	21,80	1,61	20,70	20,49	18,31	18,16	19,15
73	19,36	21,70	1,63	20,61	20,46	18,26	18,13	19,10
73,1	19,36	21,70	1,63	20,61	20,44	18,22	18,11	19,06
73,2	19,36	21,70	1,63	20,61	20,42	18,20	18,10	19,03
73,3	19,33	21,65	1,62	20,57	20,40	18,17	18,09	19,01
73,4	19,33	21,65	1,62	20,57	20,39	18,15	18,08	18,98
73,5	19,28	21,59	1,64	20,51	20,37	18,12	18,07	18,96
73,6	19,28	21,59	1,64	20,51	20,35	18,10	18,06	18,94
73,7	19,28	21,59	1,64	20,51	20,34	18,08	18,05	18,92
73,8	19,28	21,59	1,64	20,51	20,32	18,07	18,04	18,90
73,9	19,24	21,51	1,63	20,45	20,32	18,05	18,03	18,89
74	19,24	21,51	1,63	20,45	20,31	18,04	18,02	18,87
74,1	19,24	21,51	1,63	20,45	20,30	18,03	18,01	18,86
74,2	19,22	21,48	1,63	20,42	20,28	18,01	18,01	18,84
74,3	19,22	21,48	1,63	20,42	20,28	18,00	18,00	18,83
74,4	19,21	21,47	1,62	20,40	20,27	17,99	18,00	18,82
74,5	19,19	21,44	1,61	20,38	20,25	17,98	17,99	18,81
74,6	19,19	21,44	1,61	20,38	20,25	17,97	17,99	18,80
74,7	19,17	21,42	1,62	20,35	20,24	17,96	17,98	18,78
74,8	19,17	21,42	1,62	20,35	20,23	17,94	17,97	18,77
74,9	19,16	21,41	1,62	20,34	20,22	17,94	17,97	18,76
75	19,16	21,41	1,62	20,34	20,22	17,93	17,96	18,75
75,1	19,13	21,37	1,60	20,30	20,21	17,92	17,95	18,74
75,2	19,12	21,35	1,60	20,28	20,20	17,91	17,95	18,74
75,3	19,12	21,35	1,60	20,28	20,18	17,90	17,94	18,73
75,4	19,12	21,35	1,60	20,28	20,17	17,90	17,94	18,72
75,5	19,12	21,35	1,60	20,28	20,17	17,89	17,93	18,71
75,6	19,10	21,33	1,61	20,26	20,16	17,88	17,93	18,71
75,7	19,10	21,33	1,61	20,26	20,15	17,88	17,92	18,70
75,8	19,10	21,31	1,59	20,25	20,16	17,87	17,93	18,70
75,9	19,09	21,31	1,59	20,24	20,15	17,87	17,92	18,69
76	19,09	21,31	1,59	20,24	20,14	17,86	17,92	18,68
76,1	19,09	21,31	1,59	20,24	20,14	17,86	17,92	18,68
76,2	19,09	21,31	1,59	20,24	20,14	17,86	17,91	18,67
76,3	19,08	21,28	1,60	20,22	20,14	17,85	17,91	18,67
76,4	19,08	21,28	1,60	20,22	20,13	17,85	17,91	18,67
76,5	19,07	21,28	1,59	20,21	20,13	17,84	17,91	18,66
76,6	19,07	21,27	1,60	20,20	20,13	17,84	17,90	18,66
76,7	19,07	21,27	1,60	20,20	20,13	17,84	17,90	18,66
76,8	19,06	21,26	1,60	20,18	20,11	17,83	17,90	18,65
76,9	19,06	21,26	1,60	20,18	20,12	17,83	17,90	18,65
77	19,05	21,25	1,59	20,18	20,13	17,83	17,90	18,65
77,1	19,05	21,25	1,59	20,18	20,12	17,82	17,89	18,64
77,2	19,05	21,25	1,59	20,18	20,12	17,82	17,89	18,63
77,3	19,05	21,24	1,60	20,17	20,11	17,82	17,89	18,64
77,4	19,05	21,24	1,60	20,17	20,11	17,81	17,89	18,63
77,5	19,04	21,24	1,61	20,16	20,09	17,81	17,89	18,62
77,6	19,04	21,24	1,61	20,16	20,10	17,81	17,89	18,63
77,7	19,04	21,24	1,61	20,16	20,11	17,81	17,89	18,62
77,8	19,04	21,24	1,61	20,16	20,11	17,81	17,89	18,62
77,9	19,04	21,23	1,60	20,16	20,10	17,80	17,88	18,62
78	22,37	24,55	4,93	23,48	23,43	21,13	21,22	21,95
78,1	22,37	24,55	4,93	23,48	22,06	19,24	19,97	19,95
78,2	22,37	24,55	4,93	23,48	21,33	17,90	19,32	18,56
78,3	22,37	24,55	4,93	23,48	21,59	18,01	19,53	18,67
78,4	20,19	22,75	1,84	21,77	21,75	18,08	19,65	18,74
78,5	20,19	22,75	1,84	21,77	21,83	18,12	19,71	18,76
78,6	20,33	22,90	1,84	21,87	21,91	18,17	19,77	18,81
78,7	20,42	23,00	1,84	21,91	21,95	18,20	19,81	18,83
78,8	20,42	23,00	1,84	21,91	21,96	18,22	19,83	18,84
78,9	20,46	23,03	1,84	21,92	21,98	18,23	19,85	18,85
79	20,46	23,03	1,84	21,92	22,02	18,26	19,88	18,86
79,1	20,55	23,11	1,83	21,94	22,04	18,27	19,90	18,87
79,2	20,55	23,11	1,83	21,94	22,05	18,28	19,91	18,87
79,3	20,55	23,11	1,83	21,94	22,05	18,30	19,93	18,88
79,4	20,55	23,11	1,83	21,94	22,06	18,31	19,94	18,89
79,5	20,55	23,11	1,83	21,94	22,06	18,32	19,94	18,89
79,6	20,58	23,15	1,82	21,92	22,07	18,32	19,94	18,89
79,7	20,58	23,15	1,82	21,92	22,09	18,34	19,96	18,90
79,8	20,65	23,21	1,81	21,93	22,09	18,35	19,97	18,90
79,9	20,65	23,21	1,81	21,93	22,10	18,35	19,98	18,91
80	20,65	23,21	1,81	21,93	22,09	18,36	19,97	18,91
80,1	20,66	23,21	1,81	21,92	22,09	18,36	19,98	18,91
80,2	20,66	23,21	1,81	21,92	22,10	18,37	19,99	18,91
80,3	20,69	23,23	1,81	21,92	22,10	18,37	19,99	18,91
80,4	20,69	23,23	1,81	21,92	22,11	18,38	19,99	18,91
80,5	20,71	23,25	1,81	21,92	22,11	18,38	20,01	18,91
80,6	20,74	23,27	1,81	21,90	22,11	18,39	20,01	18,92
80,7	20,74	23,27	1,81	21,90	22,11	18,39	20,01	18,92
80,8	20,74	23,27	1,81	21,90	22,11	18,39	20,01	18,92
80,9	20,74	23,27	1,81	21,90	22,10	18,39	20,01	18,92
81	20,74	23,26	1,81	21,89	22,09	18,39	20,01	18,92
81,1	20,74	23,26	1,81	21,89	22,10	18,39	20,01	18,92
81,2	20,76	23,28	1,81	21,88	22,09	18,39	20,01	18,92
81,3	20,76	23,28	1,81	21,88	22,10	18,40	20,01	18,92
81,4	20,76	23,28	1,81	21,88	22,09	18,40	20,02	18,92
81,5	20,78	23,29	1,81	21,88	22,10	18,41	20,03	18,93
81,6	20,78	23,29	1,81	21,88	22,09	18,41	20,02	18,92
81,7	20,78	23,28	1,81	21,87	22,08	18,40	20,01	18,91
81,8	20,78	23,28	1,81	21,87	22,08	18,40	20,01	18,91
81,9	20,77	23,28	1,80	21,86	22,07	18,40	20,01	18,91
82	20,78	23,28	1,80	21,84	22,06	18,41	20,01	18,91
82,1	20,78	23,28	1,80	21,84	22,08	18,41	20,02	18,92
82,2	20,81	23,31	1,81	21,86	22,09	18,42	20,03	18,92
82,3	20,81	23,31	1,81	21,86	22,09	18,42	20,03	18,92
82,4	20,80	23,30	1,82	21,84	22,08	18,41	20,03	18,92
82,5	20,80	23,30	1,82	21,84	22,08	18,42	20,03	18,92
82,6	20,81	23,32	1,82	21,85	22,08	18,42	20,03	18,92
82,7	20,81	23,30	1,82	21,83	22,06	18,41	20,02	18,91
82,8	20,81	23,30	1,82	21,83	22,05	18,41	20,01	18,91
82,9	20,80	23,30	1,81	21,82	22,05	18,41	20,01	18,91
83	20,80	23,30	1,81	21,82	22,05	18,41	20,01	18,91
83,1	20,80	23,30	1,81	21,82	22,06	18,42	20,02	18,91
83,2	20,80	23,30	1,81	21,82	22,07	18,42	20,03	18,92
83,3	20,82	23,32	1,82	21,83	22,06	18,42	20,02	18,91
83,4	20,82	23,31	1,81	21,81	22,06	18,41	20,02	18,91
83,5	20,82	23,31	1,81	21,81	22,05	18,41	20,01	18,91
83,6	20,83	23,31	1,81	21,80	22,05	18,42	20,02	18,91
83,7	20,83	23,31	1,81	21,80	22,05	18,41	20,02	18,91
83,8	24,15	26,63	5,14	25,12	25,37	21,74	23,34	22,24
83,9	24,15	26,63	5,14	25,12	25,37	21,74	23,34	22,24
84	24,16	26,64	5,15	25,13	25,38	21,75	23,35	22,24
84,1	24,16	26,64	5,15	25,13	25,20	20,94	23,08	21,40
84,2	24,16	26,64	5,15	25,13	25,63	20,64	23,46	21,05
84,3	24,16	26,64	5,15	25,13	26,06	20,92	23,82	21,32
84,4	24,16	26,64	5,15	25,13	26,32	21,12	24,04	21,50
84,5	24,58	27,63	2,28	25,66	26,48	21,24	24,16	21,61
84,6	24,58	27,63	2,28	25,66	26,62	21,38	24,29	21,72
84,7	24,68	27,75	2,28	25,75	26,76	21,49	24,39	21,82
84,8	24,84	27,92	2,28	25,86	26,86	21,57	24,47	21,89
84,9	24,84	27,92	2,28	25,86	26,91	21,64	24,53	21,96
85	24,96	28,07	2,27	25,93	26,99	21,70	24,58	22,01
85,1	24,96	28,07	2,27	25,93	27,03	21,76	24,63	22,06
85,2	25,06	28,18	2,28	26,00	27,08	21,81	24,67	22,10
85,3	25,06	28,18	2,28	26,00	27,12	21,85	24,71	22,14
85,4	25,09	28,22	2,26	26,01	27,16	21,89	24,74	22,17
85,5	25,16	28,30	2,26	26,06	27,19	21,91	24,76	22,20
85,6	25,16	28,30	2,26	26,06	27,22	21,95	24,78	22,22
85,7	25,16	28,30	2,26	26,06	27,24	21,98	24,81	22,25
85,8	25,16	28,30	2,26	26,06	27,27	22,01	24,83	22,28
85,9	25,26	28,41	2,25	26,11	27,28	22,03	24,85	22,29
86	25,26	28,41	2,25	26,11	27,28	22,05	24,86	22,31
86,1	25,32	28,46	2,25	26,12	27,30	22,07	24,87	22,32
86,2	25,37	28,50	2,25	26,13	27,31	22,09	24,88	22,34
86,3	25,37	28,50	2,25	26,13	27,32	22,12	24,90	22,36
86,4	25,40	28,52	2,26	26,13	27,33	22,13	24,91	22,37
86,5	25,40	28,52	2,26	26,13	27,33	22,14	24,92	22,39
86,6	25,44	28,56	2,25	26,15	27,35	22,16	24,93	22,40
86,7	25,44	28,56	2,25	26,15	27,34	22,17	24,94	22,40
86,8	25,48	28,59	2,25	26,15	27,35	22,19	24,94	22,41
86,9	25,48	28,59	2,25	26,15	27,37	22,20	24,95	22,42
87	25,48	28,59	2,25	26,15	27,38	22,21	24,96	22,43
87,1	25,57	28,67	2,25	26,18	27,39	22,22	24,97	22,44
87,2	25,57	28,67	2,25	26,18	27,38	22,24	24,97	22,45
87,3	25,57	28,67	2,25	26,18	27,38	22,25	24,98	22,46
87,4	25,57	28,67	2,25	26,18	27,39	22,25	24,98	22,46
87,5	25,57	28,67	2,25	26,18	27,39	22,26	24,99	22,47
87,6	25,60	28,69	2,25	26,17	27,39	22,27	24,98	22,48
87,7	25,60	28,69	2,25	26,17	27,39	22,27	24,99	22,48
87,8	25,62	28,71	2,24	26,17	27,40	22,28	25,00	22,49
87,9	25,62	28,71	2,24	26,17	27,40	22,29	25,00	22,49
88	25,65	28,74	2,24	26,19	27,41	22,29	25,00	22,50
88,1	25,66	28,75	2,25	26,19	27,41	22,29	25,01	22,51
88,2	25,66	28,75	2,25	26,19	27,40	22,30	25,00	22,51
88,3	25,67	28,76	2,26	26,20	27,40	22,30	25,00	22,51
88,4	25,67	28,76	2,26	26,20	27,41	22,31	25,01	22,53
88,5	25,67	28,76	2,26	26,20	27,40	22,31	25,00	22,52
88,6	25,67	28,76	2,26	26,20	27,40	22,31	25,01	22,53
88,7	25,70	28,78	2,28	26,20	27,40	22,33	25,01	22,53
88,8	25,70	28,78	2,28	26,20	27,40	22,33	25,01	22,54
88,9	25,70	28,78	2,28	26,20	27,39	22,34	25,01	22,53
89	25,74	28,81	2,28	26,20	27,41	22,35	25,02	22,54
89,1	25,74	28,81	2,28	26,20	27,40	22,35	25,02	22,55
89,2	25,74	28,81	2,28	26,20	27,40	22,36	25,02	22,55
89,3	25,74	28,81	2,28	26,20	27,39	22,36	25,01	22,54
89,4	25,76	28,82	2,26	26,19	27,39	22,37	25,02	22,55
89,5	25,78	28,83	2,27	26,19	27,38	22,37	25,01	22,55
89,6	25,78	28,83	2,27	26,19	27,36	22,37	25,00	22,55
89,7	25,78	28,83	2,27	26,19	27,38	22,38	25,01	22,56
89,8	25,78	28,83	2,27	26,19	27,39	22,38	25,01	22,56
89,9	25,81	28,86	2,27	26,20	27,38	22,38	25,01	22,56
90	25,81	28,86	2,27	26,20	27,38	22,39	25,01	22,56
90,1	25,81	28,86	2,27	26,20	27,41	22,40	25,04	22,58
90,2	25,81	28,86	2,27	26,20	27,40	22,40	25,03	22,58
90,3	25,81	28,86	2,27	26,20	27,40	22,40	25,03	22,58
90,4	25,81	28,86	2,27	26,20	27,41	22,40	25,03	22,59
90,5	25,81	28,86	2,27	26,20	27,39	22,39	25,01	22,58
90,6	25,80	28,85	2,27	26,19	27,39	22,40	25,01	22,57
90,7	25,80	28,85	2,27	26,19	27,39	22,40	25,01	22,58
