# Supplementary material for: Graphene active sensor arrays for long-term and wireless mapping of wide frequency band epicortical brain activity
Source: Nat Commun. 2021 Jan 11;12:211. doi: 10.1038/s41467-020-20546-w (PMC7801381; doi:10.1038/s41467-020-20546-w)
Supplement: Supplementary file 4 — Source Data [file 41467_2020_20546_MOESM4_ESM.zip › Source Data/Source Data & plotting scripts/Fig3/IV-charact/IV-Day6/20190805_113528 Current vs Vgs]

Vgs [V]	Result A5 [µA]	Result A7 [µA]	Result A29 [µA]	Result A31 [µA]	Result B5 [µA]	Result B7 [µA]	Result B29 [µA]	Result B31 [µA]
-0,2	74,91	80,00	7,52	76,58	80,21	74,88	70,20	71,50
-0,16	73,47	77,84	7,12	74,75	83,54	73,21	68,47	70,18
-0,12	71,30	74,99	6,71	72,33	81,43	70,93	66,30	68,35
-0,08	68,58	71,58	6,29	69,38	78,00	68,14	63,70	66,10
-0,04	65,45	67,71	5,84	65,97	74,09	64,96	60,74	63,48
0	61,58	63,04	5,34	61,81	69,34	61,08	57,13	60,23
0,04	56,89	57,47	4,77	56,80	63,70	56,42	52,81	56,22
0,08	51,23	50,87	4,17	50,81	57,00	50,85	47,63	51,33
0,12	44,50	43,36	3,52	43,85	49,19	44,21	41,54	45,36
0,16	36,80	35,63	2,85	36,02	40,37	36,67	34,49	38,27
0,2	28,80	28,48	2,21	28,01	31,11	28,94	26,99	30,39
0,24	21,89	23,12	1,75	22,04	23,27	21,80	20,50	22,90
0,28	19,04	21,23	1,60	20,16	20,10	17,80	17,88	18,62
0,32	20,83	23,31	1,81	21,80	22,05	18,41	20,02	18,91
0,36	25,78	28,83	2,27	26,19	27,39	22,38	25,01	22,56
