# Supplementary material for: Graphene active sensor arrays for long-term and wireless mapping of wide frequency band epicortical brain activity
Source: Nat Commun. 2021 Jan 11;12:211. doi: 10.1038/s41467-020-20546-w (PMC7801381; doi:10.1038/s41467-020-20546-w)
Supplement: Supplementary file 4 — Source Data [file 41467_2020_20546_MOESM4_ESM.zip › Source Data/Source Data & plotting scripts/Fig3/IV-charact/IV-Day6/20190806_011608 Current vs time]

Time [s]	Result A5 [�A]	Result A7 [�A]	Result A29 [�A]	Result A31 [�A]	Result B5 [�A]	Result B7 [�A]	Result B29 [�A]	Result B31 [�A]
0	0,00	0,00	0,00	0,00	0,00	0,00	0,00	0,00
0,1	0,00	0,00	0,00	0,00	0,00	0,00	0,00	0,00
0,2	0,00	0,00	0,00	0,00	80,27	74,65	69,82	71,26
0,3	74,65	79,62	7,37	76,32	80,62	75,03	70,17	71,60
0,4	74,65	79,62	7,37	76,32	80,62	75,05	70,18	71,62
0,5	75,10	80,12	7,60	76,78	80,62	75,07	70,18	71,63
0,6	75,14	80,16	7,60	76,80	80,62	75,09	70,20	71,66
0,7	75,14	80,16	7,60	76,80	80,62	75,12	70,22	71,68
0,8	75,19	80,20	7,60	76,83	80,62	75,14	70,23	71,70
0,9	75,19	80,20	7,60	76,83	80,62	75,15	70,23	71,71
1	75,20	80,21	7,61	76,84	80,62	75,17	70,24	71,72
1,1	75,20	80,21	7,61	76,84	80,62	75,18	70,25	71,74
1,2	75,24	80,23	7,59	76,86	80,62	75,20	70,26	71,75
1,3	75,30	80,29	7,60	76,91	80,62	75,21	70,26	71,76
1,4	75,30	80,29	7,60	76,91	80,62	75,22	70,27	71,77
1,5	75,31	80,29	7,60	76,91	80,62	75,23	70,28	71,77
1,6	75,31	80,29	7,60	76,91	80,62	75,24	70,29	71,78
1,7	75,33	80,31	7,58	76,92	80,62	75,25	70,29	71,79
1,8	75,33	80,31	7,58	76,92	80,62	75,25	70,29	71,80
1,9	75,34	80,32	7,59	76,94	80,62	75,26	70,29	71,81
2	75,34	80,32	7,59	76,94	80,62	75,27	70,29	71,81
2,1	75,34	80,32	7,59	76,94	80,62	75,27	70,29	71,81
2,2	75,36	80,34	7,58	76,95	80,62	75,28	70,29	71,82
2,3	75,36	80,34	7,58	76,95	80,62	75,29	70,30	71,83
2,4	75,38	80,35	7,59	76,96	80,62	75,30	70,30	71,83
2,5	75,38	80,35	7,59	76,96	80,62	75,29	70,30	71,83
2,6	75,41	80,37	7,58	76,98	80,62	75,30	70,30	71,84
2,7	75,41	80,37	7,58	76,98	80,62	75,31	70,30	71,85
2,8	75,41	80,37	7,58	76,98	80,62	75,31	70,30	71,84
2,9	75,43	80,39	7,58	77,00	80,62	75,32	70,30	71,85
3	75,43	80,39	7,58	77,00	80,62	75,32	70,31	71,86
3,1	75,43	80,39	7,58	77,00	80,62	75,33	70,31	71,86
3,2	75,43	80,39	7,58	77,00	80,62	75,33	70,31	71,86
3,3	75,45	80,40	7,59	77,02	80,62	75,34	70,32	71,87
3,4	75,47	80,41	7,58	77,02	80,62	75,34	70,32	71,88
3,5	75,47	80,41	7,58	77,02	80,62	75,35	70,33	71,89
3,6	75,48	80,42	7,59	77,04	80,62	75,36	70,33	71,89
3,7	75,48	80,42	7,59	77,04	80,62	75,36	70,33	71,90
3,8	75,48	80,42	7,59	77,04	80,62	75,38	70,34	71,90
3,9	75,48	80,42	7,59	77,04	80,62	75,38	70,34	71,90
4	75,49	80,43	7,59	77,04	80,62	75,38	70,34	71,90
4,1	75,51	80,45	7,57	77,05	80,62	75,38	70,34	71,91
4,2	75,51	80,45	7,57	77,05	80,62	75,39	70,35	71,91
4,3	75,51	80,44	7,60	77,05	80,62	75,39	70,34	71,91
4,4	75,51	80,44	7,60	77,05	80,62	75,39	70,34	71,92
4,5	75,52	80,44	7,58	77,06	80,62	75,40	70,34	71,92
4,6	75,52	80,44	7,58	77,06	80,62	75,41	70,35	71,93
4,7	75,54	80,47	7,59	77,08	80,62	75,41	70,35	71,93
4,8	75,54	80,47	7,59	77,08	80,62	75,41	70,36	71,94
4,9	75,54	80,47	7,59	77,08	80,62	75,42	70,36	71,94
5	75,55	80,47	7,59	77,08	80,62	75,42	70,35	71,93
5,1	75,55	80,47	7,59	77,08	80,62	75,41	70,35	71,93
5,2	75,55	80,48	7,58	77,09	80,62	75,41	70,35	71,93
5,3	75,55	80,48	7,58	77,09	80,62	75,41	70,36	71,94
5,4	75,55	80,48	7,58	77,09	80,62	75,42	70,35	71,94
5,5	75,56	80,49	7,59	77,09	80,62	75,42	70,36	71,94
5,6	75,56	80,49	7,59	77,09	80,62	75,43	70,36	71,95
5,7	75,56	80,49	7,59	77,09	80,62	75,44	70,37	71,96
5,8	75,56	80,49	7,59	77,09	80,62	75,44	70,37	71,96
5,9	78,88	83,80	10,89	80,41	83,93	78,74	73,68	75,27
6	78,88	83,80	10,89	80,41	83,93	74,47	69,23	71,28
6,1	78,88	83,80	10,89	80,41	83,93	74,33	69,07	71,14
6,2	78,88	83,79	10,90	80,41	83,93	74,22	68,97	71,04
6,3	78,88	83,79	10,90	80,41	83,93	74,15	68,92	70,98
6,4	74,41	78,62	7,29	75,51	83,93	74,08	68,87	70,92
6,5	74,41	78,62	7,29	75,51	83,93	74,03	68,84	70,87
6,6	74,22	78,42	7,18	75,32	83,93	73,98	68,81	70,84
6,7	74,18	78,38	7,18	75,29	83,93	73,95	68,79	70,81
6,8	74,18	78,38	7,18	75,29	83,93	73,91	68,78	70,79
6,9	74,13	78,35	7,18	75,27	83,93	73,89	68,76	70,77
7	74,13	78,35	7,18	75,27	83,93	73,87	68,75	70,75
7,1	74,07	78,30	7,21	75,23	83,93	73,84	68,73	70,73
7,2	74,07	78,30	7,21	75,23	83,93	73,82	68,72	70,71
7,3	74,07	78,30	7,21	75,23	83,93	73,80	68,70	70,69
7,4	74,02	78,25	7,19	75,19	83,93	73,78	68,70	70,68
7,5	74,02	78,25	7,19	75,19	83,93	73,75	68,67	70,65
7,6	74,02	78,25	7,19	75,19	83,93	73,74	68,66	70,64
7,7	74,02	78,25	7,19	75,19	83,93	73,73	68,66	70,62
7,8	74,00	78,24	7,20	75,18	83,93	73,72	68,65	70,62
7,9	74,00	78,24	7,20	75,18	83,93	73,71	68,65	70,60
8	73,99	78,23	7,19	75,17	83,93	73,70	68,64	70,60
8,1	73,98	78,22	7,18	75,17	83,93	73,69	68,64	70,59
8,2	73,98	78,22	7,18	75,17	83,93	73,69	68,64	70,60
8,3	73,97	78,21	7,20	75,17	83,93	73,69	68,63	70,59
8,4	73,97	78,21	7,20	75,17	83,93	73,67	68,62	70,58
8,5	73,94	78,19	7,17	75,14	83,93	73,66	68,62	70,57
8,6	73,94	78,19	7,17	75,14	83,93	73,66	68,62	70,57
8,7	73,95	78,19	7,18	75,15	83,93	73,66	68,62	70,57
8,8	73,94	78,19	7,19	75,15	83,93	73,66	68,62	70,57
8,9	73,94	78,19	7,19	75,15	83,93	73,66	68,62	70,57
9	73,94	78,19	7,18	75,15	83,93	73,66	68,62	70,57
9,1	73,94	78,19	7,18	75,15	83,93	73,66	68,62	70,56
9,2	73,94	78,19	7,18	75,15	83,93	73,66	68,62	70,57
9,3	73,94	78,19	7,18	75,15	83,93	73,66	68,63	70,57
9,4	73,93	78,17	7,17	75,14	83,93	73,65	68,62	70,56
9,5	73,93	78,17	7,17	75,14	83,93	73,65	68,61	70,56
9,6	73,93	78,17	7,17	75,14	83,93	73,64	68,61	70,55
9,7	73,92	78,17	7,19	75,13	83,93	73,64	68,62	70,55
9,8	73,92	78,17	7,19	75,13	83,93	73,64	68,61	70,55
9,9	73,92	78,17	7,19	75,14	83,93	73,64	68,62	70,55
10	73,92	78,17	7,19	75,14	83,93	73,64	68,61	70,55
10,1	73,92	78,17	7,20	75,13	83,93	73,64	68,61	70,55
10,2	73,92	78,17	7,19	75,14	83,93	73,64	68,61	70,55
10,3	73,92	78,17	7,19	75,14	83,93	73,64	68,61	70,55
10,4	73,92	78,18	7,19	75,14	83,93	73,64	68,61	70,55
10,5	73,92	78,18	7,19	75,14	83,93	73,64	68,62	70,55
10,6	73,92	78,18	7,19	75,14	83,93	73,63	68,61	70,55
10,7	73,92	78,18	7,19	75,14	83,93	73,63	68,61	70,54
10,8	73,91	78,17	7,19	75,13	83,93	73,63	68,60	70,54
10,9	73,91	78,17	7,19	75,13	83,93	73,63	68,60	70,54
11	73,91	78,17	7,19	75,13	83,93	73,63	68,60	70,54
11,1	73,91	78,17	7,18	75,14	83,93	73,63	68,60	70,54
11,2	73,91	78,17	7,18	75,14	83,93	73,63	68,60	70,54
11,3	73,91	78,17	7,19	75,14	83,93	73,63	68,61	70,54
11,4	73,91	78,17	7,19	75,14	83,93	73,63	68,61	70,54
11,5	73,91	78,17	7,19	75,14	83,93	73,63	68,61	70,54
11,6	73,91	78,16	7,19	75,14	83,93	73,63	68,61	70,54
11,7	73,91	78,16	7,19	75,14	83,93	73,63	68,60	70,53
11,8	73,90	78,16	7,19	75,14	83,93	73,63	68,60	70,54
11,9	73,90	78,16	7,19	75,14	83,93	73,63	68,60	70,54
12	73,90	78,16	7,19	75,14	87,23	76,94	71,91	73,85
12,1	73,90	78,16	7,19	75,14	87,23	76,94	71,91	73,85
12,2	77,21	81,46	10,49	78,44	87,23	76,93	71,90	73,84
12,3	77,21	81,46	10,50	78,44	84,44	73,90	68,75	71,04
12,4	77,21	81,46	10,50	78,44	82,89	72,36	67,12	69,60
12,5	72,46	75,95	6,81	73,21	82,66	72,22	67,00	69,47
12,6	72,46	75,95	6,81	73,21	82,51	72,11	66,92	69,37
12,7	72,46	75,95	6,81	73,21	82,39	72,01	66,84	69,29
12,8	72,27	75,76	6,80	73,05	82,33	71,94	66,80	69,23
12,9	72,27	75,76	6,80	73,05	82,25	71,88	66,77	69,18
13	72,17	75,68	6,80	72,99	82,21	71,83	66,73	69,13
13,1	72,17	75,68	6,80	72,99	82,17	71,78	66,70	69,09
13,2	72,15	75,66	6,80	72,97	82,13	71,76	66,69	69,06
13,3	72,15	75,66	6,80	72,97	82,11	71,72	66,66	69,03
13,4	72,09	75,62	6,81	72,93	82,09	71,69	66,64	69,01
13,5	72,09	75,62	6,81	72,93	82,09	71,66	66,63	68,99
13,6	72,09	75,62	6,81	72,93	82,07	71,64	66,62	68,97
13,7	72,04	75,58	6,80	72,91	82,05	71,62	66,61	68,95
13,8	72,04	75,58	6,80	72,91	82,03	71,60	66,60	68,94
13,9	72,02	75,57	6,80	72,90	82,02	71,57	66,59	68,92
14	72,02	75,57	6,80	72,90	82,01	71,56	66,58	68,90
14,1	71,94	75,50	6,79	72,84	81,99	71,54	66,56	68,88
14,2	71,92	75,48	6,80	72,83	81,99	71,53	66,56	68,87
14,3	71,92	75,48	6,80	72,83	81,97	71,52	66,56	68,87
14,4	71,90	75,46	6,79	72,82	81,98	71,50	66,54	68,86
14,5	71,90	75,46	6,79	72,82	81,96	71,49	66,54	68,84
14,6	71,85	75,44	6,77	72,78	81,94	71,48	66,53	68,84
14,7	71,85	75,44	6,77	72,78	81,94	71,48	66,53	68,83
14,8	71,85	75,44	6,77	72,78	81,95	71,46	66,51	68,82
14,9	71,85	75,43	6,78	72,78	81,94	71,46	66,51	68,82
15	71,85	75,43	6,78	72,78	81,93	71,45	66,51	68,81
15,1	71,84	75,42	6,78	72,78	81,92	71,44	66,51	68,80
15,2	71,84	75,42	6,78	72,78	81,92	71,43	66,50	68,80
15,3	71,82	75,41	6,78	72,77	81,93	71,44	66,50	68,80
15,4	71,82	75,41	6,78	72,77	81,92	71,44	66,51	68,79
15,5	71,81	75,41	6,76	72,77	81,91	71,43	66,50	68,79
15,6	71,80	75,40	6,78	72,76	81,90	71,42	66,49	68,78
15,7	71,80	75,40	6,78	72,76	81,91	71,42	66,49	68,78
15,8	71,80	75,40	6,78	72,76	81,91	71,42	66,49	68,78
15,9	71,80	75,40	6,78	72,76	81,92	71,41	66,50	68,78
16	71,80	75,40	6,77	72,76	81,93	71,41	66,50	68,78
16,1	71,80	75,40	6,77	72,76	81,93	71,41	66,50	68,78
16,2	71,79	75,40	6,77	72,76	81,93	71,41	66,50	68,78
16,3	71,79	75,39	6,77	72,76	81,92	71,40	66,49	68,77
16,4	71,79	75,39	6,77	72,76	81,92	71,40	66,49	68,77
16,5	71,78	75,38	6,77	72,75	81,92	71,40	66,49	68,77
16,6	71,78	75,38	6,77	72,75	81,91	71,39	66,49	68,76
16,7	71,78	75,38	6,77	72,75	81,91	71,40	66,49	68,77
16,8	71,78	75,38	6,77	72,75	81,89	71,39	66,48	68,76
16,9	71,77	75,38	6,77	72,74	81,90	71,39	66,48	68,76
17	71,77	75,38	6,77	72,74	81,89	71,39	66,48	68,76
17,1	71,77	75,38	6,77	72,74	81,88	71,38	66,48	68,76
17,2	71,76	75,36	6,77	72,73	81,87	71,38	66,48	68,75
17,3	71,76	75,36	6,77	72,73	81,88	71,38	66,47	68,75
17,4	71,75	75,36	6,77	72,73	81,88	71,38	66,48	68,75
17,5	71,75	75,36	6,77	72,73	81,89	71,38	66,48	68,75
17,6	71,76	75,36	6,75	72,73	81,89	71,38	66,48	68,75
17,7	71,74	75,35	6,77	72,72	81,87	71,37	66,47	68,75
17,8	71,74	75,35	6,77	72,72	81,89	71,37	66,48	68,75
17,9	71,74	75,35	6,77	72,72	81,87	71,38	66,48	68,75
18	71,74	75,35	6,77	72,72	81,87	71,37	66,47	68,74
18,1	71,74	75,35	6,77	72,72	81,88	71,36	66,47	68,74
18,2	71,74	75,35	6,77	72,72	81,89	71,36	66,48	68,75
18,3	75,05	78,65	10,08	76,02	85,17	74,67	69,78	72,05
18,4	75,05	78,65	10,09	76,02	85,19	74,67	69,78	72,05
18,5	75,05	78,65	10,09	76,02	79,93	69,96	64,86	67,72
18,6	70,08	72,84	6,40	70,51	79,61	69,75	64,66	67,51
18,7	70,08	72,84	6,40	70,51	79,39	69,61	64,54	67,38
18,8	70,08	72,84	6,40	70,51	79,24	69,49	64,45	67,27
18,9	69,80	72,58	6,36	70,28	79,15	69,41	64,40	67,20
19	69,80	72,58	6,36	70,28	79,07	69,34	64,35	67,14
19,1	69,70	72,49	6,35	70,21	79,00	69,28	64,31	67,08
19,2	69,70	72,49	6,35	70,21	78,95	69,22	64,28	67,04
19,3	69,62	72,42	6,36	70,15	78,90	69,17	64,25	66,99
19,4	69,62	72,42	6,36	70,15	78,85	69,12	64,22	66,95
19,5	69,58	72,39	6,35	70,13	78,83	69,09	64,20	66,93
19,6	69,53	72,35	6,34	70,10	78,81	69,06	64,19	66,90
19,7	69,53	72,35	6,34	70,10	78,78	69,03	64,17	66,87
19,8	69,47	72,30	6,36	70,06	78,75	69,00	64,15	66,85
19,9	69,47	72,30	6,36	70,06	78,73	68,98	64,13	66,83
20	69,43	72,28	6,35	70,04	78,73	68,95	64,12	66,81
20,1	69,43	72,28	6,35	70,04	78,72	68,94	64,11	66,79
20,2	69,41	72,26	6,34	70,03	78,72	68,92	64,10	66,77
20,3	69,41	72,26	6,34	70,03	78,69	68,90	64,09	66,76
20,4	69,41	72,26	6,34	70,03	78,70	68,89	64,08	66,74
20,5	69,34	72,20	6,36	69,97	78,68	68,87	64,07	66,73
20,6	69,34	72,20	6,36	69,97	78,68	68,86	64,06	66,72
20,7	69,32	72,19	6,35	69,96	78,67	68,85	64,05	66,70
20,8	69,32	72,19	6,35	69,96	78,66	68,84	64,05	66,69
20,9	69,31	72,18	6,34	69,94	78,63	68,82	64,04	66,68
21	69,27	72,15	6,34	69,93	78,63	68,81	64,03	66,67
21,1	69,27	72,15	6,34	69,93	78,65	68,80	64,02	66,67
21,2	69,25	72,14	6,32	69,93	78,64	68,80	64,02	66,66
21,3	69,25	72,14	6,32	69,93	78,62	68,79	64,02	66,65
21,4	69,25	72,14	6,32	69,93	78,63	68,80	64,03	66,65
21,5	69,25	72,14	6,32	69,93	78,62	68,78	64,01	66,64
21,6	69,24	72,14	6,34	69,92	78,61	68,77	64,01	66,64
21,7	69,24	72,14	6,34	69,92	78,60	68,76	64,00	66,63
21,8	69,24	72,14	6,34	69,92	78,60	68,76	64,00	66,63
21,9	69,22	72,12	6,31	69,90	78,59	68,76	64,00	66,62
22	69,22	72,12	6,31	69,90	78,59	68,75	64,00	66,62
22,1	69,21	72,12	6,33	69,91	78,60	68,75	64,00	66,61
22,2	69,19	72,10	6,31	69,88	78,59	68,75	64,00	66,61
22,3	69,19	72,10	6,31	69,88	78,58	68,74	63,99	66,61
22,4	69,19	72,10	6,31	69,88	78,59	68,74	63,99	66,61
22,5	69,19	72,10	6,31	69,88	78,59	68,74	63,99	66,60
22,6	69,18	72,09	6,31	69,89	78,58	68,74	63,99	66,60
22,7	69,18	72,09	6,31	69,89	78,59	68,73	63,99	66,60
22,8	69,17	72,09	6,33	69,89	78,60	68,73	63,99	66,59
22,9	69,17	72,09	6,33	69,89	78,57	68,72	63,98	66,58
23	69,16	72,08	6,31	69,87	78,59	68,72	63,97	66,58
23,1	69,15	72,08	6,32	69,87	78,58	68,72	63,97	66,59
23,2	69,15	72,08	6,32	69,87	78,56	68,72	63,98	66,58
23,3	69,15	72,08	6,32	69,86	78,58	68,72	63,98	66,58
23,4	69,15	72,08	6,32	69,86	78,56	68,71	63,97	66,58
23,5	69,15	72,07	6,32	69,86	78,56	68,71	63,97	66,58
23,6	69,15	72,07	6,32	69,86	78,56	68,71	63,97	66,58
23,7	69,14	72,06	6,32	69,86	78,56	68,70	63,97	66,57
23,8	69,14	72,06	6,31	69,86	78,57	68,70	63,97	66,57
23,9	69,14	72,06	6,31	69,86	78,57	68,70	63,96	66,56
24	69,13	72,05	6,32	69,85	78,55	68,70	63,96	66,56
24,1	69,13	72,05	6,32	69,85	78,54	68,69	63,96	66,56
24,2	69,13	72,05	6,33	69,85	81,85	72,00	67,26	69,86
24,3	69,13	72,05	6,33	69,85	81,85	71,99	67,26	69,86
24,4	72,42	75,35	9,63	73,15	76,38	67,10	62,14	65,42
24,5	72,42	75,35	9,61	73,15	76,02	66,88	61,90	65,19
24,6	72,42	75,35	9,61	73,15	75,75	66,69	61,75	65,01
24,7	72,42	75,35	9,61	73,15	75,57	66,56	61,65	64,89
24,8	72,42	75,35	9,61	73,15	75,45	66,46	61,59	64,79
24,9	72,42	75,35	9,61	73,15	75,36	66,38	61,54	64,72
25	72,42	75,35	9,61	73,15	75,28	66,30	61,49	64,65
25,1	72,42	75,35	9,61	73,15	75,23	66,24	61,46	64,60
25,2	66,71	68,76	5,90	66,92	75,17	66,17	61,41	64,54
25,3	66,71	68,76	5,90	66,92	75,13	66,13	61,38	64,51
25,4	66,62	68,67	5,88	66,86	75,10	66,09	61,36	64,48
25,5	66,62	68,67	5,88	66,86	75,07	66,06	61,35	64,45
25,6	66,58	68,64	5,91	66,83	75,05	66,02	61,33	64,42
25,7	66,52	68,60	5,90	66,80	75,03	66,00	61,31	64,39
25,8	66,52	68,60	5,90	66,80	75,01	65,96	61,29	64,36
25,9	66,46	68,56	5,92	66,77	74,98	65,94	61,27	64,34
26	66,46	68,56	5,92	66,77	74,96	65,91	61,25	64,32
26,1	66,44	68,55	5,92	66,76	74,94	65,88	61,24	64,30
26,2	66,44	68,55	5,92	66,76	74,93	65,88	61,24	64,28
26,3	66,35	68,48	5,91	66,69	74,91	65,85	61,23	64,26
26,4	66,34	68,47	5,90	66,68	74,88	65,82	61,20	64,23
26,5	66,34	68,47	5,90	66,68	74,88	65,80	61,19	64,21
26,6	66,31	68,44	5,87	66,66	74,87	65,79	61,19	64,20
26,7	66,31	68,44	5,87	66,66	74,85	65,77	61,18	64,19
26,8	66,28	68,42	5,88	66,64	74,85	65,76	61,17	64,18
26,9	66,28	68,42	5,88	66,64	74,84	65,75	61,16	64,17
27	66,28	68,42	5,88	66,64	74,84	65,74	61,15	64,16
27,1	66,23	68,38	5,87	66,61	74,82	65,72	61,12	64,14
27,2	66,23	68,38	5,87	66,61	74,82	65,72	61,13	64,14
27,3	66,22	68,37	5,85	66,60	74,81	65,71	61,13	64,13
27,4	66,22	68,37	5,85	66,60	74,81	65,70	61,13	64,13
27,5	66,20	68,36	5,87	66,59	74,80	65,69	61,12	64,11
27,6	66,20	68,36	5,87	66,59	74,79	65,69	61,11	64,11
27,7	66,20	68,36	5,87	66,59	74,80	65,69	61,11	64,10
27,8	66,17	68,34	5,86	66,59	74,79	65,68	61,12	64,10
27,9	66,17	68,34	5,86	66,59	74,79	65,67	61,10	64,09
28	66,16	68,33	5,86	66,58	74,78	65,67	61,11	64,09
28,1	66,16	68,33	5,86	66,58	74,78	65,66	61,10	64,08
28,2	66,15	68,33	5,85	66,57	74,79	65,65	61,10	64,08
28,3	66,15	68,33	5,85	66,57	74,78	65,65	61,09	64,07
28,4	66,15	68,33	5,85	66,57	74,76	65,65	61,09	64,07
28,5	66,14	68,32	5,85	66,56	74,76	65,65	61,10	64,07
28,6	66,14	68,32	5,85	66,56	74,76	65,64	61,09	64,06
28,7	66,12	68,30	5,85	66,54	74,76	65,63	61,09	64,05
28,8	66,12	68,30	5,85	66,54	74,76	65,63	61,08	64,05
28,9	66,13	68,31	5,85	66,55	74,76	65,63	61,09	64,05
29	66,13	68,31	5,85	66,55	74,76	65,62	61,08	64,05
29,1	66,11	68,29	5,87	66,54	74,75	65,62	61,08	64,05
29,2	66,11	68,29	5,85	66,54	74,76	65,62	61,08	64,05
29,3	66,11	68,29	5,85	66,54	74,75	65,61	61,07	64,03
29,4	66,11	68,29	5,85	66,54	74,75	65,61	61,07	64,03
29,5	66,11	68,29	5,85	66,54	74,76	65,61	61,07	64,03
29,6	66,09	68,29	5,85	66,53	74,76	65,61	61,07	64,03
29,7	66,09	68,29	5,85	66,53	74,75	65,61	61,07	64,03
29,8	66,07	68,28	5,86	66,53	74,75	65,61	61,07	64,03
29,9	66,07	68,28	5,86	66,53	74,76	65,60	61,07	64,03
30	66,07	68,28	5,86	66,53	74,76	65,60	61,07	64,02
30,1	66,07	68,28	5,86	66,53	74,75	65,60	61,06	64,02
30,2	66,07	68,28	5,86	66,53	74,75	65,60	61,07	64,02
30,3	66,08	68,28	5,86	66,53	74,75	65,60	61,07	64,02
30,4	66,07	68,27	5,86	66,53	78,04	68,90	64,37	67,32
30,5	69,37	71,57	9,16	69,81	77,68	68,57	64,03	67,02
30,6	69,37	71,57	9,16	69,81	71,88	63,47	58,67	62,39
30,7	69,37	71,57	9,16	69,81	71,45	63,19	58,41	62,10
30,8	63,34	64,49	5,36	63,11	71,19	62,99	58,25	61,92
30,9	63,34	64,49	5,36	63,11	71,01	62,85	58,16	61,79
31	63,34	64,49	5,36	63,11	70,90	62,74	58,09	61,68
31,1	63,19	64,36	5,38	63,00	70,79	62,65	58,03	61,60
31,2	63,19	64,36	5,38	63,00	70,72	62,57	57,98	61,53
31,3	63,11	64,28	5,37	62,93	70,63	62,48	57,92	61,45
31,4	63,11	64,28	5,37	62,93	70,58	62,43	57,89	61,40
31,5	63,00	64,20	5,37	62,87	70,53	62,39	57,87	61,37
31,6	63,00	64,20	5,37	62,87	70,51	62,34	57,85	61,33
31,7	62,92	64,14	5,37	62,82	70,46	62,30	57,82	61,29
31,8	62,89	64,11	5,36	62,80	70,44	62,28	57,81	61,26
31,9	62,89	64,11	5,36	62,80	70,41	62,23	57,78	61,23
32	62,80	64,05	5,36	62,74	70,40	62,20	57,76	61,20
32,1	62,80	64,05	5,36	62,74	70,38	62,18	57,75	61,18
32,2	62,75	64,01	5,36	62,71	70,37	62,16	57,74	61,16
32,3	62,75	64,01	5,36	62,71	70,35	62,14	57,73	61,14
32,4	62,73	64,00	5,37	62,70	70,32	62,11	57,71	61,12
32,5	62,63	63,92	5,37	62,63	70,30	62,09	57,70	61,10
32,6	62,63	63,92	5,37	62,63	70,28	62,07	57,68	61,08
32,7	62,63	63,92	5,37	62,63	70,28	62,06	57,68	61,07
32,8	62,63	63,92	5,37	62,63	70,26	62,04	57,66	61,05
32,9	62,59	63,90	5,37	62,60	70,26	62,03	57,66	61,04
33	62,59	63,90	5,37	62,60	70,26	62,01	57,65	61,02
33,1	62,57	63,89	5,36	62,60	70,22	62,00	57,63	61,00
33,2	62,53	63,85	5,35	62,56	70,21	61,98	57,62	60,99
33,3	62,53	63,85	5,35	62,56	70,22	61,97	57,62	60,98
33,4	62,50	63,83	5,35	62,54	70,21	61,96	57,61	60,97
33,5	62,50	63,83	5,35	62,54	70,18	61,94	57,60	60,96
33,6	62,49	63,83	5,35	62,54	70,19	61,94	57,59	60,95
33,7	62,49	63,83	5,35	62,54	70,20	61,93	57,59	60,94
33,8	62,47	63,81	5,36	62,53	70,18	61,93	57,59	60,94
33,9	62,45	63,81	5,35	62,52	70,18	61,93	57,60	60,94
34	62,45	63,81	5,35	62,52	70,18	61,91	57,58	60,92
34,1	62,42	63,78	5,37	62,50	70,15	61,90	57,57	60,91
34,2	62,42	63,78	5,37	62,50	70,16	61,90	57,58	60,91
34,3	62,42	63,78	5,37	62,50	70,16	61,90	57,57	60,91
34,4	62,42	63,78	5,37	62,50	70,14	61,89	57,56	60,90
34,5	62,41	63,77	5,36	62,49	70,16	61,88	57,56	60,89
34,6	62,40	63,76	5,35	62,48	70,15	61,89	57,56	60,89
34,7	62,40	63,76	5,35	62,48	70,14	61,88	57,57	60,89
34,8	62,39	63,76	5,37	62,48	70,13	61,88	57,56	60,89
34,9	62,39	63,76	5,37	62,48	70,14	61,89	57,57	60,89
35	62,37	63,75	5,37	62,47	70,12	61,87	57,55	60,88
35,1	62,37	63,75	5,37	62,47	70,13	61,87	57,55	60,88
35,2	62,37	63,75	5,37	62,47	70,11	61,87	57,55	60,88
35,3	62,35	63,74	5,38	62,46	70,13	61,88	57,56	60,89
35,4	62,35	63,74	5,38	62,46	70,11	61,86	57,55	60,88
35,5	62,35	63,74	5,38	62,46	70,11	61,85	57,54	60,87
35,6	62,35	63,74	5,38	62,46	70,11	61,85	57,54	60,87
35,7	62,33	63,72	5,37	62,45	70,11	61,85	57,55	60,87
35,8	62,33	63,72	5,37	62,45	70,11	61,85	57,55	60,87
35,9	62,32	63,72	5,37	62,44	70,09	61,84	57,53	60,85
36	62,31	63,70	5,36	62,42	70,10	61,83	57,53	60,85
36,1	62,31	63,70	5,36	62,42	70,09	61,83	57,53	60,85
36,2	62,31	63,71	5,37	62,43	73,41	65,14	60,84	64,16
36,3	62,31	63,71	5,37	62,43	73,40	65,14	60,84	64,15
36,4	65,61	67,01	8,65	65,72	73,39	65,12	60,83	64,14
36,5	65,61	67,01	8,65	65,72	66,94	59,51	54,87	59,07
36,6	65,60	67,00	8,66	65,72	66,45	59,18	54,57	58,74
36,7	65,60	67,00	8,66	65,72	66,11	58,93	54,39	58,49
36,8	59,38	59,54	4,84	58,70	65,90	58,75	54,26	58,32
36,9	59,13	59,32	4,85	58,50	65,72	58,60	54,17	58,19
37	59,13	59,32	4,85	58,50	65,62	58,49	54,11	58,09
37,1	59,03	59,24	4,85	58,42	65,53	58,40	54,05	58,01
37,2	59,03	59,24	4,85	58,42	65,46	58,32	54,00	57,93
37,3	59,03	59,24	4,85	58,42	65,38	58,23	53,94	57,86
37,4	58,75	59,03	4,85	58,24	65,33	58,17	53,91	57,80
37,5	58,75	59,03	4,85	58,24	65,30	58,13	53,88	57,76
37,6	58,75	59,03	4,85	58,24	65,25	58,06	53,84	57,70
37,7	58,75	59,03	4,85	58,24	65,22	58,02	53,82	57,66
37,8	58,54	58,88	4,86	58,12	65,21	58,00	53,82	57,63
37,9	58,54	58,88	4,86	58,12	65,20	57,98	53,80	57,61
38	58,54	58,88	4,86	58,12	65,16	57,93	53,77	57,56
38,1	58,54	58,88	4,86	58,12	65,15	57,91	53,76	57,54
38,2	58,54	58,88	4,86	58,12	65,14	57,90	53,75	57,53
38,3	58,49	58,85	4,87	58,09	65,13	57,88	53,74	57,51
38,4	58,49	58,85	4,87	58,09	65,10	57,85	53,72	57,48
38,5	58,47	58,84	4,86	58,08	65,08	57,82	53,70	57,46
38,6	58,41	58,79	4,83	58,04	65,07	57,81	53,69	57,45
38,7	58,41	58,79	4,83	58,04	65,04	57,78	53,67	57,41
38,8	58,33	58,72	4,85	57,98	65,02	57,76	53,66	57,40
38,9	58,33	58,72	4,85	57,98	65,02	57,76	53,66	57,39
39	58,30	58,71	4,84	57,96	65,03	57,74	53,65	57,38
39,1	58,30	58,71	4,84	57,96	65,01	57,73	53,64	57,36
39,2	58,27	58,67	4,84	57,92	65,00	57,72	53,63	57,35
39,3	58,22	58,65	4,82	57,91	64,99	57,69	53,61	57,34
39,4	58,22	58,65	4,82	57,91	64,97	57,69	53,62	57,33
39,5	58,20	58,63	4,82	57,89	64,97	57,68	53,60	57,32
39,6	58,20	58,63	4,82	57,89	64,96	57,67	53,59	57,31
39,7	58,20	58,63	4,82	57,89	64,94	57,66	53,59	57,30
39,8	58,20	58,63	4,82	57,89	64,95	57,65	53,59	57,30
39,9	58,17	58,62	4,82	57,89	64,94	57,64	53,58	57,29
40	58,16	58,61	4,83	57,88	64,94	57,63	53,58	57,29
40,1	58,16	58,61	4,83	57,88	64,94	57,63	53,57	57,28
40,2	58,14	58,60	4,82	57,86	64,92	57,62	53,56	57,26
40,3	58,14	58,60	4,82	57,86	64,91	57,61	53,55	57,25
40,4	58,12	58,58	4,83	57,84	64,90	57,60	53,55	57,25
40,5	58,12	58,58	4,83	57,84	64,90	57,59	53,54	57,24
40,6	58,11	58,57	4,82	57,83	64,91	57,59	53,54	57,24
40,7	58,09	58,57	4,81	57,82	64,89	57,58	53,53	57,23
40,8	58,09	58,57	4,81	57,82	64,90	57,58	53,54	57,23
40,9	58,07	58,55	4,82	57,81	64,89	57,58	53,54	57,23
41	58,07	58,55	4,82	57,81	64,88	57,57	53,53	57,22
41,1	58,07	58,55	4,82	57,81	64,89	57,56	53,52	57,21
41,2	58,07	58,55	4,82	57,81	64,88	57,56	53,53	57,21
41,3	58,07	58,55	4,81	57,82	64,89	57,57	53,54	57,21
41,4	58,07	58,55	4,81	57,82	64,87	57,56	53,53	57,21
41,5	58,07	58,55	4,81	57,82	64,88	57,56	53,53	57,22
41,6	58,05	58,54	4,82	57,81	64,88	57,56	53,53	57,22
41,7	58,05	58,54	4,82	57,81	64,86	57,55	53,53	57,21
41,8	58,05	58,54	4,80	57,81	64,87	57,54	53,52	57,20
41,9	58,05	58,54	4,80	57,81	64,87	57,54	53,52	57,20
42	58,03	58,53	4,80	57,80	64,86	57,53	53,52	57,20
42,1	58,02	58,51	4,80	57,79	68,17	60,83	56,82	60,50
42,2	58,02	58,51	4,80	57,79	68,16	60,83	56,82	60,50
42,3	58,02	58,51	4,80	57,79	68,16	60,84	56,82	60,49
42,4	58,02	58,51	4,80	57,79	64,62	57,77	53,61	57,74
42,5	61,32	61,81	8,11	61,07	60,39	54,21	49,89	54,48
42,6	61,32	61,81	8,11	61,07	59,93	53,87	49,63	54,13
42,7	61,32	61,81	8,11	61,07	59,64	53,63	49,46	53,89
42,8	61,32	61,81	8,11	61,07	59,45	53,44	49,33	53,72
42,9	61,32	61,81	8,11	61,07	59,31	53,30	49,24	53,59
43	61,32	61,81	8,11	61,07	59,22	53,19	49,18	53,48
43,1	61,32	61,81	8,11	61,07	59,13	53,10	49,13	53,39
43,2	61,32	61,81	8,11	61,07	59,07	53,02	49,08	53,32
43,3	61,32	61,81	8,11	61,07	59,00	52,95	49,04	53,25
43,4	61,32	61,81	8,11	61,07	58,97	52,89	49,01	53,20
43,5	61,32	61,81	8,11	61,07	58,90	52,82	48,96	53,14
43,6	61,32	61,81	8,11	61,07	58,86	52,76	48,92	53,09
43,7	61,32	61,81	8,11	61,07	58,84	52,73	48,90	53,05
43,8	61,32	61,81	8,11	61,07	58,83	52,70	48,89	53,02
43,9	61,32	61,81	8,11	61,07	58,80	52,67	48,87	53,00
44	61,32	61,81	8,11	61,07	58,78	52,65	48,85	52,96
44,1	61,32	61,81	8,11	61,07	58,74	52,62	48,84	52,94
44,2	53,20	52,62	4,28	52,45	58,73	52,59	48,81	52,91
44,3	53,20	52,62	4,28	52,45	58,71	52,57	48,80	52,89
44,4	53,05	52,47	4,21	52,31	58,70	52,55	48,79	52,87
44,5	53,05	52,47	4,21	52,31	58,67	52,53	48,78	52,85
44,6	53,05	52,47	4,21	52,31	58,66	52,51	48,77	52,83
44,7	52,99	52,41	4,21	52,26	58,66	52,50	48,77	52,82
44,8	52,99	52,41	4,21	52,26	58,63	52,48	48,74	52,79
44,9	52,93	52,35	4,21	52,21	58,61	52,46	48,72	52,77
45	52,93	52,35	4,21	52,21	58,59	52,43	48,70	52,75
45,1	52,92	52,34	4,21	52,20	58,58	52,41	48,69	52,73
45,2	52,92	52,34	4,21	52,20	58,57	52,41	48,69	52,73
45,3	52,89	52,34	4,20	52,19	58,58	52,40	48,68	52,72
45,4	52,86	52,32	4,20	52,18	58,57	52,39	48,68	52,71
45,5	52,86	52,32	4,20	52,18	58,56	52,38	48,67	52,70
45,6	52,84	52,30	4,20	52,15	58,52	52,36	48,65	52,68
45,7	52,84	52,30	4,20	52,15	58,50	52,34	48,63	52,66
45,8	52,81	52,27	4,19	52,13	58,50	52,32	48,61	52,64
45,9	52,81	52,27	4,19	52,13	58,49	52,32	48,62	52,64
46	52,79	52,27	4,21	52,13	58,48	52,31	48,61	52,63
46,1	52,78	52,26	4,18	52,12	58,48	52,30	48,61	52,62
46,2	52,78	52,26	4,18	52,12	58,50	52,30	48,61	52,61
46,3	52,76	52,25	4,19	52,10	58,47	52,29	48,60	52,61
46,4	52,76	52,25	4,19	52,10	58,47	52,30	48,61	52,60
46,5	52,76	52,25	4,19	52,09	58,47	52,30	48,61	52,61
46,6	52,76	52,25	4,19	52,09	58,46	52,28	48,60	52,59
46,7	52,76	52,25	4,19	52,09	58,46	52,27	48,59	52,59
46,8	52,71	52,22	4,19	52,07	58,45	52,26	48,58	52,58
46,9	52,71	52,22	4,19	52,07	58,47	52,27	48,60	52,59
47	52,71	52,22	4,19	52,06	58,45	52,25	48,57	52,57
47,1	52,71	52,22	4,19	52,06	58,45	52,26	48,58	52,57
47,2	52,71	52,22	4,19	52,06	58,45	52,26	48,59	52,56
47,3	52,71	52,22	4,19	52,06	58,44	52,25	48,58	52,56
47,4	52,69	52,19	4,18	52,06	58,42	52,23	48,56	52,54
47,5	52,66	52,17	4,19	52,02	58,39	52,21	48,54	52,53
47,6	52,66	52,17	4,19	52,02	58,42	52,22	48,55	52,53
47,7	52,65	52,17	4,19	52,02	58,40	52,21	48,55	52,52
47,8	52,65	52,17	4,19	52,02	58,39	52,21	48,54	52,52
47,9	52,65	52,17	4,19	52,02	58,41	52,22	48,55	52,54
48	52,65	52,17	4,19	52,02	58,42	52,22	48,56	52,54
48,1	52,64	52,17	4,18	52,02	58,41	52,21	48,56	52,53
48,2	52,64	52,17	4,18	52,02	58,40	52,19	48,54	52,51
48,3	52,64	52,17	4,18	52,02	58,39	52,19	48,53	52,51
48,4	52,62	52,16	4,19	52,01	61,70	55,49	51,84	55,81
48,5	52,62	52,16	4,19	52,01	61,72	55,51	51,85	55,82
48,6	55,92	55,46	7,49	55,31	60,51	54,45	50,78	54,88
48,7	55,92	55,46	7,49	55,31	53,41	48,33	44,47	49,34
48,8	55,92	55,46	7,49	55,31	52,74	47,86	44,08	48,82
48,9	47,74	45,97	3,60	46,34	52,38	47,54	43,85	48,50
49	47,74	45,97	3,60	46,34	52,14	47,33	43,71	48,30
49,1	47,60	45,86	3,57	46,25	51,98	47,16	43,60	48,13
49,2	47,60	45,86	3,57	46,25	51,86	47,04	43,52	48,01
49,3	47,37	45,70	3,57	46,09	51,77	46,92	43,44	47,90
49,4	47,37	45,70	3,57	46,09	51,68	46,82	43,38	47,80
49,5	47,37	45,70	3,57	46,09	51,62	46,74	43,32	47,72
49,6	47,08	45,48	3,58	45,92	51,57	46,67	43,28	47,65
49,7	47,08	45,48	3,58	45,92	51,50	46,60	43,21	47,58
49,8	47,08	45,48	3,58	45,92	51,48	46,56	43,19	47,54
49,9	47,08	45,48	3,58	45,92	51,46	46,52	43,17	47,50
50	47,04	45,46	3,57	45,90	51,42	46,48	43,15	47,45
50,1	46,96	45,41	3,58	45,85	51,40	46,45	43,14	47,43
50,2	46,96	45,41	3,58	45,85	51,36	46,41	43,11	47,39
50,3	46,88	45,35	3,56	45,79	51,34	46,39	43,08	47,36
50,4	46,88	45,35	3,56	45,79	51,32	46,34	43,05	47,32
50,5	46,85	45,33	3,56	45,77	51,30	46,32	43,03	47,30
50,6	46,85	45,33	3,56	45,77	51,30	46,31	43,04	47,28
50,7	46,74	45,26	3,57	45,71	51,27	46,28	43,01	47,26
50,8	46,70	45,23	3,57	45,67	51,27	46,27	43,01	47,25
50,9	46,70	45,23	3,57	45,67	51,23	46,26	42,99	47,23
51	46,67	45,21	3,57	45,64	51,24	46,24	42,98	47,21
51,1	46,67	45,21	3,57	45,64	51,23	46,23	42,97	47,20
51,2	46,64	45,18	3,58	45,62	51,23	46,21	42,97	47,19
51,3	46,64	45,18	3,58	45,62	51,21	46,20	42,96	47,17
51,4	46,64	45,18	3,58	45,62	51,21	46,20	42,97	47,17
51,5	46,61	45,17	3,57	45,61	51,19	46,17	42,94	47,15
51,6	46,61	45,17	3,57	45,61	51,19	46,16	42,94	47,14
51,7	46,57	45,15	3,55	45,59	51,18	46,17	42,93	47,13
51,8	46,57	45,15	3,55	45,59	51,16	46,15	42,92	47,12
51,9	46,57	45,15	3,55	45,59	51,14	46,12	42,90	47,09
52	46,57	45,15	3,55	45,59	51,13	46,12	42,91	47,10
52,1	46,53	45,12	3,53	45,57	51,13	46,11	42,90	47,08
52,2	46,51	45,11	3,55	45,55	51,14	46,11	42,89	47,08
52,3	46,51	45,11	3,55	45,55	51,12	46,10	42,89	47,08
52,4	46,49	45,09	3,54	45,53	51,13	46,10	42,89	47,07
52,5	46,49	45,09	3,54	45,53	51,12	46,09	42,89	47,05
52,6	46,44	45,06	3,53	45,49	51,08	46,06	42,86	47,04
52,7	46,44	45,06	3,53	45,49	51,07	46,05	42,85	47,03
52,8	46,45	45,07	3,53	45,50	51,07	46,03	42,84	47,01
52,9	46,43	45,04	3,55	45,48	51,04	46,03	42,84	47,01
53	46,43	45,04	3,55	45,48	51,07	46,04	42,85	47,01
53,1	46,43	45,04	3,55	45,48	51,06	46,05	42,86	47,01
53,2	46,43	45,04	3,55	45,48	51,06	46,03	42,84	47,00
53,3	46,42	45,04	3,55	45,48	51,03	46,01	42,83	46,98
53,4	46,42	45,04	3,55	45,48	51,04	46,01	42,83	46,99
53,5	46,40	45,02	3,53	45,46	51,02	46,01	42,83	46,98
53,6	46,40	45,02	3,53	45,46	51,03	46,01	42,83	46,98
53,7	46,40	45,02	3,53	45,46	51,06	46,02	42,85	46,99
53,8	46,38	45,02	3,56	45,45	51,06	46,01	42,84	46,99
53,9	46,38	45,02	3,56	45,45	51,03	45,98	42,82	46,97
54	46,35	44,99	3,55	45,42	51,01	45,98	42,81	46,97
54,1	46,35	44,99	3,55	45,42	51,02	45,98	42,81	46,96
54,2	46,36	45,00	3,56	45,42	51,01	45,98	42,81	46,96
54,3	46,34	44,99	3,55	45,41	54,30	49,27	46,10	50,26
54,4	46,34	44,99	3,55	45,41	54,30	49,27	46,10	50,26
54,5	49,64	48,29	6,86	48,73	54,30	49,27	46,11	50,25
54,6	49,64	48,29	6,86	48,73	52,73	47,88	44,71	49,00
54,7	49,62	48,27	6,86	48,71	45,03	41,26	37,96	42,87
54,8	49,62	48,27	6,86	48,71	44,31	40,72	37,51	42,27
54,9	40,97	38,74	2,94	39,22	43,91	40,38	37,26	41,93
55	40,97	38,74	2,94	39,22	43,65	40,12	37,07	41,67
55,1	40,97	38,74	2,94	39,22	43,48	39,94	36,94	41,47
55,2	40,69	38,51	2,92	38,99	43,35	39,80	36,85	41,34
55,3	40,69	38,51	2,92	38,99	43,25	39,69	36,78	41,22
55,4	39,93	37,99	2,92	38,48	43,17	39,59	36,71	41,13
55,5	39,93	37,99	2,92	38,48	43,12	39,51	36,66	41,04
55,6	39,93	37,99	2,92	38,48	43,07	39,44	36,60	40,97
55,7	39,85	37,92	2,92	38,44	43,02	39,38	36,57	40,91
55,8	39,85	37,92	2,92	38,44	43,01	39,35	36,54	40,86
55,9	39,64	37,79	2,89	38,31	42,95	39,28	36,50	40,81
56	39,64	37,79	2,89	38,31	42,91	39,25	36,46	40,76
56,1	39,64	37,79	2,89	38,31	42,88	39,20	36,43	40,71
56,2	39,58	37,74	2,89	38,27	42,84	39,15	36,41	40,67
56,3	39,58	37,74	2,89	38,27	42,82	39,14	36,39	40,65
56,4	39,53	37,72	2,92	38,25	42,82	39,13	36,39	40,63
56,5	39,53	37,72	2,92	38,25	42,82	39,11	36,38	40,61
56,6	39,48	37,69	2,90	38,22	42,80	39,08	36,35	40,59
56,7	39,48	37,69	2,90	38,22	42,78	39,07	36,35	40,57
56,8	39,44	37,66	2,91	38,19	42,74	39,05	36,33	40,55
56,9	39,39	37,63	2,91	38,15	42,72	39,01	36,30	40,51
57	39,39	37,63	2,91	38,15	42,72	39,00	36,29	40,49
57,1	39,34	37,61	2,91	38,14	42,72	38,99	36,29	40,49
57,2	39,34	37,61	2,91	38,14	42,71	38,98	36,28	40,47
57,3	39,29	37,57	2,92	38,10	42,68	38,96	36,27	40,45
57,4	39,29	37,57	2,92	38,10	42,67	38,94	36,25	40,42
57,5	39,29	37,57	2,92	38,10	42,65	38,93	36,24	40,41
57,6	39,27	37,55	2,90	38,08	42,67	38,93	36,26	40,42
57,7	39,27	37,55	2,90	38,08	42,64	38,91	36,23	40,40
57,8	39,23	37,52	2,89	38,06	42,64	38,90	36,22	40,38
57,9	39,23	37,52	2,89	38,06	42,63	38,87	36,21	40,37
58	39,21	37,51	2,89	38,04	42,62	38,86	36,20	40,36
58,1	39,21	37,51	2,89	38,04	42,61	38,87	36,21	40,36
58,2	39,18	37,49	2,90	38,02	42,60	38,86	36,20	40,35
58,3	39,14	37,46	2,88	37,99	42,56	38,82	36,17	40,32
58,4	39,14	37,46	2,88	37,99	42,58	38,82	36,16	40,32
58,5	39,12	37,46	2,86	37,99	42,58	38,83	36,17	40,32
58,6	39,12	37,46	2,86	37,99	42,54	38,80	36,15	40,30
58,7	39,09	37,44	2,88	37,96	42,54	38,79	36,15	40,29
58,8	39,09	37,44	2,88	37,96	42,56	38,80	36,16	40,30
58,9	39,07	37,44	2,88	37,95	42,54	38,78	36,14	40,28
59	39,08	37,45	2,87	37,98	42,56	38,79	36,16	40,29
59,1	39,08	37,45	2,87	37,98	42,56	38,80	36,16	40,29
59,2	39,06	37,44	2,89	37,96	42,53	38,78	36,14	40,27
59,3	39,06	37,44	2,89	37,96	42,54	38,78	36,14	40,27
59,4	39,02	37,40	2,88	37,91	42,51	38,76	36,12	40,25
59,5	39,02	37,40	2,88	37,91	42,50	38,74	36,10	40,23
59,6	39,02	37,40	2,88	37,91	42,49	38,74	36,09	40,23
59,7	39,00	37,39	2,88	37,91	42,52	38,75	36,11	40,24
59,8	39,00	37,39	2,88	37,91	42,55	38,77	36,14	40,26
59,9	39,03	37,42	2,90	37,93	42,54	38,77	36,13	40,25
60	39,03	37,42	2,90	37,93	42,51	38,75	36,13	40,24
60,1	39,01	37,40	2,89	37,92	42,51	38,75	36,12	40,24
60,2	39,01	37,40	2,89	37,92	42,50	38,74	36,11	40,22
60,3	42,30	40,69	6,21	41,22	45,80	42,04	39,41	43,53
60,4	42,28	40,69	6,20	41,21	45,81	42,04	39,41	43,53
60,5	42,28	40,69	6,20	41,21	45,33	41,63	39,00	43,13
60,6	42,28	40,69	6,20	41,20	36,19	33,94	30,97	35,57
60,7	42,28	40,69	6,20	41,20	35,34	33,30	30,39	34,87
60,8	33,11	31,65	2,35	31,35	34,91	32,90	30,09	34,47
60,9	33,11	31,65	2,35	31,35	34,62	32,62	29,88	34,18
61	32,62	31,25	2,32	30,96	34,45	32,42	29,73	33,98
61,1	32,62	31,25	2,32	30,96	34,32	32,27	29,63	33,82
61,2	32,62	31,25	2,32	30,96	34,21	32,15	29,55	33,69
61,3	32,33	31,03	2,31	30,76	34,11	32,05	29,47	33,58
61,4	32,33	31,03	2,31	30,76	34,06	31,97	29,42	33,49
61,5	32,03	30,82	2,31	30,56	34,00	31,89	29,37	33,42
61,6	32,03	30,82	2,31	30,56	33,94	31,82	29,32	33,34
61,7	31,89	30,73	2,30	30,48	33,90	31,77	29,28	33,29
61,8	31,79	30,65	2,30	30,43	33,86	31,73	29,25	33,24
61,9	31,79	30,65	2,30	30,43	33,83	31,68	29,21	33,20
62	31,74	30,62	2,30	30,40	33,82	31,65	29,19	33,16
62,1	31,74	30,62	2,30	30,40	33,79	31,61	29,17	33,12
62,2	31,66	30,56	2,30	30,36	33,76	31,59	29,14	33,09
62,3	31,58	30,51	2,32	30,31	33,71	31,54	29,10	33,04
62,4	31,58	30,51	2,32	30,31	33,72	31,52	29,10	33,03
62,5	31,49	30,47	2,32	30,27	33,71	31,49	29,08	33,01
62,6	31,49	30,47	2,32	30,27	33,69	31,48	29,07	32,99
62,7	31,49	30,47	2,32	30,27	33,69	31,46	29,07	32,97
62,8	31,49	30,47	2,32	30,27	33,65	31,44	29,05	32,95
62,9	31,46	30,45	2,31	30,24	33,64	31,41	29,03	32,93
63	31,46	30,45	2,31	30,24	33,62	31,40	29,02	32,91
63,1	31,46	30,45	2,31	30,24	33,62	31,39	29,02	32,90
63,2	31,38	30,40	2,31	30,20	33,61	31,37	29,00	32,88
63,3	31,38	30,40	2,31	30,20	33,61	31,36	29,00	32,87
63,4	31,35	30,38	2,31	30,19	33,61	31,36	29,00	32,87
63,5	31,35	30,38	2,31	30,19	33,61	31,35	28,99	32,85
63,6	31,28	30,34	2,30	30,13	33,59	31,33	28,97	32,83
63,7	31,28	30,34	2,30	30,13	33,56	31,31	28,95	32,80
63,8	31,28	30,34	2,30	30,13	33,57	31,30	28,94	32,80
63,9	31,27	30,33	2,30	30,12	33,55	31,29	28,94	32,79
64	31,27	30,33	2,30	30,12	33,53	31,27	28,92	32,77
64,1	31,23	30,31	2,28	30,11	33,54	31,27	28,92	32,77
64,2	31,23	30,31	2,28	30,11	33,54	31,27	28,93	32,77
64,3	31,22	30,30	2,29	30,11	33,53	31,26	28,92	32,76
64,4	31,20	30,29	2,28	30,09	33,52	31,24	28,90	32,74
64,5	31,20	30,29	2,28	30,09	33,49	31,22	28,88	32,72
64,6	31,17	30,27	2,29	30,06	33,49	31,21	28,88	32,71
64,7	31,17	30,27	2,29	30,06	33,48	31,21	28,88	32,70
64,8	31,15	30,26	2,30	30,06	33,49	31,21	28,89	32,71
64,9	31,15	30,26	2,30	30,06	33,48	31,20	28,88	32,70
65	31,15	30,26	2,30	30,06	33,47	31,19	28,86	32,69
65,1	31,14	30,26	2,30	30,05	33,47	31,19	28,86	32,68
65,2	31,14	30,26	2,30	30,05	33,47	31,18	28,86	32,67
65,3	31,12	30,25	2,29	30,05	33,47	31,18	28,86	32,67
65,4	31,12	30,25	2,29	30,05	33,47	31,17	28,86	32,67
65,5	31,11	30,24	2,30	30,05	33,47	31,18	28,86	32,67
65,6	31,11	30,24	2,30	30,05	33,46	31,17	28,85	32,65
65,7	31,09	30,23	2,30	30,00	33,45	31,16	28,85	32,65
65,8	31,09	30,23	2,30	30,00	33,42	31,16	28,84	32,63
65,9	31,09	30,23	2,30	30,00	33,41	31,15	28,83	32,62
66	31,08	30,22	2,29	30,00	33,43	31,15	28,83	32,63
66,1	31,08	30,22	2,29	30,00	33,42	31,14	28,82	32,62
66,2	31,07	30,21	2,29	29,99	36,72	34,44	32,13	35,92
66,3	31,07	30,21	2,29	29,99	36,74	34,45	32,14	35,93
66,4	34,37	33,51	5,60	33,30	36,75	34,45	32,14	35,93
66,5	34,36	33,51	5,61	33,30	28,31	27,19	24,77	28,32
66,6	34,36	33,51	5,61	33,30	26,85	25,94	23,57	27,02
66,7	25,40	25,88	1,89	24,60	26,41	25,51	23,23	26,60
66,8	25,40	25,88	1,89	24,60	26,14	25,23	23,02	26,33
66,9	25,10	25,61	1,83	24,34	25,95	25,01	22,85	26,12
67	25,10	25,61	1,83	24,34	25,82	24,84	22,74	25,95
67,1	24,54	25,14	1,82	23,94	25,73	24,72	22,65	25,84
67,2	24,45	25,06	1,83	23,88	25,65	24,60	22,57	25,72
67,3	24,45	25,06	1,83	23,88	25,59	24,52	22,51	25,64
67,4	24,31	24,95	1,82	23,79	25,53	24,44	22,46	25,56
67,5	24,31	24,95	1,82	23,79	25,49	24,38	22,41	25,50
67,6	24,23	24,87	1,82	23,74	25,47	24,34	22,38	25,45
67,7	24,23	24,87	1,82	23,74	25,43	24,29	22,34	25,40
67,8	24,17	24,84	1,81	23,71	25,41	24,25	22,31	25,36
67,9	24,17	24,84	1,81	23,71	25,37	24,20	22,27	25,31
68	24,17	24,84	1,81	23,71	25,33	24,16	22,25	25,27
68,1	24,01	24,72	1,81	23,61	25,32	24,14	22,24	25,25
68,2	24,01	24,72	1,81	23,61	25,29	24,10	22,21	25,20
68,3	23,96	24,68	1,81	23,58	25,28	24,08	22,19	25,18
68,4	23,94	24,66	1,82	23,56	25,27	24,05	22,17	25,15
68,5	23,94	24,66	1,82	23,56	25,26	24,04	22,16	25,14
68,6	23,89	24,63	1,82	23,53	25,23	24,01	22,14	25,10
68,7	23,89	24,63	1,82	23,53	25,22	24,00	22,14	25,10
68,8	23,89	24,63	1,82	23,53	25,21	23,99	22,12	25,08
68,9	23,89	24,63	1,82	23,53	25,21	23,97	22,12	25,07
69	23,82	24,58	1,81	23,50	25,19	23,95	22,10	25,05
69,1	23,80	24,56	1,81	23,48	25,19	23,94	22,10	25,03
69,2	23,80	24,56	1,81	23,48	25,17	23,92	22,08	25,02
69,3	23,76	24,53	1,80	23,45	25,18	23,93	22,09	25,02
69,4	23,76	24,53	1,80	23,45	25,15	23,89	22,06	24,99
69,5	23,73	24,51	1,80	23,44	25,14	23,88	22,05	24,97
69,6	23,73	24,51	1,80	23,44	25,15	23,88	22,06	24,98
69,7	23,72	24,50	1,80	23,43	25,14	23,87	22,05	24,97
69,8	23,70	24,48	1,80	23,42	25,14	23,87	22,05	24,97
69,9	23,70	24,48	1,80	23,42	25,13	23,86	22,05	24,96
70	23,68	24,47	1,80	23,40	25,12	23,85	22,04	24,95
70,1	23,68	24,47	1,80	23,40	25,11	23,84	22,03	24,95
70,2	23,67	24,46	1,80	23,40	25,10	23,84	22,03	24,94
70,3	23,67	24,46	1,80	23,40	25,10	23,83	22,02	24,93
70,4	23,65	24,44	1,79	23,38	25,09	23,82	22,02	24,92
70,5	23,62	24,42	1,79	23,36	25,09	23,82	22,02	24,91
70,6	23,62	24,42	1,79	23,36	25,07	23,79	22,00	24,89
70,7	23,62	24,42	1,79	23,36	25,06	23,79	22,00	24,89
70,8	23,62	24,42	1,79	23,36	25,07	23,79	22,00	24,89
70,9	23,60	24,40	1,78	23,35	25,06	23,78	21,99	24,88
71	23,60	24,40	1,78	23,35	25,07	23,78	21,99	24,88
71,1	23,58	24,40	1,79	23,35	25,05	23,77	21,99	24,87
71,2	23,58	24,40	1,79	23,35	25,05	23,76	21,98	24,86
71,3	23,58	24,40	1,79	23,35	25,05	23,76	21,98	24,86
71,4	23,58	24,38	1,79	23,34	25,06	23,76	21,98	24,86
71,5	23,58	24,38	1,79	23,34	25,05	23,75	21,98	24,85
71,6	23,58	24,38	1,79	23,34	25,05	23,75	21,97	24,85
71,7	23,58	24,38	1,79	23,34	25,04	23,74	21,97	24,84
71,8	23,56	24,37	1,79	23,33	25,04	23,74	21,97	24,84
71,9	23,54	24,37	1,79	23,32	25,05	23,74	21,97	24,84
72	23,54	24,37	1,79	23,32	25,04	23,74	21,97	24,83
72,1	23,54	24,37	1,79	23,32	28,34	27,03	25,27	28,13
72,2	23,54	24,37	1,79	23,32	28,34	27,03	25,27	28,13
72,3	26,84	27,66	5,10	26,61	28,35	27,03	25,27	28,13
72,4	26,84	27,66	5,10	26,61	27,94	26,61	24,89	27,68
72,5	26,84	27,66	5,10	26,61	21,67	20,19	19,18	20,91
72,6	26,84	27,66	5,10	26,61	21,42	19,84	18,95	20,61
72,7	26,84	27,66	5,10	26,61	21,24	19,59	18,78	20,38
72,8	26,84	27,66	5,10	26,61	21,14	19,43	18,69	20,23
72,9	26,84	27,66	5,10	26,61	21,04	19,29	18,61	20,10
73	26,84	27,66	5,10	26,61	20,99	19,21	18,55	20,02
73,1	26,84	27,66	5,10	26,61	20,94	19,13	18,51	19,95
73,2	19,72	22,01	1,65	20,80	20,89	19,06	18,47	19,89
73,3	19,67	21,93	1,65	20,74	20,86	19,01	18,43	19,83
73,4	19,67	21,93	1,65	20,74	20,83	18,96	18,41	19,79
73,5	19,67	21,93	1,65	20,74	20,80	18,93	18,38	19,75
73,6	19,67	21,93	1,65	20,74	20,77	18,88	18,36	19,71
73,7	19,64	21,90	1,65	20,72	20,75	18,85	18,33	19,68
73,8	19,64	21,90	1,65	20,72	20,72	18,83	18,32	19,66
73,9	19,61	21,85	1,66	20,68	20,72	18,80	18,31	19,64
74	19,57	21,81	1,66	20,64	20,71	18,79	18,30	19,62
74,1	19,57	21,81	1,66	20,64	20,69	18,77	18,29	19,60
74,2	19,54	21,77	1,66	20,62	20,67	18,75	18,27	19,58
74,3	19,54	21,77	1,66	20,62	20,66	18,74	18,26	19,57
74,4	19,52	21,76	1,65	20,60	20,66	18,73	18,26	19,55
74,5	19,48	21,69	1,64	20,55	20,65	18,71	18,25	19,54
74,6	19,48	21,69	1,64	20,55	20,65	18,70	18,25	19,52
74,7	19,48	21,69	1,64	20,55	20,63	18,69	18,24	19,51
74,8	19,48	21,69	1,64	20,55	20,62	18,67	18,23	19,50
74,9	19,45	21,65	1,63	20,52	20,62	18,67	18,23	19,49
75	19,45	21,65	1,63	20,52	20,62	18,65	18,22	19,48
75,1	19,45	21,65	1,63	20,52	20,61	18,65	18,22	19,47
75,2	19,41	21,60	1,63	20,48	20,60	18,64	18,21	19,46
75,3	19,41	21,60	1,63	20,48	20,60	18,63	18,20	19,45
75,4	19,41	21,59	1,63	20,47	20,59	18,62	18,20	19,44
75,5	19,41	21,59	1,63	20,47	20,58	18,61	18,19	19,43
75,6	19,39	21,58	1,63	20,45	20,58	18,60	18,18	19,43
75,7	19,39	21,58	1,63	20,45	20,57	18,60	18,18	19,42
75,8	19,39	21,58	1,63	20,45	20,56	18,59	18,17	19,41
75,9	19,37	21,55	1,62	20,43	20,56	18,58	18,17	19,40
76	19,37	21,55	1,62	20,43	20,56	18,57	18,16	19,40
76,1	19,36	21,54	1,61	20,42	20,55	18,56	18,16	19,39
76,2	19,36	21,54	1,61	20,42	20,55	18,56	18,15	19,39
76,3	19,36	21,54	1,61	20,42	20,54	18,57	18,15	19,39
76,4	19,36	21,54	1,61	20,42	20,53	18,56	18,15	19,39
76,5	19,35	21,53	1,61	20,41	20,53	18,55	18,15	19,38
76,6	19,34	21,52	1,62	20,40	20,53	18,55	18,15	19,38
76,7	19,34	21,52	1,62	20,40	20,53	18,55	18,14	19,37
76,8	19,34	21,52	1,62	20,40	20,53	18,54	18,14	19,37
76,9	19,34	21,52	1,62	20,40	20,52	18,54	18,14	19,36
77	19,33	21,50	1,61	20,38	20,52	18,53	18,13	19,36
77,1	19,33	21,50	1,61	20,38	20,52	18,53	18,13	19,35
77,2	19,33	21,49	1,61	20,38	20,52	18,53	18,13	19,36
77,3	19,32	21,48	1,61	20,37	20,51	18,52	18,13	19,35
77,4	19,32	21,48	1,61	20,37	20,51	18,52	18,13	19,35
77,5	19,32	21,48	1,61	20,37	20,51	18,52	18,13	19,35
77,6	19,32	21,48	1,61	20,37	20,51	18,52	18,12	19,34
77,7	19,31	21,47	1,61	20,35	20,51	18,51	18,12	19,34
77,8	19,31	21,47	1,61	20,35	20,50	18,51	18,12	19,35
77,9	19,31	21,46	1,61	20,35	20,50	18,51	18,12	19,34
78	19,31	21,46	1,61	20,35	20,50	18,51	18,12	19,33
78,1	19,31	21,46	1,61	20,35	20,49	18,51	18,12	19,33
78,2	19,30	21,46	1,62	20,35	20,49	18,51	18,12	19,33
78,3	19,30	21,46	1,62	20,35	20,49	18,50	18,12	19,33
78,4	22,60	24,75	4,92	23,64	23,80	21,80	21,42	22,63
78,5	22,60	24,75	4,92	23,64	23,80	21,80	21,42	22,63
78,6	22,60	24,74	4,92	23,64	22,27	19,85	20,04	20,59
78,7	22,60	24,74	4,92	23,64	20,81	17,69	18,75	18,36
78,8	22,60	24,74	4,92	23,64	20,99	17,73	18,91	18,40
78,9	19,75	22,30	1,81	21,23	21,08	17,74	18,98	18,42
79	19,75	22,30	1,81	21,23	21,12	17,75	19,02	18,41
79,1	19,75	22,30	1,81	21,23	21,14	17,75	19,05	18,41
79,2	19,75	22,30	1,81	21,23	21,17	17,76	19,08	18,41
79,3	19,75	22,30	1,81	21,23	21,19	17,77	19,10	18,41
79,4	19,85	22,38	1,82	21,22	21,19	17,78	19,11	18,41
79,5	19,85	22,38	1,82	21,22	21,20	17,78	19,12	18,41
79,6	19,86	22,38	1,82	21,21	21,20	17,79	19,13	18,41
79,7	19,86	22,38	1,82	21,21	21,21	17,79	19,14	18,41
79,8	19,91	22,40	1,81	21,18	21,21	17,79	19,14	18,40
79,9	19,91	22,40	1,81	21,18	21,21	17,79	19,15	18,40
80	19,91	22,40	1,81	21,18	21,20	17,78	19,14	18,39
80,1	19,91	22,40	1,81	21,17	21,21	17,79	19,15	18,39
80,2	19,91	22,40	1,81	21,17	21,20	17,78	19,15	18,39
80,3	19,91	22,41	1,80	21,15	21,20	17,78	19,15	18,39
80,4	19,91	22,41	1,80	21,15	21,20	17,78	19,15	18,38
80,5	19,92	22,41	1,79	21,13	21,20	17,78	19,15	18,38
80,6	19,92	22,41	1,79	21,13	21,19	17,78	19,15	18,37
80,7	19,92	22,41	1,79	21,13	21,19	17,77	19,15	18,37
80,8	19,92	22,41	1,79	21,11	21,20	17,78	19,15	18,37
80,9	19,92	22,41	1,79	21,11	21,19	17,77	19,14	18,36
81	19,92	22,41	1,79	21,11	21,18	17,77	19,14	18,36
81,1	19,92	22,41	1,79	21,11	21,18	17,77	19,14	18,35
81,2	19,93	22,41	1,79	21,09	21,16	17,76	19,13	18,35
81,3	19,93	22,41	1,79	21,09	21,17	17,76	19,13	18,35
81,4	19,93	22,41	1,79	21,09	21,17	17,77	19,14	18,35
81,5	19,94	22,41	1,80	21,08	21,17	17,76	19,13	18,34
81,6	19,94	22,41	1,80	21,08	21,17	17,76	19,13	18,34
81,7	19,94	22,41	1,79	21,07	21,16	17,76	19,12	18,34
81,8	19,94	22,41	1,79	21,07	21,15	17,75	19,12	18,34
81,9	19,95	22,41	1,78	21,06	21,15	17,75	19,12	18,33
82	19,95	22,41	1,78	21,06	21,14	17,75	19,11	18,32
82,1	19,95	22,41	1,78	21,06	21,15	17,75	19,12	18,33
82,2	19,96	22,42	1,78	21,06	21,16	17,76	19,13	18,33
82,3	19,96	22,42	1,78	21,06	21,15	17,75	19,12	18,33
82,4	19,95	22,41	1,78	21,05	21,14	17,75	19,11	18,32
82,5	19,95	22,41	1,78	21,05	21,14	17,74	19,11	18,32
82,6	19,96	22,41	1,79	21,04	21,13	17,74	19,11	18,32
82,7	19,96	22,40	1,79	21,04	21,14	17,74	19,11	18,32
82,8	19,96	22,40	1,79	21,04	21,13	17,74	19,11	18,31
82,9	19,96	22,40	1,79	21,02	21,12	17,74	19,11	18,31
83	19,96	22,40	1,79	21,02	21,13	17,74	19,11	18,31
83,1	19,96	22,40	1,78	21,02	21,13	17,74	19,11	18,31
83,2	19,96	22,40	1,78	21,02	21,12	17,74	19,11	18,31
83,3	19,96	22,40	1,79	21,02	21,12	17,74	19,10	18,31
83,4	19,95	22,39	1,77	21,01	21,12	17,73	19,10	18,31
83,5	19,95	22,39	1,77	21,01	21,10	17,73	19,10	18,30
83,6	19,96	22,39	1,77	21,00	21,11	17,73	19,10	18,30
83,7	19,96	22,39	1,77	21,00	21,10	17,73	19,10	18,30
83,8	19,96	22,39	1,78	21,00	21,10	17,73	19,09	18,30
83,9	19,96	22,39	1,78	21,00	21,10	17,73	19,10	18,30
84	19,96	22,39	1,78	21,00	21,09	17,73	19,09	18,30
84,1	19,95	22,39	1,77	20,98	21,09	17,73	19,09	18,30
84,2	19,95	22,39	1,77	20,98	21,09	17,73	19,09	18,29
84,3	19,95	22,39	1,77	20,98	21,08	17,72	19,09	18,29
84,4	19,96	22,38	1,77	20,98	24,39	21,03	22,39	21,60
84,5	23,25	25,68	5,07	24,27	24,39	21,03	22,39	21,59
84,6	23,25	25,68	5,07	24,27	24,36	20,96	22,35	21,53
84,7	23,25	25,68	5,07	24,27	24,09	19,47	22,04	19,94
84,8	23,28	26,11	2,23	24,29	24,61	19,81	22,54	20,26
84,9	23,28	26,11	2,23	24,29	24,88	20,00	22,76	20,44
85	23,53	26,39	2,21	24,49	25,08	20,15	22,92	20,57
85,1	23,53	26,39	2,21	24,49	25,20	20,26	23,03	20,66
85,2	23,69	26,59	2,20	24,61	25,30	20,35	23,12	20,74
85,3	23,69	26,59	2,20	24,61	25,37	20,42	23,19	20,80
85,4	23,76	26,66	2,22	24,65	25,43	20,48	23,25	20,86
85,5	23,87	26,79	2,20	24,72	25,50	20,54	23,31	20,91
85,6	23,87	26,79	2,20	24,72	25,53	20,58	23,35	20,95
85,7	23,95	26,87	2,21	24,76	25,56	20,61	23,38	20,97
85,8	23,95	26,87	2,21	24,76	25,58	20,64	23,40	21,00
85,9	23,98	26,91	2,20	24,77	25,60	20,66	23,42	21,02
86	23,98	26,91	2,20	24,77	25,62	20,69	23,44	21,04
86,1	24,04	26,97	2,20	24,79	25,64	20,71	23,46	21,07
86,2	24,09	27,02	2,20	24,80	25,65	20,73	23,47	21,08
86,3	24,09	27,02	2,20	24,80	25,66	20,74	23,49	21,09
86,4	24,09	27,02	2,20	24,80	25,67	20,75	23,50	21,11
86,5	24,09	27,02	2,20	24,80	25,68	20,76	23,51	21,12
86,6	24,15	27,08	2,20	24,82	25,70	20,78	23,52	21,14
86,7	24,15	27,08	2,20	24,82	25,69	20,79	23,53	21,14
86,8	24,18	27,11	2,21	24,83	25,70	20,80	23,54	21,16
86,9	24,20	27,13	2,19	24,83	25,70	20,81	23,54	21,16
87	24,20	27,13	2,19	24,83	25,71	20,82	23,55	21,17
87,1	24,21	27,14	2,19	24,83	25,71	20,83	23,55	21,18
87,2	24,21	27,14	2,19	24,83	25,72	20,84	23,56	21,18
87,3	24,21	27,14	2,19	24,83	25,73	20,84	23,57	21,20
87,4	24,24	27,17	2,20	24,84	25,74	20,85	23,58	21,20
87,5	24,24	27,17	2,20	24,84	25,73	20,85	23,57	21,20
87,6	24,27	27,19	2,18	24,82	25,73	20,85	23,57	21,20
87,7	24,27	27,19	2,18	24,82	25,73	20,86	23,57	21,20
87,8	24,27	27,19	2,18	24,82	25,74	20,86	23,58	21,21
87,9	24,27	27,19	2,18	24,82	25,74	20,87	23,59	21,22
88	24,34	27,23	2,18	24,84	25,73	20,87	23,58	21,21
88,1	24,34	27,23	2,17	24,83	25,73	20,87	23,58	21,22
88,2	24,34	27,23	2,17	24,83	25,75	20,88	23,60	21,23
88,3	24,34	27,23	2,17	24,83	25,73	20,88	23,59	21,23
88,4	24,34	27,23	2,17	24,83	25,73	20,89	23,59	21,23
88,5	24,34	27,24	2,18	24,83	25,74	20,89	23,59	21,24
88,6	24,34	27,24	2,18	24,83	25,73	20,89	23,59	21,24
88,7	24,35	27,24	2,18	24,82	25,72	20,89	23,59	21,24
88,8	24,36	27,25	2,18	24,82	25,74	20,89	23,59	21,24
88,9	24,36	27,25	2,18	24,82	25,74	20,90	23,60	21,25
89	24,38	27,27	2,17	24,83	25,74	20,90	23,60	21,25
89,1	24,38	27,27	2,17	24,83	25,75	20,91	23,61	21,26
89,2	24,38	27,27	2,17	24,83	25,74	20,90	23,60	21,26
89,3	24,38	27,27	2,17	24,83	25,73	20,90	23,59	21,26
89,4	24,39	27,26	2,17	24,82	25,73	20,90	23,59	21,26
89,5	24,39	27,25	2,17	24,81	25,71	20,89	23,58	21,25
89,6	24,39	27,25	2,17	24,81	25,72	20,90	23,59	21,26
89,7	24,39	27,25	2,17	24,81	25,73	20,90	23,59	21,26
89,8	24,39	27,25	2,17	24,81	25,72	20,90	23,59	21,26
89,9	24,41	27,26	2,17	24,81	25,72	20,90	23,59	21,26
90	24,41	27,26	2,17	24,81	25,72	20,90	23,59	21,26
90,1	24,41	27,26	2,16	24,81	25,71	20,90	23,59	21,25
90,2	24,42	27,27	2,17	24,80	25,71	20,89	23,59	21,25
90,3	24,42	27,27	2,17	24,80	25,72	20,90	23,59	21,26
90,4	24,43	27,27	2,18	24,80	25,71	20,90	23,59	21,26
90,5	24,43	27,27	2,18	24,80	25,73	20,91	23,61	21,26
90,6	24,43	27,27	2,18	24,80	25,73	20,91	23,60	21,27
90,7	24,43	27,27	2,18	24,80	25,73	20,92	23,61	21,27
90,8	24,43	27,27	2,18	24,80	25,72	20,92	23,60	21,27
90,9	24,43	27,27	2,18	24,80	25,73	20,92	23,60	21,27
91	24,43	27,27	2,18	24,80	25,73	20,92	23,60	21,27
91,1	24,43	27,28	2,18	24,80	25,73	20,93	23,60	21,27
91,2	24,43	27,28	2,18	24,80	25,74	20,93	23,60	21,27
91,3	24,43	27,28	2,18	24,80	25,74	20,92	23,60	21,27
