# Supplementary material for: Graphene active sensor arrays for long-term and wireless mapping of wide frequency band epicortical brain activity
Source: Nat Commun. 2021 Jan 11;12:211. doi: 10.1038/s41467-020-20546-w (PMC7801381; doi:10.1038/s41467-020-20546-w)
Supplement: Supplementary file 4 — Source Data [file 41467_2020_20546_MOESM4_ESM.zip › Source Data/Source Data & plotting scripts/Fig3/IV-charact/IV-Day6/20190806_011608 Current vs Vgs]

Vgs [V]	Result A5 [µA]	Result A7 [µA]	Result A29 [µA]	Result A31 [µA]	Result B5 [µA]	Result B7 [µA]	Result B29 [µA]	Result B31 [µA]
-0,195	75,57	80,49	7,59	77,10	80,62	75,44	70,37	71,96
-0,155357142857143	73,90	78,16	7,19	75,14	83,93	73,63	68,60	70,54
-0,115714285714286	71,74	75,35	6,77	72,72	81,89	71,36	66,48	68,75
-0,0760714285714286	69,13	72,05	6,33	69,85	78,54	68,69	63,96	66,56
-0,0364285714285714	66,07	68,27	5,86	66,53	74,75	65,60	61,07	64,02
0,00321428571428567	62,31	63,71	5,37	62,43	70,09	61,83	57,53	60,85
0,0428571428571428	58,02	58,51	4,80	57,79	64,86	57,53	53,52	57,20
0,0825	52,62	52,16	4,19	52,01	58,39	52,19	48,53	52,51
0,122142857142857	46,34	44,99	3,55	45,41	51,01	45,98	42,81	46,96
0,161785714285714	39,01	37,40	2,89	37,92	42,50	38,74	36,11	40,22
0,201428571428571	31,07	30,21	2,29	29,99	33,42	31,14	28,82	32,62
0,241071428571429	23,54	24,37	1,79	23,32	25,04	23,74	21,97	24,83
0,280714285714286	19,30	21,45	1,61	20,34	20,49	18,50	18,12	19,33
0,320357142857143	19,96	22,38	1,77	20,98	21,08	17,72	19,09	18,29
0,36	24,42	27,27	2,17	24,80	25,72	20,90	23,59	21,26
