# Supplementary material for: Graphene active sensor arrays for long-term and wireless mapping of wide frequency band epicortical brain activity
Source: Nat Commun. 2021 Jan 11;12:211. doi: 10.1038/s41467-020-20546-w (PMC7801381; doi:10.1038/s41467-020-20546-w)
Supplement: Supplementary file 4 — Source Data [file 41467_2020_20546_MOESM4_ESM.zip › Source Data/Source Data & plotting scripts/Fig3/IV-charact/IV-Day6/20190806_124704 Current vs time]

Time [s]	Result A5 [�A]	Result A7 [�A]	Result A29 [�A]	Result A31 [�A]	Result B5 [�A]	Result B7 [�A]	Result B29 [�A]	Result B31 [�A]
0	0,00	0,00	0,00	0,00	0,00	0,00	0,00	0,00
0,1	0,00	0,00	0,00	0,00	0,00	0,00	0,00	0,00
0,2	0,00	0,00	0,00	0,00	79,42	75,48	70,45	71,92
0,3	75,55	79,33	7,45	77,04	79,79	75,85	70,80	72,26
0,4	75,55	79,33	7,45	77,04	79,79	75,82	70,78	72,23
0,5	75,95	79,79	7,66	77,46	79,79	75,83	70,78	72,24
0,6	75,96	79,79	7,67	77,47	79,79	75,83	70,78	72,24
0,7	75,96	79,79	7,67	77,47	79,79	75,83	70,78	72,23
0,8	75,96	79,79	7,66	77,48	79,79	75,83	70,78	72,23
0,9	75,96	79,79	7,66	77,48	79,79	75,83	70,78	72,24
1	75,96	79,79	7,67	77,48	79,79	75,83	70,78	72,24
1,1	75,96	79,79	7,67	77,48	79,79	75,83	70,78	72,24
1,2	75,96	79,79	7,67	77,48	79,79	75,83	70,78	72,23
1,3	75,97	79,79	7,67	77,48	79,79	75,83	70,78	72,24
1,4	75,97	79,79	7,67	77,48	79,79	75,83	70,78	72,24
1,5	75,96	79,79	7,66	77,49	79,79	75,83	70,78	72,24
1,6	75,96	79,79	7,66	77,49	79,79	75,82	70,78	72,23
1,7	75,97	79,79	7,67	77,49	79,79	75,82	70,78	72,23
1,8	75,97	79,79	7,67	77,49	79,79	75,82	70,78	72,24
1,9	75,97	79,79	7,68	77,49	79,79	75,83	70,78	72,24
2	75,97	79,79	7,67	77,48	79,79	75,84	70,78	72,24
2,1	75,97	79,79	7,67	77,48	79,79	75,83	70,78	72,24
2,2	75,97	79,79	7,67	77,48	79,79	75,84	70,78	72,25
2,3	75,97	79,79	7,67	77,48	79,79	75,85	70,80	72,25
2,4	75,97	79,79	7,66	77,49	79,79	75,84	70,79	72,25
2,5	75,97	79,79	7,66	77,49	79,79	75,84	70,78	72,25
2,6	75,98	79,79	7,65	77,49	79,79	75,85	70,79	72,25
2,7	75,98	79,79	7,65	77,49	79,79	75,84	70,78	72,25
2,8	75,98	79,79	7,65	77,49	79,79	75,84	70,78	72,25
2,9	75,98	79,79	7,65	77,50	79,79	75,84	70,79	72,25
3	75,98	79,79	7,65	77,50	79,79	75,85	70,79	72,25
3,1	75,98	79,79	7,65	77,50	79,79	75,84	70,78	72,24
3,2	75,98	79,79	7,65	77,50	79,79	75,84	70,79	72,25
3,3	75,98	79,79	7,66	77,49	79,79	75,85	70,79	72,26
3,4	75,98	79,79	7,66	77,50	79,79	75,85	70,79	72,26
3,5	75,98	79,79	7,66	77,50	79,79	75,84	70,79	72,26
3,6	75,98	79,79	7,66	77,50	79,79	75,85	70,79	72,26
3,7	75,98	79,79	7,66	77,50	79,79	75,84	70,78	72,25
3,8	75,98	79,79	7,66	77,50	79,79	75,84	70,78	72,25
3,9	75,98	79,79	7,66	77,50	79,79	75,85	70,78	72,25
4	75,98	79,79	7,66	77,50	79,79	75,84	70,78	72,25
4,1	75,98	79,79	7,67	77,50	79,79	75,84	70,78	72,24
4,2	75,98	79,79	7,67	77,50	79,79	75,84	70,78	72,24
4,3	75,99	79,79	7,68	77,50	79,79	75,84	70,78	72,25
4,4	75,99	79,79	7,68	77,50	79,79	75,84	70,79	72,25
4,5	75,99	79,79	7,66	77,50	79,79	75,84	70,79	72,26
4,6	75,99	79,79	7,66	77,50	79,79	75,85	70,80	72,27
4,7	75,98	79,79	7,65	77,50	79,79	75,86	70,80	72,27
4,8	75,98	79,79	7,66	77,51	79,79	75,86	70,80	72,27
4,9	75,98	79,79	7,66	77,51	79,79	75,86	70,80	72,27
5	75,98	79,79	7,65	77,51	79,79	75,86	70,80	72,27
5,1	75,98	79,79	7,65	77,51	79,79	75,85	70,80	72,26
5,2	75,99	79,79	7,69	77,51	79,79	75,85	70,80	72,27
5,3	75,99	79,79	7,69	77,51	79,79	75,86	70,81	72,27
5,4	75,99	79,79	7,66	77,51	79,79	75,85	70,80	72,26
5,5	75,99	79,79	7,66	77,51	79,79	75,84	70,79	72,25
5,6	75,99	79,79	7,68	77,51	79,79	75,84	70,79	72,26
5,7	75,99	79,79	7,68	77,51	79,79	75,85	70,80	72,27
5,8	75,99	79,79	7,68	77,51	79,79	75,85	70,80	72,27
5,9	75,99	79,79	7,67	77,51	83,15	79,22	74,17	75,64
6	75,99	79,79	7,67	77,51	83,15	74,91	69,69	71,61
6,1	79,34	83,15	11,00	80,86	83,15	74,75	69,51	71,45
6,2	74,90	79,18	7,32	75,97	83,15	74,65	69,41	71,36
6,3	74,90	79,18	7,32	75,97	83,15	74,57	69,35	71,29
6,4	74,74	79,01	7,27	75,81	83,15	74,50	69,31	71,24
6,5	74,74	79,01	7,27	75,81	83,15	74,45	69,27	71,19
6,6	74,65	78,93	7,29	75,74	83,15	74,40	69,24	71,15
6,7	74,62	78,90	7,26	75,72	83,15	74,37	69,22	71,12
6,8	74,62	78,90	7,26	75,72	83,15	74,33	69,20	71,10
6,9	74,57	78,85	7,27	75,67	83,15	74,30	69,18	71,07
7	74,57	78,85	7,27	75,67	83,15	74,28	69,17	71,05
7,1	74,52	78,82	7,25	75,65	83,15	74,25	69,15	71,03
7,2	74,52	78,82	7,25	75,65	83,15	74,22	69,14	71,01
7,3	74,48	78,79	7,27	75,63	83,15	74,20	69,12	70,99
7,4	74,48	78,79	7,27	75,63	83,15	74,19	69,12	70,98
7,5	74,48	78,79	7,27	75,63	83,15	74,17	69,11	70,96
7,6	74,42	78,73	7,26	75,58	83,15	74,15	69,10	70,95
7,7	74,42	78,73	7,26	75,58	83,15	74,13	69,09	70,93
7,8	74,42	78,73	7,26	75,58	83,15	74,12	69,09	70,92
7,9	74,42	78,73	7,26	75,58	83,15	74,11	69,07	70,91
8	74,38	78,70	7,25	75,57	83,15	74,09	69,05	70,89
8,1	74,38	78,70	7,25	75,57	83,15	74,08	69,05	70,89
8,2	74,38	78,70	7,25	75,57	83,15	74,06	69,04	70,88
8,3	74,34	78,67	7,25	75,55	83,15	74,05	69,04	70,87
8,4	74,34	78,67	7,25	75,55	83,15	74,05	69,04	70,87
8,5	74,34	78,67	7,24	75,55	83,15	74,04	69,03	70,86
8,6	74,34	78,67	7,24	75,55	83,15	74,04	69,02	70,85
8,7	74,34	78,67	7,24	75,55	83,15	74,03	69,02	70,84
8,8	74,33	78,66	7,24	75,55	83,15	74,03	69,03	70,85
8,9	74,33	78,66	7,24	75,55	83,15	74,02	69,02	70,84
9	74,32	78,65	7,25	75,54	83,15	74,02	69,02	70,84
9,1	74,32	78,65	7,25	75,54	83,15	74,02	69,01	70,84
9,2	74,31	78,64	7,27	75,52	83,15	74,00	69,01	70,83
9,3	74,31	78,64	7,27	75,52	83,15	74,00	69,01	70,82
9,4	74,30	78,64	7,25	75,53	83,15	74,01	69,01	70,83
9,5	74,30	78,64	7,25	75,53	83,15	74,00	69,01	70,82
9,6	74,30	78,64	7,25	75,53	83,15	73,99	69,00	70,81
9,7	74,29	78,63	7,25	75,53	83,15	74,00	69,01	70,82
9,8	74,29	78,63	7,25	75,53	83,15	73,99	69,00	70,81
9,9	74,29	78,63	7,25	75,53	83,15	74,00	69,01	70,82
10	74,29	78,63	7,25	75,53	83,15	73,99	69,00	70,81
10,1	74,28	78,62	7,27	75,52	83,15	73,99	69,00	70,81
10,2	74,27	78,62	7,26	75,52	83,15	73,98	69,00	70,80
10,3	74,27	78,62	7,26	75,52	83,15	73,98	68,99	70,80
10,4	74,27	78,61	7,24	75,51	83,15	73,97	68,99	70,80
10,5	74,27	78,61	7,24	75,51	83,15	73,97	69,00	70,80
10,6	74,27	78,61	7,25	75,51	83,15	73,99	69,01	70,81
10,7	74,27	78,61	7,25	75,51	83,15	73,97	69,00	70,80
10,8	74,27	78,61	7,25	75,51	83,15	73,97	68,99	70,80
10,9	74,26	78,60	7,26	75,51	83,15	73,98	69,01	70,81
11	74,26	78,60	7,26	75,51	83,15	73,97	69,00	70,80
11,1	74,26	78,60	7,26	75,51	83,15	73,97	69,00	70,80
11,2	74,26	78,60	7,26	75,51	83,15	73,97	69,00	70,80
11,3	74,26	78,60	7,24	75,51	83,15	73,97	69,00	70,80
11,4	74,26	78,60	7,24	75,51	83,15	73,97	69,00	70,80
11,5	74,25	78,60	7,24	75,52	83,15	73,96	68,99	70,79
11,6	77,61	81,96	10,61	78,88	86,51	77,32	72,36	74,16
11,7	77,61	81,96	10,61	78,88	86,51	77,32	72,36	74,16
11,8	77,61	81,96	10,61	78,87	86,51	77,32	72,36	74,15
11,9	77,61	81,96	10,61	78,87	83,83	73,27	68,14	70,40
12	77,61	81,96	10,61	78,87	83,24	72,66	67,48	69,81
12,1	77,61	81,96	10,61	78,87	83,03	72,53	67,36	69,69
12,2	77,61	81,96	10,61	78,87	82,89	72,43	67,28	69,60
12,3	72,66	76,24	6,86	73,45	82,79	72,35	67,23	69,53
12,4	72,66	76,24	6,86	73,45	82,70	72,27	67,18	69,46
12,5	72,57	76,16	6,86	73,37	82,64	72,21	67,14	69,41
12,6	72,57	76,16	6,86	73,37	82,59	72,17	67,12	69,38
12,7	72,57	76,16	6,86	73,37	82,56	72,13	67,10	69,35
12,8	72,46	76,08	6,85	73,30	82,52	72,09	67,08	69,31
12,9	72,46	76,08	6,85	73,30	82,50	72,07	67,07	69,30
13	72,40	76,03	6,87	73,27	82,48	72,04	67,05	69,27
13,1	72,40	76,03	6,87	73,27	82,44	72,00	67,02	69,24
13,2	72,34	75,98	6,85	73,23	82,42	71,97	67,01	69,22
13,3	72,34	75,98	6,85	73,23	82,39	71,94	66,99	69,19
13,4	72,34	75,98	6,85	73,23	82,39	71,93	66,97	69,17
13,5	72,31	75,95	6,84	73,22	82,38	71,91	66,97	69,15
13,6	72,31	75,95	6,84	73,22	82,38	71,89	66,96	69,14
13,7	72,31	75,95	6,84	73,22	82,37	71,88	66,96	69,13
13,8	72,31	75,95	6,84	73,22	82,36	71,87	66,95	69,12
13,9	72,25	75,91	6,83	73,18	82,34	71,85	66,94	69,11
14	72,25	75,91	6,83	73,18	82,33	71,83	66,93	69,09
14,1	72,25	75,91	6,83	73,18	82,30	71,82	66,91	69,07
14,2	72,20	75,87	6,82	73,14	82,31	71,81	66,91	69,07
14,3	72,20	75,87	6,82	73,14	82,31	71,80	66,91	69,06
14,4	72,18	75,86	6,82	73,13	82,30	71,80	66,91	69,06
14,5	72,18	75,86	6,82	73,13	82,29	71,79	66,90	69,06
14,6	72,16	75,83	6,83	73,11	82,29	71,78	66,90	69,05
14,7	72,16	75,83	6,83	73,11	82,29	71,77	66,90	69,04
14,8	72,16	75,83	6,83	73,11	82,30	71,77	66,90	69,05
14,9	72,16	75,84	6,85	73,13	82,31	71,78	66,92	69,06
15	72,16	75,84	6,85	73,13	82,29	71,75	66,89	69,03
15,1	72,12	75,80	6,81	73,09	82,27	71,73	66,88	69,02
15,2	72,12	75,80	6,81	73,09	82,26	71,73	66,87	69,01
15,3	72,12	75,80	6,81	73,10	82,26	71,72	66,87	69,00
15,4	72,12	75,80	6,81	73,10	82,26	71,72	66,87	69,00
15,5	72,11	75,79	6,82	73,09	82,26	71,71	66,87	69,00
15,6	72,10	75,79	6,81	73,09	82,25	71,71	66,86	68,99
15,7	72,10	75,79	6,81	73,09	82,25	71,70	66,85	68,99
15,8	72,09	75,78	6,83	73,08	82,25	71,70	66,85	68,98
15,9	72,09	75,78	6,83	73,08	82,23	71,70	66,85	68,98
16	72,08	75,77	6,83	73,08	82,24	71,69	66,85	68,98
16,1	72,08	75,77	6,83	73,08	82,23	71,69	66,85	68,97
16,2	72,08	75,77	6,84	73,08	82,24	71,69	66,85	68,97
16,3	72,07	75,77	6,83	73,07	82,24	71,69	66,84	68,98
16,4	72,07	75,77	6,83	73,07	82,22	71,68	66,84	68,97
16,5	72,07	75,77	6,83	73,07	82,22	71,68	66,84	68,96
16,6	72,07	75,77	6,83	73,07	82,23	71,68	66,85	68,97
16,7	72,07	75,77	6,83	73,07	82,23	71,68	66,84	68,97
16,8	72,07	75,77	6,83	73,07	82,22	71,68	66,84	68,97
16,9	72,06	75,76	6,82	73,07	82,23	71,67	66,84	68,96
17	72,06	75,76	6,82	73,06	82,23	71,67	66,84	68,96
17,1	72,06	75,76	6,82	73,06	82,23	71,67	66,84	68,96
17,2	72,05	75,76	6,81	73,06	82,22	71,67	66,84	68,96
17,3	72,05	75,76	6,81	73,06	82,23	71,66	66,84	68,96
17,4	72,05	75,75	6,81	73,05	82,22	71,66	66,84	68,96
17,5	72,05	75,75	6,81	73,05	82,21	71,66	66,83	68,96
17,6	72,05	75,75	6,81	73,05	85,58	75,02	70,20	72,32
17,7	75,40	79,11	10,19	76,41	85,58	75,02	70,20	72,32
17,8	75,40	79,11	10,19	76,41	83,20	72,85	67,95	70,34
17,9	75,40	79,11	10,18	76,41	80,18	70,22	65,15	67,88
18	75,40	79,11	10,18	76,41	79,93	70,05	65,01	67,72
18,1	75,40	79,11	10,18	76,41	79,75	69,93	64,91	67,60
18,2	75,40	79,11	10,18	76,41	79,64	69,84	64,85	67,52
18,3	75,40	79,11	10,18	76,41	79,53	69,75	64,79	67,45
18,4	75,40	79,11	10,18	76,41	79,46	69,68	64,74	67,39
18,5	75,40	79,11	10,18	76,41	79,40	69,61	64,70	67,33
18,6	70,02	72,92	6,40	70,57	79,35	69,56	64,67	67,29
18,7	70,02	72,92	6,40	70,57	79,31	69,52	64,65	67,25
18,8	69,94	72,86	6,40	70,52	79,28	69,48	64,62	67,22
18,9	69,92	72,84	6,41	70,49	79,25	69,44	64,60	67,19
19	69,92	72,84	6,41	70,49	79,21	69,40	64,58	67,16
19,1	69,87	72,80	6,41	70,46	79,20	69,37	64,57	67,13
19,2	69,87	72,80	6,41	70,46	79,17	69,36	64,56	67,12
19,3	69,82	72,75	6,41	70,43	79,15	69,33	64,55	67,10
19,4	69,82	72,75	6,41	70,43	79,14	69,32	64,53	67,08
19,5	69,80	72,74	6,42	70,42	79,13	69,29	64,53	67,07
19,6	69,80	72,74	6,42	70,42	79,12	69,27	64,51	67,05
19,7	69,80	72,74	6,42	70,42	79,11	69,25	64,50	67,03
19,8	69,76	72,71	6,41	70,39	79,09	69,23	64,50	67,02
19,9	69,76	72,71	6,41	70,39	79,10	69,22	64,49	67,01
20	69,69	72,65	6,39	70,35	79,07	69,21	64,48	66,99
20,1	69,69	72,65	6,39	70,35	79,06	69,19	64,47	66,98
20,2	69,67	72,65	6,39	70,34	79,05	69,18	64,46	66,97
20,3	69,67	72,65	6,39	70,34	79,04	69,17	64,45	66,95
20,4	69,67	72,65	6,39	70,34	79,03	69,16	64,44	66,95
20,5	69,62	72,61	6,38	70,31	79,03	69,15	64,43	66,93
20,6	69,62	72,61	6,38	70,31	79,02	69,14	64,42	66,93
20,7	69,61	72,59	6,36	70,30	79,01	69,13	64,42	66,92
20,8	69,61	72,59	6,36	70,30	79,00	69,13	64,42	66,92
20,9	69,61	72,59	6,36	70,30	79,00	69,12	64,41	66,91
21	69,58	72,58	6,36	70,29	78,99	69,11	64,41	66,91
21,1	69,58	72,58	6,36	70,29	78,99	69,10	64,40	66,90
21,2	69,58	72,58	6,36	70,29	78,99	69,10	64,40	66,89
21,3	69,58	72,58	6,36	70,29	78,99	69,09	64,40	66,89
21,4	69,56	72,55	6,39	70,28	78,99	69,09	64,41	66,89
21,5	69,56	72,55	6,39	70,28	78,99	69,09	64,40	66,88
21,6	69,56	72,55	6,39	70,28	78,97	69,08	64,39	66,87
21,7	69,54	72,54	6,37	70,26	78,97	69,07	64,39	66,87
21,8	69,54	72,54	6,37	70,26	78,97	69,07	64,39	66,86
21,9	69,54	72,54	6,37	70,26	78,97	69,07	64,39	66,86
22	69,53	72,54	6,39	70,26	78,97	69,06	64,38	66,86
22,1	69,53	72,54	6,39	70,26	78,97	69,06	64,38	66,85
22,2	69,52	72,53	6,39	70,25	78,97	69,06	64,38	66,85
22,3	69,52	72,53	6,39	70,25	78,97	69,05	64,37	66,85
22,4	69,52	72,53	6,39	70,25	78,96	69,05	64,37	66,84
22,5	69,52	72,53	6,39	70,25	78,96	69,04	64,37	66,84
22,6	69,50	72,52	6,38	70,25	78,95	69,04	64,37	66,84
22,7	69,50	72,52	6,38	70,25	78,95	69,04	64,37	66,83
22,8	69,49	72,52	6,40	70,24	78,95	69,04	64,37	66,83
22,9	69,49	72,52	6,40	70,24	78,95	69,03	64,37	66,83
23	69,49	72,51	6,40	70,24	78,95	69,03	64,36	66,82
23,1	69,49	72,51	6,39	70,23	78,95	69,03	64,37	66,83
23,2	69,49	72,51	6,39	70,23	78,95	69,03	64,37	66,82
23,3	69,48	72,51	6,41	70,23	78,94	69,02	64,36	66,82
23,4	69,48	72,51	6,41	70,23	78,95	69,02	64,36	66,83
23,5	69,47	72,51	6,41	70,23	78,94	69,01	64,35	66,82
23,6	69,47	72,51	6,41	70,23	78,94	69,01	64,35	66,82
23,7	69,47	72,50	6,40	70,22	78,94	69,01	64,36	66,82
23,8	72,83	75,86	9,75	73,59	82,30	72,38	67,72	70,19
23,9	72,83	75,86	9,75	73,59	82,30	72,38	67,72	70,19
24	67,56	69,67	5,97	67,71	76,93	67,55	62,68	65,79
24,1	67,56	69,67	5,97	67,71	76,40	67,18	62,28	65,42
24,2	67,56	69,67	5,97	67,71	76,15	67,01	62,14	65,26
24,3	67,56	69,67	5,97	67,71	75,97	66,88	62,04	65,14
24,4	67,42	69,52	5,94	67,56	75,84	66,77	61,97	65,04
24,5	67,12	69,25	5,95	67,33	75,75	66,69	61,91	64,96
24,6	67,12	69,25	5,95	67,33	75,67	66,61	61,86	64,90
24,7	67,12	69,25	5,95	67,33	75,61	66,55	61,83	64,85
24,8	67,12	69,25	5,95	67,33	75,56	66,49	61,79	64,80
24,9	67,07	69,21	5,95	67,29	75,52	66,45	61,77	64,76
25	66,99	69,14	5,95	67,24	75,47	66,41	61,74	64,72
25,1	66,99	69,14	5,95	67,24	75,44	66,36	61,71	64,69
25,2	66,92	69,08	5,94	67,19	75,41	66,33	61,70	64,66
25,3	66,92	69,08	5,94	67,19	75,39	66,30	61,69	64,63
25,4	66,85	69,03	5,95	67,16	75,37	66,28	61,67	64,61
25,5	66,85	69,03	5,95	67,16	75,35	66,25	61,65	64,59
25,6	66,83	69,01	5,95	67,13	75,33	66,22	61,63	64,57
25,7	66,74	68,93	5,96	67,06	75,31	66,20	61,62	64,54
25,8	66,74	68,93	5,96	67,06	75,30	66,18	61,61	64,52
25,9	66,74	68,93	5,96	67,06	75,27	66,16	61,60	64,50
26	66,74	68,93	5,96	67,06	75,27	66,14	61,59	64,49
26,1	66,68	68,90	5,95	67,04	75,25	66,13	61,58	64,48
26,2	66,68	68,90	5,95	67,04	75,25	66,12	61,58	64,47
26,3	66,64	68,87	5,93	67,02	75,23	66,09	61,56	64,44
26,4	66,64	68,87	5,93	67,02	75,22	66,08	61,56	64,43
26,5	66,64	68,87	5,93	67,02	75,21	66,07	61,55	64,42
26,6	66,60	68,84	5,92	66,98	75,19	66,05	61,53	64,40
26,7	66,60	68,84	5,92	66,98	75,19	66,05	61,53	64,39
26,8	66,60	68,84	5,92	66,98	75,18	66,03	61,51	64,38
26,9	66,60	68,84	5,92	66,98	75,18	66,02	61,51	64,37
27	66,57	68,81	5,94	66,96	75,18	66,01	61,50	64,36
27,1	66,55	68,81	5,93	66,95	75,17	66,01	61,50	64,36
27,2	66,55	68,81	5,93	66,95	75,17	66,01	61,50	64,35
27,3	66,53	68,79	5,92	66,94	75,16	66,00	61,49	64,34
27,4	66,53	68,79	5,92	66,94	75,16	65,99	61,49	64,34
27,5	66,53	68,79	5,92	66,94	75,16	65,99	61,49	64,33
27,6	66,53	68,79	5,92	66,94	75,15	65,98	61,49	64,33
27,7	66,52	68,79	5,91	66,94	75,15	65,97	61,49	64,32
27,8	66,50	68,77	5,92	66,93	75,14	65,97	61,48	64,32
27,9	66,50	68,77	5,92	66,93	75,14	65,97	61,48	64,31
28	66,48	68,76	5,94	66,91	75,14	65,96	61,48	64,31
28,1	66,48	68,76	5,94	66,91	75,13	65,96	61,47	64,30
28,2	66,46	68,75	5,92	66,90	75,12	65,95	61,47	64,29
28,3	66,46	68,75	5,92	66,90	75,13	65,95	61,47	64,29
28,4	66,46	68,75	5,92	66,90	75,12	65,94	61,46	64,29
28,5	66,44	68,73	5,93	66,89	75,11	65,93	61,46	64,28
28,6	66,44	68,73	5,93	66,89	75,11	65,93	61,45	64,28
28,7	66,43	68,72	5,94	66,88	75,11	65,92	61,46	64,28
28,8	66,43	68,72	5,94	66,88	75,10	65,92	61,45	64,27
28,9	66,43	68,72	5,93	66,89	75,10	65,92	61,45	64,27
29	66,43	68,72	5,93	66,89	75,10	65,92	61,45	64,27
29,1	66,42	68,72	5,92	66,89	75,10	65,92	61,45	64,27
29,2	66,42	68,73	5,94	66,89	75,11	65,91	61,45	64,27
29,3	66,42	68,73	5,94	66,89	75,11	65,91	61,45	64,27
29,4	66,41	68,72	5,94	66,87	75,09	65,91	61,44	64,25
29,5	66,41	68,72	5,94	66,87	75,08	65,90	61,44	64,25
29,6	66,41	68,72	5,94	66,87	75,08	65,90	61,44	64,25
29,7	66,41	68,72	5,94	66,87	75,10	65,90	61,45	64,25
29,8	69,77	72,08	9,31	70,23	78,45	69,27	64,80	67,61
29,9	69,76	72,07	9,31	70,23	74,06	65,37	60,70	64,08
30	69,76	72,07	9,31	70,23	72,10	63,73	58,99	62,56
30,1	69,76	72,07	9,31	70,23	71,79	63,52	58,82	62,35
30,2	69,76	72,07	9,31	70,23	71,58	63,35	58,69	62,20
30,3	63,86	65,08	5,46	63,63	71,44	63,23	58,62	62,10
30,4	63,86	65,08	5,46	63,63	71,32	63,13	58,56	62,00
30,5	63,86	65,08	5,46	63,63	71,23	63,03	58,49	61,92
30,6	63,47	64,76	5,45	63,33	71,16	62,95	58,45	61,86
30,7	63,47	64,76	5,45	63,33	71,09	62,88	58,41	61,79
30,8	63,47	64,76	5,45	63,33	71,03	62,82	58,36	61,74
30,9	63,47	64,76	5,45	63,33	70,98	62,76	58,32	61,69
31	63,38	64,69	5,45	63,27	70,96	62,72	58,31	61,65
31,1	63,31	64,63	5,44	63,23	70,93	62,69	58,29	61,62
31,2	63,31	64,63	5,44	63,23	70,89	62,66	58,27	61,59
31,3	63,28	64,61	5,46	63,22	70,88	62,63	58,25	61,57
31,4	63,28	64,61	5,46	63,22	70,86	62,60	58,24	61,54
31,5	63,22	64,58	5,46	63,19	70,83	62,57	58,22	61,53
31,6	63,22	64,58	5,46	63,19	70,82	62,56	58,21	61,50
31,7	63,16	64,53	5,46	63,14	70,80	62,53	58,19	61,48
31,8	63,12	64,49	5,46	63,12	70,78	62,50	58,17	61,45
31,9	63,12	64,49	5,46	63,12	70,77	62,49	58,16	61,44
32	63,04	64,43	5,44	63,06	70,75	62,47	58,15	61,42
32,1	63,04	64,43	5,44	63,06	70,73	62,44	58,14	61,40
32,2	63,04	64,43	5,44	63,06	70,72	62,43	58,13	61,38
32,3	63,04	64,43	5,44	63,06	70,72	62,42	58,13	61,37
32,4	63,03	64,43	5,44	63,06	70,69	62,39	58,11	61,36
32,5	62,98	64,39	5,44	63,02	70,69	62,38	58,10	61,34
32,6	62,98	64,39	5,44	63,02	70,68	62,37	58,10	61,33
32,7	62,95	64,38	5,42	63,01	70,68	62,36	58,09	61,32
32,8	62,95	64,38	5,42	63,01	70,67	62,35	58,08	61,31
32,9	62,93	64,36	5,41	63,00	70,67	62,34	58,07	61,30
33	62,93	64,36	5,41	63,00	70,66	62,34	58,07	61,29
33,1	62,92	64,36	5,41	63,00	70,65	62,33	58,07	61,28
33,2	62,90	64,34	5,43	62,98	70,64	62,31	58,06	61,27
33,3	62,90	64,34	5,43	62,98	70,64	62,31	58,05	61,27
33,4	62,87	64,32	5,43	62,97	70,64	62,31	58,05	61,27
33,5	62,87	64,32	5,43	62,97	70,63	62,30	58,05	61,26
33,6	62,85	64,31	5,43	62,96	70,64	62,29	58,05	61,26
33,7	62,85	64,31	5,43	62,96	70,63	62,29	58,05	61,26
33,8	62,83	64,29	5,44	62,95	70,62	62,27	58,04	61,24
33,9	62,83	64,29	5,44	62,95	70,61	62,27	58,03	61,24
34	62,83	64,29	5,44	62,95	70,60	62,26	58,03	61,24
34,1	62,81	64,27	5,43	62,93	70,60	62,25	58,02	61,22
34,2	62,81	64,27	5,43	62,93	70,59	62,25	58,01	61,22
34,3	62,79	64,26	5,43	62,92	70,59	62,24	58,01	61,22
34,4	62,79	64,26	5,43	62,92	70,58	62,23	58,01	61,21
34,5	62,78	64,25	5,44	62,92	70,58	62,23	58,01	61,21
34,6	62,78	64,25	5,44	62,92	70,58	62,23	58,01	61,20
34,7	62,78	64,25	5,44	62,92	70,56	62,22	58,01	61,20
34,8	62,75	64,23	5,44	62,90	70,57	62,22	58,01	61,20
34,9	62,75	64,23	5,44	62,90	70,57	62,21	58,00	61,19
35	62,75	64,23	5,44	62,90	70,56	62,21	57,99	61,18
35,1	62,75	64,23	5,44	62,90	70,55	62,21	58,00	61,18
35,2	62,74	64,22	5,44	62,89	70,57	62,21	58,00	61,18
35,3	62,73	64,22	5,43	62,89	70,56	62,20	58,00	61,18
35,4	62,73	64,22	5,43	62,89	70,57	62,20	57,99	61,18
35,5	62,72	64,21	5,44	62,89	73,92	65,56	61,36	64,54
35,6	62,72	64,21	5,44	62,89	73,91	65,55	61,35	64,53
35,7	62,72	64,21	5,44	62,89	73,90	65,54	61,35	64,53
35,8	62,72	64,21	5,44	62,89	71,28	63,24	58,93	62,45
35,9	66,07	67,56	8,79	66,23	67,04	59,63	55,10	59,14
36	59,81	60,06	4,92	59,14	66,61	59,33	54,85	58,83
36,1	59,81	60,06	4,92	59,14	66,36	59,12	54,70	58,64
36,2	59,81	60,06	4,92	59,14	66,16	58,96	54,59	58,49
36,3	59,81	60,06	4,92	59,14	66,03	58,83	54,51	58,38
36,4	59,39	59,68	4,89	58,80	65,94	58,72	54,45	58,29
36,5	59,39	59,68	4,89	58,80	65,85	58,64	54,40	58,21
36,6	59,24	59,56	4,89	58,69	65,78	58,55	54,35	58,13
36,7	59,24	59,56	4,89	58,69	65,72	58,48	54,30	58,06
36,8	59,24	59,56	4,89	58,69	65,67	58,41	54,26	58,00
36,9	59,01	59,38	4,90	58,55	65,63	58,37	54,23	57,96
37	59,01	59,38	4,90	58,55	65,58	58,33	54,20	57,92
37,1	58,96	59,35	4,89	58,52	65,56	58,28	54,18	57,88
37,2	58,96	59,35	4,89	58,52	65,54	58,26	54,16	57,85
37,3	58,96	59,35	4,89	58,52	65,51	58,23	54,15	57,83
37,4	58,82	59,25	4,89	58,45	65,48	58,20	54,13	57,80
37,5	58,82	59,25	4,89	58,45	65,46	58,18	54,11	57,78
37,6	58,79	59,23	4,88	58,43	65,44	58,15	54,09	57,76
37,7	58,79	59,23	4,88	58,43	65,43	58,13	54,08	57,73
37,8	58,69	59,16	4,88	58,36	65,43	58,11	54,07	57,72
37,9	58,69	59,16	4,88	58,36	65,42	58,09	54,06	57,70
38	58,69	59,16	4,88	58,36	65,40	58,07	54,05	57,68
38,1	58,65	59,12	4,89	58,33	65,38	58,05	54,04	57,66
38,2	58,65	59,12	4,89	58,33	65,36	58,03	54,03	57,64
38,3	58,65	59,12	4,89	58,33	65,35	58,02	54,03	57,63
38,4	58,65	59,12	4,89	58,33	65,33	58,00	54,01	57,62
38,5	58,59	59,08	4,90	58,29	65,33	57,99	54,01	57,61
38,6	58,55	59,05	4,88	58,26	65,31	57,97	53,99	57,59
38,7	58,55	59,05	4,88	58,26	65,29	57,95	53,98	57,58
38,8	58,55	59,05	4,88	58,26	65,28	57,95	53,98	57,57
38,9	58,55	59,05	4,88	58,26	65,28	57,93	53,96	57,55
39	58,52	59,02	4,88	58,24	65,27	57,93	53,96	57,55
39,1	58,52	59,02	4,88	58,24	65,26	57,92	53,95	57,54
39,2	58,47	58,99	4,89	58,21	65,25	57,90	53,94	57,52
39,3	58,46	58,99	4,89	58,20	65,25	57,89	53,93	57,52
39,4	58,46	58,99	4,89	58,20	65,24	57,88	53,93	57,51
39,5	58,46	58,99	4,89	58,20	65,24	57,88	53,93	57,50
39,6	58,46	58,99	4,89	58,20	65,24	57,86	53,91	57,49
39,7	58,42	58,97	4,89	58,18	65,23	57,86	53,91	57,49
39,8	58,42	58,97	4,89	58,18	65,23	57,85	53,91	57,48
39,9	58,42	58,97	4,89	58,18	65,22	57,84	53,90	57,48
40	58,41	58,96	4,89	58,17	65,21	57,83	53,90	57,47
40,1	58,41	58,96	4,89	58,17	65,20	57,83	53,90	57,46
40,2	58,38	58,94	4,89	58,16	65,20	57,82	53,89	57,45
40,3	58,38	58,94	4,89	58,16	65,20	57,82	53,89	57,45
40,4	58,38	58,94	4,89	58,16	65,19	57,82	53,89	57,45
40,5	58,38	58,94	4,89	58,16	65,19	57,81	53,89	57,44
40,6	58,36	58,93	4,87	58,14	65,18	57,81	53,88	57,44
40,7	58,36	58,93	4,87	58,14	65,19	57,80	53,87	57,43
40,8	58,36	58,93	4,87	58,14	65,21	57,81	53,89	57,44
40,9	58,36	58,94	4,89	58,16	65,21	57,81	53,90	57,44
41	58,36	58,94	4,89	58,16	65,21	57,81	53,90	57,44
41,1	58,34	58,93	4,89	58,14	65,20	57,79	53,88	57,43
41,2	58,34	58,93	4,89	58,14	65,18	57,79	53,88	57,42
41,3	58,33	58,92	4,88	58,14	65,18	57,78	53,88	57,42
41,4	58,31	58,90	4,89	58,12	65,16	57,78	53,87	57,41
41,5	58,31	58,90	4,89	58,12	65,16	57,77	53,86	57,41
41,6	61,66	62,25	8,24	61,47	68,51	61,13	57,22	60,76
41,7	61,66	62,25	8,24	61,47	67,53	60,25	56,32	59,98
41,8	61,65	62,25	8,25	61,46	60,95	54,63	50,41	54,87
41,9	61,65	62,25	8,25	61,46	60,37	54,22	50,05	54,44
42	61,64	62,23	8,25	61,45	60,02	53,94	49,84	54,16
42,1	61,64	62,23	8,25	61,45	59,81	53,75	49,72	53,99
42,2	61,64	62,23	8,25	61,45	59,65	53,58	49,62	53,83
42,3	61,64	62,23	8,25	61,45	59,54	53,46	49,54	53,73
42,4	61,64	62,23	8,25	61,45	59,45	53,36	49,49	53,63
42,5	53,87	53,21	4,30	52,95	59,40	53,28	49,44	53,55
42,6	53,87	53,21	4,30	52,95	59,32	53,21	49,39	53,48
42,7	53,73	53,10	4,30	52,86	59,27	53,13	49,34	53,41
42,8	53,68	53,06	4,30	52,82	59,22	53,07	49,30	53,36
42,9	53,68	53,06	4,30	52,82	59,17	53,03	49,28	53,31
43	53,68	53,06	4,30	52,82	59,13	52,98	49,24	53,27
43,1	53,68	53,06	4,30	52,82	59,10	52,94	49,22	53,23
43,2	53,58	52,99	4,29	52,76	59,08	52,91	49,20	53,20
43,3	53,58	52,99	4,29	52,76	59,05	52,87	49,18	53,16
43,4	53,50	52,93	4,30	52,71	59,04	52,85	49,17	53,13
43,5	53,40	52,88	4,31	52,66	59,02	52,82	49,16	53,12
43,6	53,40	52,88	4,31	52,66	58,99	52,80	49,14	53,09
43,7	53,35	52,83	4,29	52,61	58,97	52,77	49,12	53,07
43,8	53,35	52,83	4,29	52,61	58,94	52,75	49,10	53,04
43,9	53,35	52,83	4,29	52,61	58,92	52,72	49,08	53,02
44	53,30	52,79	4,29	52,59	58,93	52,72	49,08	53,02
44,1	53,30	52,79	4,29	52,59	58,92	52,70	49,07	53,00
44,2	53,23	52,74	4,32	52,54	58,89	52,67	49,05	52,97
44,3	53,23	52,74	4,32	52,54	58,88	52,67	49,05	52,96
44,4	53,19	52,71	4,29	52,52	58,85	52,64	49,03	52,94
44,5	53,19	52,71	4,29	52,52	58,85	52,63	49,03	52,93
44,6	53,19	52,72	4,27	52,54	58,88	52,63	49,03	52,93
44,7	53,19	52,72	4,27	52,54	58,88	52,63	49,04	52,93
44,8	53,19	52,72	4,27	52,54	58,86	52,61	49,02	52,91
44,9	53,12	52,68	4,28	52,48	58,84	52,59	49,01	52,89
45	53,12	52,68	4,28	52,48	58,82	52,57	48,99	52,88
45,1	53,10	52,66	4,29	52,47	58,81	52,56	48,98	52,87
45,2	53,10	52,66	4,29	52,47	58,80	52,54	48,96	52,85
45,3	53,06	52,63	4,27	52,46	58,81	52,53	48,97	52,85
45,4	53,04	52,62	4,29	52,45	58,79	52,52	48,96	52,85
45,5	53,04	52,62	4,29	52,45	58,78	52,52	48,96	52,84
45,6	53,03	52,62	4,29	52,44	58,77	52,51	48,95	52,83
45,7	53,03	52,62	4,29	52,44	58,78	52,51	48,95	52,82
45,8	53,01	52,61	4,29	52,42	58,77	52,50	48,94	52,82
45,9	53,01	52,61	4,29	52,42	58,76	52,49	48,93	52,81
46	52,97	52,58	4,26	52,40	58,75	52,49	48,93	52,80
46,1	52,97	52,58	4,26	52,40	58,75	52,48	48,92	52,80
46,2	52,97	52,58	4,26	52,40	58,75	52,46	48,92	52,79
46,3	52,97	52,58	4,26	52,40	58,77	52,47	48,92	52,80
46,4	52,97	52,58	4,26	52,40	58,75	52,47	48,92	52,78
46,5	52,96	52,58	4,27	52,41	58,74	52,46	48,92	52,79
46,6	52,96	52,58	4,27	52,41	58,76	52,46	48,92	52,78
46,7	52,95	52,58	4,27	52,39	58,75	52,46	48,92	52,78
46,8	52,93	52,56	4,28	52,39	58,73	52,45	48,91	52,77
46,9	52,93	52,56	4,28	52,39	58,73	52,44	48,90	52,76
47	52,93	52,56	4,28	52,39	58,72	52,43	48,90	52,76
47,1	52,93	52,56	4,28	52,39	58,71	52,42	48,89	52,75
47,2	52,91	52,53	4,29	52,35	58,71	52,41	48,89	52,73
47,3	52,91	52,53	4,29	52,35	58,71	52,42	48,90	52,75
47,4	52,90	52,52	4,28	52,34	58,70	52,42	48,89	52,73
47,5	52,90	52,52	4,28	52,32	58,69	52,41	48,88	52,73
47,6	52,90	52,52	4,28	52,32	58,68	52,40	48,88	52,73
47,7	56,24	55,87	7,61	55,68	62,04	55,76	52,24	56,09
47,8	56,24	55,87	7,61	55,68	62,05	55,75	52,24	56,08
47,9	56,24	55,87	7,61	55,68	60,77	54,63	51,10	55,08
48	56,24	55,87	7,61	55,68	53,57	48,46	44,71	49,46
48,1	56,24	55,87	7,61	55,68	52,92	47,98	44,31	48,93
48,2	48,34	46,55	3,66	46,88	52,57	47,68	44,09	48,64
48,3	48,34	46,55	3,66	46,88	52,33	47,45	43,94	48,41
48,4	47,94	46,21	3,63	46,54	52,18	47,27	43,82	48,23
48,5	47,94	46,21	3,63	46,54	52,05	47,13	43,74	48,11
48,6	47,57	45,94	3,64	46,29	51,97	47,03	43,67	48,00
48,7	47,57	45,94	3,64	46,29	51,86	46,93	43,61	47,91
48,8	47,57	45,94	3,64	46,29	51,81	46,86	43,56	47,83
48,9	47,40	45,81	3,66	46,19	51,75	46,79	43,51	47,76
49	47,40	45,81	3,66	46,19	51,70	46,73	43,48	47,71
49,1	47,27	45,73	3,64	46,10	51,65	46,67	43,43	47,66
49,2	47,27	45,73	3,64	46,10	51,59	46,62	43,39	47,60
49,3	47,21	45,68	3,64	46,06	51,57	46,58	43,37	47,56
49,4	47,21	45,68	3,64	46,06	51,53	46,55	43,35	47,53
49,5	47,12	45,62	3,66	46,01	51,50	46,52	43,33	47,49
49,6	47,05	45,57	3,65	45,96	51,48	46,48	43,31	47,46
49,7	47,05	45,57	3,65	45,96	51,47	46,47	43,29	47,44
49,8	46,98	45,53	3,66	45,92	51,43	46,44	43,27	47,42
49,9	46,98	45,53	3,66	45,92	51,43	46,41	43,27	47,40
50	46,95	45,51	3,64	45,91	51,45	46,41	43,27	47,40
50,1	46,91	45,50	3,66	45,91	51,43	46,38	43,25	47,37
50,2	46,91	45,50	3,66	45,91	51,41	46,36	43,23	47,35
50,3	46,85	45,44	3,65	45,87	51,39	46,34	43,22	47,33
50,4	46,85	45,44	3,65	45,87	51,39	46,31	43,21	47,32
50,5	46,81	45,42	3,63	45,85	51,36	46,29	43,19	47,29
50,6	46,81	45,42	3,63	45,85	51,35	46,28	43,19	47,27
50,7	46,74	45,36	3,65	45,79	51,32	46,27	43,17	47,26
50,8	46,74	45,36	3,65	45,79	51,32	46,26	43,17	47,24
50,9	46,74	45,36	3,65	45,79	51,31	46,23	43,15	47,23
51	46,69	45,33	3,63	45,75	51,30	46,23	43,14	47,21
51,1	46,69	45,33	3,63	45,75	51,30	46,21	43,13	47,20
51,2	46,65	45,30	3,62	45,73	51,29	46,20	43,12	47,19
51,3	46,65	45,30	3,62	45,73	51,26	46,19	43,11	47,18
51,4	46,63	45,29	3,61	45,72	51,25	46,17	43,10	47,17
51,5	46,61	45,28	3,60	45,71	51,26	46,17	43,10	47,16
51,6	46,61	45,28	3,60	45,71	51,25	46,17	43,10	47,16
51,7	46,60	45,27	3,62	45,71	51,25	46,16	43,10	47,16
51,8	46,60	45,27	3,62	45,71	51,25	46,15	43,09	47,15
51,9	46,57	45,25	3,59	45,69	51,23	46,14	43,08	47,14
52	46,57	45,25	3,59	45,69	51,23	46,14	43,07	47,13
52,1	46,56	45,25	3,60	45,67	51,21	46,12	43,06	47,12
52,2	46,55	45,24	3,60	45,67	51,22	46,13	43,07	47,11
52,3	46,55	45,24	3,60	45,67	51,21	46,11	43,05	47,11
52,4	46,55	45,24	3,60	45,67	51,19	46,10	43,05	47,09
52,5	46,55	45,24	3,60	45,67	51,19	46,09	43,04	47,09
52,6	46,50	45,20	3,61	45,63	51,18	46,08	43,03	47,08
52,7	46,50	45,20	3,61	45,63	51,19	46,07	43,03	47,08
52,8	46,50	45,21	3,60	45,64	51,19	46,08	43,04	47,08
52,9	46,50	45,21	3,60	45,64	51,17	46,07	43,03	47,07
53	46,50	45,21	3,60	45,64	51,17	46,07	43,02	47,06
53,1	46,49	45,20	3,59	45,63	51,16	46,06	43,02	47,06
53,2	46,49	45,20	3,59	45,63	51,14	46,05	43,01	47,05
53,3	46,46	45,18	3,59	45,60	51,15	46,05	43,01	47,04
53,4	46,46	45,18	3,59	45,60	51,14	46,05	43,01	47,04
53,5	46,46	45,19	3,61	45,60	51,14	46,04	43,01	47,04
53,6	46,46	45,19	3,61	45,60	51,16	46,05	43,02	47,04
53,7	46,46	45,19	3,61	45,60	51,13	46,03	43,00	47,02
53,8	49,81	48,54	6,96	48,95	54,49	49,38	46,36	50,38
53,9	49,81	48,54	6,96	48,95	46,91	42,78	39,65	44,33
54	49,78	48,53	6,95	48,95	44,66	40,96	37,80	42,53
54,1	49,78	48,53	6,95	48,95	44,20	40,59	37,51	42,13
54,2	40,47	38,42	2,97	38,88	43,87	40,27	37,29	41,81
54,3	40,33	38,31	2,97	38,77	43,66	40,06	37,14	41,60
54,4	40,33	38,31	2,97	38,77	43,50	39,89	37,02	41,43
54,5	40,10	38,15	2,97	38,62	43,36	39,76	36,93	41,29
54,6	40,10	38,15	2,97	38,62	43,26	39,64	36,86	41,18
54,7	40,10	38,15	2,97	38,62	43,20	39,57	36,80	41,10
54,8	40,10	38,15	2,97	38,62	43,12	39,50	36,76	41,02
54,9	40,10	38,15	2,97	38,62	43,04	39,43	36,70	40,94
55	39,88	38,00	2,94	38,45	43,01	39,37	36,66	40,88
55,1	39,88	38,00	2,94	38,45	42,99	39,32	36,63	40,84
55,2	39,88	38,00	2,94	38,45	42,95	39,27	36,59	40,79
55,3	39,88	38,00	2,94	38,45	42,92	39,23	36,56	40,75
55,4	39,67	37,86	2,95	38,35	42,89	39,19	36,54	40,72
55,5	39,67	37,86	2,95	38,35	42,87	39,16	36,53	40,69
55,6	39,59	37,80	2,96	38,31	42,83	39,12	36,50	40,65
55,7	39,56	37,78	2,95	38,30	42,85	39,10	36,49	40,63
55,8	39,56	37,78	2,95	38,30	42,80	39,08	36,47	40,61
55,9	39,50	37,75	2,96	38,26	42,80	39,06	36,46	40,59
56	39,50	37,75	2,96	38,26	42,78	39,04	36,44	40,56
56,1	39,45	37,73	2,94	38,24	42,79	39,03	36,44	40,55
56,2	39,41	37,70	2,94	38,22	42,77	39,00	36,43	40,53
56,3	39,41	37,70	2,94	38,22	42,73	38,97	36,40	40,50
56,4	39,36	37,66	2,95	38,18	42,71	38,95	36,38	40,48
56,5	39,36	37,66	2,95	38,18	42,71	38,94	36,37	40,46
56,6	39,32	37,64	2,96	38,14	42,68	38,92	36,36	40,44
56,7	39,32	37,64	2,96	38,14	42,69	38,91	36,36	40,43
56,8	39,28	37,62	2,96	38,14	42,68	38,90	36,35	40,42
56,9	39,26	37,61	2,95	38,12	42,67	38,88	36,35	40,40
57	39,26	37,61	2,95	38,12	42,64	38,86	36,32	40,38
57,1	39,22	37,59	2,93	38,09	42,64	38,85	36,32	40,37
57,2	39,22	37,59	2,93	38,09	42,63	38,84	36,31	40,36
57,3	39,18	37,55	2,94	38,07	42,62	38,83	36,30	40,35
57,4	39,18	37,55	2,94	38,07	42,61	38,82	36,29	40,34
57,5	39,16	37,55	2,94	38,06	42,61	38,81	36,29	40,33
57,6	39,15	37,54	2,93	38,06	42,60	38,81	36,28	40,32
57,7	39,15	37,54	2,93	38,06	42,60	38,80	36,27	40,32
57,8	39,12	37,52	2,92	38,04	42,61	38,79	36,28	40,31
57,9	39,12	37,52	2,92	38,04	42,59	38,79	36,28	40,31
58	39,11	37,52	2,92	38,05	42,58	38,77	36,26	40,29
58,1	39,11	37,52	2,92	38,05	42,55	38,75	36,24	40,27
58,2	39,07	37,48	2,92	38,00	42,55	38,75	36,25	40,26
58,3	39,05	37,47	2,91	37,99	42,54	38,74	36,23	40,25
58,4	39,05	37,47	2,91	37,99	42,55	38,74	36,24	40,25
58,5	39,05	37,47	2,91	37,99	42,53	38,73	36,23	40,24
58,6	39,05	37,47	2,91	37,99	42,53	38,72	36,22	40,23
58,7	39,03	37,47	2,91	37,98	42,52	38,72	36,22	40,23
58,8	39,03	37,47	2,91	37,98	42,53	38,72	36,21	40,23
58,9	39,02	37,45	2,91	37,97	42,51	38,71	36,21	40,22
59	39,02	37,45	2,91	37,97	42,52	38,71	36,21	40,22
59,1	39,02	37,45	2,91	37,97	42,51	38,69	36,20	40,21
59,2	38,99	37,44	2,92	37,96	42,52	38,69	36,20	40,21
59,3	38,99	37,44	2,92	37,96	42,51	38,68	36,19	40,20
59,4	38,99	37,44	2,93	37,95	42,50	38,67	36,18	40,19
59,5	38,99	37,44	2,93	37,95	42,49	38,67	36,19	40,19
59,6	38,98	37,43	2,92	37,93	42,50	38,67	36,19	40,18
59,7	42,31	40,78	6,29	41,29	45,86	42,03	39,55	43,54
59,8	42,31	40,78	6,29	41,29	45,52	41,73	39,25	43,26
59,9	42,31	40,78	6,29	41,29	36,13	33,86	30,99	35,50
60	42,31	40,78	6,29	41,29	35,26	33,20	30,38	34,78
60,1	42,32	40,79	6,29	41,31	34,80	32,81	30,07	34,37
60,2	42,32	40,79	6,29	41,31	34,53	32,53	29,87	34,08
60,3	32,57	31,23	2,33	30,88	34,35	32,33	29,73	33,89
60,4	32,27	31,01	2,32	30,68	34,22	32,18	29,63	33,73
60,5	32,27	31,01	2,32	30,68	34,10	32,05	29,53	33,59
60,6	32,05	30,84	2,33	30,52	34,00	31,93	29,45	33,47
60,7	32,05	30,84	2,33	30,52	33,95	31,84	29,39	33,39
60,8	31,95	30,78	2,32	30,47	33,87	31,75	29,32	33,30
60,9	31,95	30,78	2,32	30,47	33,80	31,68	29,27	33,22
61	31,78	30,66	2,31	30,34	33,74	31,60	29,21	33,14
61,1	31,66	30,57	2,33	30,27	33,70	31,55	29,17	33,09
61,2	31,66	30,57	2,33	30,27	33,67	31,52	29,15	33,04
61,3	31,56	30,51	2,32	30,20	33,62	31,46	29,11	33,00
61,4	31,56	30,51	2,32	30,20	33,59	31,42	29,08	32,95
61,5	31,52	30,49	2,32	30,19	33,59	31,40	29,08	32,93
61,6	31,52	30,49	2,32	30,19	33,57	31,37	29,05	32,89
61,7	31,52	30,49	2,32	30,19	33,52	31,33	29,01	32,85
61,8	31,39	30,40	2,33	30,11	33,50	31,30	29,00	32,82
61,9	31,39	30,40	2,33	30,11	33,51	31,29	29,00	32,81
62	31,38	30,39	2,32	30,11	33,48	31,27	28,98	32,79
62,1	31,38	30,39	2,32	30,11	33,46	31,24	28,96	32,76
62,2	31,38	30,39	2,32	30,11	33,45	31,22	28,95	32,74
62,3	31,30	30,34	2,33	30,06	33,45	31,21	28,95	32,73
62,4	31,30	30,34	2,33	30,06	33,43	31,19	28,93	32,71
62,5	31,21	30,28	2,31	30,01	33,40	31,17	28,91	32,69
62,6	31,21	30,28	2,31	30,01	33,40	31,15	28,90	32,68
62,7	31,21	30,28	2,32	30,02	33,41	31,15	28,91	32,68
62,8	31,21	30,28	2,32	30,02	33,40	31,13	28,89	32,66
62,9	31,21	30,28	2,32	30,02	33,39	31,12	28,89	32,64
63	31,17	30,26	2,32	30,00	33,38	31,11	28,88	32,63
63,1	31,17	30,26	2,32	30,00	33,37	31,10	28,87	32,61
63,2	31,14	30,24	2,31	29,99	33,36	31,09	28,87	32,60
63,3	31,14	30,24	2,31	29,99	33,34	31,05	28,83	32,56
63,4	31,05	30,19	2,30	29,92	33,32	31,03	28,81	32,55
63,5	31,05	30,19	2,30	29,92	33,28	31,02	28,80	32,53
63,6	31,02	30,18	2,29	29,89	33,29	31,01	28,79	32,52
63,7	31,02	30,18	2,30	29,91	33,30	31,00	28,80	32,52
63,8	31,02	30,18	2,30	29,91	33,32	31,00	28,80	32,52
63,9	30,97	30,14	2,29	29,87	33,27	30,98	28,77	32,49
64	30,97	30,14	2,29	29,87	33,26	30,97	28,77	32,49
64,1	30,97	30,14	2,29	29,87	33,27	30,97	28,78	32,49
64,2	30,97	30,14	2,29	29,87	33,27	30,97	28,78	32,48
64,3	30,95	30,13	2,30	29,85	33,25	30,95	28,76	32,47
64,4	30,94	30,12	2,30	29,85	33,27	30,95	28,76	32,47
64,5	30,94	30,12	2,30	29,85	33,27	30,96	28,77	32,47
64,6	30,93	30,13	2,30	29,86	33,26	30,95	28,76	32,46
64,7	30,93	30,13	2,30	29,86	33,26	30,94	28,75	32,45
64,8	30,94	30,13	2,31	29,87	33,26	30,95	28,76	32,46
64,9	30,94	30,13	2,31	29,87	33,25	30,94	28,75	32,44
65	30,92	30,11	2,30	29,85	33,24	30,93	28,74	32,45
65,1	30,91	30,10	2,30	29,84	33,26	30,94	28,75	32,45
65,2	30,91	30,10	2,30	29,84	33,24	30,92	28,73	32,43
65,3	30,87	30,09	2,29	29,83	33,24	30,91	28,73	32,42
65,4	30,87	30,09	2,29	29,83	33,24	30,91	28,73	32,42
65,5	30,87	30,09	2,29	29,83	36,59	34,27	32,08	35,78
65,6	30,87	30,09	2,29	29,83	36,59	34,26	32,09	35,77
65,7	34,23	33,45	5,65	33,19	36,59	34,26	32,08	35,77
65,8	34,22	33,45	5,64	33,19	32,98	31,15	28,91	32,48
65,9	34,22	33,45	5,64	33,19	26,94	25,98	23,64	27,05
66	34,22	33,45	5,64	33,19	26,36	25,45	23,20	26,53
66,1	34,22	33,45	5,64	33,19	26,04	25,13	22,95	26,20
66,2	25,06	25,67	1,84	24,28	25,81	24,88	22,76	25,97
66,3	25,06	25,67	1,84	24,28	25,66	24,69	22,63	25,79
66,4	24,65	25,31	1,82	23,94	25,56	24,57	22,55	25,67
66,5	24,40	25,10	1,81	23,76	25,47	24,45	22,46	25,55
66,6	24,40	25,10	1,81	23,76	25,39	24,33	22,38	25,44
66,7	24,23	24,95	1,82	23,66	25,33	24,25	22,32	25,36
66,8	24,23	24,95	1,82	23,66	25,25	24,16	22,25	25,28
66,9	24,03	24,79	1,80	23,52	25,18	24,08	22,19	25,19
67	24,03	24,79	1,80	23,52	25,15	24,02	22,15	25,13
67,1	23,94	24,70	1,80	23,46	25,14	23,98	22,12	25,09
67,2	23,89	24,67	1,81	23,44	25,09	23,93	22,09	25,05
67,3	23,89	24,67	1,81	23,44	25,07	23,90	22,07	25,02
67,4	23,89	24,67	1,81	23,44	25,03	23,86	22,05	24,98
67,5	23,89	24,67	1,81	23,44	25,04	23,83	22,04	24,95
67,6	23,78	24,57	1,81	23,37	25,03	23,81	22,03	24,93
67,7	23,78	24,57	1,81	23,37	25,02	23,80	22,01	24,92
67,8	23,76	24,55	1,81	23,36	25,00	23,78	22,00	24,90
67,9	23,76	24,55	1,81	23,36	24,97	23,75	21,98	24,87
68	23,76	24,55	1,81	23,36	24,94	23,71	21,95	24,83
68,1	23,69	24,50	1,81	23,31	24,93	23,69	21,94	24,81
68,2	23,69	24,50	1,81	23,31	24,91	23,66	21,92	24,78
68,3	23,60	24,43	1,81	23,25	24,90	23,65	21,91	24,76
68,4	23,60	24,43	1,81	23,25	24,88	23,63	21,89	24,74
68,5	23,60	24,43	1,81	23,25	24,88	23,61	21,89	24,73
68,6	23,56	24,40	1,81	23,22	24,89	23,61	21,89	24,73
68,7	23,56	24,40	1,81	23,22	24,87	23,60	21,88	24,71
68,8	23,56	24,40	1,81	23,22	24,86	23,58	21,87	24,69
68,9	23,56	24,40	1,81	23,22	24,84	23,55	21,85	24,67
69	23,51	24,36	1,81	23,19	24,83	23,54	21,84	24,65
69,1	23,47	24,32	1,80	23,17	24,83	23,53	21,83	24,65
69,2	23,47	24,32	1,80	23,17	24,84	23,53	21,83	24,64
69,3	23,45	24,31	1,80	23,16	24,83	23,52	21,82	24,63
69,4	23,45	24,31	1,80	23,16	24,82	23,51	21,82	24,62
69,5	23,43	24,29	1,80	23,15	24,81	23,50	21,82	24,61
69,6	23,43	24,29	1,80	23,15	24,81	23,49	21,80	24,60
69,7	23,42	24,28	1,80	23,13	24,79	23,48	21,80	24,59
69,8	23,40	24,26	1,80	23,12	24,78	23,47	21,79	24,58
69,9	23,40	24,26	1,80	23,12	24,77	23,46	21,78	24,57
70	23,40	24,26	1,80	23,12	24,77	23,46	21,78	24,56
70,1	23,40	24,26	1,80	23,12	24,76	23,45	21,77	24,55
70,2	23,37	24,25	1,80	23,11	24,76	23,44	21,76	24,54
70,3	23,37	24,25	1,80	23,11	24,77	23,45	21,77	24,55
70,4	23,36	24,24	1,80	23,10	24,76	23,44	21,77	24,55
70,5	23,32	24,22	1,80	23,08	24,74	23,42	21,75	24,52
70,6	23,32	24,22	1,80	23,08	24,73	23,41	21,74	24,52
70,7	23,32	24,22	1,80	23,08	24,73	23,41	21,75	24,51
70,8	23,32	24,22	1,80	23,08	24,72	23,40	21,74	24,51
70,9	23,31	24,21	1,80	23,07	24,74	23,41	21,75	24,51
71	23,31	24,21	1,80	23,07	24,74	23,40	21,74	24,50
71,1	23,31	24,21	1,80	23,07	24,73	23,39	21,74	24,49
71,2	23,30	24,20	1,80	23,06	24,71	23,39	21,73	24,49
71,3	23,30	24,20	1,80	23,06	24,73	23,39	21,74	24,49
71,4	23,28	24,18	1,80	23,05	24,72	23,38	21,73	24,48
71,5	23,28	24,18	1,80	23,05	24,74	23,39	21,74	24,49
71,6	26,64	27,54	5,16	26,42	28,08	26,75	25,10	27,85
71,7	26,64	27,54	5,16	26,42	28,08	26,74	25,09	27,84
71,8	26,64	27,54	5,16	26,42	21,62	20,12	19,16	20,83
71,9	26,64	27,54	5,16	26,42	21,40	19,78	18,93	20,52
72	26,64	27,54	5,16	26,42	21,24	19,52	18,77	20,29
72,1	26,64	27,54	5,16	26,42	21,13	19,36	18,67	20,15
72,2	26,64	27,54	5,16	26,42	21,04	19,23	18,59	20,03
72,3	26,64	27,54	5,16	26,42	20,97	19,13	18,53	19,94
72,4	26,64	27,54	5,16	26,42	20,92	19,05	18,48	19,86
72,5	26,64	27,54	5,16	26,42	20,87	18,97	18,44	19,79
72,6	19,66	21,99	1,66	20,75	20,83	18,92	18,41	19,74
72,7	19,66	21,99	1,66	20,75	20,80	18,87	18,38	19,69
72,8	19,66	21,99	1,66	20,75	20,76	18,82	18,34	19,64
72,9	19,66	21,99	1,66	20,75	20,73	18,76	18,31	19,59
73	19,59	21,90	1,66	20,67	20,70	18,74	18,30	19,57
73,1	19,59	21,90	1,66	20,67	20,68	18,71	18,28	19,54
73,2	19,59	21,90	1,66	20,67	20,67	18,68	18,26	19,51
73,3	19,56	21,85	1,67	20,64	20,64	18,66	18,25	19,50
73,4	19,56	21,85	1,67	20,64	20,63	18,64	18,24	19,48
73,5	19,53	21,81	1,67	20,61	20,62	18,62	18,23	19,46
73,6	19,53	21,81	1,67	20,61	20,60	18,61	18,22	19,44
73,7	19,51	21,79	1,67	20,59	20,60	18,59	18,21	19,42
73,8	19,51	21,79	1,67	20,59	20,59	18,57	18,20	19,41
73,9	19,49	21,76	1,67	20,56	20,59	18,56	18,20	19,40
74	19,46	21,72	1,66	20,53	20,58	18,55	18,19	19,39
74,1	19,46	21,72	1,66	20,53	20,57	18,53	18,18	19,37
74,2	19,44	21,69	1,66	20,50	20,56	18,52	18,17	19,36
74,3	19,44	21,69	1,66	20,50	20,54	18,51	18,16	19,35
74,4	19,43	21,67	1,66	20,49	20,54	18,50	18,16	19,34
74,5	19,39	21,63	1,65	20,45	20,54	18,49	18,15	19,33
74,6	19,39	21,63	1,65	20,45	20,53	18,48	18,15	19,32
74,7	19,39	21,63	1,65	20,45	20,52	18,47	18,14	19,31
74,8	19,39	21,63	1,65	20,45	20,52	18,46	18,13	19,29
74,9	19,38	21,62	1,65	20,44	20,51	18,45	18,13	19,28
75	19,38	21,62	1,65	20,44	20,50	18,44	18,12	19,28
75,1	19,37	21,60	1,66	20,42	20,49	18,44	18,12	19,27
75,2	19,34	21,56	1,64	20,40	20,49	18,43	18,11	19,26
75,3	19,34	21,56	1,64	20,40	20,48	18,42	18,10	19,26
75,4	19,33	21,55	1,64	20,39	20,46	18,41	18,10	19,24
75,5	19,33	21,55	1,64	20,39	20,46	18,40	18,09	19,24
75,6	19,32	21,54	1,64	20,38	20,46	18,40	18,09	19,23
75,7	19,32	21,54	1,64	20,38	20,47	18,39	18,08	19,22
75,8	19,31	21,53	1,64	20,37	20,45	18,39	18,08	19,22
75,9	19,30	21,52	1,64	20,37	20,44	18,38	18,08	19,21
76	19,30	21,52	1,64	20,37	20,44	18,37	18,08	19,21
76,1	19,30	21,52	1,64	20,37	20,44	18,37	18,07	19,20
76,2	19,30	21,52	1,64	20,37	20,44	18,37	18,07	19,20
76,3	19,28	21,49	1,64	20,34	20,44	18,37	18,07	19,20
76,4	19,28	21,49	1,64	20,34	20,44	18,36	18,07	19,20
76,5	19,28	21,48	1,64	20,33	20,44	18,36	18,07	19,19
76,6	19,27	21,48	1,64	20,33	20,43	18,36	18,07	19,19
76,7	19,27	21,48	1,64	20,33	20,43	18,36	18,07	19,19
76,8	19,27	21,47	1,63	20,32	20,42	18,35	18,07	19,19
76,9	19,27	21,47	1,63	20,32	20,43	18,35	18,07	19,19
77	19,26	21,45	1,63	20,31	20,42	18,35	18,06	19,18
77,1	19,26	21,45	1,63	20,31	20,41	18,34	18,06	19,17
77,2	19,26	21,45	1,63	20,31	20,40	18,34	18,05	19,17
77,3	19,25	21,45	1,63	20,31	20,41	18,34	18,06	19,17
77,4	19,25	21,45	1,63	20,31	20,41	18,34	18,06	19,17
77,5	19,25	21,43	1,63	20,29	20,41	18,34	18,05	19,17
77,6	19,25	21,43	1,63	20,29	20,40	18,34	18,05	19,16
77,7	19,25	21,43	1,63	20,29	20,39	18,33	18,05	19,15
77,8	19,25	21,43	1,63	20,29	20,39	18,33	18,05	19,15
77,9	22,60	24,79	4,99	23,65	23,53	21,41	21,19	22,23
78	22,60	24,79	4,99	23,65	20,80	17,75	18,75	18,41
78,1	22,60	24,79	4,99	23,65	21,09	17,82	19,02	18,51
78,2	19,86	22,42	1,83	21,40	21,23	17,86	19,14	18,55
78,3	19,86	22,42	1,83	21,40	21,31	17,89	19,21	18,57
78,4	19,92	22,48	1,83	21,43	21,35	17,90	19,25	18,58
78,5	19,92	22,48	1,83	21,43	21,40	17,93	19,29	18,60
78,6	19,92	22,48	1,83	21,43	21,43	17,94	19,32	18,61
78,7	20,05	22,59	1,83	21,46	21,43	17,94	19,33	18,60
78,8	20,05	22,59	1,83	21,46	21,45	17,95	19,34	18,60
78,9	20,09	22,62	1,83	21,44	21,44	17,96	19,35	18,60
79	20,09	22,62	1,83	21,44	21,45	17,96	19,36	18,60
79,1	20,09	22,62	1,83	21,44	21,46	17,97	19,37	18,60
79,2	20,09	22,62	1,83	21,44	21,45	17,97	19,37	18,60
79,3	20,09	22,62	1,83	21,44	21,46	17,98	19,38	18,60
79,4	20,13	22,65	1,81	21,42	21,45	17,97	19,38	18,59
79,5	20,13	22,65	1,81	21,42	21,46	17,97	19,39	18,59
79,6	20,14	22,65	1,81	21,41	21,46	17,98	19,40	18,59
79,7	20,14	22,65	1,81	21,41	21,46	17,98	19,40	18,59
79,8	20,14	22,65	1,81	21,41	21,45	17,98	19,40	18,59
79,9	20,14	22,65	1,81	21,41	21,45	17,98	19,40	18,59
80	20,15	22,66	1,81	21,39	21,44	17,98	19,40	18,58
80,1	20,17	22,68	1,80	21,38	21,45	17,98	19,40	18,58
80,2	20,17	22,68	1,80	21,38	21,46	17,99	19,41	18,59
80,3	20,17	22,68	1,80	21,38	21,45	17,99	19,41	18,59
80,4	20,17	22,68	1,80	21,38	21,45	17,99	19,41	18,58
80,5	20,19	22,67	1,80	21,37	21,44	17,99	19,41	18,58
80,6	20,20	22,68	1,80	21,35	21,44	17,98	19,40	18,57
80,7	20,20	22,68	1,80	21,35	21,43	17,98	19,40	18,57
80,8	20,20	22,68	1,80	21,35	21,43	17,98	19,41	18,57
80,9	20,20	22,68	1,80	21,35	21,43	17,98	19,40	18,57
81	20,20	22,69	1,80	21,35	21,44	17,99	19,41	18,57
81,1	20,20	22,69	1,80	21,35	21,43	17,98	19,41	18,57
81,2	20,21	22,69	1,80	21,34	21,43	17,98	19,41	18,57
81,3	20,22	22,70	1,80	21,33	21,43	17,98	19,41	18,57
81,4	20,22	22,70	1,80	21,33	21,44	17,98	19,42	18,57
81,5	20,22	22,70	1,80	21,33	21,42	17,98	19,40	18,57
81,6	20,22	22,70	1,80	21,33	21,43	17,98	19,41	18,57
81,7	20,23	22,71	1,82	21,32	21,43	17,98	19,41	18,56
81,8	20,23	22,71	1,82	21,32	21,42	17,98	19,40	18,56
81,9	20,23	22,70	1,81	21,32	21,41	17,97	19,39	18,56
82	20,23	22,69	1,80	21,30	21,42	17,98	19,40	18,56
82,1	20,23	22,69	1,80	21,30	21,42	17,97	19,40	18,55
82,2	20,23	22,70	1,80	21,30	21,42	17,98	19,40	18,56
82,3	20,23	22,70	1,80	21,30	21,41	17,98	19,40	18,56
82,4	20,23	22,70	1,80	21,29	21,41	17,97	19,39	18,55
82,5	20,23	22,70	1,80	21,29	21,40	17,97	19,39	18,55
82,6	20,23	22,69	1,80	21,28	21,41	17,97	19,40	18,55
82,7	20,24	22,71	1,80	21,28	21,40	17,97	19,39	18,55
82,8	20,24	22,71	1,80	21,28	21,39	17,97	19,39	18,54
82,9	20,24	22,70	1,80	21,27	21,39	17,97	19,39	18,55
83	20,24	22,70	1,80	21,27	21,40	17,97	19,39	18,55
83,1	20,24	22,70	1,80	21,27	21,40	17,97	19,39	18,55
83,2	20,24	22,70	1,80	21,27	21,39	17,97	19,40	18,55
83,3	20,24	22,70	1,81	21,25	21,39	17,97	19,39	18,55
83,4	20,25	22,70	1,80	21,26	21,39	17,97	19,39	18,55
83,5	20,25	22,70	1,80	21,26	21,39	17,97	19,39	18,54
83,6	20,25	22,70	1,80	21,26	21,38	17,97	19,38	18,54
83,7	20,25	22,70	1,80	21,26	21,37	17,96	19,37	18,54
83,8	23,60	26,05	5,17	24,60	24,73	21,32	22,74	21,90
83,9	23,60	26,05	5,17	24,60	24,51	20,74	22,48	21,30
84	23,60	26,04	5,17	24,59	24,59	19,89	22,56	20,39
84,1	23,63	26,49	2,27	24,66	25,04	20,20	22,98	20,69
84,2	23,63	26,49	2,27	24,66	25,30	20,39	23,21	20,87
84,3	23,63	26,49	2,27	24,66	25,49	20,53	23,37	21,00
84,4	23,63	26,49	2,27	24,66	25,62	20,65	23,48	21,10
84,5	23,91	26,81	2,26	24,90	25,73	20,74	23,57	21,18
84,6	23,91	26,81	2,26	24,90	25,82	20,83	23,65	21,26
84,7	24,07	27,00	2,26	25,04	25,88	20,89	23,70	21,31
84,8	24,24	27,20	2,25	25,15	25,95	20,95	23,76	21,36
84,9	24,24	27,20	2,25	25,15	25,99	20,98	23,79	21,39
85	24,24	27,20	2,25	25,15	26,03	21,03	23,82	21,43
85,1	24,24	27,20	2,25	25,15	26,06	21,06	23,84	21,46
85,2	24,39	27,36	2,24	25,22	26,08	21,08	23,86	21,48
85,3	24,39	27,36	2,24	25,22	26,11	21,12	23,89	21,51
85,4	24,42	27,40	2,25	25,24	26,13	21,15	23,91	21,53
85,5	24,42	27,40	2,25	25,24	26,16	21,18	23,95	21,56
85,6	24,42	27,40	2,25	25,24	26,18	21,20	23,97	21,58
85,7	24,48	27,45	2,24	25,26	26,19	21,22	23,98	21,59
85,8	24,48	27,45	2,24	25,26	26,21	21,23	24,00	21,61
85,9	24,53	27,51	2,24	25,29	26,24	21,26	24,03	21,63
86	24,53	27,51	2,24	25,29	26,24	21,27	24,03	21,63
86,1	24,60	27,58	2,24	25,32	26,24	21,28	24,03	21,64
86,2	24,62	27,60	2,24	25,32	26,24	21,28	24,03	21,64
86,3	24,62	27,60	2,24	25,32	26,26	21,30	24,05	21,66
86,4	24,62	27,60	2,24	25,32	26,25	21,30	24,04	21,66
86,5	24,62	27,60	2,24	25,32	26,26	21,32	24,06	21,67
86,6	24,65	27,62	2,23	25,33	26,27	21,33	24,07	21,69
86,7	24,65	27,62	2,23	25,33	26,26	21,33	24,06	21,68
86,8	24,69	27,66	2,23	25,34	26,28	21,35	24,07	21,70
86,9	24,72	27,69	2,22	25,35	26,29	21,36	24,08	21,71
87	24,72	27,69	2,22	25,35	26,29	21,36	24,08	21,71
87,1	24,76	27,73	2,22	25,36	26,29	21,36	24,08	21,71
87,2	24,76	27,73	2,22	25,36	26,30	21,37	24,09	21,72
87,3	24,76	27,73	2,22	25,36	26,30	21,38	24,10	21,73
87,4	24,76	27,73	2,22	25,36	26,31	21,39	24,10	21,73
87,5	24,79	27,76	2,22	25,36	26,31	21,40	24,11	21,73
87,6	24,79	27,76	2,22	25,36	26,31	21,40	24,11	21,74
87,7	24,79	27,76	2,22	25,36	26,31	21,40	24,11	21,74
87,8	24,79	27,76	2,21	25,34	26,31	21,41	24,11	21,74
87,9	24,79	27,76	2,21	25,34	26,29	21,40	24,10	21,73
88	24,79	27,76	2,21	25,34	26,30	21,40	24,10	21,74
88,1	24,83	27,79	2,21	25,36	26,31	21,41	24,11	21,75
88,2	24,83	27,79	2,21	25,36	26,31	21,42	24,12	21,75
88,3	24,83	27,79	2,22	25,35	26,31	21,42	24,11	21,75
88,4	24,83	27,79	2,22	25,35	26,31	21,42	24,11	21,75
88,5	24,84	27,79	2,22	25,34	26,31	21,42	24,11	21,76
88,6	24,84	27,79	2,22	25,34	26,32	21,42	24,12	21,76
88,7	24,87	27,82	2,23	25,36	26,32	21,43	24,13	21,77
88,8	24,87	27,82	2,22	25,35	26,33	21,44	24,14	21,77
88,9	24,87	27,82	2,22	25,35	26,33	21,43	24,13	21,77
89	24,88	27,83	2,21	25,36	26,33	21,44	24,13	21,77
89,1	24,88	27,83	2,21	25,36	26,32	21,44	24,13	21,76
89,2	24,89	27,84	2,21	25,35	26,33	21,43	24,13	21,77
89,3	24,89	27,84	2,21	25,35	26,33	21,44	24,13	21,77
89,4	24,90	27,84	2,21	25,35	26,33	21,44	24,13	21,77
89,5	24,89	27,84	2,21	25,34	26,33	21,43	24,12	21,76
89,6	24,89	27,84	2,21	25,34	26,32	21,43	24,11	21,76
89,7	24,91	27,84	2,21	25,34	26,32	21,43	24,11	21,76
89,8	24,91	27,84	2,21	25,34	26,32	21,43	24,11	21,76
89,9	24,91	27,84	2,21	25,34	26,33	21,44	24,12	21,77
90	24,91	27,84	2,21	25,34	26,32	21,44	24,12	21,77
90,1	24,91	27,86	2,21	25,33	26,34	21,46	24,14	21,78
90,2	24,91	27,86	2,21	25,33	26,33	21,47	24,15	21,79
90,3	24,91	27,86	2,21	25,33	26,33	21,46	24,15	21,78
90,4	24,91	27,86	2,21	25,33	26,34	21,46	24,14	21,78
90,5	24,91	27,86	2,21	25,33	26,32	21,46	24,15	21,78
90,6	24,91	27,86	2,20	25,33	26,32	21,45	24,14	21,78
90,7	24,91	27,86	2,20	25,33	26,33	21,46	24,15	21,78
90,8	24,91	27,86	2,20	25,33	26,33	21,45	24,14	21,78
