# Supplementary material for: Graphene active sensor arrays for long-term and wireless mapping of wide frequency band epicortical brain activity
Source: Nat Commun. 2021 Jan 11;12:211. doi: 10.1038/s41467-020-20546-w (PMC7801381; doi:10.1038/s41467-020-20546-w)
Supplement: Supplementary file 4 — Source Data [file 41467_2020_20546_MOESM4_ESM.zip › Source Data/Source Data & plotting scripts/Fig3/IV-charact/IV-Day6/20190806_124704 Current vs Vgs]

Vgs [V]	Result A5 [µA]	Result A7 [µA]	Result A29 [µA]	Result A31 [µA]	Result B5 [µA]	Result B7 [µA]	Result B29 [µA]	Result B31 [µA]
-0,205	75,99	79,79	7,67	77,51	79,79	75,85	70,80	72,27
-0,164642857142857	74,25	78,60	7,24	75,52	83,15	73,96	68,99	70,79
-0,124285714285714	72,05	75,75	6,81	73,05	82,21	71,66	66,83	68,96
-0,0839285714285714	69,47	72,50	6,40	70,22	78,94	69,01	64,36	66,82
-0,0435714285714286	66,39	68,70	5,95	66,86	75,10	65,90	61,45	64,25
-0,00321428571428573	62,72	64,21	5,44	62,89	70,57	62,20	57,99	61,18
0,0371428571428571	58,31	58,90	4,89	58,12	65,16	57,77	53,86	57,41
0,0775	52,88	52,52	4,26	52,33	58,68	52,40	48,88	52,73
0,117857142857143	46,46	45,19	3,61	45,60	51,13	46,03	43,00	47,02
0,158214285714286	38,98	37,43	2,92	37,93	42,50	38,67	36,19	40,18
0,198571428571429	30,87	30,09	2,29	29,83	33,24	30,91	28,73	32,42
0,238928571428571	23,28	24,18	1,80	23,05	24,74	23,39	21,74	24,49
0,279285714285714	19,25	21,43	1,63	20,29	20,39	18,33	18,05	19,15
0,319642857142857	20,25	22,70	1,80	21,26	21,37	17,96	19,37	18,54
0,36	24,91	27,84	2,21	25,34	26,32	21,43	24,11	21,76
