# Supplementary material for: Graphene active sensor arrays for long-term and wireless mapping of wide frequency band epicortical brain activity
Source: Nat Commun. 2021 Jan 11;12:211. doi: 10.1038/s41467-020-20546-w (PMC7801381; doi:10.1038/s41467-020-20546-w)
Supplement: Supplementary file 4 — Source Data [file 41467_2020_20546_MOESM4_ESM.zip › Source Data/Source Data & plotting scripts/Fig3/PlotBodeMultipleDays.py]

# -*- coding: utf-8 -*-
"""
Created on Sun Apr 28 15:50:58 2019

@author: aemdlabs
"""
import matplotlib.pyplot as plt
import os
import numpy as np
import scipy.io

def MeanStdGM(Data):
    Arr = np.zeros([11,11])
    counter=0
    for TrtName in Data.keys():
        if TrtName[0] in ['M','S']:
            counter = counter+1
            print(TrtName)
            Arr[counter-1,:] = Data[TrtName][0,:]
    
    return np.mean(Arr,0), np.std(Arr,0)

plt.close('all')

color = ['r','g','b']
days = ['Day 28','Day 15','Day 1']

fig,ax = plt.subplots()
for iday, day in enumerate(days):
    Directory = 'Bode-charact/{}/'.format(day)
    GmDictSel = scipy.io.loadmat(Directory+'GmFreq.mat')
    GmMean, GmStd = MeanStdGM(GmDictSel)
    ax.errorbar(GmDictSel['Fgm'][0,:],GmMean,GmStd,fmt= '-o', markersize=5, capsize=3, color=color[iday],label=day,linewidth = 1)

plt.legend()
ax.set_ylim([0.1,2])
ax.set_yscale('log')
ax.set_xscale('log')
ax.set_xlabel('Frequency (Hz)')
ax.set_ylabel('|G$_m$| (arb. u.)')
