# Supplementary material for: Graphene active sensor arrays for long-term and wireless mapping of wide frequency band epicortical brain activity
Source: Nat Commun. 2021 Jan 11;12:211. doi: 10.1038/s41467-020-20546-w (PMC7801381; doi:10.1038/s41467-020-20546-w)
Supplement: Supplementary file 4 — Source Data [file 41467_2020_20546_MOESM4_ESM.zip › Source Data/Source Data & plotting scripts/Fig3/PlotRawSpec.py]

# -*- coding: utf-8 -*-
"""
Created on Sun Nov 15 18:30:05 2020

@author: rgarcia1
"""

import scipy.io
import matplotlib.pyplot as plt
import numpy as np

from matplotlib.colors import LogNorm

plt.close('all')
Dict = scipy.io.loadmat('Spec.mat')

f = Dict['SpectFreq'][0,:]
t = Dict['SpectTime'][0,:]
Sxx = Dict['SpectSxx']
x = t
y = f 
plt.figure()
plt.imshow(Sxx,
     interpolation='bilinear',
     origin='lower',
     aspect='auto',
     vmin=1e-11, vmax=1e-6,
     norm=LogNorm())
plt.colorbar()

plt.figure()
plt.plot(Dict['ME31'][0,:])
plt.figure()
plt.plot(Dict['SE7'][0,:])
