# Supplementary material for: Graphene active sensor arrays for long-term and wireless mapping of wide frequency band epicortical brain activity
Source: Nat Commun. 2021 Jan 11;12:211. doi: 10.1038/s41467-020-20546-w (PMC7801381; doi:10.1038/s41467-020-20546-w)
Supplement: Supplementary file 4 — Source Data [file 41467_2020_20546_MOESM4_ESM.zip › Source Data/Source Data & plotting scripts/Fig3/PlotTheta.py]

# -*- coding: utf-8 -*-
"""
Created on Sun Nov 15 15:01:33 2020

@author: rgarcia1
"""

import scipy.io
import matplotlib.pyplot as plt

SigMapD1 = scipy.io.loadmat('ThetaDay1.mat')  
SigMapD6 = scipy.io.loadmat('ThetaDay6.mat')

time = SigMapD1['time']
plt.close('all')
Fig,ax = plt.subplots(11,6)
for key in SigMapD1.keys():
    if key[0] =='(':
        ax[int(key[3:-1]),int(key[1])].plot(time[0,:],SigMapD1[key][:,0], color='b')
        ax[int(key[3:-1]),int(key[1])].plot(time[0,:]-0.02,SigMapD6[key][:,0], color='g')
