# Supplementary material for: Graphene active sensor arrays for long-term and wireless mapping of wide frequency band epicortical brain activity
Source: Nat Commun. 2021 Jan 11;12:211. doi: 10.1038/s41467-020-20546-w (PMC7801381; doi:10.1038/s41467-020-20546-w)
Supplement: Supplementary file 4 — Source Data [file 41467_2020_20546_MOESM4_ESM.zip › Source Data/Source Data & plotting scripts/Fig3/PlotUrmsvsVgs.py]

# -*- coding: utf-8 -*-
"""
Created on Wed Nov 11 15:40:16 2020

@author: rgarcia1
"""

import matplotlib.pyplot as plt
import numpy as np
import scipy.io

plt.close('all')
Urms = scipy.io.loadmat('UrmsvsVgs.mat')
Vgs = np.linspace(-0.4,0,22)

for trt in Urms.keys():
    if trt[0] not in ['M','S']:
        continue
    plt.semilogy(Vgs,Urms[trt][0,:]*1000000,'k')
plt.xlim([-0.22,0])
plt.ylim([2,80])
