# Supplementary material for: Graphene active sensor arrays for long-term and wireless mapping of wide frequency band epicortical brain activity
Source: Nat Commun. 2021 Jan 11;12:211. doi: 10.1038/s41467-020-20546-w (PMC7801381; doi:10.1038/s41467-020-20546-w)
Supplement: Supplementary file 4 — Source Data [file 41467_2020_20546_MOESM4_ESM.zip › Source Data/Source Data & plotting scripts/FigS3/Current vs time_Pt.txt]

Time [s]	Result A5 [�A]	Result A7 [�A]	Result A29 [�A]	Result A31 [�A]	Result B5 [�A]	Result B7 [�A]	Result B29 [�A]	Result B31 [�A]
0	0,00	0,00	0,00	0,00	0,00	0,00	0,00	0,00
0,1	0,00	0,00	0,00	0,00	0,00	0,00	0,00	0,00
0,2	0,00	0,00	0,00	0,00	66,43	79,22	0,26	84,37
0,3	74,15	0,28	0,37	0,33	66,50	79,35	0,27	84,37
0,4	74,15	0,28	0,37	0,33	66,55	79,43	0,26	84,37
0,5	74,32	0,28	0,35	0,32	66,60	79,52	0,27	84,37
0,6	74,32	0,28	0,35	0,32	66,65	79,59	0,28	84,37
0,7	74,32	0,28	0,35	0,32	66,68	79,63	0,28	84,37
0,8	74,44	0,29	0,38	0,34	66,72	79,68	0,28	84,37
0,9	74,44	0,29	0,38	0,34	66,74	79,71	0,28	84,37
1	74,44	0,29	0,38	0,34	66,76	79,73	0,28	84,37
1,1	74,44	0,29	0,38	0,34	66,78	79,75	0,28	84,37
1,2	74,44	0,28	0,37	0,33	66,80	79,77	0,28	84,37
1,3	74,49	0,29	0,39	0,34	66,81	79,78	0,28	84,37
1,4	74,49	0,29	0,39	0,34	66,80	79,77	0,28	84,37
1,5	74,50	0,29	0,38	0,34	66,82	79,78	0,28	84,37
1,6	74,50	0,29	0,38	0,34	66,83	79,78	0,28	84,37
1,7	74,50	0,28	0,38	0,33	66,83	79,78	0,28	84,37
1,8	74,50	0,28	0,38	0,33	66,83	79,78	0,28	84,37
1,9	74,50	0,28	0,37	0,33	66,82	79,76	0,27	84,37
2	74,50	0,28	0,37	0,33	66,82	79,75	0,27	84,37
2,1	74,50	0,28	0,37	0,33	66,82	79,75	0,27	84,37
2,2	74,49	0,27	0,37	0,32	66,80	79,74	0,27	84,37
2,3	74,49	0,27	0,37	0,32	66,80	79,74	0,26	84,37
2,4	74,48	0,27	0,37	0,32	66,82	79,74	0,27	84,37
2,5	74,48	0,27	0,37	0,32	66,81	79,74	0,27	84,37
2,6	74,48	0,26	0,35	0,31	66,81	79,73	0,27	84,37
2,7	74,47	0,27	0,36	0,32	66,80	79,72	0,27	84,37
2,8	74,47	0,27	0,36	0,32	66,80	79,71	0,27	84,37
2,9	74,46	0,27	0,36	0,32	66,80	79,69	0,26	84,37
3	74,46	0,27	0,36	0,32	66,77	79,67	0,26	84,37
3,1	74,45	0,27	0,36	0,32	66,78	79,67	0,26	84,37
3,2	74,45	0,27	0,36	0,32	66,79	79,67	0,26	84,37
3,3	74,45	0,27	0,36	0,32	66,78	79,65	0,26	84,37
3,4	74,43	0,27	0,36	0,32	66,78	79,65	0,26	84,37
3,5	74,43	0,27	0,36	0,32	66,75	79,63	0,25	84,37
3,6	74,43	0,27	0,36	0,32	66,75	79,61	0,25	84,37
3,7	74,43	0,27	0,36	0,32	66,73	79,60	0,25	84,37
3,8	74,40	0,27	0,36	0,32	66,74	79,59	0,26	84,37
3,9	74,40	0,27	0,36	0,32	66,75	79,58	0,26	84,37
4	74,40	0,27	0,36	0,32	66,74	79,57	0,26	84,37
4,1	74,39	0,27	0,36	0,32	66,72	79,56	0,25	84,37
4,2	74,39	0,27	0,36	0,32	66,72	79,55	0,26	84,37
4,3	74,38	0,27	0,36	0,32	66,73	79,55	0,26	84,37
4,4	74,38	0,27	0,36	0,32	66,72	79,53	0,26	84,37
4,5	74,34	0,27	0,36	0,32	66,69	79,50	0,25	84,37
4,6	74,34	0,27	0,36	0,32	66,69	79,49	0,26	84,37
4,7	74,34	0,27	0,36	0,32	66,67	79,48	0,25	84,37
4,8	74,33	0,27	0,36	0,32	66,67	79,47	0,25	84,37
4,9	74,33	0,27	0,36	0,32	66,66	79,45	0,25	84,37
5	74,31	0,27	0,36	0,32	66,66	79,44	0,25	84,37
5,1	74,31	0,27	0,36	0,32	66,64	79,41	0,25	84,37
5,2	74,29	0,27	0,36	0,32	66,61	79,40	0,25	84,37
5,3	74,29	0,27	0,36	0,32	66,59	79,38	0,25	84,37
5,4	74,27	0,27	0,36	0,32	66,59	79,37	0,25	84,37
5,5	74,25	0,27	0,36	0,32	66,59	79,35	0,26	84,37
5,6	74,25	0,27	0,36	0,32	66,58	79,35	0,26	84,37
5,7	74,24	0,27	0,36	0,32	66,57	79,33	0,25	84,37
5,8	74,24	0,27	0,36	0,32	66,56	79,33	0,25	84,37
5,9	74,21	0,27	0,36	0,32	66,56	79,32	0,25	84,37
6	74,21	0,27	0,36	0,32	66,56	79,31	0,26	84,37
6,1	74,18	0,27	0,36	0,32	66,55	79,30	0,26	84,37
6,2	74,18	0,27	0,36	0,32	66,54	79,28	0,26	84,37
6,3	74,18	0,27	0,36	0,32	66,50	79,24	0,25	84,37
6,4	74,15	0,27	0,36	0,32	66,52	79,24	0,26	84,37
6,5	74,15	0,27	0,36	0,32	66,49	79,22	0,26	84,37
6,6	74,13	0,27	0,36	0,32	66,49	79,22	0,26	84,37
6,7	74,13	0,27	0,36	0,32	66,48	79,21	0,26	84,37
6,8	74,13	0,27	0,36	0,32	66,48	79,19	0,26	84,37
6,9	74,10	0,27	0,35	0,32	66,46	79,18	0,26	84,37
7	74,10	0,27	0,35	0,32	66,45	79,16	0,26	84,37
7,1	74,08	0,26	0,34	0,31	66,44	79,14	0,26	84,37
7,2	74,08	0,26	0,34	0,31	66,44	79,14	0,26	84,37
7,3	74,08	0,27	0,35	0,32	66,44	79,13	0,26	84,37
7,4	74,06	0,27	0,36	0,32	66,42	79,11	0,26	84,37
7,5	74,06	0,27	0,36	0,32	66,42	79,11	0,26	84,37
7,6	74,06	0,27	0,35	0,32	66,40	79,10	0,26	84,37
7,7	74,06	0,27	0,35	0,32	66,39	79,08	0,26	84,37
7,8	74,01	0,27	0,36	0,32	66,36	79,05	0,26	84,37
7,9	74,01	0,27	0,36	0,32	66,35	79,03	0,26	84,37
8	73,97	0,27	0,36	0,32	66,34	79,02	0,25	84,37
8,1	73,97	0,27	0,36	0,32	66,34	79,02	0,26	84,37
8,2	73,97	0,27	0,36	0,32	66,32	78,99	0,26	84,37
8,3	73,94	0,26	0,34	0,31	66,33	79,00	0,26	84,37
8,4	73,94	0,26	0,34	0,31	66,34	78,99	0,26	84,37
8,5	73,95	0,27	0,36	0,32	66,31	78,97	0,25	84,37
8,6	73,95	0,27	0,36	0,32	66,30	78,97	0,25	84,37
8,7	73,93	0,27	0,36	0,32	66,31	78,95	0,25	84,37
8,8	73,93	0,27	0,36	0,32	66,29	78,94	0,25	84,37
8,9	73,93	0,27	0,36	0,32	66,28	78,94	0,26	84,37
9	73,89	0,27	0,36	0,32	66,28	78,92	0,26	84,37
9,1	73,89	0,27	0,36	0,32	66,27	78,92	0,26	84,37
9,2	73,89	0,27	0,36	0,32	66,27	78,91	0,26	84,37
9,3	73,89	0,27	0,36	0,32	66,26	78,91	0,26	84,37
9,4	73,89	0,27	0,36	0,32	66,27	78,90	0,26	84,37
9,5	73,87	0,26	0,35	0,31	66,25	78,89	0,26	84,37
9,6	73,87	0,26	0,35	0,31	66,23	78,87	0,26	84,37
9,7	73,85	0,27	0,36	0,32	66,23	78,86	0,26	84,37
9,8	73,85	0,27	0,36	0,32	66,21	78,84	0,26	84,37
9,9	73,82	0,27	0,35	0,32	66,20	78,83	0,26	84,37
10	73,82	0,27	0,35	0,32	66,20	78,82	0,26	84,37
10,1	73,82	0,27	0,35	0,32	66,19	78,82	0,26	84,37
10,2	73,81	0,27	0,36	0,32	66,19	78,81	0,26	84,37
10,3	73,81	0,27	0,36	0,32	66,17	78,80	0,26	84,37
10,4	73,79	0,27	0,36	0,32	66,17	78,80	0,26	84,37
10,5	73,79	0,27	0,36	0,32	66,16	78,79	0,26	84,37
10,6	73,76	0,27	0,36	0,32	66,15	78,76	0,26	84,37
10,7	73,76	0,27	0,36	0,32	66,13	78,75	0,26	84,37
10,8	73,76	0,27	0,36	0,32	66,11	78,73	0,25	84,37
10,9	73,74	0,27	0,36	0,32	66,12	78,72	0,26	84,37
11	73,74	0,27	0,36	0,32	66,11	78,71	0,26	84,37
11,1	73,70	0,27	0,36	0,32	66,10	78,70	0,26	84,37
11,2	73,70	0,27	0,36	0,32	66,10	78,70	0,26	84,37
11,3	73,68	0,27	0,36	0,32	66,09	78,68	0,26	84,37
11,4	73,68	0,27	0,36	0,32	66,08	78,66	0,26	84,37
11,5	73,66	0,27	0,36	0,32	66,06	78,66	0,26	84,37
11,6	73,63	0,27	0,36	0,32	66,07	78,66	0,26	84,37
11,7	73,63	0,27	0,36	0,32	66,07	78,65	0,26	84,37
11,8	73,63	0,27	0,36	0,32	66,05	78,63	0,26	84,37
11,9	73,63	0,27	0,36	0,32	66,04	78,62	0,26	84,37
12	73,62	0,27	0,35	0,32	66,04	78,61	0,26	84,37
12,1	73,62	0,27	0,35	0,32	66,03	78,61	0,26	84,37
12,2	73,60	0,26	0,34	0,31	66,02	78,60	0,26	84,37
12,3	73,61	0,27	0,36	0,32	66,02	78,59	0,26	84,37
12,4	73,61	0,27	0,36	0,32	66,01	78,58	0,26	84,37
12,5	73,58	0,27	0,36	0,32	65,99	78,56	0,26	84,37
12,6	73,58	0,27	0,36	0,32	66,00	78,56	0,26	84,37
12,7	73,57	0,27	0,36	0,32	65,99	78,55	0,26	84,37
12,8	73,54	0,27	0,36	0,32	66,00	78,55	0,26	84,37
12,9	73,54	0,27	0,36	0,32	65,98	78,54	0,26	84,37
13	73,53	0,27	0,36	0,32	65,96	78,53	0,26	84,37
13,1	73,53	0,27	0,36	0,32	65,96	78,52	0,26	84,37
13,2	73,52	0,27	0,36	0,32	65,93	78,50	0,25	84,37
13,3	73,52	0,27	0,36	0,32	65,93	78,50	0,26	84,37
13,4	73,52	0,27	0,36	0,32	65,93	78,49	0,26	84,37
13,5	73,50	0,27	0,36	0,32	65,92	78,48	0,25	84,37
13,6	73,50	0,27	0,36	0,32	65,91	78,47	0,25	84,37
13,7	73,50	0,27	0,36	0,32	65,92	78,47	0,26	84,37
13,8	73,50	0,27	0,36	0,32	65,89	78,46	0,25	84,37
13,9	73,47	0,27	0,36	0,32	65,90	78,46	0,26	84,37
14	73,47	0,27	0,36	0,32	65,89	78,45	0,26	84,37
14,1	73,46	0,27	0,36	0,32	65,88	78,44	0,26	84,37
14,2	73,44	0,27	0,36	0,32	65,86	78,42	0,25	84,37
14,3	73,44	0,27	0,36	0,32	65,88	78,43	0,26	84,37
14,4	73,44	0,27	0,36	0,32	65,89	78,44	0,26	84,37
14,5	73,44	0,27	0,36	0,32	65,88	78,43	0,26	84,37
14,6	73,42	0,27	0,36	0,32	65,88	78,43	0,26	84,37
14,7	73,42	0,27	0,36	0,32	65,87	78,41	0,26	84,37
14,8	73,40	0,27	0,36	0,32	65,86	78,40	0,26	84,37
14,9	73,40	0,27	0,36	0,32	65,85	78,39	0,26	84,37
15	73,40	0,27	0,36	0,32	65,85	78,38	0,26	84,37
15,1	73,39	0,26	0,35	0,31	65,84	78,38	0,26	84,37
15,2	73,39	0,26	0,35	0,31	65,83	78,38	0,26	84,37
15,3	73,37	0,26	0,34	0,31	65,83	78,37	0,26	84,37
15,4	73,37	0,26	0,34	0,31	65,82	78,36	0,26	84,37
15,5	73,38	0,26	0,35	0,31	65,81	78,34	0,26	84,37
15,6	73,35	0,27	0,36	0,32	65,80	78,34	0,26	84,37
15,7	73,35	0,27	0,36	0,32	65,79	78,32	0,26	84,37
15,8	73,34	0,27	0,36	0,32	65,79	78,32	0,26	84,37
15,9	73,34	0,27	0,36	0,32	65,77	78,30	0,26	84,37
16	73,34	0,27	0,36	0,32	65,78	78,30	0,26	84,37
16,1	73,34	0,27	0,36	0,32	65,77	78,30	0,26	84,37
16,2	73,33	0,27	0,36	0,32	65,77	78,29	0,26	84,37
16,3	73,29	0,27	0,36	0,32	65,76	78,28	0,26	84,37
16,4	73,29	0,27	0,36	0,32	65,76	78,28	0,26	84,37
16,5	73,29	0,27	0,36	0,32	65,74	78,25	0,26	84,37
16,6	73,29	0,27	0,36	0,32	65,73	78,24	0,26	84,37
16,7	73,26	0,26	0,34	0,31	65,72	78,22	0,26	84,37
16,8	73,26	0,26	0,34	0,31	65,71	78,22	0,26	84,37
16,9	73,24	0,26	0,34	0,31	65,70	78,21	0,26	84,37
17	73,24	0,26	0,34	0,31	65,70	78,21	0,26	84,37
17,1	73,24	0,26	0,34	0,31	65,69	78,20	0,26	84,37
17,2	73,23	0,27	0,35	0,32	65,69	78,19	0,26	84,37
17,3	73,23	0,27	0,35	0,32	65,67	78,17	0,26	84,37
17,4	73,21	0,27	0,36	0,32	65,68	78,17	0,26	84,37
17,5	73,21	0,27	0,36	0,32	65,68	78,17	0,26	84,37
17,6	73,21	0,27	0,36	0,32	65,67	78,16	0,26	84,37
17,7	73,18	0,27	0,35	0,32	65,64	78,14	0,26	84,37
17,8	73,18	0,27	0,35	0,32	65,63	78,12	0,26	84,37
17,9	73,14	0,27	0,36	0,32	65,62	78,10	0,26	84,37
18	73,14	0,27	0,36	0,32	65,62	78,10	0,26	84,37
18,1	73,12	0,27	0,36	0,32	65,61	78,09	0,26	84,37
18,2	73,12	0,27	0,36	0,32	65,61	78,08	0,26	84,37
18,3	73,12	0,27	0,36	0,32	65,60	78,08	0,26	84,37
18,4	73,12	0,27	0,36	0,32	65,60	78,08	0,26	84,37
18,5	73,12	0,27	0,36	0,32	65,61	78,07	0,26	84,37
18,6	73,10	0,27	0,36	0,32	65,58	78,06	0,26	84,37
18,7	73,10	0,27	0,36	0,32	65,57	78,05	0,26	84,37
18,8	73,10	0,27	0,36	0,32	65,57	78,05	0,26	84,37
18,9	73,07	0,27	0,36	0,32	65,56	78,04	0,26	84,37
19	73,07	0,27	0,36	0,32	65,56	78,02	0,25	84,37
19,1	73,07	0,27	0,36	0,32	65,55	78,01	0,25	84,37
19,2	73,07	0,27	0,36	0,32	65,53	78,01	0,26	84,37
19,3	73,05	0,27	0,36	0,32	65,51	77,99	0,25	84,37
19,4	73,05	0,27	0,36	0,32	65,51	77,98	0,25	84,37
19,5	73,05	0,27	0,36	0,32	65,51	77,97	0,25	84,37
19,6	73,00	0,27	0,36	0,32	65,48	77,96	0,25	84,37
19,7	73,00	0,27	0,36	0,32	65,48	77,95	0,25	84,37
19,8	73,00	0,27	0,36	0,32	65,48	77,94	0,25	84,37
19,9	73,00	0,27	0,36	0,32	65,48	77,94	0,25	84,37
20	73,00	0,27	0,36	0,32	65,48	77,92	0,25	84,37
20,1	73,00	0,27	0,36	0,32	65,46	77,92	0,25	84,37
20,2	73,01	0,27	0,36	0,32	65,44	77,91	0,25	84,37
20,3	72,98	0,27	0,36	0,32	65,45	77,91	0,26	84,37
20,4	72,98	0,27	0,36	0,32	65,44	77,90	0,25	84,37
20,5	72,96	0,27	0,36	0,32	65,44	77,89	0,25	84,37
20,6	72,96	0,27	0,36	0,32	65,43	77,88	0,25	84,37
20,7	72,97	0,27	0,36	0,32	65,42	77,88	0,25	84,37
20,8	72,97	0,27	0,36	0,32	65,40	77,87	0,25	84,37
20,9	72,94	0,27	0,36	0,32	65,41	77,85	0,25	84,37
21	72,94	0,27	0,36	0,32	65,41	77,85	0,25	84,37
21,1	72,94	0,27	0,36	0,32	65,41	77,85	0,25	84,37
21,2	72,94	0,27	0,36	0,32	65,40	77,84	0,25	84,37
21,3	72,94	0,27	0,36	0,32	65,39	77,82	0,25	84,37
21,4	72,89	0,27	0,36	0,32	65,38	77,82	0,25	84,37
21,5	72,89	0,27	0,36	0,32	65,38	77,81	0,25	84,37
21,6	72,90	0,27	0,36	0,32	65,37	77,80	0,25	84,37
21,7	72,87	0,27	0,36	0,32	65,37	77,80	0,25	84,37
21,8	72,87	0,27	0,36	0,32	65,35	77,79	0,25	84,37
21,9	72,87	0,27	0,36	0,32	65,36	77,78	0,25	84,37
22	72,87	0,27	0,36	0,32	65,34	77,77	0,25	84,37
22,1	72,85	0,27	0,36	0,32	65,32	77,75	0,25	84,37
22,2	72,85	0,27	0,36	0,32	65,34	77,75	0,25	84,37
22,3	72,81	0,27	0,36	0,32	65,33	77,74	0,25	84,37
22,4	72,81	0,27	0,36	0,32	65,31	77,73	0,25	84,37
22,5	72,81	0,27	0,36	0,32	65,31	77,73	0,25	84,37
22,6	72,80	0,27	0,36	0,32	65,30	77,72	0,25	84,37
22,7	72,80	0,27	0,36	0,32	65,29	77,71	0,25	84,37
22,8	72,79	0,27	0,36	0,32	65,28	77,71	0,25	84,37
22,9	72,79	0,27	0,36	0,32	65,29	77,70	0,26	84,37
23	72,76	0,27	0,36	0,32	65,27	77,70	0,26	84,37
23,1	72,74	0,27	0,36	0,32	65,26	77,68	0,25	84,37
23,2	72,74	0,27	0,36	0,32	65,26	77,67	0,25	84,37
23,3	72,73	0,27	0,36	0,32	65,26	77,66	0,25	84,37
23,4	72,73	0,27	0,36	0,32	65,25	77,66	0,25	84,37
23,5	72,73	0,27	0,36	0,32	65,24	77,65	0,25	84,37
23,6	72,73	0,27	0,36	0,32	65,24	77,66	0,26	84,37
23,7	72,73	0,27	0,36	0,32	65,23	77,65	0,26	84,37
23,8	72,73	0,27	0,36	0,32	65,22	77,63	0,26	84,37
23,9	72,73	0,27	0,36	0,32	65,19	77,61	0,25	84,37
24	72,71	0,27	0,36	0,32	65,20	77,62	0,25	84,37
24,1	72,71	0,27	0,36	0,32	65,20	77,60	0,25	84,37
24,2	72,68	0,27	0,36	0,32	65,18	77,59	0,25	84,37
24,3	72,68	0,27	0,36	0,32	65,18	77,58	0,25	84,37
24,4	72,68	0,27	0,36	0,32	65,16	77,57	0,25	84,37
24,5	72,65	0,27	0,36	0,32	65,18	77,57	0,25	84,37
24,6	72,65	0,27	0,36	0,32	65,17	77,56	0,25	84,37
24,7	72,65	0,27	0,36	0,32	65,15	77,56	0,25	84,37
24,8	72,65	0,27	0,36	0,32	65,15	77,56	0,25	84,37
24,9	72,65	0,27	0,36	0,32	65,15	77,55	0,25	84,37
25	72,62	0,27	0,36	0,32	65,12	77,53	0,25	84,37
25,1	72,62	0,27	0,36	0,32	65,13	77,53	0,25	84,37
25,2	72,61	0,27	0,36	0,32	65,13	77,52	0,25	84,37
25,3	72,61	0,27	0,36	0,32	65,13	77,52	0,25	84,37
25,4	72,59	0,27	0,36	0,32	65,10	77,50	0,25	84,37
25,5	72,59	0,27	0,36	0,32	65,11	77,50	0,26	84,37
25,6	72,58	0,27	0,36	0,32	65,11	77,50	0,26	84,37
25,7	72,58	0,27	0,36	0,32	65,12	77,50	0,25	84,37
25,8	72,58	0,27	0,36	0,32	65,12	77,51	0,26	84,37
25,9	72,57	0,27	0,36	0,32	65,09	77,48	0,26	84,37
26	72,57	0,27	0,36	0,32	65,07	77,46	0,25	84,37
26,1	72,54	0,27	0,36	0,32	65,07	77,46	0,25	84,37
26,2	72,54	0,27	0,36	0,32	65,07	77,45	0,25	84,37
26,3	72,52	0,27	0,36	0,32	65,05	77,44	0,25	84,37
26,4	72,52	0,27	0,36	0,32	65,06	77,44	0,26	84,37
26,5	72,52	0,27	0,36	0,32	65,06	77,44	0,26	84,37
26,6	72,52	0,27	0,36	0,32	65,05	77,42	0,25	84,37
26,7	72,52	0,27	0,36	0,32	65,04	77,42	0,25	84,37
26,8	72,50	0,27	0,36	0,32	65,04	77,42	0,26	84,37
26,9	72,50	0,27	0,36	0,32	65,02	77,40	0,25	84,37
27	72,51	0,27	0,36	0,32	65,02	77,40	0,25	84,37
27,1	72,50	0,27	0,36	0,32	65,02	77,39	0,25	84,37
27,2	72,50	0,27	0,36	0,32	65,03	77,40	0,26	84,37
27,3	72,48	0,27	0,36	0,32	65,03	77,39	0,26	84,37
27,4	72,48	0,27	0,36	0,32	65,00	77,37	0,25	84,37
27,5	72,48	0,27	0,36	0,32	65,01	77,37	0,26	84,37
27,6	72,48	0,27	0,36	0,32	65,02	77,38	0,26	84,37
27,7	72,48	0,27	0,36	0,32	65,00	77,36	0,26	84,37
27,8	72,46	0,26	0,36	0,32	64,99	77,35	0,26	84,37
27,9	72,46	0,26	0,36	0,32	64,99	77,35	0,26	84,37
28	72,46	0,27	0,36	0,32	64,99	77,34	0,26	84,37
28,1	72,46	0,27	0,36	0,32	64,99	77,34	0,26	84,37
28,2	72,44	0,27	0,36	0,32	65,00	77,34	0,26	84,37
28,3	72,44	0,27	0,36	0,32	64,98	77,33	0,26	84,37
28,4	72,44	0,26	0,35	0,31	64,98	77,32	0,26	84,37
28,5	72,43	0,27	0,36	0,32	64,94	77,30	0,25	84,37
28,6	72,43	0,27	0,36	0,32	64,96	77,31	0,26	84,37
28,7	72,43	0,27	0,35	0,32	64,95	77,30	0,26	84,37
28,8	72,43	0,27	0,35	0,32	64,96	77,31	0,26	84,37
28,9	72,41	0,27	0,36	0,32	64,93	77,28	0,26	84,37
29	72,41	0,27	0,36	0,32	64,92	77,28	0,26	84,37
29,1	72,41	0,27	0,36	0,32	64,92	77,28	0,26	84,37
29,2	72,40	0,27	0,36	0,32	64,90	77,26	0,25	84,37
29,3	72,40	0,27	0,36	0,32	64,91	77,25	0,26	84,37
29,4	72,38	0,27	0,36	0,32	64,92	77,26	0,26	84,37
29,5	72,38	0,27	0,36	0,32	64,90	77,25	0,26	84,37
29,6	72,35	0,26	0,34	0,31	64,90	77,24	0,26	84,37
29,7	72,35	0,26	0,34	0,31	64,89	77,23	0,26	84,37
29,8	72,36	0,27	0,36	0,32	64,89	77,23	0,26	84,37
29,9	72,36	0,27	0,36	0,32	64,89	77,23	0,26	84,37
30	72,36	0,27	0,36	0,32	64,85	77,20	0,25	84,37
30,1	72,34	0,27	0,36	0,32	64,87	77,21	0,26	84,37
30,2	72,34	0,27	0,36	0,32	64,86	77,20	0,26	84,37
30,3	72,34	0,27	0,36	0,32	64,86	77,20	0,26	84,37
30,4	72,34	0,27	0,36	0,32	64,87	77,19	0,26	84,37
30,5	72,32	0,27	0,36	0,32	64,85	77,18	0,26	84,37
30,6	72,30	0,27	0,36	0,32	64,85	77,18	0,26	84,37
30,7	72,30	0,27	0,36	0,32	64,85	77,18	0,26	84,37
30,8	72,30	0,27	0,36	0,32	64,82	77,16	0,26	84,37
30,9	72,30	0,27	0,36	0,32	64,82	77,15	0,26	84,37
31	72,29	0,27	0,35	0,32	64,84	77,16	0,26	84,37
31,1	72,29	0,27	0,35	0,32	64,83	77,15	0,26	84,37
31,2	72,29	0,27	0,35	0,32	64,83	77,14	0,26	84,37
31,3	72,28	0,27	0,36	0,32	64,83	77,14	0,26	84,37
31,4	72,28	0,27	0,36	0,32	64,82	77,14	0,26	84,37
31,5	72,26	0,26	0,35	0,31	64,81	77,13	0,26	84,37
31,6	72,26	0,26	0,35	0,31	64,80	77,12	0,26	84,37
31,7	72,26	0,26	0,35	0,31	64,79	77,12	0,26	84,37
31,8	72,26	0,27	0,35	0,32	64,78	77,10	0,26	84,37
31,9	72,26	0,27	0,35	0,32	64,77	77,10	0,26	84,37
32	72,23	0,26	0,36	0,32	64,78	77,09	0,26	84,37
32,1	72,23	0,26	0,36	0,32	64,78	77,09	0,26	84,37
32,2	72,22	0,27	0,36	0,32	64,75	77,07	0,26	84,37
32,3	72,22	0,27	0,36	0,32	64,76	77,07	0,26	84,37
32,4	72,22	0,27	0,36	0,32	64,76	77,07	0,26	84,37
32,5	72,19	0,27	0,36	0,32	64,74	77,05	0,26	84,37
32,6	72,19	0,27	0,36	0,32	64,72	77,04	0,25	84,37
32,7	72,18	0,27	0,36	0,32	64,74	77,03	0,26	84,37
32,8	72,18	0,27	0,36	0,32	64,73	77,03	0,26	84,37
32,9	72,18	0,27	0,36	0,32	64,72	77,02	0,26	84,37
33	72,18	0,27	0,36	0,32	64,71	77,01	0,25	84,37
33,1	72,18	0,27	0,36	0,32	64,72	77,02	0,26	84,37
33,2	72,16	0,27	0,36	0,32	64,70	77,00	0,26	84,37
33,3	72,16	0,27	0,36	0,32	64,69	76,99	0,26	84,37
33,4	72,16	0,27	0,36	0,32	64,69	76,99	0,25	84,37
33,5	72,16	0,27	0,36	0,32	64,71	76,99	0,26	84,37
33,6	72,16	0,27	0,36	0,32	64,69	76,98	0,26	84,37
33,7	72,16	0,27	0,36	0,32	64,69	76,98	0,26	84,37
33,8	72,15	0,27	0,36	0,32	64,68	76,97	0,26	84,37
33,9	72,15	0,27	0,35	0,32	64,68	76,97	0,26	84,37
34	72,15	0,27	0,35	0,32	64,67	76,96	0,26	84,37
34,1	72,13	0,26	0,35	0,31	64,67	76,95	0,26	84,37
34,2	72,13	0,26	0,35	0,31	64,66	76,94	0,26	84,37
34,3	72,14	0,27	0,36	0,32	64,66	76,94	0,26	84,37
34,4	72,14	0,27	0,36	0,32	64,65	76,93	0,25	84,37
34,5	72,14	0,27	0,36	0,32	64,65	76,93	0,26	84,37
34,6	72,13	0,27	0,36	0,32	64,64	76,92	0,26	84,37
34,7	72,13	0,27	0,36	0,32	64,62	76,91	0,26	84,37
34,8	72,09	0,27	0,36	0,32	64,63	76,91	0,26	84,37
34,9	72,09	0,27	0,36	0,32	64,62	76,90	0,26	84,37
35	72,09	0,27	0,36	0,32	64,61	76,89	0,26	84,37
35,1	72,09	0,27	0,36	0,32	64,61	76,89	0,26	84,37
35,2	72,09	0,27	0,36	0,32	64,61	76,88	0,26	84,37
35,3	72,07	0,26	0,35	0,31	64,61	76,88	0,26	84,37
35,4	72,07	0,26	0,35	0,31	64,59	76,86	0,26	84,37
35,5	72,04	0,27	0,36	0,32	64,57	76,84	0,26	84,37
35,6	72,04	0,27	0,36	0,32	64,58	76,85	0,26	84,37
35,7	72,04	0,27	0,36	0,32	64,57	76,83	0,26	84,37
35,8	72,04	0,27	0,36	0,32	64,56	76,83	0,26	84,37
35,9	72,04	0,27	0,36	0,32	64,56	76,83	0,26	84,37
36	72,02	0,27	0,36	0,32	64,56	76,83	0,26	84,37
36,1	72,02	0,27	0,36	0,32	64,56	76,83	0,26	84,37
36,2	72,01	0,27	0,36	0,32	64,57	76,83	0,26	84,37
36,3	72,01	0,27	0,36	0,32	64,56	76,82	0,26	84,37
36,4	72,00	0,27	0,36	0,32	64,55	76,81	0,26	84,37
36,5	72,00	0,27	0,36	0,32	64,54	76,81	0,26	84,37
36,6	72,00	0,27	0,36	0,32	64,54	76,80	0,26	84,37
36,7	71,97	0,27	0,36	0,32	64,53	76,79	0,26	84,37
36,8	71,97	0,27	0,36	0,32	64,52	76,78	0,26	84,37
36,9	71,98	0,27	0,36	0,32	64,51	76,78	0,25	84,37
37	71,98	0,27	0,36	0,32	64,52	76,78	0,26	84,37
37,1	71,98	0,27	0,36	0,32	64,52	76,77	0,26	84,37
37,2	71,95	0,27	0,36	0,32	64,49	76,76	0,25	84,37
37,3	71,95	0,27	0,36	0,32	64,50	76,75	0,26	84,37
37,4	71,95	0,27	0,36	0,32	64,49	76,75	0,26	84,37
37,5	71,95	0,27	0,36	0,32	64,51	76,75	0,26	84,37
37,6	71,95	0,27	0,36	0,32	64,50	76,75	0,26	84,37
37,7	71,95	0,27	0,36	0,32	64,48	76,73	0,26	84,37
37,8	71,95	0,27	0,36	0,32	64,48	76,73	0,26	84,37
37,9	71,93	0,27	0,36	0,32	64,48	76,72	0,26	84,37
38	71,93	0,27	0,36	0,32	64,46	76,71	0,26	84,37
38,1	71,92	0,27	0,36	0,32	64,44	76,70	0,25	84,37
38,2	71,92	0,27	0,36	0,32	64,44	76,71	0,25	84,37
38,3	71,92	0,27	0,36	0,32	64,44	76,70	0,25	84,37
38,4	71,92	0,27	0,36	0,32	64,44	76,68	0,26	84,37
38,5	71,89	0,27	0,36	0,32	64,42	76,67	0,26	84,37
38,6	71,88	0,27	0,36	0,32	64,41	76,66	0,25	84,37
38,7	71,88	0,27	0,36	0,32	64,43	76,67	0,26	84,37
38,8	71,87	0,27	0,36	0,32	64,43	76,66	0,26	84,37
38,9	71,87	0,27	0,36	0,32	64,39	76,64	0,25	84,37
39	71,85	0,27	0,36	0,32	64,38	76,64	0,25	84,37
39,1	71,85	0,27	0,36	0,32	64,42	76,65	0,26	84,37
39,2	71,85	0,27	0,36	0,32	64,40	76,64	0,26	84,37
39,3	71,82	0,27	0,36	0,32	64,40	76,63	0,26	84,37
39,4	71,82	0,27	0,36	0,32	64,39	76,62	0,26	84,37
39,5	71,82	0,27	0,36	0,32	64,39	76,61	0,26	84,37
39,6	71,82	0,27	0,36	0,32	64,37	76,60	0,26	84,37
39,7	71,81	0,27	0,36	0,32	64,37	76,60	0,26	84,37
39,8	71,81	0,27	0,36	0,32	64,36	76,59	0,25	84,37
39,9	71,80	0,27	0,36	0,32	64,37	76,59	0,26	84,37
40	71,80	0,27	0,36	0,32	64,37	76,59	0,26	84,37
40,1	71,80	0,27	0,36	0,32	64,35	76,57	0,26	84,37
40,2	71,78	0,27	0,36	0,32	64,37	76,58	0,26	84,37
40,3	71,78	0,27	0,36	0,32	64,35	76,56	0,26	84,37
40,4	71,76	0,27	0,35	0,32	64,33	76,53	0,26	84,37
40,5	71,76	0,27	0,35	0,32	64,30	76,51	0,26	84,37
40,6	71,71	0,26	0,34	0,31	64,30	76,50	0,26	84,37
40,7	71,71	0,26	0,34	0,31	64,29	76,50	0,26	84,37
40,8	71,71	0,26	0,34	0,31	64,30	76,49	0,26	84,37
40,9	71,69	0,27	0,36	0,32	64,29	76,48	0,26	84,37
41	71,69	0,27	0,36	0,32	64,29	76,47	0,26	84,37
41,1	71,69	0,27	0,36	0,32	64,28	76,47	0,26	84,37
41,2	71,69	0,27	0,36	0,32	64,28	76,47	0,26	84,37
41,3	71,71	0,27	0,35	0,32	64,26	76,45	0,26	84,37
41,4	71,68	0,27	0,35	0,32	64,26	76,45	0,26	84,37
41,5	71,68	0,27	0,35	0,32	64,26	76,44	0,26	84,37
41,6	71,68	0,26	0,35	0,32	64,25	76,44	0,26	84,37
41,7	71,68	0,26	0,35	0,32	64,24	76,42	0,26	84,37
41,8	71,63	0,27	0,36	0,32	64,23	76,41	0,26	84,37
41,9	71,63	0,27	0,36	0,32	64,22	76,40	0,26	84,37
42	71,63	0,27	0,36	0,32	64,21	76,38	0,25	84,37
42,1	71,62	0,27	0,36	0,32	64,21	76,38	0,26	84,37
42,2	71,62	0,27	0,36	0,32	64,21	76,38	0,26	84,37
42,3	71,61	0,27	0,36	0,32	64,20	76,38	0,26	84,37
42,4	71,61	0,27	0,36	0,32	64,20	76,38	0,26	84,37
42,5	71,60	0,27	0,36	0,32	64,20	76,37	0,26	84,37
42,6	71,60	0,27	0,36	0,32	64,19	76,37	0,26	84,37
42,7	71,58	0,26	0,35	0,31	64,18	76,36	0,26	84,37
42,8	71,58	0,27	0,35	0,32	64,18	76,36	0,26	84,37
42,9	71,58	0,27	0,35	0,32	64,17	76,34	0,26	84,37
43	71,57	0,27	0,36	0,32	64,15	76,33	0,25	84,37
43,1	71,57	0,27	0,36	0,32	64,17	76,34	0,26	84,37
43,2	71,56	0,27	0,36	0,32	64,16	76,34	0,26	84,37
43,3	71,56	0,27	0,36	0,32	64,15	76,33	0,26	84,37
43,4	71,56	0,27	0,36	0,32	64,15	76,32	0,26	84,37
43,5	71,56	0,27	0,36	0,32	64,15	76,31	0,26	84,37
43,6	71,56	0,27	0,36	0,32	64,14	76,31	0,26	84,37
43,7	71,57	0,27	0,36	0,32	64,13	76,31	0,26	84,37
43,8	71,57	0,27	0,36	0,32	64,12	76,30	0,26	84,37
43,9	71,57	0,27	0,36	0,32	64,12	76,29	0,26	84,37
44	71,54	0,27	0,36	0,32	65,69	77,87	1,85	85,96
44,1	71,54	0,27	0,36	0,32	65,69	77,86	1,85	85,96
44,2	73,11	1,85	1,94	1,91	63,29	75,30	0,63	85,96
44,3	73,11	1,85	1,94	1,91	62,39	74,17	0,28	85,96
44,4	73,11	1,85	1,94	1,91	62,27	73,93	0,28	85,96
44,5	73,11	1,85	1,94	1,91	62,17	73,76	0,28	85,96
44,6	69,17	0,26	0,35	0,31	62,08	73,62	0,28	85,96
44,7	69,17	0,26	0,35	0,31	62,03	73,53	0,28	85,96
44,8	69,17	0,26	0,35	0,31	61,98	73,45	0,27	85,96
44,9	69,08	0,26	0,36	0,31	61,93	73,39	0,27	85,96
45	69,08	0,26	0,36	0,31	61,90	73,34	0,27	85,96
45,1	68,99	0,26	0,35	0,31	61,86	73,29	0,27	85,96
45,2	68,99	0,26	0,35	0,31	61,83	73,25	0,27	85,96
45,3	68,96	0,26	0,36	0,30	61,82	73,23	0,27	85,96
45,4	68,92	0,27	0,36	0,32	61,79	73,21	0,27	85,96
45,5	68,92	0,27	0,36	0,32	61,76	73,18	0,27	85,96
45,6	68,81	0,26	0,35	0,31	61,75	73,15	0,27	85,96
45,7	68,81	0,26	0,35	0,31	61,71	73,12	0,27	85,96
45,8	68,81	0,26	0,36	0,31	61,70	73,11	0,27	85,96
45,9	68,81	0,26	0,36	0,31	61,66	73,09	0,25	85,96
46	68,76	0,25	0,35	0,30	61,65	73,07	0,26	85,96
46,1	68,74	0,25	0,35	0,30	61,62	73,05	0,25	85,96
46,2	68,74	0,25	0,35	0,30	61,59	73,04	0,24	85,96
46,3	68,74	0,25	0,35	0,30	61,59	73,04	0,25	85,96
46,4	68,74	0,25	0,35	0,30	61,56	73,02	0,24	85,96
46,5	68,72	0,25	0,34	0,30	61,58	73,04	0,25	85,96
46,6	68,72	0,25	0,34	0,30	61,56	73,02	0,25	85,96
46,7	68,71	0,25	0,34	0,30	61,55	73,01	0,24	85,96
46,8	68,69	0,25	0,34	0,30	61,53	73,00	0,24	85,96
46,9	68,69	0,25	0,34	0,30	61,53	73,00	0,24	85,96
47	68,65	0,25	0,33	0,29	61,50	72,99	0,23	85,96
47,1	68,65	0,25	0,33	0,29	61,51	72,99	0,23	85,96
47,2	68,65	0,25	0,33	0,29	61,51	72,99	0,23	85,96
47,3	68,65	0,25	0,33	0,29	61,50	72,98	0,23	85,96
47,4	68,64	0,25	0,33	0,29	61,51	72,99	0,23	85,96
47,5	68,64	0,25	0,33	0,29	61,50	72,98	0,23	85,96
47,6	68,64	0,25	0,33	0,29	61,48	72,98	0,23	85,96
47,7	68,61	0,24	0,33	0,29	61,48	72,98	0,23	85,96
47,8	68,61	0,24	0,33	0,29	61,49	72,99	0,24	85,96
47,9	68,61	0,24	0,33	0,29	61,49	73,00	0,24	85,96
48	68,61	0,24	0,33	0,29	61,49	72,99	0,24	85,96
48,1	68,60	0,23	0,31	0,28	61,48	72,99	0,24	85,96
48,2	68,60	0,24	0,34	0,29	61,47	72,98	0,24	85,96
48,3	68,60	0,24	0,34	0,29	61,48	72,99	0,23	85,96
48,4	68,60	0,25	0,33	0,29	61,47	72,99	0,23	85,96
48,5	68,60	0,25	0,33	0,29	61,47	73,00	0,24	85,96
48,6	68,60	0,25	0,33	0,29	61,45	72,98	0,23	85,96
48,7	68,60	0,25	0,33	0,29	61,47	72,99	0,23	85,96
48,8	68,58	0,25	0,33	0,29	61,47	73,00	0,24	85,96
48,9	68,56	0,25	0,34	0,29	61,46	73,00	0,24	85,96
49	68,56	0,25	0,34	0,29	61,45	73,00	0,24	85,96
49,1	68,57	0,25	0,33	0,29	61,46	72,99	0,24	85,96
49,2	68,57	0,25	0,33	0,29	61,46	72,99	0,24	85,96
49,3	68,57	0,25	0,33	0,29	61,46	72,99	0,23	85,96
49,4	68,57	0,25	0,33	0,29	61,43	72,99	0,23	85,96
49,5	68,58	0,25	0,33	0,29	61,44	72,99	0,23	85,96
49,6	68,58	0,25	0,33	0,29	61,44	72,99	0,23	85,96
49,7	68,58	0,25	0,33	0,29	61,45	72,99	0,24	85,96
49,8	68,57	0,24	0,32	0,29	61,45	73,00	0,24	85,96
49,9	68,57	0,24	0,32	0,29	61,43	72,99	0,24	85,96
50	68,55	0,24	0,34	0,29	61,43	72,99	0,24	85,96
50,1	68,55	0,24	0,34	0,29	61,45	73,00	0,24	85,96
50,2	68,55	0,24	0,34	0,29	61,45	72,99	0,24	85,96
50,3	68,53	0,24	0,33	0,29	61,44	72,99	0,24	85,96
50,4	68,53	0,24	0,33	0,29	61,44	72,99	0,24	85,96
50,5	68,52	0,25	0,33	0,29	61,41	72,98	0,23	85,96
50,6	68,52	0,25	0,33	0,29	61,40	72,97	0,23	85,96
50,7	68,52	0,25	0,33	0,29	61,42	72,97	0,23	85,96
50,8	68,54	0,25	0,33	0,29	61,44	72,99	0,24	85,96
50,9	68,54	0,25	0,33	0,29	61,44	73,00	0,24	85,96
51	68,54	0,25	0,33	0,29	61,42	72,98	0,23	85,96
51,1	68,54	0,25	0,33	0,29	61,43	72,98	0,24	85,96
51,2	68,53	0,25	0,34	0,29	61,42	72,97	0,24	85,96
51,3	68,53	0,25	0,34	0,29	61,43	72,98	0,23	85,96
51,4	68,53	0,25	0,34	0,29	61,44	72,99	0,24	85,96
51,5	68,53	0,25	0,34	0,29	61,41	72,98	0,23	85,96
51,6	68,53	0,25	0,34	0,29	61,44	72,99	0,24	85,96
51,7	68,50	0,25	0,33	0,29	61,39	72,96	0,23	85,96
51,8	68,50	0,25	0,33	0,29	61,42	72,97	0,23	85,96
51,9	68,50	0,25	0,33	0,29	61,40	72,97	0,23	85,96
52	68,50	0,25	0,33	0,29	61,40	72,97	0,23	85,96
52,1	68,50	0,25	0,33	0,29	61,38	72,96	0,23	85,96
52,2	68,50	0,25	0,33	0,29	61,40	72,97	0,23	85,96
52,3	68,50	0,25	0,33	0,29	61,42	72,98	0,24	85,96
52,4	68,50	0,24	0,33	0,29	61,41	72,98	0,24	85,96
52,5	68,50	0,24	0,33	0,29	61,41	72,98	0,24	85,96
52,6	68,50	0,24	0,33	0,29	61,41	72,98	0,24	85,96
52,7	68,50	0,24	0,33	0,29	61,40	72,98	0,24	85,96
52,8	68,50	0,24	0,33	0,29	61,41	72,98	0,24	85,96
52,9	68,50	0,25	0,33	0,29	61,39	72,97	0,23	85,96
53	68,50	0,25	0,33	0,29	61,38	72,97	0,23	85,96
53,1	68,49	0,25	0,33	0,29	61,40	72,96	0,23	85,96
53,2	68,49	0,25	0,33	0,29	61,38	72,95	0,23	85,96
53,3	68,49	0,25	0,33	0,29	61,41	72,96	0,24	85,96
53,4	68,49	0,25	0,33	0,29	61,40	72,97	0,24	85,96
53,5	68,49	0,25	0,33	0,29	61,39	72,96	0,23	85,96
53,6	68,49	0,25	0,33	0,29	61,39	72,96	0,23	85,96
53,7	68,49	0,25	0,33	0,29	61,40	72,96	0,24	85,96
53,8	68,47	0,24	0,31	0,28	61,41	72,97	0,24	85,96
53,9	68,47	0,24	0,31	0,28	61,40	72,97	0,24	85,96
54	68,47	0,24	0,32	0,29	61,39	72,96	0,24	85,96
54,1	68,47	0,24	0,32	0,29	61,40	72,95	0,24	85,96
54,2	68,47	0,24	0,33	0,29	61,40	72,95	0,24	85,96
54,3	68,47	0,24	0,33	0,29	61,39	72,95	0,24	85,96
54,4	68,47	0,24	0,33	0,29	61,39	72,95	0,24	85,96
54,5	68,46	0,25	0,33	0,29	61,39	72,95	0,24	85,96
54,6	68,46	0,25	0,33	0,29	61,39	72,95	0,24	85,96
54,7	68,46	0,25	0,33	0,29	61,37	72,93	0,23	85,96
54,8	68,46	0,25	0,33	0,29	61,38	72,93	0,23	85,96
54,9	68,46	0,25	0,33	0,29	61,38	72,94	0,24	85,96
55	68,45	0,24	0,34	0,29	61,38	72,95	0,24	85,96
55,1	68,45	0,24	0,34	0,29	61,37	72,93	0,24	85,96
55,2	68,45	0,24	0,34	0,29	61,37	72,93	0,24	85,96
55,3	68,45	0,24	0,34	0,29	61,37	72,93	0,23	85,96
55,4	68,46	0,25	0,33	0,29	61,37	72,93	0,23	85,96
55,5	68,46	0,25	0,33	0,29	61,37	72,94	0,23	85,96
55,6	68,47	0,25	0,33	0,29	61,38	72,94	0,23	85,96
55,7	68,45	0,23	0,32	0,28	61,37	72,93	0,24	85,96
55,8	68,45	0,23	0,32	0,28	61,39	72,93	0,24	85,96
55,9	68,45	0,23	0,32	0,28	61,38	72,94	0,24	85,96
56	68,45	0,23	0,32	0,28	61,37	72,94	0,24	85,96
56,1	68,46	0,23	0,32	0,28	61,38	72,94	0,24	85,96
56,2	68,46	0,24	0,32	0,29	61,38	72,94	0,24	85,96
56,3	68,46	0,24	0,32	0,29	61,37	72,93	0,24	85,96
56,4	68,46	0,24	0,32	0,29	61,37	72,94	0,24	85,96
56,5	68,46	0,24	0,32	0,29	61,37	72,93	0,24	85,96
56,6	68,46	0,24	0,32	0,29	61,39	72,94	0,24	85,96
56,7	68,46	0,24	0,32	0,29	61,38	72,93	0,24	85,96
56,8	68,44	0,24	0,31	0,29	61,38	72,94	0,24	85,96
56,9	68,45	0,24	0,32	0,29	61,36	72,93	0,24	85,96
57	68,45	0,24	0,32	0,29	61,37	72,93	0,24	85,96
57,1	68,45	0,24	0,32	0,29	61,37	72,93	0,24	85,96
57,2	68,45	0,24	0,32	0,29	61,38	72,93	0,24	85,96
57,3	68,44	0,24	0,32	0,29	61,37	72,92	0,24	85,96
57,4	68,44	0,24	0,32	0,29	61,37	72,93	0,24	85,96
57,5	68,44	0,24	0,32	0,29	61,38	72,94	0,24	85,96
57,6	68,45	0,25	0,34	0,29	61,38	72,93	0,24	85,96
57,7	68,45	0,25	0,34	0,29	61,36	72,91	0,24	85,96
57,8	68,44	0,25	0,33	0,29	61,35	72,91	0,24	85,96
57,9	68,44	0,25	0,33	0,29	61,35	72,91	0,23	85,96
58	68,44	0,25	0,34	0,29	61,35	72,92	0,24	85,96
58,1	68,44	0,25	0,34	0,29	61,34	72,90	0,23	85,96
58,2	68,43	0,25	0,33	0,29	61,33	72,90	0,23	85,96
58,3	68,43	0,25	0,33	0,29	61,34	72,91	0,23	85,96
58,4	68,43	0,25	0,33	0,29	61,34	72,91	0,23	85,96
58,5	68,46	0,24	0,32	0,29	61,36	72,92	0,24	85,96
58,6	68,46	0,24	0,32	0,29	61,36	72,93	0,24	85,96
58,7	68,46	0,24	0,32	0,29	61,37	72,93	0,24	85,96
58,8	68,46	0,24	0,32	0,29	61,35	72,92	0,23	85,96
58,9	68,47	0,25	0,33	0,29	61,36	72,92	0,23	85,96
59	68,45	0,25	0,33	0,29	61,34	72,91	0,23	85,96
59,1	68,45	0,25	0,33	0,29	61,34	72,91	0,23	85,96
59,2	68,45	0,25	0,33	0,29	61,32	72,90	0,23	85,96
59,3	68,45	0,25	0,33	0,29	61,35	72,91	0,24	85,96
59,4	68,42	0,24	0,34	0,29	61,34	72,90	0,24	85,96
59,5	68,42	0,24	0,34	0,29	61,32	72,89	0,23	85,96
59,6	68,43	0,25	0,33	0,29	61,34	72,90	0,24	85,96
59,7	68,45	0,25	0,33	0,29	61,35	72,90	0,23	85,96
59,8	68,45	0,25	0,33	0,29	61,35	72,90	0,24	85,96
59,9	68,44	0,25	0,34	0,29	61,34	72,89	0,24	85,96
60	68,44	0,25	0,34	0,29	61,33	72,89	0,23	85,96
60,1	68,44	0,25	0,34	0,29	61,33	72,88	0,23	85,96
60,2	68,44	0,25	0,34	0,29	61,33	72,88	0,23	85,96
60,3	68,43	0,25	0,33	0,29	61,34	72,89	0,24	85,96
60,4	68,43	0,25	0,33	0,29	61,32	72,88	0,23	85,96
60,5	68,43	0,25	0,33	0,29	61,31	72,86	0,23	85,96
60,6	68,42	0,25	0,33	0,29	61,31	72,86	0,23	85,96
60,7	68,42	0,25	0,33	0,29	61,29	72,85	0,23	85,96
60,8	68,41	0,25	0,33	0,29	61,31	72,85	0,23	85,96
60,9	68,41	0,25	0,33	0,29	61,32	72,85	0,23	85,96
61	68,42	0,25	0,33	0,29	61,31	72,85	0,23	85,96
61,1	68,40	0,25	0,33	0,29	61,30	72,86	0,23	85,96
61,2	68,40	0,25	0,33	0,29	61,28	72,84	0,23	85,96
61,3	68,40	0,25	0,33	0,29	61,29	72,84	0,23	85,96
61,4	68,40	0,25	0,33	0,29	61,28	72,85	0,23	85,96
61,5	68,41	0,25	0,33	0,29	61,30	72,85	0,23	85,96
61,6	68,41	0,25	0,33	0,29	61,31	72,86	0,24	85,96
61,7	68,41	0,25	0,33	0,29	61,30	72,85	0,24	85,96
61,8	68,40	0,25	0,33	0,29	61,30	72,85	0,24	85,96
61,9	68,40	0,25	0,33	0,29	61,29	72,84	0,23	85,96
62	68,41	0,25	0,33	0,29	61,29	72,83	0,23	85,96
62,1	68,41	0,25	0,33	0,29	61,29	72,84	0,23	85,96
62,2	68,40	0,24	0,33	0,29	61,30	72,84	0,24	85,96
62,3	68,38	0,25	0,33	0,29	61,31	72,85	0,24	85,96
62,4	68,38	0,25	0,33	0,29	61,30	72,84	0,24	85,96
62,5	68,40	0,25	0,33	0,29	61,29	72,84	0,23	85,96
62,6	68,40	0,25	0,33	0,29	61,28	72,83	0,23	85,96
62,7	68,40	0,25	0,33	0,29	61,28	72,83	0,23	85,96
62,8	68,40	0,25	0,33	0,29	61,29	72,83	0,23	85,96
62,9	68,40	0,25	0,33	0,29	61,31	72,84	0,23	85,96
63	68,40	0,25	0,33	0,29	61,30	72,85	0,24	85,96
63,1	68,40	0,25	0,33	0,29	61,29	72,84	0,24	85,96
63,2	68,39	0,25	0,33	0,29	61,27	72,83	0,23	85,96
63,3	68,39	0,25	0,33	0,29	61,29	72,84	0,23	85,96
63,4	68,38	0,24	0,34	0,29	61,28	72,83	0,23	85,96
63,5	68,38	0,24	0,34	0,29	61,29	72,84	0,24	85,96
63,6	68,38	0,24	0,34	0,29	61,28	72,83	0,24	85,96
63,7	68,36	0,24	0,33	0,29	61,28	72,83	0,23	85,96
63,8	68,36	0,24	0,33	0,29	61,29	72,83	0,24	85,96
63,9	68,39	0,25	0,33	0,29	61,29	72,84	0,24	85,96
64	68,39	0,25	0,33	0,29	61,28	72,84	0,24	85,96
64,1	68,39	0,25	0,33	0,29	61,28	72,84	0,23	85,96
64,2	68,39	0,25	0,33	0,29	61,27	72,82	0,23	85,96
64,3	68,39	0,25	0,33	0,29	61,26	72,83	0,23	85,96
64,4	68,39	0,25	0,33	0,29	61,27	72,84	0,23	85,96
64,5	68,39	0,25	0,33	0,29	61,25	72,82	0,23	85,96
64,6	68,37	0,25	0,33	0,29	61,24	72,80	0,23	85,96
64,7	68,37	0,25	0,33	0,29	61,24	72,79	0,23	85,96
64,8	68,35	0,25	0,33	0,29	61,24	72,79	0,23	85,96
64,9	68,35	0,25	0,33	0,29	61,25	72,79	0,23	85,96
65	68,35	0,25	0,33	0,29	61,24	72,79	0,23	85,96
65,1	68,34	0,25	0,33	0,29	61,24	72,79	0,23	85,96
65,2	68,34	0,25	0,33	0,29	61,24	72,79	0,23	85,96
65,3	68,35	0,25	0,33	0,29	61,23	72,78	0,23	85,96
65,4	68,35	0,25	0,33	0,29	61,24	72,78	0,23	85,96
65,5	68,34	0,25	0,33	0,29	61,23	72,79	0,23	85,96
65,6	68,34	0,25	0,33	0,29	61,23	72,78	0,23	85,96
65,7	68,34	0,25	0,33	0,29	61,24	72,79	0,23	85,96
65,8	68,34	0,24	0,33	0,29	61,23	72,78	0,24	85,96
65,9	68,34	0,24	0,33	0,29	61,24	72,78	0,24	85,96
66	68,33	0,24	0,32	0,29	61,23	72,78	0,24	85,96
66,1	68,33	0,24	0,32	0,29	61,23	72,77	0,24	85,96
66,2	68,33	0,24	0,31	0,28	61,24	72,78	0,24	85,96
66,3	68,33	0,24	0,31	0,28	61,24	72,77	0,24	85,96
66,4	68,33	0,24	0,31	0,28	61,23	72,77	0,24	85,96
66,5	68,32	0,24	0,32	0,29	61,23	72,77	0,24	85,96
66,6	68,32	0,24	0,32	0,29	61,23	72,76	0,24	85,96
66,7	68,34	0,24	0,33	0,29	61,23	72,76	0,23	85,96
66,8	68,34	0,24	0,33	0,29	61,24	72,77	0,24	85,96
66,9	68,33	0,24	0,32	0,29	61,23	72,77	0,24	85,96
67	68,33	0,24	0,32	0,29	61,23	72,76	0,24	85,96
67,1	68,33	0,25	0,33	0,29	61,23	72,77	0,24	85,96
67,2	68,33	0,24	0,34	0,29	61,21	72,76	0,23	85,96
67,3	68,33	0,24	0,34	0,29	61,22	72,77	0,24	85,96
67,4	68,33	0,24	0,34	0,29	61,22	72,77	0,24	85,96
67,5	68,33	0,24	0,34	0,29	61,21	72,75	0,24	85,96
67,6	68,32	0,24	0,34	0,29	61,21	72,74	0,24	85,96
67,7	68,32	0,24	0,34	0,29	61,21	72,74	0,24	85,96
67,8	68,32	0,24	0,34	0,29	61,20	72,73	0,23	85,96
67,9	68,32	0,25	0,33	0,29	61,21	72,74	0,24	85,96
68	68,32	0,25	0,33	0,29	61,21	72,75	0,24	85,96
68,1	68,33	0,25	0,33	0,29	61,20	72,73	0,23	85,96
68,2	68,33	0,25	0,33	0,29	61,18	72,72	0,24	85,96
68,3	68,32	0,25	0,33	0,29	61,19	72,73	0,24	85,96
68,4	68,31	0,24	0,34	0,29	61,19	72,73	0,24	85,96
68,5	68,31	0,24	0,34	0,29	61,19	72,72	0,24	85,96
68,6	68,31	0,24	0,34	0,29	61,20	72,72	0,24	85,96
68,7	68,31	0,24	0,34	0,29	61,19	72,71	0,24	85,96
68,8	68,31	0,24	0,33	0,29	61,20	72,72	0,24	85,96
68,9	68,31	0,24	0,33	0,29	61,19	72,72	0,24	85,96
69	68,31	0,24	0,33	0,29	61,18	72,71	0,24	85,96
69,1	68,31	0,24	0,33	0,29	61,19	72,71	0,24	85,96
69,2	68,31	0,24	0,33	0,29	61,18	72,71	0,24	85,96
69,3	68,29	0,25	0,33	0,29	61,17	72,69	0,24	85,96
69,4	68,29	0,25	0,33	0,29	61,17	72,70	0,24	85,96
69,5	68,28	0,24	0,34	0,29	61,17	72,69	0,24	85,96
69,6	68,28	0,24	0,34	0,29	61,17	72,70	0,24	85,96
69,7	68,29	0,25	0,34	0,29	61,17	72,70	0,24	85,96
69,8	68,27	0,25	0,33	0,29	61,16	72,69	0,24	85,96
69,9	68,27	0,25	0,33	0,29	61,17	72,69	0,23	85,96
70	68,28	0,25	0,33	0,29	61,16	72,69	0,24	85,96
70,1	68,28	0,25	0,33	0,29	61,15	72,69	0,23	85,96
70,2	68,29	0,25	0,33	0,29	61,13	72,67	0,23	85,96
70,3	68,29	0,25	0,33	0,29	61,14	72,68	0,23	85,96
70,4	68,27	0,25	0,33	0,29	61,13	72,67	0,23	85,96
70,5	68,28	0,24	0,34	0,29	61,15	72,68	0,23	85,96
70,6	68,28	0,24	0,34	0,29	61,16	72,68	0,24	85,96
70,7	68,28	0,25	0,34	0,29	61,15	72,67	0,23	85,96
70,8	68,28	0,25	0,34	0,29	61,15	72,67	0,23	85,96
70,9	68,26	0,25	0,33	0,29	61,15	72,66	0,23	85,96
71	68,26	0,25	0,33	0,29	61,14	72,67	0,23	85,96
71,1	68,27	0,25	0,33	0,29	61,13	72,66	0,23	85,96
71,2	68,26	0,25	0,33	0,29	61,13	72,66	0,24	85,96
71,3	68,26	0,25	0,33	0,29	61,12	72,66	0,24	85,96
71,4	68,25	0,24	0,33	0,29	61,13	72,66	0,24	85,96
71,5	68,25	0,24	0,33	0,29	61,13	72,66	0,24	85,96
71,6	68,24	0,23	0,31	0,28	61,13	72,66	0,24	85,96
71,7	68,24	0,23	0,31	0,28	61,12	72,65	0,24	85,96
71,8	68,24	0,23	0,31	0,28	61,12	72,65	0,24	85,96
71,9	68,24	0,24	0,32	0,29	61,12	72,65	0,24	85,96
72	68,24	0,24	0,32	0,29	61,13	72,65	0,24	85,96
72,1	68,24	0,24	0,33	0,29	61,12	72,64	0,24	85,96
72,2	68,24	0,24	0,33	0,29	61,11	72,63	0,23	85,96
72,3	68,24	0,25	0,33	0,29	61,12	72,63	0,24	85,96
72,4	68,24	0,25	0,33	0,29	61,12	72,62	0,24	85,96
72,5	68,22	0,24	0,34	0,29	61,11	72,62	0,24	85,96
72,6	68,22	0,24	0,34	0,29	61,10	72,61	0,24	85,96
72,7	68,22	0,24	0,34	0,29	61,10	72,60	0,23	85,96
72,8	68,21	0,25	0,33	0,29	61,09	72,59	0,23	85,96
72,9	68,21	0,25	0,33	0,29	61,11	72,60	0,24	85,96
73	68,22	0,25	0,34	0,29	61,11	72,60	0,24	85,96
73,1	68,22	0,25	0,34	0,29	61,11	72,61	0,24	85,96
73,2	68,21	0,24	0,33	0,29	61,10	72,60	0,24	85,96
73,3	68,21	0,24	0,33	0,29	61,10	72,59	0,24	85,96
73,4	68,21	0,24	0,33	0,29	61,09	72,59	0,23	85,96
73,5	68,18	0,24	0,32	0,29	61,08	72,59	0,24	85,96
73,6	68,18	0,24	0,32	0,29	61,09	72,59	0,24	85,96
73,7	68,18	0,24	0,32	0,29	61,08	72,58	0,24	85,96
73,8	68,18	0,24	0,32	0,29	61,09	72,58	0,24	85,96
73,9	68,20	0,25	0,34	0,29	61,09	72,58	0,24	85,96
74	68,20	0,25	0,34	0,29	61,08	72,58	0,23	85,96
74,1	68,20	0,25	0,34	0,29	61,08	72,58	0,24	85,96
74,2	68,21	0,25	0,33	0,29	61,08	72,58	0,24	85,96
74,3	68,21	0,25	0,33	0,29	61,09	72,58	0,23	85,96
74,4	68,21	0,25	0,33	0,29	61,08	72,58	0,23	85,96
74,5	68,19	0,24	0,33	0,29	61,07	72,58	0,24	85,96
74,6	68,19	0,24	0,33	0,29	61,06	72,56	0,23	85,96
74,7	68,18	0,25	0,33	0,29	61,07	72,57	0,24	85,96
74,8	68,18	0,25	0,33	0,29	61,07	72,57	0,24	85,96
74,9	68,19	0,25	0,33	0,29	61,07	72,57	0,24	85,96
75	68,19	0,25	0,33	0,29	61,06	72,56	0,24	85,96
75,1	68,19	0,25	0,33	0,29	61,06	72,55	0,24	85,96
75,2	68,17	0,25	0,34	0,29	61,06	72,55	0,24	85,96
75,3	68,17	0,25	0,34	0,29	61,06	72,56	0,24	85,96
75,4	68,19	0,24	0,34	0,29	61,06	72,55	0,24	85,96
75,5	68,19	0,24	0,34	0,29	61,06	72,55	0,24	85,96
75,6	68,19	0,24	0,34	0,29	61,06	72,55	0,24	85,96
75,7	68,19	0,24	0,34	0,29	61,05	72,54	0,24	85,96
75,8	68,17	0,25	0,33	0,29	61,04	72,54	0,24	85,96
75,9	68,17	0,25	0,33	0,29	61,02	72,53	0,23	85,96
76	68,17	0,25	0,33	0,29	61,04	72,54	0,23	85,96
76,1	68,18	0,25	0,33	0,29	61,03	72,54	0,23	85,96
76,2	68,19	0,25	0,33	0,29	61,03	72,54	0,23	85,96
76,3	68,18	0,25	0,33	0,29	61,03	72,54	0,23	85,96
76,4	68,18	0,25	0,33	0,29	61,02	72,53	0,24	85,96
76,5	68,16	0,25	0,33	0,29	61,02	72,52	0,24	85,96
76,6	68,16	0,25	0,33	0,29	61,01	72,51	0,24	85,96
76,7	68,16	0,25	0,33	0,29	61,03	72,52	0,24	85,96
76,8	68,16	0,24	0,34	0,29	61,02	72,52	0,24	85,96
76,9	68,16	0,24	0,34	0,29	61,03	72,52	0,24	85,96
77	68,16	0,24	0,34	0,29	61,02	72,52	0,23	85,96
77,1	68,16	0,24	0,34	0,29	61,02	72,52	0,24	85,96
77,2	68,17	0,25	0,34	0,29	61,02	72,52	0,24	85,96
77,3	68,15	0,24	0,33	0,29	61,02	72,51	0,23	85,96
77,4	68,15	0,24	0,33	0,29	61,02	72,50	0,24	85,96
77,5	68,14	0,25	0,33	0,29	61,02	72,51	0,24	85,96
77,6	68,14	0,25	0,33	0,29	61,00	72,50	0,23	85,96
77,7	68,14	0,25	0,33	0,29	60,99	72,49	0,23	85,96
77,8	68,14	0,25	0,33	0,29	60,99	72,49	0,24	85,96
77,9	68,14	0,25	0,33	0,29	60,99	72,49	0,24	85,96
78	68,14	0,25	0,33	0,29	60,99	72,48	0,24	85,96
78,1	68,14	0,25	0,33	0,29	60,98	72,48	0,23	85,96
78,2	68,13	0,25	0,33	0,29	60,97	72,47	0,23	85,96
78,3	68,13	0,25	0,33	0,29	60,98	72,48	0,24	85,96
78,4	68,11	0,24	0,33	0,29	60,98	72,47	0,24	85,96
78,5	68,11	0,24	0,33	0,29	60,96	72,46	0,23	85,96
78,6	68,12	0,25	0,33	0,29	60,98	72,47	0,23	85,96
78,7	68,12	0,25	0,34	0,29	60,96	72,46	0,23	85,96
78,8	68,12	0,25	0,34	0,29	60,96	72,45	0,23	85,96
78,9	68,13	0,24	0,33	0,29	60,97	72,45	0,23	85,96
79	68,13	0,24	0,33	0,29	60,97	72,46	0,23	85,96
79,1	68,13	0,24	0,33	0,29	60,98	72,48	0,24	85,96
79,2	68,13	0,24	0,33	0,29	60,96	72,45	0,24	85,96
79,3	68,11	0,24	0,33	0,29	60,97	72,46	0,24	85,96
79,4	68,11	0,24	0,33	0,29	60,97	72,45	0,24	85,96
79,5	68,11	0,24	0,33	0,29	60,97	72,45	0,24	85,96
79,6	68,12	0,24	0,33	0,29	60,96	72,44	0,24	85,96
79,7	68,12	0,24	0,33	0,29	60,96	72,44	0,24	85,96
79,8	68,12	0,24	0,33	0,29	60,96	72,44	0,24	85,96
79,9	68,12	0,24	0,33	0,29	60,95	72,43	0,24	85,96
80	68,10	0,24	0,33	0,29	60,95	72,43	0,24	85,96
80,1	68,10	0,24	0,33	0,29	60,94	72,43	0,24	85,96
80,2	68,10	0,24	0,33	0,29	60,95	72,43	0,24	85,96
80,3	68,10	0,24	0,33	0,29	60,96	72,44	0,24	85,96
80,4	68,10	0,24	0,33	0,29	60,95	72,43	0,24	85,96
80,5	68,10	0,24	0,33	0,29	60,95	72,43	0,24	85,96
80,6	68,10	0,24	0,33	0,29	60,95	72,43	0,24	85,96
80,7	68,10	0,24	0,33	0,29	60,93	72,42	0,24	85,96
80,8	68,09	0,24	0,34	0,29	60,93	72,41	0,24	85,96
80,9	68,09	0,24	0,34	0,29	60,92	72,40	0,24	85,96
81	68,07	0,24	0,32	0,29	60,92	72,40	0,24	85,96
81,1	68,07	0,24	0,32	0,29	60,93	72,40	0,24	85,96
81,2	68,08	0,24	0,33	0,29	60,93	72,40	0,24	85,96
81,3	68,08	0,24	0,33	0,29	60,92	72,41	0,24	85,96
81,4	68,08	0,24	0,33	0,29	60,93	72,41	0,24	85,96
81,5	68,07	0,24	0,34	0,29	60,91	72,39	0,24	85,96
81,6	68,07	0,24	0,34	0,29	60,92	72,40	0,24	85,96
81,7	68,07	0,24	0,34	0,29	60,91	72,39	0,24	85,96
81,8	68,07	0,24	0,34	0,29	60,91	72,39	0,24	85,96
81,9	68,07	0,24	0,34	0,29	60,89	72,37	0,23	85,96
82	68,06	0,25	0,33	0,29	60,90	72,38	0,23	85,96
82,1	68,06	0,25	0,33	0,29	60,90	72,38	0,24	85,96
82,2	68,05	0,24	0,33	0,29	60,90	72,38	0,24	85,96
82,3	68,05	0,24	0,33	0,29	60,91	72,39	0,24	85,96
82,4	68,06	0,24	0,33	0,29	60,91	72,39	0,24	85,96
82,5	68,06	0,24	0,33	0,29	60,91	72,39	0,24	85,96
82,6	68,05	0,25	0,33	0,29	60,90	72,38	0,24	85,96
82,7	68,05	0,25	0,33	0,29	60,90	72,38	0,23	85,96
82,8	68,05	0,25	0,33	0,29	60,88	72,36	0,23	85,96
82,9	68,06	0,25	0,33	0,29	60,90	72,37	0,24	85,96
83	68,06	0,25	0,33	0,29	60,90	72,37	0,24	85,96
83,1	68,04	0,24	0,32	0,29	60,89	72,36	0,24	85,96
83,2	68,04	0,24	0,32	0,29	60,88	72,35	0,24	85,96
83,3	68,05	0,25	0,33	0,29	60,87	72,35	0,23	85,96
83,4	68,05	0,25	0,33	0,29	60,88	72,35	0,23	85,96
83,5	68,05	0,25	0,33	0,29	60,88	72,35	0,24	85,96
83,6	68,03	0,24	0,33	0,29	60,88	72,35	0,24	85,96
83,7	68,03	0,24	0,33	0,29	60,89	72,35	0,24	85,96
83,8	68,03	0,24	0,33	0,29	60,89	72,35	0,24	85,96
83,9	68,03	0,24	0,33	0,29	60,88	72,35	0,24	85,96
84	68,03	0,24	0,33	0,29	60,88	72,36	0,24	85,96
84,1	68,04	0,25	0,33	0,29	60,88	72,36	0,24	85,96
84,2	68,04	0,25	0,33	0,29	60,87	72,34	0,24	85,96
84,3	68,03	0,24	0,33	0,29	60,87	72,34	0,24	85,96
84,4	68,03	0,24	0,33	0,29	60,87	72,35	0,24	85,96
84,5	68,03	0,24	0,33	0,29	60,86	72,34	0,24	85,96
84,6	68,03	0,24	0,33	0,29	60,87	72,34	0,24	85,96
84,7	68,04	0,24	0,34	0,29	60,86	72,33	0,24	85,96
84,8	68,03	0,25	0,33	0,29	60,87	72,33	0,24	85,96
84,9	68,03	0,25	0,33	0,29	60,85	72,33	0,22	85,96
85	68,03	0,25	0,33	0,29	60,86	72,33	0,24	85,96
85,1	68,03	0,25	0,33	0,29	60,86	72,33	0,24	85,96
85,2	68,02	0,24	0,33	0,29	60,83	72,31	0,23	85,96
85,3	68,02	0,24	0,33	0,29	60,86	72,32	0,24	85,96
85,4	68,02	0,24	0,33	0,29	60,86	72,32	0,24	85,96
85,5	68,03	0,24	0,34	0,29	60,86	72,31	0,24	85,96
85,6	68,03	0,24	0,34	0,29	60,84	72,32	0,23	85,96
85,7	68,03	0,25	0,33	0,29	60,83	72,31	0,23	85,96
85,8	68,03	0,25	0,33	0,29	60,82	72,30	0,23	85,96
85,9	68,00	0,23	0,31	0,28	60,83	72,30	0,24	85,96
86	68,00	0,23	0,31	0,28	60,83	72,30	0,24	85,96
86,1	68,00	0,23	0,31	0,28	60,82	72,28	0,24	85,96
86,2	67,99	0,23	0,31	0,28	60,82	72,28	0,24	85,96
86,3	67,99	0,23	0,31	0,28	60,83	72,29	0,24	85,96
86,4	67,95	0,23	0,31	0,28	60,82	72,28	0,24	85,96
86,5	67,95	0,23	0,31	0,28	60,81	72,27	0,24	85,96
86,6	67,96	0,23	0,33	0,28	60,79	72,24	0,24	85,96
86,7	67,96	0,23	0,33	0,28	60,79	72,23	0,24	85,96
86,8	67,93	0,25	0,33	0,29	60,76	72,20	0,23	85,96
86,9	67,93	0,24	0,33	0,29	60,75	72,20	0,23	85,96
87	67,93	0,24	0,33	0,29	60,75	72,19	0,23	85,96
87,1	67,94	0,25	0,33	0,29	60,75	72,19	0,23	85,96
87,2	67,94	0,25	0,33	0,29	60,76	72,20	0,24	85,96
87,3	67,93	0,25	0,33	0,29	60,74	72,19	0,23	85,96
87,4	67,93	0,25	0,33	0,29	60,76	72,20	0,23	85,96
87,5	67,93	0,25	0,33	0,29	60,76	72,20	0,23	85,96
87,6	67,95	0,25	0,33	0,29	60,76	72,21	0,23	85,96
87,7	67,95	0,25	0,33	0,29	60,79	72,24	0,23	85,96
87,8	67,99	0,24	0,33	0,29	60,82	72,27	0,24	85,96
87,9	67,99	0,24	0,33	0,29	60,81	72,27	0,24	85,96
88	67,99	0,24	0,34	0,29	60,79	72,25	0,24	85,96
88,1	67,96	0,24	0,34	0,29	60,79	72,24	0,24	85,96
88,2	67,96	0,24	0,34	0,29	60,80	72,25	0,24	85,96
88,3	69,56	1,83	1,92	1,88	62,38	73,83	1,83	87,55
88,4	69,56	1,83	1,92	1,88	61,72	73,15	1,49	87,55
88,5	69,55	1,82	1,88	1,87	59,03	70,18	0,26	87,55
88,6	69,55	1,82	1,88	1,87	58,85	69,82	0,26	87,55
88,7	65,59	0,24	0,34	0,29	58,74	69,61	0,26	87,55
88,8	65,42	0,24	0,33	0,29	58,64	69,45	0,25	87,55
88,9	65,42	0,24	0,33	0,29	58,57	69,34	0,25	87,55
89	65,32	0,24	0,33	0,29	58,52	69,25	0,25	87,55
89,1	65,32	0,24	0,33	0,29	58,47	69,18	0,25	87,55
89,2	65,32	0,24	0,33	0,29	58,43	69,13	0,25	87,55
89,3	65,32	0,24	0,33	0,29	58,39	69,08	0,25	87,55
89,4	65,27	0,23	0,32	0,28	58,35	69,03	0,25	87,55
89,5	65,19	0,23	0,33	0,28	58,32	68,99	0,25	87,55
89,6	65,19	0,23	0,33	0,28	58,30	68,97	0,25	87,55
89,7	65,15	0,24	0,32	0,28	58,28	68,94	0,25	87,55
89,8	65,15	0,24	0,32	0,28	58,23	68,89	0,25	87,55
89,9	65,07	0,24	0,34	0,29	58,21	68,87	0,25	87,55
90	65,07	0,24	0,34	0,29	58,19	68,86	0,25	87,54
90,1	65,06	0,24	0,33	0,29	58,17	68,83	0,25	87,54
90,2	65,00	0,22	0,30	0,27	58,15	68,83	0,24	87,54
90,3	65,00	0,22	0,30	0,27	58,13	68,81	0,24	87,53
90,4	64,97	0,22	0,32	0,27	58,12	68,81	0,24	87,53
90,5	64,97	0,22	0,32	0,27	58,10	68,79	0,23	87,52
90,6	64,97	0,22	0,32	0,27	58,08	68,77	0,23	87,51
90,7	64,97	0,22	0,32	0,27	58,07	68,76	0,23	87,49
90,8	64,95	0,23	0,32	0,28	58,06	68,76	0,23	87,49
90,9	64,94	0,22	0,32	0,27	58,06	68,77	0,23	87,49
91	64,94	0,22	0,32	0,27	58,05	68,77	0,22	87,50
91,1	64,94	0,22	0,31	0,27	58,05	68,77	0,22	87,50
91,2	64,94	0,22	0,31	0,27	58,04	68,77	0,22	87,48
91,3	64,91	0,22	0,31	0,27	58,02	68,75	0,22	87,46
91,4	64,91	0,22	0,31	0,27	58,02	68,75	0,22	87,45
91,5	64,90	0,22	0,31	0,27	58,01	68,73	0,22	87,43
91,6	64,88	0,22	0,31	0,27	58,00	68,74	0,22	87,42
91,7	64,88	0,22	0,31	0,27	57,99	68,73	0,22	87,41
91,8	64,87	0,22	0,31	0,27	58,01	68,74	0,22	87,42
91,9	64,87	0,22	0,31	0,27	57,99	68,74	0,22	87,44
92	64,87	0,22	0,31	0,27	57,98	68,73	0,22	87,41
92,1	64,87	0,22	0,31	0,27	57,96	68,72	0,21	87,38
92,2	64,84	0,22	0,31	0,27	57,96	68,72	0,21	87,39
92,3	64,85	0,22	0,31	0,27	57,95	68,71	0,21	87,38
92,4	64,85	0,22	0,31	0,27	57,95	68,71	0,21	87,38
92,5	64,85	0,22	0,31	0,27	57,96	68,72	0,22	87,38
92,6	64,85	0,22	0,31	0,27	57,96	68,72	0,22	87,37
92,7	64,84	0,22	0,31	0,27	57,97	68,74	0,22	87,37
92,8	64,84	0,22	0,31	0,27	57,96	68,73	0,22	87,36
92,9	64,85	0,22	0,31	0,27	57,94	68,72	0,21	87,36
93	64,85	0,22	0,31	0,27	57,96	68,73	0,22	87,36
93,1	64,85	0,22	0,31	0,27	57,95	68,74	0,22	87,36
93,2	64,83	0,22	0,30	0,26	57,95	68,74	0,22	87,37
93,3	64,83	0,22	0,30	0,26	57,95	68,73	0,22	87,36
93,4	64,84	0,22	0,32	0,27	57,96	68,74	0,22	87,38
93,5	64,85	0,22	0,31	0,27	57,96	68,75	0,22	87,36
93,6	64,85	0,22	0,31	0,27	57,95	68,75	0,21	87,37
93,7	64,85	0,22	0,31	0,27	57,93	68,74	0,21	87,35
93,8	64,85	0,22	0,31	0,27	57,94	68,75	0,21	87,36
93,9	64,84	0,22	0,31	0,27	57,94	68,74	0,21	87,35
94	64,84	0,22	0,31	0,27	57,94	68,74	0,21	87,35
94,1	64,84	0,23	0,31	0,27	57,96	68,76	0,22	87,36
94,2	64,84	0,22	0,31	0,27	57,94	68,75	0,22	87,35
94,3	64,84	0,22	0,31	0,27	57,94	68,75	0,22	87,35
94,4	64,82	0,22	0,31	0,27	57,95	68,75	0,22	87,35
94,5	64,82	0,22	0,31	0,27	57,93	68,74	0,22	87,33
94,6	64,82	0,22	0,31	0,27	57,93	68,74	0,21	87,32
94,7	64,82	0,22	0,31	0,27	57,92	68,73	0,21	87,31
94,8	64,82	0,22	0,31	0,27	57,93	68,74	0,22	87,33
94,9	64,82	0,22	0,31	0,27	57,94	68,75	0,22	87,31
95	64,82	0,22	0,31	0,27	57,94	68,75	0,22	87,33
95,1	64,81	0,22	0,31	0,27	57,93	68,74	0,21	87,31
95,2	64,81	0,22	0,31	0,27	57,93	68,74	0,22	87,32
95,3	64,80	0,22	0,31	0,27	57,94	68,75	0,22	87,35
95,4	64,80	0,22	0,31	0,27	57,92	68,74	0,22	87,33
95,5	64,80	0,22	0,31	0,27	57,93	68,75	0,22	87,35
95,6	64,79	0,22	0,29	0,26	57,93	68,75	0,22	87,34
95,7	64,79	0,22	0,29	0,26	57,93	68,75	0,22	87,34
95,8	64,81	0,22	0,31	0,27	57,94	68,76	0,22	87,34
95,9	64,81	0,22	0,31	0,27	57,94	68,77	0,21	87,34
96	64,82	0,22	0,31	0,27	57,94	68,76	0,21	87,33
96,1	64,82	0,22	0,31	0,27	57,92	68,75	0,21	87,33
96,2	64,81	0,22	0,31	0,27	57,93	68,76	0,22	87,33
96,3	64,80	0,22	0,32	0,27	57,92	68,76	0,22	87,32
96,4	64,80	0,22	0,32	0,27	57,92	68,76	0,22	87,32
96,5	64,80	0,21	0,29	0,26	57,93	68,76	0,22	87,32
96,6	64,80	0,21	0,29	0,26	57,93	68,76	0,22	87,33
96,7	64,80	0,22	0,30	0,26	57,93	68,78	0,22	87,33
96,8	64,80	0,22	0,30	0,26	57,93	68,77	0,22	87,32
96,9	64,80	0,22	0,30	0,26	57,94	68,78	0,22	87,33
97	64,81	0,22	0,30	0,27	57,95	68,78	0,22	87,34
97,1	64,81	0,22	0,30	0,27	57,94	68,77	0,22	87,32
97,2	64,81	0,22	0,30	0,26	57,94	68,77	0,22	87,32
97,3	64,81	0,22	0,30	0,26	57,93	68,77	0,22	87,33
97,4	64,81	0,22	0,30	0,26	57,94	68,77	0,22	87,31
97,5	64,81	0,22	0,30	0,26	57,94	68,77	0,22	87,31
97,6	64,81	0,22	0,31	0,27	57,94	68,77	0,22	87,33
97,7	64,83	0,22	0,32	0,27	57,95	68,77	0,22	87,33
97,8	64,83	0,22	0,32	0,27	57,94	68,77	0,22	87,35
97,9	64,83	0,22	0,31	0,27	57,95	68,78	0,22	87,34
98	64,83	0,22	0,31	0,27	57,93	68,77	0,21	87,33
98,1	64,83	0,22	0,31	0,27	57,92	68,76	0,21	87,33
98,2	64,83	0,22	0,31	0,27	57,93	68,76	0,21	87,34
98,3	64,82	0,22	0,31	0,27	57,93	68,76	0,21	87,33
98,4	64,83	0,22	0,31	0,27	57,93	68,77	0,21	87,34
98,5	64,83	0,22	0,31	0,27	57,94	68,77	0,22	87,33
98,6	64,83	0,22	0,30	0,27	57,94	68,77	0,22	87,34
98,7	64,83	0,22	0,30	0,27	57,95	68,78	0,22	87,35
98,8	64,83	0,22	0,30	0,27	57,95	68,79	0,22	87,34
98,9	64,83	0,22	0,30	0,27	57,95	68,79	0,22	87,35
99	64,82	0,22	0,30	0,26	57,96	68,79	0,22	87,35
99,1	64,83	0,22	0,31	0,27	57,92	68,77	0,21	87,32
99,2	64,83	0,22	0,31	0,27	57,93	68,77	0,21	87,32
99,3	64,82	0,22	0,32	0,27	57,94	68,77	0,22	87,33
99,4	64,82	0,22	0,32	0,27	57,95	68,78	0,22	87,33
99,5	64,82	0,22	0,31	0,26	57,95	68,78	0,22	87,33
99,6	64,84	0,22	0,31	0,27	57,95	68,79	0,22	87,32
99,7	64,84	0,22	0,31	0,27	57,93	68,78	0,21	87,32
99,8	64,84	0,22	0,31	0,27	57,94	68,79	0,21	87,33
99,9	64,84	0,22	0,31	0,27	57,97	68,80	0,22	87,34
100	64,86	0,22	0,31	0,27	57,96	68,81	0,22	87,36
100,1	64,86	0,22	0,31	0,27	57,97	68,81	0,22	87,36
100,2	64,86	0,22	0,31	0,27	57,95	68,80	0,21	87,34
100,3	64,86	0,22	0,31	0,27	57,97	68,81	0,21	87,35
100,4	64,86	0,22	0,31	0,27	57,97	68,81	0,22	87,36
100,5	64,87	0,22	0,31	0,27	57,96	68,82	0,21	87,36
100,6	64,87	0,22	0,31	0,27	57,95	68,80	0,21	87,34
100,7	64,89	0,22	0,31	0,27	57,97	68,82	0,21	87,34
100,8	64,89	0,22	0,31	0,27	57,96	68,82	0,21	87,34
100,9	64,86	0,22	0,31	0,27	57,95	68,81	0,20	87,33
101	64,86	0,22	0,31	0,27	57,94	68,79	0,21	87,32
101,1	64,86	0,22	0,31	0,27	57,95	68,80	0,21	87,32
101,2	64,85	0,22	0,31	0,27	57,94	68,79	0,21	87,32
101,3	64,85	0,22	0,31	0,27	57,96	68,80	0,21	87,34
101,4	64,87	0,22	0,31	0,27	57,96	68,81	0,21	87,36
101,5	64,87	0,22	0,31	0,27	57,96	68,80	0,21	87,34
101,6	64,88	0,22	0,31	0,27	57,96	68,79	0,20	87,32
101,7	64,86	0,22	0,31	0,27	57,97	68,81	0,21	87,36
101,8	64,86	0,22	0,31	0,27	57,96	68,80	0,21	87,34
101,9	64,86	0,22	0,31	0,27	57,94	68,79	0,21	87,34
102	64,86	0,22	0,31	0,27	57,95	68,81	0,21	87,35
102,1	64,87	0,22	0,31	0,27	57,95	68,81	0,21	87,36
102,2	64,87	0,22	0,31	0,27	57,96	68,81	0,21	87,36
102,3	64,87	0,22	0,31	0,27	57,95	68,81	0,21	87,36
102,4	64,87	0,22	0,31	0,27	57,97	68,81	0,21	87,35
102,5	64,87	0,22	0,31	0,27	57,96	68,81	0,21	87,34
102,6	64,88	0,22	0,31	0,27	57,96	68,81	0,21	87,35
102,7	64,88	0,22	0,31	0,27	57,97	68,81	0,20	87,33
102,8	64,87	0,22	0,31	0,27	57,97	68,80	0,20	87,33
102,9	64,87	0,22	0,31	0,27	57,97	68,82	0,21	87,34
103	64,88	0,22	0,31	0,27	57,94	68,80	0,21	87,33
103,1	64,87	0,22	0,31	0,27	57,96	68,81	0,21	87,33
103,2	64,87	0,22	0,31	0,27	57,94	68,81	0,21	87,33
103,3	64,87	0,22	0,31	0,27	57,96	68,81	0,21	87,33
103,4	64,87	0,22	0,31	0,27	57,96	68,80	0,21	87,34
103,5	64,87	0,22	0,31	0,27	57,97	68,81	0,21	87,37
103,6	64,87	0,22	0,31	0,27	57,93	68,79	0,21	87,36
103,7	64,87	0,22	0,31	0,27	57,97	68,81	0,21	87,36
103,8	64,87	0,22	0,32	0,27	57,98	68,82	0,22	87,37
103,9	64,87	0,22	0,32	0,27	57,97	68,81	0,22	87,35
104	64,87	0,22	0,32	0,27	57,97	68,81	0,21	87,35
104,1	64,87	0,22	0,32	0,27	57,97	68,81	0,22	87,37
104,2	64,87	0,22	0,31	0,27	57,98	68,82	0,22	87,37
104,3	64,87	0,22	0,31	0,27	57,96	68,80	0,21	87,35
104,4	64,88	0,22	0,31	0,27	57,98	68,83	0,22	87,39
104,5	64,88	0,22	0,31	0,27	57,98	68,83	0,22	87,39
104,6	64,88	0,22	0,31	0,27	57,97	68,82	0,22	87,37
104,7	64,88	0,22	0,32	0,27	57,96	68,81	0,22	87,38
104,8	64,88	0,22	0,32	0,27	57,97	68,82	0,22	87,37
104,9	64,88	0,22	0,32	0,27	57,97	68,82	0,22	87,36
105	64,88	0,22	0,32	0,27	57,96	68,81	0,22	87,36
105,1	64,87	0,22	0,31	0,27	57,95	68,81	0,22	87,35
105,2	64,87	0,22	0,31	0,27	57,95	68,81	0,22	87,38
105,3	64,87	0,22	0,31	0,27	57,97	68,81	0,22	87,36
105,4	64,89	0,22	0,31	0,27	57,95	68,81	0,21	87,36
105,5	64,89	0,22	0,31	0,27	57,97	68,82	0,22	87,37
105,6	64,88	0,22	0,31	0,27	57,97	68,82	0,22	87,37
105,7	64,88	0,22	0,32	0,27	57,98	68,82	0,22	87,37
105,8	64,88	0,22	0,32	0,27	57,96	68,81	0,21	87,35
105,9	64,88	0,22	0,31	0,27	57,95	68,82	0,21	87,35
106	64,88	0,22	0,31	0,27	57,95	68,81	0,21	87,35
106,1	64,88	0,22	0,31	0,27	57,97	68,81	0,22	87,37
106,2	64,88	0,22	0,31	0,27	57,97	68,82	0,22	87,36
106,3	64,88	0,22	0,31	0,27	57,96	68,79	0,21	87,34
106,4	64,87	0,22	0,31	0,27	57,94	68,78	0,21	87,34
106,5	64,87	0,22	0,31	0,27	57,93	68,78	0,21	87,32
106,6	64,84	0,21	0,30	0,26	57,94	68,78	0,21	87,33
106,7	64,84	0,21	0,30	0,26	57,95	68,79	0,22	87,34
106,8	64,86	0,21	0,29	0,26	57,96	68,80	0,22	87,35
106,9	64,86	0,21	0,29	0,26	57,96	68,81	0,22	87,36
107	64,89	0,22	0,31	0,27	57,98	68,83	0,22	87,37
107,1	64,89	0,22	0,31	0,27	57,98	68,83	0,22	87,39
107,2	64,89	0,22	0,31	0,27	57,97	68,83	0,22	87,38
107,3	64,89	0,22	0,30	0,26	57,97	68,82	0,22	87,36
107,4	64,89	0,22	0,30	0,26	57,97	68,82	0,22	87,36
107,5	64,87	0,21	0,28	0,26	57,97	68,82	0,22	87,34
107,6	64,87	0,21	0,28	0,26	57,95	68,79	0,22	87,31
107,7	64,86	0,22	0,31	0,27	57,95	68,77	0,22	87,30
107,8	64,83	0,22	0,31	0,27	57,93	68,76	0,22	87,30
107,9	64,83	0,22	0,31	0,27	57,91	68,74	0,21	87,28
108	64,83	0,22	0,31	0,27	57,93	68,76	0,22	87,31
108,1	64,83	0,22	0,31	0,27	57,95	68,78	0,22	87,33
108,2	64,86	0,22	0,31	0,27	57,92	68,76	0,21	87,29
108,3	64,86	0,22	0,31	0,27	57,90	68,74	0,21	87,28
108,4	64,84	0,22	0,31	0,27	57,92	68,74	0,22	87,29
108,5	64,82	0,22	0,31	0,27	57,91	68,73	0,22	87,28
108,6	64,82	0,22	0,31	0,27	57,89	68,73	0,21	87,28
108,7	64,82	0,22	0,31	0,27	57,88	68,71	0,21	87,26
108,8	64,82	0,22	0,31	0,27	57,90	68,72	0,22	87,28
108,9	64,84	0,22	0,31	0,27	57,90	68,73	0,22	87,28
109	64,84	0,22	0,31	0,27	57,91	68,75	0,22	87,29
109,1	64,86	0,22	0,31	0,26	57,93	68,76	0,22	87,32
109,2	64,86	0,22	0,31	0,26	57,95	68,78	0,22	87,34
109,3	64,86	0,22	0,31	0,26	57,96	68,81	0,21	87,37
109,4	64,89	0,22	0,31	0,27	57,95	68,80	0,21	87,35
109,5	64,89	0,22	0,31	0,27	57,94	68,79	0,20	87,33
109,6	64,87	0,22	0,31	0,27	57,94	68,79	0,21	87,32
109,7	64,87	0,22	0,31	0,27	57,94	68,78	0,22	87,31
109,8	64,86	0,22	0,31	0,27	57,92	68,78	0,21	87,33
109,9	64,85	0,22	0,31	0,26	57,92	68,78	0,22	87,33
110	64,85	0,22	0,31	0,26	57,93	68,78	0,22	87,31
110,1	64,85	0,22	0,31	0,26	57,93	68,78	0,22	87,33
110,2	64,85	0,22	0,31	0,26	57,93	68,78	0,22	87,33
110,3	64,86	0,22	0,31	0,27	57,94	68,78	0,21	87,32
110,4	64,86	0,22	0,31	0,27	57,94	68,78	0,21	87,33
110,5	64,87	0,22	0,31	0,27	57,92	68,77	0,21	87,33
110,6	64,86	0,22	0,31	0,27	57,93	68,78	0,21	87,33
110,7	64,86	0,22	0,31	0,27	57,92	68,78	0,21	87,33
110,8	64,86	0,22	0,31	0,27	57,93	68,78	0,21	87,34
110,9	64,86	0,22	0,31	0,27	57,94	68,78	0,22	87,33
111	64,86	0,22	0,30	0,26	57,96	68,80	0,22	87,32
111,1	64,86	0,22	0,30	0,26	57,96	68,79	0,22	87,33
111,2	64,88	0,22	0,32	0,27	57,96	68,80	0,22	87,34
111,3	64,88	0,22	0,32	0,27	57,96	68,80	0,22	87,36
111,4	64,88	0,22	0,32	0,27	57,95	68,80	0,22	87,36
111,5	64,88	0,22	0,31	0,27	57,95	68,80	0,22	87,33
111,6	64,88	0,22	0,31	0,27	57,95	68,79	0,22	87,33
111,7	64,87	0,22	0,31	0,27	57,96	68,80	0,22	87,35
111,8	64,86	0,22	0,30	0,26	57,95	68,79	0,22	87,32
111,9	64,86	0,22	0,30	0,26	57,95	68,79	0,22	87,34
112	64,87	0,22	0,31	0,27	57,95	68,79	0,22	87,36
112,1	64,87	0,22	0,31	0,27	57,95	68,80	0,22	87,36
112,2	64,87	0,22	0,31	0,27	57,95	68,79	0,22	87,35
112,3	64,87	0,22	0,31	0,27	57,95	68,79	0,21	87,35
112,4	64,86	0,22	0,30	0,26	57,96	68,80	0,22	87,36
112,5	64,86	0,22	0,31	0,27	57,95	68,80	0,22	87,35
112,6	64,86	0,22	0,31	0,27	57,94	68,78	0,22	87,33
112,7	64,86	0,22	0,31	0,27	57,93	68,78	0,21	87,32
112,8	64,86	0,22	0,31	0,27	57,93	68,78	0,21	87,33
112,9	64,86	0,22	0,31	0,27	57,94	68,78	0,22	87,35
113	64,86	0,22	0,31	0,27	57,93	68,78	0,21	87,34
113,1	64,86	0,22	0,31	0,27	57,92	68,77	0,21	87,32
113,2	64,85	0,21	0,29	0,26	57,94	68,79	0,22	87,34
113,3	64,85	0,21	0,29	0,26	57,93	68,78	0,22	87,34
113,4	64,89	0,22	0,31	0,27	57,94	68,78	0,22	87,33
113,5	64,89	0,22	0,31	0,27	57,94	68,79	0,22	87,35
113,6	64,89	0,22	0,31	0,27	57,95	68,80	0,22	87,34
113,7	64,89	0,22	0,31	0,27	57,95	68,80	0,22	87,34
113,8	64,87	0,22	0,30	0,26	57,94	68,79	0,21	87,34
113,9	64,87	0,22	0,31	0,27	57,94	68,78	0,21	87,33
114	64,87	0,22	0,31	0,27	57,92	68,77	0,21	87,32
114,1	64,87	0,22	0,31	0,27	57,92	68,77	0,21	87,32
114,2	64,87	0,22	0,31	0,27	57,93	68,78	0,21	87,34
114,3	64,89	0,22	0,31	0,27	57,93	68,78	0,21	87,36
114,4	64,89	0,22	0,31	0,27	57,94	68,78	0,21	87,36
114,5	64,87	0,22	0,31	0,27	57,95	68,79	0,22	87,36
114,6	64,87	0,22	0,32	0,27	57,95	68,79	0,22	87,35
114,7	64,87	0,22	0,32	0,27	57,95	68,79	0,22	87,35
114,8	64,85	0,21	0,29	0,26	57,93	68,78	0,22	87,33
114,9	64,85	0,21	0,29	0,26	57,93	68,78	0,22	87,32
115	64,87	0,22	0,32	0,27	57,93	68,78	0,22	87,34
115,1	64,87	0,22	0,32	0,27	57,94	68,78	0,22	87,34
115,2	64,87	0,22	0,32	0,27	57,93	68,78	0,22	87,33
115,3	64,86	0,22	0,30	0,27	57,94	68,79	0,22	87,35
115,4	64,86	0,22	0,30	0,27	57,94	68,78	0,22	87,32
115,5	64,86	0,22	0,30	0,27	57,94	68,78	0,22	87,32
115,6	64,86	0,22	0,30	0,27	57,91	68,76	0,21	87,30
115,7	64,84	0,22	0,31	0,27	57,91	68,76	0,21	87,30
115,8	64,84	0,22	0,31	0,27	57,90	68,74	0,21	87,31
115,9	64,83	0,22	0,30	0,26	57,91	68,75	0,22	87,30
116	64,83	0,21	0,29	0,26	57,92	68,75	0,22	87,30
116,1	64,83	0,21	0,29	0,26	57,91	68,75	0,22	87,31
116,2	64,83	0,21	0,29	0,26	57,91	68,76	0,22	87,29
116,3	64,83	0,21	0,29	0,26	57,90	68,75	0,22	87,29
116,4	64,82	0,21	0,29	0,26	57,91	68,75	0,22	87,29
116,5	64,82	0,21	0,29	0,26	57,91	68,75	0,22	87,30
116,6	64,82	0,21	0,29	0,26	57,91	68,76	0,22	87,31
116,7	64,82	0,21	0,29	0,26	57,91	68,75	0,22	87,31
116,8	64,82	0,21	0,29	0,26	57,91	68,75	0,22	87,32
116,9	64,83	0,22	0,32	0,27	57,91	68,75	0,22	87,31
117	64,83	0,22	0,32	0,27	57,90	68,75	0,22	87,30
117,1	64,85	0,22	0,31	0,27	57,92	68,77	0,22	87,31
117,2	64,85	0,22	0,31	0,27	57,91	68,77	0,22	87,32
117,3	64,83	0,22	0,30	0,27	57,91	68,77	0,22	87,32
117,4	64,85	0,22	0,31	0,27	57,92	68,76	0,22	87,31
117,5	64,85	0,22	0,31	0,27	57,90	68,75	0,21	87,30
117,6	64,84	0,22	0,31	0,27	57,90	68,74	0,21	87,29
117,7	64,84	0,22	0,31	0,27	57,89	68,75	0,21	87,30
117,8	64,84	0,22	0,31	0,27	57,91	68,75	0,22	87,32
117,9	64,83	0,22	0,30	0,26	57,92	68,75	0,22	87,32
118	64,83	0,22	0,30	0,26	57,93	68,77	0,22	87,32
118,1	64,86	0,22	0,31	0,27	57,91	68,76	0,22	87,31
118,2	64,86	0,22	0,31	0,27	57,92	68,75	0,21	87,30
118,3	64,86	0,22	0,31	0,27	57,90	68,75	0,21	87,29
118,4	64,86	0,22	0,31	0,27	57,93	68,77	0,22	87,31
118,5	64,85	0,22	0,31	0,27	57,92	68,76	0,22	87,30
118,6	64,85	0,22	0,31	0,27	57,92	68,76	0,22	87,31
118,7	64,85	0,22	0,31	0,27	57,92	68,77	0,22	87,30
118,8	64,85	0,22	0,31	0,27	57,92	68,76	0,21	87,28
118,9	64,85	0,22	0,31	0,27	57,92	68,75	0,21	87,29
119	64,85	0,22	0,31	0,27	57,90	68,76	0,21	87,29
119,1	64,85	0,22	0,31	0,27	57,89	68,75	0,21	87,28
119,2	64,83	0,22	0,31	0,27	57,89	68,74	0,21	87,27
119,3	64,83	0,22	0,31	0,27	57,89	68,72	0,21	87,25
119,4	64,83	0,22	0,31	0,27	57,87	68,69	0,21	87,23
119,5	64,80	0,22	0,31	0,27	57,87	68,68	0,21	87,25
119,6	64,80	0,22	0,31	0,27	57,86	68,70	0,22	87,25
119,7	64,80	0,21	0,30	0,26	57,88	68,71	0,22	87,26
119,8	64,80	0,21	0,30	0,26	57,88	68,71	0,22	87,27
119,9	64,80	0,21	0,29	0,26	57,89	68,73	0,22	87,29
120	64,83	0,22	0,30	0,26	57,91	68,74	0,22	87,31
120,1	64,83	0,22	0,30	0,26	57,92	68,75	0,22	87,32
120,2	64,83	0,22	0,31	0,27	57,91	68,75	0,22	87,33
120,3	64,83	0,22	0,31	0,27	57,91	68,74	0,22	87,32
120,4	64,83	0,22	0,31	0,27	57,90	68,74	0,21	87,30
120,5	64,83	0,22	0,31	0,27	57,89	68,73	0,21	87,31
120,6	64,83	0,22	0,31	0,27	57,88	68,73	0,21	87,32
120,7	64,85	0,22	0,31	0,27	57,91	68,75	0,22	87,33
120,8	64,85	0,22	0,31	0,27	57,91	68,76	0,22	87,34
120,9	64,84	0,22	0,30	0,26	57,92	68,76	0,22	87,34
121	64,84	0,22	0,30	0,26	57,93	68,77	0,22	87,34
121,1	64,86	0,22	0,31	0,26	57,93	68,78	0,22	87,35
121,2	64,86	0,22	0,31	0,26	57,91	68,76	0,22	87,34
121,3	64,86	0,22	0,31	0,27	57,92	68,76	0,22	87,34
121,4	64,84	0,21	0,29	0,26	57,92	68,77	0,22	87,35
121,5	64,84	0,21	0,29	0,26	57,90	68,76	0,22	87,32
121,6	64,83	0,21	0,28	0,26	57,90	68,75	0,22	87,34
121,7	64,83	0,21	0,28	0,26	57,90	68,75	0,22	87,34
121,8	64,84	0,22	0,31	0,27	57,90	68,75	0,22	87,35
121,9	64,84	0,22	0,31	0,27	57,91	68,76	0,22	87,33
122	64,85	0,22	0,29	0,26	57,90	68,74	0,22	87,32
122,1	64,85	0,22	0,31	0,27	57,91	68,75	0,22	87,34
122,2	64,85	0,22	0,31	0,27	57,91	68,75	0,22	87,33
122,3	64,87	0,22	0,30	0,27	57,92	68,75	0,22	87,33
122,4	64,87	0,22	0,30	0,27	57,91	68,74	0,22	87,31
122,5	64,87	0,22	0,31	0,26	57,91	68,75	0,22	87,31
122,6	64,87	0,22	0,31	0,26	57,92	68,76	0,22	87,32
122,7	64,87	0,22	0,31	0,26	57,92	68,77	0,22	87,34
122,8	64,86	0,21	0,29	0,26	57,92	68,77	0,22	87,33
122,9	64,86	0,21	0,29	0,26	57,93	68,77	0,22	87,35
123	64,87	0,22	0,30	0,26	57,94	68,77	0,22	87,35
123,1	64,87	0,22	0,30	0,26	57,93	68,78	0,22	87,34
123,2	64,86	0,22	0,31	0,27	57,92	68,77	0,22	87,34
123,3	64,86	0,22	0,31	0,27	57,92	68,77	0,22	87,34
123,4	64,86	0,22	0,31	0,27	57,92	68,76	0,22	87,32
123,5	64,87	0,22	0,31	0,27	57,91	68,76	0,22	87,31
123,6	64,87	0,22	0,31	0,27	57,92	68,77	0,22	87,33
123,7	64,87	0,22	0,31	0,27	57,92	68,76	0,21	87,33
123,8	64,87	0,22	0,31	0,27	57,92	68,77	0,22	87,34
123,9	64,87	0,22	0,32	0,27	57,92	68,77	0,22	87,34
124	64,87	0,22	0,32	0,27	57,93	68,78	0,22	87,34
124,1	64,87	0,22	0,31	0,26	57,91	68,76	0,22	87,33
124,2	64,86	0,22	0,31	0,27	57,90	68,75	0,22	87,31
124,3	64,86	0,22	0,31	0,27	57,91	68,75	0,22	87,32
124,4	64,86	0,22	0,31	0,27	57,90	68,75	0,22	87,31
124,5	64,86	0,22	0,31	0,27	57,90	68,75	0,22	87,32
124,6	64,84	0,21	0,29	0,26	57,90	68,75	0,22	87,31
124,7	64,86	0,22	0,32	0,27	57,91	68,75	0,22	87,32
124,8	64,86	0,22	0,32	0,27	57,91	68,76	0,22	87,32
124,9	64,87	0,22	0,31	0,27	57,89	68,74	0,22	87,31
125	64,87	0,22	0,31	0,27	57,89	68,73	0,22	87,31
125,1	64,84	0,22	0,31	0,27	57,89	68,74	0,22	87,30
125,2	64,84	0,22	0,31	0,27	57,89	68,73	0,22	87,30
125,3	64,84	0,22	0,32	0,27	57,90	68,74	0,22	87,30
125,4	64,84	0,22	0,31	0,27	57,89	68,74	0,22	87,29
125,5	64,84	0,22	0,31	0,27	57,88	68,73	0,22	87,30
125,6	64,85	0,21	0,30	0,26	57,89	68,73	0,22	87,31
125,7	64,85	0,21	0,30	0,26	57,90	68,74	0,22	87,32
125,8	64,85	0,21	0,30	0,26	57,90	68,74	0,22	87,31
125,9	64,85	0,21	0,30	0,26	57,89	68,73	0,22	87,29
126	64,82	0,21	0,30	0,26	57,88	68,72	0,22	87,29
126,1	64,82	0,21	0,30	0,26	57,88	68,71	0,22	87,28
126,2	64,82	0,21	0,30	0,26	57,88	68,71	0,22	87,28
126,3	64,80	0,22	0,31	0,27	57,87	68,70	0,22	87,28
126,4	64,80	0,22	0,31	0,27	57,88	68,70	0,22	87,28
126,5	64,81	0,22	0,31	0,27	57,86	68,70	0,21	87,28
126,6	64,81	0,22	0,31	0,27	57,87	68,70	0,21	87,27
126,7	64,80	0,22	0,31	0,27	57,87	68,70	0,21	87,29
126,8	64,81	0,22	0,31	0,27	57,87	68,71	0,22	87,27
126,9	64,81	0,22	0,31	0,27	57,87	68,70	0,21	87,28
127	64,79	0,21	0,30	0,26	57,87	68,70	0,22	87,28
127,1	64,79	0,21	0,30	0,26	57,87	68,69	0,22	87,27
127,2	64,78	0,22	0,30	0,26	57,86	68,69	0,22	87,27
127,3	64,78	0,22	0,30	0,26	57,87	68,70	0,22	87,27
127,4	64,79	0,21	0,29	0,26	57,87	68,71	0,22	87,26
127,5	64,79	0,21	0,29	0,26	57,86	68,69	0,22	87,25
127,6	64,79	0,21	0,29	0,26	57,88	68,71	0,22	87,27
127,7	64,82	0,21	0,29	0,26	57,88	68,71	0,22	87,27
127,8	64,82	0,21	0,29	0,26	57,87	68,70	0,22	87,27
127,9	64,80	0,21	0,29	0,26	57,86	68,69	0,22	87,27
128	64,80	0,21	0,29	0,26	57,85	68,68	0,22	87,26
128,1	64,80	0,22	0,30	0,26	57,86	68,69	0,22	87,26
128,2	64,78	0,21	0,29	0,26	57,85	68,69	0,22	87,27
128,3	64,78	0,21	0,29	0,26	57,86	68,70	0,22	87,26
128,4	64,79	0,21	0,29	0,26	57,86	68,70	0,22	87,26
128,5	64,79	0,21	0,29	0,26	57,86	68,70	0,22	87,26
128,6	64,80	0,21	0,30	0,26	57,86	68,70	0,22	87,25
128,7	64,80	0,21	0,30	0,26	57,86	68,70	0,22	87,26
128,8	64,80	0,21	0,30	0,26	57,85	68,69	0,22	87,23
128,9	64,79	0,21	0,29	0,26	57,85	68,69	0,22	87,25
129	64,79	0,21	0,29	0,26	57,85	68,68	0,22	87,25
129,1	64,79	0,21	0,30	0,26	57,86	68,68	0,22	87,26
129,2	64,79	0,21	0,30	0,26	57,85	68,68	0,22	87,26
129,3	64,78	0,21	0,30	0,26	57,86	68,69	0,22	87,27
129,4	64,78	0,21	0,30	0,26	57,86	68,69	0,22	87,26
129,5	64,78	0,21	0,29	0,26	57,85	68,69	0,22	87,25
129,6	64,79	0,21	0,29	0,26	57,85	68,70	0,22	87,28
129,7	64,79	0,21	0,29	0,26	57,85	68,70	0,22	87,27
129,8	64,79	0,21	0,29	0,26	57,86	68,70	0,22	87,26
129,9	64,79	0,21	0,29	0,26	57,86	68,71	0,22	87,27
130	64,79	0,21	0,29	0,26	57,85	68,69	0,22	87,23
130,1	64,79	0,21	0,29	0,26	57,85	68,69	0,22	87,24
130,2	64,79	0,21	0,29	0,26	57,84	68,68	0,22	87,22
130,3	64,77	0,21	0,30	0,26	57,84	68,68	0,22	87,23
130,4	64,77	0,21	0,30	0,26	57,83	68,67	0,22	87,23
130,5	64,77	0,21	0,29	0,26	57,84	68,68	0,22	87,25
130,6	64,77	0,21	0,29	0,26	57,84	68,67	0,22	87,25
130,7	64,78	0,21	0,29	0,26	57,84	68,66	0,22	87,24
130,8	64,76	0,21	0,31	0,26	57,83	68,66	0,22	87,23
130,9	64,76	0,21	0,31	0,26	57,84	68,67	0,22	87,23
131	64,78	0,21	0,29	0,26	57,85	68,68	0,22	87,24
131,1	64,78	0,21	0,29	0,26	57,84	68,66	0,22	87,23
131,2	64,76	0,21	0,29	0,26	57,84	68,66	0,22	87,23
131,3	64,76	0,21	0,29	0,26	57,83	68,66	0,22	87,23
131,4	64,76	0,21	0,29	0,26	57,84	68,66	0,22	87,22
131,5	64,76	0,21	0,29	0,26	57,84	68,66	0,22	87,23
131,6	64,76	0,21	0,29	0,26	57,84	68,66	0,22	87,24
131,7	64,78	0,22	0,31	0,27	57,83	68,66	0,21	87,23
131,8	64,78	0,22	0,31	0,27	57,84	68,66	0,22	87,22
131,9	64,78	0,22	0,31	0,27	57,81	68,65	0,21	87,22
132	64,78	0,22	0,31	0,27	57,82	68,65	0,22	87,22
132,1	64,78	0,22	0,31	0,27	57,82	68,65	0,22	87,23
132,2	64,78	0,21	0,30	0,26	57,84	68,67	0,22	87,25
132,3	64,78	0,21	0,30	0,26	57,83	68,66	0,22	87,23
132,4	64,77	0,22	0,31	0,27	57,82	68,64	0,21	87,21
132,5	64,77	0,22	0,31	0,27	57,82	68,64	0,21	87,19
132,6	64,77	0,22	0,31	0,27	57,84	68,65	0,22	87,20
132,7	64,77	0,22	0,31	0,27	57,84	68,65	0,23	87,21
132,8	64,77	0,22	0,31	0,27	57,84	68,65	0,23	87,21
132,9	64,77	0,22	0,31	0,27	57,84	68,66	0,23	87,23
133	64,77	0,22	0,31	0,27	57,85	68,66	0,23	87,23
133,1	64,77	0,22	0,31	0,27	57,84	68,65	0,23	87,21
133,2	64,77	0,22	0,31	0,27	57,84	68,66	0,23	87,22
133,3	64,77	0,22	0,31	0,27	57,85	68,66	0,23	87,22
133,4	64,77	0,22	0,31	0,27	57,83	68,64	0,23	87,21
133,5	64,77	0,22	0,31	0,27	57,84	68,66	0,23	87,22
133,6	64,77	0,22	0,31	0,27	57,85	68,66	0,23	87,21
133,7	64,77	0,22	0,31	0,27	57,85	68,66	0,23	87,21
133,8	64,77	0,22	0,31	0,27	57,84	68,65	0,23	87,22
133,9	64,77	0,22	0,31	0,27	57,82	68,63	0,23	87,20
134	64,77	0,22	0,31	0,27	57,82	68,62	0,23	87,19
134,1	64,77	0,22	0,31	0,27	57,81	68,63	0,23	87,21
134,2	64,77	0,22	0,31	0,27	57,83	68,64	0,23	87,21
134,3	64,77	0,22	0,31	0,27	57,84	68,65	0,23	87,24
134,4	64,77	0,22	0,31	0,27	57,84	68,65	0,23	87,23
134,5	64,77	0,22	0,31	0,27	57,83	68,64	0,23	87,23
134,6	64,77	0,22	0,31	0,27	57,82	68,64	0,23	87,23
134,7	64,77	0,22	0,31	0,27	57,82	68,64	0,23	87,23
134,8	64,77	0,22	0,31	0,27	57,83	68,65	0,23	87,22
134,9	64,77	0,22	0,31	0,27	59,41	70,23	1,82	88,81
135	64,77	0,22	0,31	0,27	59,40	70,21	1,82	88,78
135,1	64,77	0,22	0,31	0,27	59,40	70,21	1,82	88,78
135,2	64,77	0,22	0,31	0,27	59,41	70,22	1,82	88,80
135,3	64,77	0,22	0,31	0,27	59,41	70,23	1,82	88,81
135,4	66,33	1,80	1,89	1,84	59,38	70,20	1,80	88,77
135,5	66,33	1,80	1,89	1,84	59,38	70,20	1,81	88,76
135,6	66,33	1,80	1,89	1,84	59,38	70,20	1,81	88,77
135,7	66,33	1,80	1,89	1,85	59,38	70,20	1,81	88,77
135,8	66,33	1,80	1,89	1,85	59,39	70,21	1,81	88,78
135,9	66,32	1,80	1,89	1,84	59,40	70,21	1,81	88,78
136	66,32	1,80	1,89	1,84	59,38	70,20	1,81	88,77
136,1	66,31	1,80	1,90	1,84	59,38	70,21	1,81	88,77
136,2	66,31	1,80	1,90	1,84	59,38	70,21	1,81	88,78
136,3	66,31	1,80	1,90	1,84	59,38	70,21	1,81	88,77
136,4	66,33	1,80	1,90	1,84	59,39	70,21	1,81	88,76
136,5	66,33	1,80	1,90	1,84	59,38	70,20	1,81	88,76
136,6	66,31	1,80	1,90	1,84	59,38	70,20	1,81	88,77
136,7	66,31	1,80	1,90	1,84	59,37	70,20	1,81	88,77
136,8	66,29	1,80	1,89	1,84	59,38	70,20	1,81	88,76
136,9	66,31	1,80	1,89	1,85	59,38	70,20	1,81	88,76
137	66,31	1,80	1,89	1,85	59,39	70,20	1,81	88,74
137,1	66,32	1,80	1,88	1,85	59,38	70,20	1,81	88,75
137,2	66,32	1,80	1,88	1,85	59,38	70,19	1,80	88,75
137,3	66,31	1,80	1,89	1,85	59,39	70,19	1,81	88,76
137,4	66,31	1,80	1,89	1,85	59,37	70,18	1,80	88,75
137,5	66,31	1,81	1,90	1,86	59,37	70,17	1,80	88,73
137,6	66,29	1,81	1,90	1,86	59,35	70,17	1,79	88,73
137,7	66,29	1,81	1,90	1,86	59,34	70,16	1,80	88,73
137,8	66,30	1,81	1,90	1,86	59,34	70,15	1,80	88,74
137,9	66,30	1,81	1,90	1,86	59,35	70,16	1,80	88,74
138	66,30	1,81	1,90	1,86	59,35	70,15	1,79	88,73
138,1	66,30	1,81	1,90	1,86	59,35	70,15	1,79	88,73
138,2	66,30	1,81	1,90	1,86	59,33	70,14	1,79	88,72
138,3	66,30	1,81	1,90	1,86	59,35	70,14	1,79	88,72
138,4	66,30	1,81	1,90	1,86	59,34	70,15	1,79	88,73
138,5	66,31	1,81	1,90	1,86	59,33	70,14	1,80	88,72
138,6	66,31	1,81	1,90	1,86	59,35	70,15	1,80	88,72
138,7	66,30	1,81	1,90	1,86	59,35	70,15	1,80	88,73
138,8	66,30	1,81	1,90	1,86	59,34	70,15	1,80	88,72
138,9	66,29	1,81	1,90	1,86	59,34	70,14	1,80	88,72
139	66,29	1,81	1,90	1,86	59,36	70,15	1,80	88,73
139,1	66,29	1,81	1,90	1,86	59,35	70,15	1,80	88,73
139,2	66,31	1,81	1,90	1,86	59,35	70,16	1,81	88,73
139,3	66,31	1,81	1,90	1,86	59,34	70,14	1,81	88,70
139,4	66,28	1,81	1,90	1,86	59,32	70,13	1,80	88,70
139,5	66,28	1,81	1,90	1,86	59,32	70,14	1,80	88,70
139,6	66,30	1,81	1,90	1,86	59,34	70,14	1,80	88,70
139,7	66,30	1,81	1,90	1,86	59,35	70,15	1,80	88,72
139,8	66,30	1,81	1,90	1,86	59,33	70,15	1,80	88,74
139,9	66,30	1,81	1,90	1,86	59,35	70,16	1,80	88,75
140	66,30	1,81	1,90	1,86	59,35	70,15	1,80	88,73
140,1	66,32	1,81	1,90	1,86	59,35	70,15	1,80	88,73
140,2	66,32	1,81	1,90	1,86	59,34	70,14	1,79	88,72
140,3	66,31	1,81	1,90	1,86	59,32	70,14	1,79	88,72
140,4	66,30	1,81	1,90	1,86	59,32	70,13	1,80	88,71
140,5	66,30	1,81	1,90	1,86	59,34	70,14	1,80	88,71
140,6	66,28	1,81	1,90	1,86	59,34	70,13	1,80	88,70
140,7	66,28	1,81	1,90	1,86	59,34	70,14	1,80	88,72
140,8	66,28	1,81	1,90	1,86	59,33	70,13	1,80	88,71
140,9	66,28	1,81	1,90	1,86	59,33	70,14	1,79	88,70
141	66,29	1,81	1,90	1,86	59,33	70,13	1,79	88,70
141,1	66,29	1,81	1,90	1,86	59,33	70,14	1,80	88,71
141,2	66,29	1,81	1,90	1,86	59,33	70,13	1,80	88,71
141,3	66,30	1,81	1,90	1,86	59,34	70,13	1,80	88,71
141,4	66,30	1,81	1,90	1,86	59,32	70,13	1,80	88,71
141,5	66,30	1,81	1,90	1,86	59,32	70,13	1,80	88,71
141,6	66,30	1,81	1,90	1,86	59,33	70,13	1,80	88,70
141,7	66,30	1,81	1,90	1,86	59,35	70,14	1,80	88,70
141,8	66,30	1,81	1,90	1,86	59,33	70,14	1,80	88,70
141,9	66,30	1,81	1,90	1,86	59,34	70,15	1,80	88,70
142	66,30	1,81	1,90	1,86	59,32	70,13	1,80	88,69
142,1	66,30	1,81	1,90	1,86	59,32	70,13	1,80	88,70
142,2	66,30	1,81	1,90	1,86	59,31	70,13	1,79	88,70
142,3	66,30	1,81	1,90	1,86	59,33	70,14	1,80	88,72
142,4	66,31	1,81	1,90	1,86	59,33	70,14	1,80	88,72
142,5	66,30	1,81	1,89	1,86	59,34	70,15	1,80	88,73
142,6	66,30	1,81	1,89	1,86	59,33	70,14	1,81	88,71
142,7	66,28	1,81	1,90	1,85	59,34	70,15	1,81	88,73
142,8	66,28	1,81	1,90	1,85	59,33	70,14	1,81	88,72
142,9	66,28	1,81	1,90	1,85	59,33	70,14	1,81	88,74
143	66,28	1,81	1,90	1,85	59,32	70,13	1,81	88,70
143,1	66,28	1,81	1,90	1,85	59,33	70,13	1,81	88,69
143,2	66,27	1,81	1,90	1,85	59,33	70,13	1,81	88,71
143,3	66,27	1,81	1,90	1,85	59,32	70,13	1,81	88,70
143,4	66,27	1,81	1,89	1,85	59,32	70,13	1,81	88,70
143,5	66,27	1,81	1,89	1,85	59,32	70,13	1,81	88,70
143,6	66,26	1,81	1,90	1,85	59,32	70,12	1,81	88,70
143,7	66,26	1,81	1,90	1,86	59,32	70,12	1,81	88,70
143,8	66,26	1,81	1,90	1,86	59,32	70,12	1,81	88,69
143,9	66,26	1,81	1,90	1,86	59,32	70,11	1,80	88,69
144	66,26	1,81	1,90	1,86	59,32	70,11	1,80	88,69
144,1	66,26	1,81	1,90	1,86	59,32	70,11	1,81	88,69
144,2	66,26	1,81	1,90	1,86	59,29	70,11	1,80	88,67
144,3	66,24	1,81	1,90	1,86	59,29	70,10	1,79	88,66
144,4	66,24	1,81	1,90	1,86	59,29	70,09	1,80	88,65
144,5	66,24	1,81	1,90	1,86	59,28	70,08	1,80	88,65
144,6	66,24	1,81	1,90	1,86	59,29	70,09	1,80	88,65
144,7	66,24	1,81	1,90	1,86	59,28	70,08	1,80	88,65
144,8	66,24	1,81	1,90	1,86	59,27	70,08	1,79	88,64
144,9	66,24	1,81	1,90	1,86	59,29	70,09	1,80	88,66
145	66,25	1,81	1,90	1,86	59,27	70,07	1,80	88,64
145,1	66,25	1,81	1,90	1,86	59,29	70,09	1,80	88,65
145,2	66,25	1,81	1,90	1,86	59,29	70,08	1,80	88,64
145,3	66,24	1,81	1,90	1,86	59,28	70,09	1,80	88,65
145,4	66,24	1,81	1,90	1,86	59,28	70,08	1,80	88,65
145,5	66,23	1,81	1,90	1,86	59,28	70,07	1,80	88,64
145,6	66,23	1,81	1,90	1,86	59,27	70,07	1,80	88,65
145,7	66,23	1,81	1,90	1,86	59,28	70,07	1,80	88,63
145,8	66,24	1,81	1,90	1,86	59,29	70,08	1,80	88,64
145,9	66,24	1,81	1,90	1,86	59,27	70,08	1,80	88,64
146	66,24	1,81	1,90	1,86	59,25	70,06	1,79	88,62
146,1	66,24	1,81	1,90	1,86	59,28	70,08	1,80	88,64
146,2	66,24	1,81	1,90	1,86	59,27	70,06	1,80	88,62
146,3	66,24	1,81	1,90	1,86	59,26	70,06	1,80	88,62
146,4	66,24	1,81	1,90	1,86	59,27	70,06	1,80	88,63
146,5	66,24	1,81	1,90	1,86	59,24	70,04	1,79	88,61
146,6	66,22	1,81	1,90	1,86	59,24	70,04	1,79	88,61
146,7	66,22	1,81	1,90	1,86	59,24	70,04	1,79	88,61
146,8	66,22	1,81	1,90	1,86	59,24	70,03	1,80	88,59
146,9	66,20	1,81	1,90	1,86	59,23	70,03	1,80	88,60
147	66,20	1,81	1,90	1,86	59,26	70,04	1,80	88,61
147,1	66,20	1,81	1,90	1,86	59,26	70,04	1,80	88,58
147,2	66,21	1,81	1,90	1,86	59,26	70,04	1,80	88,61
147,3	66,21	1,81	1,90	1,86	59,28	70,07	1,81	88,63
147,4	66,23	1,81	1,90	1,86	59,27	70,07	1,80	88,64
147,5	66,23	1,81	1,90	1,86	59,27	70,06	1,80	88,63
147,6	66,22	1,81	1,90	1,86	59,27	70,05	1,80	88,62
147,7	66,22	1,81	1,90	1,86	59,27	70,06	1,80	88,63
147,8	66,23	1,80	1,89	1,85	59,27	70,06	1,81	88,63
147,9	66,22	1,81	1,90	1,86	59,28	70,08	1,81	88,65
148	66,22	1,81	1,90	1,86	59,27	70,07	1,80	88,64
148,1	66,22	1,81	1,90	1,86	59,27	70,06	1,81	88,63
148,2	66,22	1,81	1,90	1,86	59,27	70,06	1,81	88,65
148,3	66,22	1,81	1,90	1,86	59,26	70,05	1,80	88,65
148,4	66,22	1,81	1,90	1,86	59,27	70,06	1,81	88,64
148,5	66,21	1,81	1,90	1,86	59,25	70,05	1,80	88,63
148,6	66,19	1,81	1,90	1,86	59,24	70,02	1,80	88,60
148,7	66,19	1,81	1,90	1,86	59,23	70,02	1,79	88,60
148,8	66,19	1,81	1,90	1,86	59,22	70,01	1,80	88,59
148,9	66,19	1,81	1,90	1,86	59,24	70,03	1,81	88,60
149	66,19	1,81	1,90	1,86	59,23	70,02	1,80	88,60
149,1	66,21	1,81	1,90	1,86	59,23	70,02	1,79	88,61
149,2	66,21	1,81	1,90	1,86	59,25	70,03	1,80	88,60
149,3	66,21	1,81	1,90	1,86	59,25	70,03	1,80	88,61
149,4	66,21	1,81	1,90	1,86	59,24	70,03	1,80	88,61
149,5	66,19	1,81	1,90	1,86	59,23	70,01	1,80	88,59
149,6	66,19	1,81	1,90	1,86	59,24	70,02	1,80	88,60
149,7	66,19	1,81	1,90	1,86	59,23	70,02	1,80	88,59
149,8	66,19	1,81	1,90	1,86	59,22	70,01	1,80	88,59
149,9	66,19	1,81	1,90	1,86	59,23	70,00	1,80	88,60
150	66,19	1,81	1,90	1,86	59,21	69,99	1,80	88,58
150,1	66,19	1,81	1,90	1,86	59,23	70,00	1,80	88,59
150,2	66,18	1,81	1,90	1,86	59,23	70,00	1,80	88,57
150,3	66,18	1,81	1,90	1,86	59,22	70,00	1,80	88,58
150,4	66,17	1,81	1,90	1,86	59,22	69,99	1,81	88,58
150,5	66,17	1,81	1,90	1,86	59,22	69,99	1,80	88,58
150,6	66,17	1,81	1,90	1,86	59,21	69,99	1,80	88,58
150,7	66,17	1,81	1,90	1,86	59,21	69,99	1,80	88,59
150,8	66,17	1,81	1,90	1,86	59,19	69,98	1,80	88,58
150,9	66,17	1,81	1,90	1,86	59,20	69,98	1,80	88,58
151	66,17	1,81	1,90	1,86	59,23	69,99	1,80	88,60
151,1	66,17	1,81	1,90	1,86	59,22	69,99	1,81	88,58
151,2	66,18	1,81	1,90	1,86	59,20	69,98	1,79	88,57
151,3	66,18	1,81	1,90	1,86	59,21	69,97	1,79	88,56
151,4	66,16	1,81	1,90	1,86	59,19	69,97	1,79	88,55
151,5	66,16	1,81	1,90	1,86	59,17	69,96	1,79	88,55
151,6	66,16	1,81	1,90	1,86	59,18	69,96	1,79	88,55
151,7	66,16	1,81	1,90	1,86	59,18	69,96	1,79	88,54
151,8	66,16	1,81	1,90	1,86	59,17	69,96	1,79	88,54
151,9	66,16	1,81	1,90	1,86	59,16	69,95	1,79	88,54
152	66,16	1,81	1,90	1,86	59,18	69,96	1,80	88,55
152,1	66,15	1,81	1,90	1,86	59,19	69,95	1,80	88,54
152,2	66,15	1,81	1,90	1,86	59,20	69,96	1,80	88,55
152,3	66,13	1,81	1,89	1,85	59,20	69,96	1,81	88,55
152,4	66,13	1,81	1,89	1,85	59,19	69,95	1,81	88,53
152,5	66,12	1,80	1,89	1,84	59,18	69,94	1,81	88,52
152,6	66,15	1,80	1,87	1,85	59,18	69,94	1,81	88,54
152,7	66,15	1,80	1,87	1,85	59,19	69,95	1,81	88,54
152,8	66,14	1,81	1,90	1,86	59,19	69,95	1,81	88,55
152,9	66,14	1,81	1,90	1,86	59,18	69,94	1,80	88,53
153	66,14	1,81	1,90	1,86	59,19	69,94	1,80	88,54
153,1	66,14	1,81	1,90	1,86	59,17	69,94	1,80	88,53
153,2	66,15	1,81	1,90	1,86	59,19	69,95	1,80	88,52
153,3	66,15	1,81	1,90	1,86	59,19	69,95	1,80	88,53
153,4	66,15	1,81	1,90	1,86	59,18	69,95	1,80	88,53
153,5	66,15	1,81	1,90	1,86	59,19	69,95	1,80	88,54
153,6	66,15	1,81	1,90	1,86	59,17	69,94	1,80	88,54
153,7	66,14	1,81	1,90	1,86	59,18	69,95	1,80	88,54
153,8	66,14	1,81	1,90	1,86	59,19	69,95	1,81	88,54
153,9	66,14	1,81	1,90	1,86	59,19	69,95	1,81	88,54
154	66,15	1,81	1,90	1,85	59,19	69,96	1,81	88,55
154,1	66,15	1,81	1,90	1,85	59,19	69,96	1,81	88,53
154,2	66,14	1,80	1,89	1,85	59,18	69,96	1,81	88,54
154,3	66,14	1,80	1,89	1,85	59,19	69,96	1,81	88,54
154,4	66,13	1,80	1,88	1,85	59,17	69,94	1,80	88,54
154,5	66,13	1,80	1,88	1,85	59,16	69,92	1,81	88,53
154,6	66,12	1,81	1,90	1,86	59,17	69,93	1,81	88,53
154,7	66,11	1,81	1,90	1,86	59,15	69,92	1,80	88,52
154,8	66,11	1,81	1,90	1,86	59,16	69,93	1,80	88,53
154,9	66,13	1,81	1,90	1,86	59,14	69,92	1,79	88,54
155	66,13	1,81	1,90	1,86	59,14	69,91	1,79	88,52
155,1	66,12	1,81	1,90	1,86	59,15	69,91	1,79	88,52
155,2	66,11	1,81	1,90	1,86	59,14	69,91	1,80	88,52
155,3	66,11	1,81	1,90	1,86	59,14	69,91	1,80	88,52
155,4	66,10	1,81	1,90	1,86	59,16	69,92	1,81	88,52
155,5	66,10	1,81	1,90	1,86	59,15	69,91	1,80	88,51
155,6	66,10	1,81	1,90	1,86	59,13	69,90	1,80	88,51
155,7	66,10	1,81	1,90	1,86	59,13	69,90	1,80	88,50
155,8	66,09	1,81	1,90	1,86	59,12	69,90	1,79	88,51
155,9	66,09	1,81	1,90	1,86	59,14	69,92	1,80	88,53
156	66,09	1,81	1,90	1,86	59,15	69,93	1,79	88,53
156,1	66,09	1,81	1,90	1,86	59,16	69,94	1,80	88,55
156,2	66,09	1,81	1,90	1,86	59,15	69,92	1,80	88,52
156,3	66,09	1,81	1,90	1,86	59,14	69,90	1,80	88,49
156,4	66,09	1,81	1,90	1,86	59,14	69,90	1,80	88,50
156,5	66,09	1,81	1,90	1,86	59,14	69,89	1,81	88,49
156,6	66,07	1,81	1,90	1,85	59,13	69,89	1,81	88,48
156,7	66,07	1,81	1,90	1,85	59,13	69,88	1,81	88,47
156,8	66,06	1,81	1,89	1,85	59,14	69,88	1,81	88,47
156,9	66,06	1,81	1,89	1,85	59,13	69,88	1,81	88,47
157	66,06	1,81	1,89	1,85	59,12	69,87	1,81	88,47
157,1	66,06	1,81	1,89	1,85	59,12	69,87	1,81	88,46
157,2	66,06	1,80	1,89	1,85	59,12	69,87	1,81	88,45
157,3	66,05	1,80	1,88	1,85	59,11	69,86	1,81	88,44
157,4	66,05	1,80	1,88	1,85	59,11	69,85	1,81	88,45
157,5	66,05	1,80	1,88	1,85	59,09	69,84	1,81	88,44
157,6	66,05	1,80	1,88	1,85	59,09	69,84	1,81	88,43
157,7	66,04	1,80	1,89	1,85	59,10	69,83	1,81	88,43
157,8	66,04	1,80	1,89	1,85	59,09	69,83	1,81	88,43
157,9	66,05	1,81	1,90	1,85	59,09	69,84	1,81	88,42
158	66,04	1,80	1,88	1,85	59,10	69,84	1,81	88,43
158,1	66,04	1,80	1,88	1,85	59,09	69,84	1,81	88,41
158,2	66,03	1,81	1,90	1,86	59,09	69,83	1,81	88,40
158,3	66,03	1,81	1,90	1,86	59,09	69,84	1,81	88,41
158,4	66,04	1,81	1,90	1,86	59,08	69,83	1,81	88,41
158,5	66,04	1,81	1,90	1,86	59,08	69,84	1,80	88,42
158,6	66,03	1,81	1,90	1,86	59,08	69,84	1,81	88,42
158,7	66,03	1,80	1,89	1,85	59,08	69,83	1,80	88,43
158,8	66,03	1,80	1,89	1,85	59,09	69,84	1,81	88,43
158,9	66,03	1,80	1,89	1,85	59,10	69,84	1,81	88,45
159	66,03	1,80	1,89	1,85	59,09	69,84	1,81	88,44
159,1	66,02	1,80	1,90	1,85	59,09	69,84	1,81	88,42
159,2	66,02	1,80	1,90	1,85	59,08	69,83	1,81	88,41
159,3	66,04	1,81	1,89	1,85	59,08	69,84	1,81	88,41
159,4	66,04	1,81	1,90	1,85	59,08	69,82	1,80	88,41
159,5	66,04	1,81	1,90	1,85	59,08	69,83	1,80	88,41
159,6	66,03	1,81	1,90	1,85	59,09	69,83	1,81	88,42
159,7	66,03	1,81	1,90	1,85	59,08	69,83	1,81	88,42
159,8	66,03	1,81	1,90	1,85	59,08	69,83	1,81	88,41
159,9	66,03	1,81	1,90	1,85	59,08	69,83	1,80	88,40
160	66,03	1,81	1,90	1,86	59,09	69,83	1,80	88,40
160,1	66,03	1,81	1,90	1,86	59,07	69,82	1,80	88,41
160,2	66,03	1,81	1,90	1,86	59,07	69,81	1,80	88,39
160,3	66,02	1,81	1,90	1,86	59,05	69,80	1,79	88,37
160,4	66,02	1,81	1,90	1,86	59,05	69,80	1,79	88,38
160,5	66,00	1,81	1,90	1,86	59,06	69,79	1,79	88,38
160,6	66,00	1,81	1,90	1,86	59,05	69,79	1,79	88,37
160,7	66,00	1,81	1,90	1,86	59,04	69,78	1,79	88,37
160,8	65,99	1,81	1,90	1,86	59,02	69,77	1,79	88,36
160,9	65,99	1,81	1,90	1,86	59,03	69,77	1,79	88,36
161	65,98	1,81	1,90	1,86	59,02	69,75	1,80	88,35
161,1	65,98	1,81	1,90	1,86	59,03	69,77	1,80	88,35
161,2	65,96	1,81	1,90	1,86	59,04	69,77	1,80	88,33
161,3	65,96	1,81	1,90	1,86	59,01	69,75	1,80	88,34
161,4	65,96	1,81	1,90	1,86	59,02	69,74	1,80	88,34
161,5	65,95	1,81	1,90	1,86	59,01	69,74	1,80	88,34
161,6	65,95	1,81	1,90	1,86	59,01	69,74	1,80	88,34
161,7	65,96	1,81	1,90	1,85	59,00	69,74	1,80	88,34
161,8	65,96	1,81	1,90	1,85	58,98	69,72	1,79	88,33
161,9	65,93	1,81	1,90	1,86	59,01	69,73	1,80	88,33
162	65,93	1,81	1,90	1,86	58,99	69,71	1,80	88,33
162,1	65,93	1,81	1,90	1,86	58,98	69,70	1,80	88,31
162,2	65,93	1,81	1,90	1,86	58,97	69,70	1,80	88,31
162,3	65,93	1,81	1,90	1,86	58,97	69,69	1,79	88,29
162,4	65,91	1,81	1,90	1,86	58,97	69,70	1,80	88,29
162,5	65,91	1,81	1,90	1,86	58,96	69,68	1,80	88,29
162,6	65,91	1,81	1,90	1,86	58,96	69,69	1,79	88,29
162,7	65,90	1,81	1,90	1,86	58,95	69,68	1,79	88,28
162,8	65,90	1,81	1,90	1,86	58,95	69,66	1,80	88,26
162,9	65,90	1,81	1,90	1,86	58,95	69,68	1,80	88,28
163	65,90	1,81	1,90	1,86	58,95	69,67	1,81	88,27
163,1	65,90	1,81	1,90	1,86	58,96	69,67	1,80	88,30
163,2	65,90	1,81	1,90	1,86	58,94	69,66	1,81	88,28
163,3	65,89	1,81	1,90	1,86	58,94	69,66	1,80	88,28
163,4	65,88	1,81	1,90	1,86	58,94	69,65	1,81	88,27
163,5	65,88	1,81	1,90	1,86	58,94	69,65	1,81	88,26
163,6	65,89	1,81	1,90	1,86	58,94	69,65	1,80	88,26
163,7	65,89	1,81	1,90	1,86	58,94	69,65	1,81	88,28
163,8	65,88	1,81	1,90	1,86	58,92	69,64	1,80	88,27
163,9	65,88	1,81	1,90	1,86	58,90	69,63	1,79	88,25
164	65,86	1,81	1,90	1,86	58,91	69,62	1,80	88,24
164,1	65,86	1,81	1,90	1,86	58,91	69,63	1,80	88,24
164,2	65,86	1,81	1,90	1,86	58,92	69,63	1,80	88,24
164,3	65,87	1,81	1,90	1,86	58,90	69,62	1,80	88,23
164,4	65,87	1,81	1,90	1,86	58,88	69,61	1,79	88,22
164,5	65,87	1,81	1,90	1,86	58,88	69,61	1,80	88,22
164,6	65,87	1,81	1,90	1,86	58,89	69,61	1,80	88,22
164,7	65,87	1,81	1,90	1,86	58,88	69,60	1,80	88,21
164,8	65,85	1,81	1,90	1,86	58,90	69,61	1,81	88,23
164,9	65,85	1,81	1,90	1,86	58,89	69,61	1,80	88,23
165	65,84	1,81	1,90	1,86	58,89	69,61	1,80	88,24
165,1	65,84	1,81	1,90	1,86	58,91	69,62	1,81	88,22
165,2	65,85	1,81	1,90	1,86	58,88	69,59	1,80	88,21
165,3	65,85	1,81	1,90	1,86	58,87	69,59	1,79	88,22
165,4	65,84	1,81	1,90	1,86	58,89	69,59	1,80	88,20
165,5	65,84	1,81	1,90	1,86	58,89	69,59	1,81	88,20
165,6	65,84	1,81	1,90	1,86	58,89	69,59	1,81	88,21
165,7	65,82	1,81	1,90	1,86	58,88	69,58	1,80	88,20
165,8	65,82	1,81	1,90	1,86	58,87	69,58	1,80	88,19
165,9	65,82	1,81	1,90	1,86	58,87	69,58	1,80	88,19
166	65,82	1,81	1,90	1,86	58,88	69,58	1,81	88,17
166,1	65,81	1,81	1,89	1,85	58,88	69,58	1,80	88,18
166,2	65,81	1,81	1,90	1,86	58,87	69,58	1,80	88,18
166,3	65,81	1,81	1,90	1,86	58,84	69,55	1,80	88,14
166,4	65,79	1,81	1,90	1,86	58,84	69,55	1,79	88,16
166,5	65,79	1,81	1,90	1,86	58,85	69,56	1,79	88,19
166,6	65,81	1,81	1,90	1,86	58,85	69,56	1,80	88,19
166,7	65,81	1,81	1,90	1,86	58,86	69,56	1,81	88,19
166,8	65,82	1,81	1,90	1,86	58,85	69,56	1,80	88,17
166,9	65,82	1,80	1,89	1,85	58,87	69,57	1,80	88,18
167	65,82	1,80	1,89	1,85	58,88	69,58	1,81	88,19
167,1	65,83	1,81	1,90	1,86	58,90	69,61	1,81	88,23
167,2	65,83	1,81	1,90	1,86	58,89	69,61	1,81	88,21
167,3	65,83	1,81	1,90	1,86	58,90	69,61	1,81	88,21
167,4	65,83	1,81	1,90	1,86	58,88	69,58	1,81	88,17
167,5	65,82	1,81	1,90	1,86	58,90	69,61	1,80	88,21
167,6	65,87	1,81	1,90	1,85	58,94	69,65	1,80	88,25
167,7	65,87	1,81	1,90	1,85	58,90	69,63	1,80	88,23
167,8	65,87	1,81	1,90	1,86	58,89	69,63	1,79	88,21
167,9	65,87	1,81	1,90	1,86	58,90	69,64	1,80	88,22
168	65,87	1,81	1,90	1,86	58,91	69,63	1,80	88,22
168,1	65,88	1,81	1,90	1,86	58,92	69,64	1,80	88,23
168,2	65,88	1,81	1,90	1,86	58,93	69,64	1,80	88,23
168,3	65,85	1,80	1,89	1,84	58,92	69,64	1,81	88,23
168,4	65,85	1,80	1,89	1,84	58,93	69,64	1,80	88,22
168,5	65,85	1,81	1,90	1,86	58,91	69,62	1,80	88,22
168,6	65,85	1,81	1,90	1,86	58,89	69,61	1,80	88,20
168,7	65,85	1,81	1,90	1,86	58,89	69,62	1,80	88,21
168,8	65,86	1,81	1,90	1,86	58,89	69,62	1,80	88,20
168,9	65,86	1,81	1,90	1,86	58,90	69,60	1,79	88,18
169	65,84	1,81	1,90	1,86	58,89	69,59	1,79	88,17
169,1	65,84	1,81	1,90	1,86	58,90	69,59	1,79	88,18
169,2	65,84	1,81	1,90	1,86	58,89	69,60	1,79	88,18
169,3	65,84	1,81	1,90	1,86	58,88	69,61	1,79	88,20
169,4	65,85	1,81	1,90	1,86	58,91	69,62	1,79	88,23
169,5	65,86	1,81	1,90	1,86	58,94	69,66	1,80	88,24
169,6	65,86	1,81	1,90	1,86	58,93	69,65	1,80	88,21
169,7	65,86	1,81	1,90	1,86	58,90	69,62	1,79	88,19
169,8	65,86	1,81	1,90	1,86	58,91	69,62	1,79	88,20
169,9	65,86	1,81	1,90	1,86	58,91	69,63	1,80	88,20
170	65,86	1,81	1,90	1,86	58,92	69,64	1,80	88,21
170,1	65,87	1,81	1,90	1,86	58,93	69,65	1,80	88,23
170,2	65,84	1,81	1,90	1,86	58,91	69,63	1,81	88,20
170,3	65,84	1,81	1,90	1,86	58,86	69,57	1,80	88,14
170,4	65,78	1,80	1,88	1,85	58,89	69,59	1,80	88,19
170,5	65,78	1,80	1,88	1,85	58,87	69,58	1,80	88,18
170,6	65,78	1,80	1,88	1,85	58,84	69,53	1,81	88,14
170,7	65,78	1,80	1,88	1,85	58,85	69,53	1,81	88,17
170,8	65,77	1,80	1,89	1,85	58,85	69,54	1,81	88,17
170,9	65,80	1,81	1,90	1,86	58,85	69,54	1,81	88,17
171	65,80	1,81	1,90	1,86	58,84	69,53	1,80	88,15
171,1	65,77	1,81	1,90	1,86	58,83	69,51	1,81	88,13
171,2	65,77	1,81	1,90	1,86	58,83	69,51	1,80	88,13
171,3	65,77	1,81	1,90	1,86	58,81	69,50	1,80	88,13
171,4	65,77	1,81	1,90	1,86	58,81	69,49	1,80	88,11
171,5	65,75	1,81	1,90	1,86	58,78	69,48	1,79	88,11
171,6	65,73	1,81	1,90	1,86	58,81	69,48	1,80	88,11
171,7	65,73	1,81	1,90	1,86	58,79	69,48	1,80	88,09
171,8	65,73	1,81	1,90	1,86	58,81	69,48	1,80	88,10
171,9	65,73	1,81	1,90	1,86	58,80	69,48	1,79	88,09
172	65,74	1,81	1,90	1,86	58,78	69,47	1,79	88,09
172,1	65,74	1,81	1,90	1,86	58,81	69,49	1,81	88,10
172,2	65,74	1,80	1,88	1,85	58,81	69,49	1,81	88,12
172,3	65,74	1,81	1,90	1,85	58,81	69,49	1,81	88,11
172,4	65,74	1,81	1,90	1,85	58,81	69,49	1,81	88,11
172,5	65,74	1,81	1,89	1,85	58,82	69,50	1,80	88,12
172,6	65,74	1,81	1,89	1,85	58,82	69,51	1,81	88,13
172,7	65,74	1,81	1,90	1,86	58,80	69,49	1,80	88,11
172,8	65,74	1,81	1,90	1,86	58,81	69,50	1,80	88,13
172,9	65,74	1,81	1,90	1,86	58,80	69,49	1,80	88,11
173	65,74	1,81	1,90	1,86	58,81	69,50	1,81	88,12
173,1	65,74	1,81	1,90	1,86	58,81	69,50	1,80	88,10
173,2	65,73	1,81	1,90	1,86	58,81	69,49	1,79	88,10
173,3	65,73	1,81	1,90	1,86	58,80	69,49	1,79	88,10
173,4	65,73	1,81	1,90	1,86	58,78	69,47	1,80	88,08
173,5	65,73	1,81	1,90	1,86	58,78	69,46	1,79	88,08
173,6	65,73	1,81	1,90	1,86	58,76	69,45	1,79	88,06
173,7	65,71	1,81	1,90	1,86	58,75	69,44	1,79	88,05
173,8	65,71	1,81	1,90	1,86	58,77	69,44	1,81	88,05
173,9	65,68	1,81	1,90	1,85	58,76	69,42	1,80	88,05
174	65,68	1,81	1,90	1,85	58,76	69,42	1,81	88,05
174,1	65,68	1,81	1,90	1,86	58,76	69,42	1,80	88,05
174,2	65,68	1,81	1,90	1,86	58,76	69,42	1,81	88,04
174,3	65,68	1,81	1,90	1,86	58,75	69,40	1,80	88,01
174,4	65,68	1,81	1,90	1,86	58,74	69,41	1,80	88,01
174,5	65,68	1,81	1,90	1,86	58,75	69,41	1,80	88,02
174,6	65,68	1,81	1,90	1,86	58,74	69,41	1,80	88,02
174,7	65,68	1,81	1,90	1,86	58,72	69,40	1,79	88,01
174,8	65,66	1,81	1,90	1,86	58,73	69,40	1,80	88,01
174,9	65,66	1,81	1,90	1,86	58,74	69,38	1,80	88,00
175	65,66	1,81	1,90	1,86	58,72	69,37	1,80	87,99
175,1	65,65	1,81	1,90	1,86	58,70	69,36	1,79	87,98
175,2	65,65	1,81	1,90	1,86	58,71	69,36	1,79	87,99
175,3	65,65	1,81	1,90	1,86	58,71	69,35	1,79	87,97
175,4	65,65	1,81	1,90	1,86	58,71	69,36	1,81	87,97
175,5	65,63	1,81	1,90	1,86	58,71	69,36	1,81	87,97
175,6	65,63	1,81	1,90	1,86	58,70	69,35	1,80	87,95
175,7	65,63	1,81	1,90	1,86	58,69	69,34	1,79	87,94
175,8	65,64	1,81	1,90	1,86	58,69	69,35	1,79	87,96
175,9	65,64	1,81	1,90	1,86	58,69	69,34	1,79	87,97
176	65,64	1,81	1,90	1,86	58,68	69,33	1,80	87,96
176,1	65,64	1,81	1,90	1,86	58,69	69,33	1,80	87,97
176,2	65,64	1,81	1,90	1,86	58,68	69,33	1,79	87,96
176,3	65,64	1,81	1,90	1,86	58,67	69,33	1,79	87,94
176,4	65,64	1,81	1,90	1,86	58,70	69,33	1,79	87,94
176,5	65,62	1,81	1,90	1,86	58,68	69,32	1,79	87,94
176,6	65,62	1,81	1,90	1,86	58,66	69,31	1,79	87,92
176,7	65,62	1,81	1,90	1,86	58,66	69,32	1,79	87,94
176,8	65,62	1,81	1,90	1,86	58,67	69,33	1,79	87,95
176,9	65,61	1,81	1,90	1,86	58,67	69,34	1,79	87,95
177	65,62	1,81	1,90	1,86	58,67	69,33	1,79	87,94
177,1	65,62	1,81	1,90	1,86	58,70	69,35	1,80	87,98
177,2	65,63	1,80	1,88	1,85	58,72	69,37	1,81	87,99
177,3	65,63	1,80	1,88	1,85	58,71	69,37	1,81	87,99
177,4	65,65	1,81	1,90	1,86	58,71	69,36	1,80	87,97
177,5	65,65	1,81	1,90	1,86	58,68	69,35	1,79	87,97
177,6	65,64	1,81	1,90	1,86	58,71	69,36	1,80	87,99
177,7	65,64	1,81	1,90	1,86	58,70	69,36	1,80	87,98
177,8	65,64	1,81	1,90	1,86	58,71	69,35	1,80	87,98
177,9	65,65	1,81	1,90	1,86	58,71	69,35	1,80	87,97
178	65,65	1,81	1,90	1,86	58,72	69,37	1,80	87,99
178,1	65,65	1,81	1,90	1,86	58,70	69,36	1,80	87,98
178,2	65,65	1,81	1,90	1,86	58,70	69,35	1,80	87,97
178,3	65,65	1,81	1,90	1,86	58,69	69,35	1,80	87,98
178,4	65,64	1,81	1,90	1,86	58,69	69,34	1,79	87,97
178,5	65,64	1,81	1,90	1,86	58,69	69,34	1,79	87,98
178,6	65,64	1,81	1,90	1,85	58,70	69,34	1,79	87,95
178,7	65,64	1,81	1,90	1,85	58,70	69,34	1,79	87,95
178,8	65,62	1,80	1,89	1,85	58,70	69,35	1,81	87,96
178,9	65,62	1,80	1,89	1,85	58,70	69,35	1,81	87,95
179	65,62	1,81	1,89	1,85	58,68	69,33	1,80	87,93
179,1	65,62	1,81	1,89	1,85	60,29	70,93	3,39	89,54
179,2	65,62	1,81	1,89	1,85	60,29	70,94	3,39	89,53
179,3	67,22	3,38	3,47	3,43	56,21	66,58	1,54	85,05
179,4	67,22	3,38	3,47	3,43	52,79	62,54	0,24	81,39
179,5	67,22	3,38	3,47	3,43	52,50	61,94	0,23	81,09
179,6	67,22	3,38	3,47	3,43	52,28	61,55	0,23	80,87
179,7	67,22	3,38	3,47	3,43	52,13	61,28	0,23	80,70
179,8	67,22	3,38	3,47	3,43	51,98	61,06	0,22	80,53
179,9	67,22	3,38	3,47	3,43	51,86	60,89	0,22	80,41
180	67,22	3,38	3,47	3,43	51,76	60,76	0,22	80,30
180,1	67,22	3,38	3,47	3,43	51,67	60,64	0,22	80,23
180,2	67,22	3,38	3,47	3,43	51,59	60,55	0,21	80,14
180,3	67,22	3,38	3,47	3,43	51,52	60,47	0,21	80,08
180,4	67,22	3,38	3,47	3,43	51,46	60,40	0,21	80,01
180,5	67,22	3,38	3,47	3,43	51,40	60,34	0,21	79,94
180,6	67,22	3,38	3,47	3,43	51,35	60,30	0,21	79,90
180,7	67,22	3,38	3,47	3,43	51,30	60,25	0,21	79,86
180,8	67,22	3,38	3,47	3,43	51,26	60,22	0,21	79,80
180,9	67,22	3,38	3,47	3,43	51,23	60,19	0,21	79,74
181	67,22	3,38	3,47	3,43	51,21	60,18	0,20	79,69
181,1	67,22	3,38	3,47	3,43	51,18	60,17	0,20	79,64
181,2	67,22	3,38	3,47	3,43	51,16	60,15	0,20	79,60
181,3	67,22	3,38	3,47	3,43	51,13	60,14	0,20	79,53
181,4	67,22	3,38	3,47	3,43	51,12	60,14	0,20	79,50
181,5	67,22	3,38	3,47	3,43	51,10	60,13	0,20	79,48
181,6	57,51	0,22	0,31	0,27	51,08	60,12	0,20	79,43
181,7	57,51	0,22	0,31	0,27	51,06	60,12	0,20	79,40
181,8	57,51	0,22	0,31	0,27	51,05	60,11	0,20	79,38
181,9	57,39	0,18	0,27	0,23	51,03	60,10	0,19	79,35
182	57,39	0,18	0,27	0,23	51,00	60,09	0,19	79,31
182,1	57,36	0,17	0,27	0,22	51,01	60,10	0,18	79,31
182,2	57,36	0,17	0,27	0,22	51,01	60,10	0,19	79,27
182,3	57,36	0,17	0,27	0,22	50,99	60,10	0,18	79,26
182,4	57,34	0,16	0,26	0,21	50,99	60,11	0,18	79,25
182,5	57,34	0,16	0,26	0,21	50,98	60,11	0,18	79,24
182,6	57,32	0,16	0,25	0,21	50,97	60,11	0,18	79,22
182,7	57,32	0,16	0,25	0,21	50,97	60,11	0,18	79,22
182,8	57,31	0,16	0,26	0,21	50,97	60,12	0,18	79,22
182,9	57,31	0,16	0,26	0,21	50,97	60,12	0,17	79,20
183	57,31	0,16	0,23	0,21	50,97	60,13	0,17	79,20
183,1	57,31	0,16	0,25	0,21	50,97	60,14	0,17	79,20
183,2	57,31	0,16	0,25	0,21	50,97	60,14	0,17	79,19
183,3	57,33	0,17	0,26	0,22	50,98	60,17	0,17	79,22
183,4	57,33	0,17	0,26	0,22	50,98	60,17	0,17	79,21
183,5	57,32	0,17	0,26	0,22	50,96	60,17	0,16	79,20
183,6	57,32	0,17	0,26	0,22	50,96	60,16	0,16	79,19
183,7	57,33	0,17	0,26	0,22	50,96	60,17	0,16	79,20
183,8	57,31	0,17	0,25	0,22	50,97	60,19	0,17	79,21
183,9	57,31	0,17	0,25	0,22	50,98	60,20	0,17	79,22
184	57,31	0,17	0,26	0,22	50,97	60,20	0,17	79,22
184,1	57,31	0,17	0,26	0,22	50,99	60,22	0,17	79,23
184,2	57,32	0,17	0,26	0,22	50,99	60,22	0,17	79,21
184,3	57,32	0,17	0,26	0,22	50,98	60,22	0,16	79,20
184,4	57,32	0,17	0,26	0,22	50,94	60,21	0,16	79,20
184,5	57,31	0,17	0,26	0,22	50,96	60,22	0,16	79,21
184,6	57,31	0,17	0,26	0,22	50,96	60,21	0,17	79,20
184,7	57,30	0,17	0,26	0,22	50,97	60,21	0,17	79,21
184,8	57,30	0,17	0,26	0,22	50,94	60,21	0,16	79,18
184,9	57,28	0,17	0,26	0,22	50,93	60,19	0,16	79,15
185	57,28	0,17	0,26	0,22	50,90	60,16	0,16	79,14
185,1	57,26	0,17	0,26	0,22	50,90	60,14	0,16	79,13
185,2	57,20	0,17	0,26	0,22	50,88	60,12	0,17	79,10
185,3	57,20	0,17	0,26	0,22	50,86	60,09	0,17	79,07
185,4	57,12	0,17	0,26	0,22	50,82	60,04	0,17	79,02
185,5	57,12	0,17	0,26	0,22	50,79	59,99	0,17	78,98
185,6	57,07	0,17	0,26	0,22	50,77	59,97	0,17	78,97
185,7	57,07	0,17	0,26	0,22	50,76	59,96	0,17	78,95
185,8	57,04	0,16	0,24	0,21	50,78	59,97	0,17	78,97
185,9	57,04	0,17	0,26	0,22	50,77	59,97	0,17	78,97
186	57,04	0,17	0,26	0,22	50,74	59,95	0,16	78,97
186,1	57,04	0,17	0,26	0,22	50,71	59,93	0,16	78,94
186,2	57,04	0,17	0,26	0,22	50,70	59,91	0,16	78,92
186,3	57,02	0,17	0,26	0,22	50,69	59,90	0,16	78,91
186,4	57,03	0,17	0,26	0,22	50,73	59,93	0,16	78,96
186,5	57,03	0,17	0,26	0,22	50,76	59,96	0,17	78,97
186,6	57,31	0,17	0,26	0,22	50,83	60,05	0,17	79,07
186,7	57,31	0,17	0,26	0,22	50,95	60,19	0,17	79,21
186,8	57,31	0,17	0,26	0,22	51,02	60,31	0,17	79,30
186,9	57,31	0,17	0,26	0,22	51,05	60,35	0,17	79,32
187	57,38	0,17	0,26	0,22	51,05	60,37	0,17	79,32
187,1	57,41	0,17	0,26	0,22	51,07	60,40	0,16	79,35
187,2	57,41	0,17	0,26	0,22	51,11	60,42	0,16	79,37
187,3	57,43	0,17	0,26	0,22	51,09	60,43	0,16	79,37
187,4	57,43	0,17	0,26	0,22	51,08	60,42	0,16	79,36
187,5	57,41	0,17	0,26	0,22	51,10	60,43	0,17	79,37
187,6	57,41	0,17	0,26	0,22	51,08	60,42	0,17	79,36
187,7	57,41	0,17	0,26	0,22	51,06	60,41	0,16	79,37
187,8	57,39	0,17	0,26	0,22	51,06	60,41	0,16	79,36
187,9	57,39	0,17	0,26	0,22	51,06	60,41	0,16	79,37
188	57,41	0,17	0,26	0,22	51,06	60,40	0,17	79,36
188,1	57,41	0,17	0,26	0,22	51,07	60,41	0,16	79,37
188,2	57,41	0,17	0,26	0,22	51,05	60,39	0,16	79,35
188,3	57,41	0,17	0,26	0,22	51,05	60,38	0,17	79,33
188,4	57,38	0,17	0,26	0,22	51,09	60,42	0,17	79,36
188,5	57,45	0,17	0,26	0,22	51,12	60,45	0,17	79,40
188,6	57,45	0,17	0,26	0,22	51,14	60,48	0,16	79,41
188,7	57,44	0,17	0,26	0,22	51,11	60,46	0,16	79,39
188,8	57,44	0,17	0,26	0,22	51,10	60,44	0,16	79,38
188,9	57,44	0,17	0,26	0,22	51,09	60,44	0,16	79,37
189	57,44	0,17	0,26	0,22	51,11	60,43	0,16	79,38
189,1	57,43	0,17	0,26	0,22	51,11	60,44	0,16	79,39
189,2	57,45	0,17	0,26	0,22	51,11	60,46	0,16	79,41
189,3	57,45	0,17	0,26	0,22	51,17	60,50	0,17	79,46
189,4	57,49	0,17	0,25	0,21	51,17	60,51	0,17	79,46
189,5	57,49	0,17	0,25	0,21	51,16	60,51	0,17	79,45
189,6	57,47	0,17	0,25	0,22	51,16	60,51	0,17	79,46
189,7	57,47	0,17	0,25	0,22	51,15	60,50	0,17	79,45
189,8	57,48	0,17	0,26	0,22	51,17	60,51	0,17	79,45
189,9	57,48	0,17	0,26	0,22	51,17	60,53	0,17	79,47
190	57,48	0,17	0,26	0,22	51,18	60,53	0,17	79,46
190,1	57,48	0,17	0,26	0,22	51,17	60,52	0,17	79,47
190,2	57,48	0,17	0,26	0,22	51,18	60,52	0,16	79,46
190,3	57,48	0,17	0,26	0,22	51,16	60,51	0,16	79,46
190,4	57,48	0,17	0,26	0,22	51,19	60,53	0,17	79,49
190,5	57,49	0,17	0,25	0,22	51,20	60,54	0,17	79,51
190,6	57,52	0,17	0,26	0,22	51,20	60,54	0,17	79,51
190,7	57,52	0,17	0,26	0,22	51,20	60,55	0,17	79,51
190,8	57,52	0,17	0,26	0,22	51,20	60,55	0,17	79,51
190,9	57,52	0,17	0,26	0,22	51,19	60,55	0,16	79,50
191	57,52	0,17	0,26	0,22	51,18	60,54	0,16	79,51
191,1	57,52	0,17	0,26	0,22	51,18	60,55	0,16	79,52
191,2	57,52	0,17	0,26	0,22	51,21	60,56	0,17	79,52
191,3	57,53	0,17	0,26	0,22	51,21	60,56	0,17	79,52
191,4	57,53	0,17	0,26	0,22	51,22	60,58	0,17	79,53
191,5	57,53	0,17	0,26	0,22	51,22	60,58	0,17	79,54
191,6	57,53	0,17	0,26	0,22	51,21	60,57	0,16	79,54
191,7	57,54	0,17	0,26	0,22	51,21	60,58	0,16	79,56
191,8	57,54	0,17	0,26	0,22	51,23	60,59	0,17	79,57
191,9	57,54	0,17	0,26	0,22	51,23	60,59	0,17	79,57
192	57,55	0,17	0,26	0,22	51,24	60,60	0,17	79,57
192,1	57,55	0,17	0,26	0,22	51,24	60,61	0,17	79,60
192,2	57,56	0,17	0,26	0,22	51,24	60,61	0,17	79,59
192,3	57,56	0,17	0,26	0,22	51,25	60,62	0,16	79,60
192,4	57,56	0,17	0,26	0,22	51,25	60,61	0,16	79,59
192,5	57,57	0,17	0,26	0,22	51,24	60,61	0,17	79,59
192,6	57,57	0,17	0,26	0,22	51,24	60,61	0,16	79,60
192,7	57,58	0,17	0,26	0,22	51,25	60,63	0,17	79,62
192,8	57,58	0,17	0,26	0,22	51,26	60,63	0,17	79,62
192,9	57,58	0,17	0,26	0,22	51,26	60,63	0,17	79,63
193	57,58	0,17	0,26	0,22	51,25	60,63	0,16	79,62
193,1	57,58	0,17	0,26	0,22	51,26	60,63	0,16	79,61
193,2	57,58	0,17	0,26	0,22	51,25	60,63	0,16	79,62
193,3	57,58	0,17	0,26	0,22	51,24	60,63	0,16	79,63
193,4	57,60	0,17	0,26	0,22	51,26	60,65	0,16	79,65
193,5	57,60	0,17	0,26	0,22	51,28	60,66	0,16	79,67
193,6	57,59	0,17	0,26	0,22	51,27	60,65	0,17	79,66
193,7	57,59	0,17	0,26	0,22	51,26	60,65	0,16	79,66
193,8	57,59	0,17	0,26	0,22	51,25	60,64	0,16	79,64
193,9	57,60	0,17	0,26	0,22	51,25	60,65	0,16	79,64
194	57,60	0,17	0,26	0,22	51,26	60,65	0,16	79,65
194,1	57,60	0,17	0,26	0,22	51,29	60,67	0,17	79,66
194,2	57,60	0,17	0,26	0,22	51,29	60,68	0,17	79,66
194,3	57,61	0,17	0,26	0,22	51,30	60,68	0,17	79,66
194,4	57,61	0,17	0,26	0,22	51,31	60,69	0,17	79,68
194,5	57,61	0,17	0,26	0,22	51,29	60,67	0,16	79,66
194,6	57,62	0,17	0,26	0,22	51,30	60,68	0,16	79,68
194,7	57,62	0,17	0,26	0,22	51,30	60,68	0,17	79,67
194,8	57,64	0,17	0,26	0,22	51,31	60,69	0,17	79,69
194,9	57,64	0,17	0,26	0,22	51,30	60,68	0,16	79,67
195	57,64	0,17	0,26	0,22	51,31	60,70	0,17	79,68
195,1	57,64	0,17	0,26	0,22	51,32	60,70	0,16	79,69
195,2	57,64	0,17	0,26	0,22	51,31	60,69	0,17	79,69
195,3	57,64	0,17	0,26	0,22	51,31	60,69	0,17	79,69
195,4	57,64	0,17	0,26	0,22	51,32	60,70	0,17	79,69
195,5	57,64	0,16	0,26	0,21	51,31	60,70	0,17	79,68
195,6	57,64	0,16	0,26	0,21	51,33	60,71	0,17	79,71
195,7	57,65	0,17	0,25	0,22	51,32	60,70	0,17	79,71
195,8	57,65	0,17	0,25	0,22	51,33	60,71	0,17	79,72
195,9	57,65	0,17	0,25	0,22	51,33	60,71	0,17	79,72
196	57,67	0,17	0,26	0,22	51,32	60,71	0,16	79,71
196,1	57,67	0,17	0,26	0,22	51,34	60,72	0,16	79,75
196,2	57,64	0,17	0,26	0,22	51,32	60,71	0,16	79,74
196,3	57,64	0,17	0,26	0,22	51,31	60,70	0,16	79,72
196,4	57,64	0,17	0,26	0,22	51,30	60,68	0,16	79,71
196,5	57,64	0,17	0,26	0,22	51,30	60,67	0,17	79,70
196,6	57,61	0,17	0,26	0,22	51,29	60,66	0,16	79,68
196,7	57,59	0,17	0,26	0,22	51,28	60,65	0,17	79,67
196,8	57,59	0,17	0,26	0,22	51,24	60,63	0,16	79,65
196,9	57,57	0,17	0,26	0,22	51,26	60,62	0,16	79,65
197	57,57	0,17	0,26	0,22	51,22	60,60	0,16	79,63
197,1	57,56	0,17	0,26	0,22	51,22	60,60	0,16	79,62
197,2	57,56	0,17	0,26	0,22	51,23	60,62	0,16	79,63
197,3	57,57	0,17	0,26	0,22	51,25	60,62	0,16	79,65
197,4	57,59	0,17	0,26	0,22	51,28	60,65	0,17	79,67
197,5	57,59	0,17	0,26	0,22	51,29	60,66	0,17	79,67
197,6	57,60	0,16	0,26	0,21	51,29	60,67	0,17	79,67
197,7	57,60	0,16	0,26	0,21	51,30	60,68	0,16	79,68
197,8	57,63	0,17	0,26	0,22	51,32	60,71	0,17	79,71
197,9	57,63	0,17	0,26	0,22	51,32	60,71	0,17	79,71
198	57,63	0,16	0,25	0,21	51,32	60,71	0,17	79,72
198,1	57,63	0,16	0,25	0,21	51,34	60,73	0,17	79,75
198,2	57,63	0,16	0,25	0,21	51,33	60,72	0,17	79,73
198,3	57,65	0,17	0,26	0,22	51,33	60,72	0,16	79,74
198,4	57,65	0,17	0,26	0,22	51,36	60,76	0,16	79,78
198,5	57,69	0,17	0,26	0,22	51,37	60,77	0,17	79,78
198,6	57,69	0,17	0,26	0,22	51,37	60,77	0,16	79,76
198,7	57,69	0,17	0,26	0,22	51,38	60,78	0,17	79,78
198,8	57,69	0,17	0,26	0,22	51,37	60,78	0,17	79,78
198,9	57,69	0,17	0,26	0,22	51,36	60,77	0,17	79,77
199	57,67	0,17	0,26	0,22	51,35	60,75	0,17	79,76
199,1	57,67	0,17	0,26	0,22	51,37	60,77	0,17	79,77
199,2	57,67	0,17	0,26	0,22	51,37	60,77	0,17	79,78
199,3	57,69	0,17	0,26	0,22	51,35	60,76	0,16	79,77
199,4	57,69	0,17	0,26	0,22	51,37	60,77	0,16	79,77
199,5	57,69	0,17	0,26	0,22	51,36	60,76	0,16	79,76
199,6	57,69	0,17	0,26	0,22	51,36	60,78	0,16	79,76
199,7	57,70	0,17	0,26	0,22	51,39	60,80	0,16	79,79
199,8	57,70	0,17	0,26	0,22	51,36	60,79	0,16	79,80
[truncated: 8,545 more rows]
