# Supplementary material for: Graphene active sensor arrays for long-term and wireless mapping of wide frequency band epicortical brain activity
Source: Nat Commun. 2021 Jan 11;12:211. doi: 10.1038/s41467-020-20546-w (PMC7801381; doi:10.1038/s41467-020-20546-w)
Supplement: Supplementary file 4 — Source Data [file 41467_2020_20546_MOESM4_ESM.zip › Source Data/Source Data & plotting scripts/FigS3/Current vs Vgs_2secStep_Pt.txt]

Vgs [V]	Result A5 [µA]	Result A7 [µA]	Result A29 [µA]	Result A31 [µA]	Result B5 [µA]	Result B7 [µA]	Result B29 [µA]	Result B31 [µA]
-0,15	74,87	0,27	0,36	0,32	66,69	79,60	0,26	84,37
-0,130952380952381	72,26	0,25	0,34	0,30	64,31	76,38	0,25	85,96
-0,111904761904762	66,15	0,20	0,29	0,25	58,81	69,47	0,21	88,01
-0,0928571428571428	69,32	0,23	0,32	0,28	61,63	73,01	0,22	87,55
-0,0738095238095238	62,99	0,18	0,28	0,23	55,97	65,99	0,19	84,87
-0,0547619047619048	59,61	0,15	0,24	0,20	52,92	62,27	0,15	81,45
-0,0357142857142857	56,38	0,13	0,23	0,18	50,01	58,72	0,14	78,19
-0,0166666666666666	52,92	0,10	0,19	0,14	46,88	54,90	0,10	74,53
0,0023809523809524	49,72	0,08	0,18	0,13	43,92	51,13	0,09	70,97
0,0214285714285714	46,45	0,06	0,15	0,10	40,91	47,29	0,06	67,22
0,0404761904761905	43,38	0,04	0,13	0,09	38,19	43,72	0,06	63,63
0,0595238095238095	40,12	0,01	0,10	0,05	35,35	39,87	0,02	59,70
0,0785714285714286	37,15	0,00	0,09	0,05	32,83	36,36	0,03	56,09
0,0976190476190476	34,02	-0,03	0,05	0,01	30,17	32,89	-0,02	52,25
0,116666666666667	31,34	-0,04	0,05	0,00	27,84	29,95	-0,02	48,94
0,135714285714286	28,74	-0,08	0,00	-0,04	25,50	27,29	-0,06	45,73
0,154761904761905	26,72	-0,09	-0,01	-0,05	23,55	25,25	-0,08	43,17
0,173809523809524	24,91	-0,12	-0,04	-0,08	21,74	23,58	-0,10	40,97
0,192857142857143	23,70	-0,14	-0,06	-0,09	20,48	22,63	-0,12	39,70
0,211904761904762	22,62	-0,18	-0,09	-0,13	19,32	21,86	-0,15	38,73
0,230952380952381	22,08	-0,18	-0,10	-0,14	18,74	21,74	-0,15	38,82
0,25	21,74	-0,22	-0,14	-0,18	18,35	21,86	-0,19	39,31
