# Supplementary material for: Graphene active sensor arrays for long-term and wireless mapping of wide frequency band epicortical brain activity
Source: Nat Commun. 2021 Jan 11;12:211. doi: 10.1038/s41467-020-20546-w (PMC7801381; doi:10.1038/s41467-020-20546-w)
Supplement: Supplementary file 4 — Source Data [file 41467_2020_20546_MOESM4_ESM.zip › Source Data/Source Data & plotting scripts/FigS3/Current vs Vgs_40secStep_Pt.txt]

Vgs [V]	Result A5 [µA]	Result A7 [µA]	Result A29 [µA]	Result A31 [µA]	Result B5 [µA]	Result B7 [µA]	Result B29 [µA]	Result B31 [µA]
-0,15	71,54	0,27	0,36	0,32	64,12	76,29	0,26	84,37
-0,130952380952381	67,96	0,24	0,34	0,29	60,80	72,25	0,24	85,96
-0,111904761904762	64,78	0,22	0,30	0,27	57,83	68,66	0,22	87,23
-0,0928571428571428	65,62	1,81	1,89	1,85	58,68	69,33	1,80	87,93
-0,0738095238095238	58,08	0,17	0,25	0,22	51,69	61,16	0,16	80,19
-0,0547619047619048	55,08	0,14	0,23	0,18	48,91	57,80	0,14	77,06
-0,0357142857142857	52,51	0,11	0,19	0,16	46,54	54,89	0,13	74,33
-0,0166666666666666	49,98	0,08	0,17	0,13	44,20	52,01	0,10	71,53
0,0023809523809524	47,67	0,07	0,16	0,12	42,01	49,28	0,07	68,89
0,0214285714285714	45,76	0,04	0,13	0,09	40,22	47,03	0,04	66,67
0,0404761904761905	43,68	0,02	0,11	0,07	38,37	44,63	0,05	64,28
0,0595238095238095	42,18	0,00	0,08	0,04	36,95	42,82	0,00	62,38
0,0785714285714286	40,67	-0,01	0,07	0,03	35,71	41,14	0,00	60,68
0,0976190476190476	39,39	-0,04	0,04	0,00	34,54	39,60	-0,03	59,09
0,116666666666667	38,03	-0,05	0,04	-0,01	33,36	38,03	-0,03	57,47
0,135714285714286	36,96	-0,09	0,00	-0,04	32,41	36,80	-0,07	56,08
0,154761904761905	36,02	-0,10	-0,02	-0,06	31,62	35,72	-0,08	55,01
0,173809523809524	34,87	-0,13	-0,05	-0,09	30,61	34,43	-0,12	53,61
0,192857142857143	33,77	-0,15	-0,06	-0,10	29,70	33,21	-0,13	52,33
0,211904761904762	26,58	-0,18	-0,10	-0,14	23,28	26,01	-0,16	41,61
0,230952380952381	31,25	-0,19	-0,11	-0,15	27,50	30,38	-0,17	49,16
0,25	29,90	-0,23	-0,15	-0,19	26,31	28,94	-0,20	47,51
