# Supplementary material for: Graphene active sensor arrays for long-term and wireless mapping of wide frequency band epicortical brain activity
Source: Nat Commun. 2021 Jan 11;12:211. doi: 10.1038/s41467-020-20546-w (PMC7801381; doi:10.1038/s41467-020-20546-w)
Supplement: Supplementary file 4 — Source Data [file 41467_2020_20546_MOESM4_ESM.zip › Source Data/Source Data & plotting scripts/FigS3/PlotIdsvsTimeAgAgCl.py]

# -*- coding: utf-8 -*-
"""
Created on Fri Mar 15 11:05:45 2019

@author: Admin
"""
import csv
import numpy as np
import matplotlib.pyplot as plt
import quantities as pq 
from datetime import datetime

plt.close('all')


File =  'Current vs time_AgAgCl.txt'

Fin = open(File)


reader = csv.reader(Fin, delimiter='\t')
lenVgs = 100000
time = np.zeros(lenVgs)
Ids = np.zeros([lenVgs,8])

reader = csv.reader(Fin, delimiter='\t')
for il, e in enumerate(reader):
    if il == 0:
        continue
    print(e)
    
    vg = e[0]
    vg = vg.replace(',','.')
    time[il-1] = float(vg)
    for iids, ids in enumerate(e[1:]):
        ids = ids.replace(',','.')
        Ids[il-1,iids] = float(ids)

    
color = ['m','r','orange','y','g','c','b','violet']
plt.figure()
for i in range(8):
    time = np.append(time[0:100],np.trim_zeros(time[100:]))
    ids = np.append(Ids[0:100,i],np.trim_zeros(Ids[100:,i]))
    plt.plot(time,ids,color = 'k')
plt.xlabel('time (s)')
plt.ylabel('I$_{ds}$ ($\mu$A)')
