# Supplementary material for: Graphene active sensor arrays for long-term and wireless mapping of wide frequency band epicortical brain activity
Source: Nat Commun. 2021 Jan 11;12:211. doi: 10.1038/s41467-020-20546-w (PMC7801381; doi:10.1038/s41467-020-20546-w)
Supplement: Supplementary file 4 — Source Data [file 41467_2020_20546_MOESM4_ESM.zip › Source Data/Source Data & plotting scripts/FigS3/PlotIdsvsVgsMCS_Vgs_AgAgCl.py]

# -*- coding: utf-8 -*-
"""
Created on Fri Mar 15 11:05:45 2019

@author: Admin
"""
import csv
import numpy as np
import matplotlib.pyplot as plt
import quantities as pq 
from datetime import datetime
def MeanStd(Data):
    Arr = np.zeros([len(Data.keys()),len(Data[Data.keys()[0]])])
    for iT,TrtName in enumerate(Data.keys()):
        Arr[iT,:] = Data[TrtName]
    
    return np.mean(Arr,0), np.std(Arr,0)

plt.close('all')

Files = [
         'Current vs Vgs_5sStep_AgAgCl.txt',
         'Current vs Vgs_20sStep_AgAgCl.txt',
         ]
color = ['k','r']
legend= ['2s/step', '20s/step']
counter = -1

plt.figure()
for iFile, File in enumerate(Files):
    Fin = open(File)
    reader = csv.reader(Fin, delimiter='\t')
    lenVgs = 1000
    Vgs = np.zeros(lenVgs)
    Ids = np.zeros([lenVgs,8])
    
    reader = csv.reader(Fin, delimiter='\t')
    for il, e in enumerate(reader):
        if il == 0:
            continue
        print(e)
        
        vg = e[0]
        vg = vg.replace(',','.')
        Vgs[il-1] = float(vg)
        for iids, ids in enumerate(e[1:]):
            ids = ids.replace(',','.')
            Ids[il-1,iids] = float(ids)
    
        
    
    IdsTrim = {}
    plt.figure(1)
    for i in range(8):
        if i in [1,2,3,6]:
            continue
        IdsTrim[i] = np.trim_zeros(Ids[:,i])
        if i == 7:
            Vgs = np.append(Vgs[0:2],np.trim_zeros(Vgs[2:]))
            plt.plot(Vgs,np.trim_zeros(Ids[:,i]),color = color[iFile], label = legend[iFile])
            plt.legend()
        else:
            Vgs = np.append(Vgs[0:2],np.trim_zeros(Vgs[2:]))
            plt.plot(Vgs,np.trim_zeros(Ids[:,i]),color = color[iFile])

    counter += 1
    plt.figure(2)
    MeanIds, StdIds = MeanStd(IdsTrim)
 
    Vgs = np.append(Vgs[:18],Vgs[19:])
    MeanIds = np.append(MeanIds[:18],MeanIds[19:])
    StdIds = np.append(StdIds[:18],StdIds[19:])

    if iFile == 0:
        marker = 's'
        plt.plot(Vgs,MeanIds, color =color[counter], label = legend[counter],marker = marker)
        plt.fill_between(Vgs,MeanIds+StdIds,MeanIds-StdIds, color =color[counter], alpha=0.3)
    else:
        marker = None
        plt.plot(Vgs,MeanIds, color =color[counter], label = legend[counter],marker = marker)
        plt.fill_between(Vgs,MeanIds+StdIds,MeanIds-StdIds, color =color[counter], alpha=0.3)


plt.legend(bbox_to_anchor=(0.0, 0.36, 0.7, 0.0),fontsize=13)
plt.xlabel('V$_{gs}$ (V)',fontsize=15)
plt.ylabel('I$_{ds}$ ($\mu$A)',fontsize=15)
plt.xticks(fontsize=13)
plt.yticks(fontsize=13)
