# Supplementary material for: Graphene active sensor arrays for long-term and wireless mapping of wide frequency band epicortical brain activity
Source: Nat Commun. 2021 Jan 11;12:211. doi: 10.1038/s41467-020-20546-w (PMC7801381; doi:10.1038/s41467-020-20546-w)
Supplement: Supplementary file 4 — Source Data [file 41467_2020_20546_MOESM4_ESM.zip › Source Data/Source Data & plotting scripts/FigS4/PSDLoad.py]

# -*- coding: utf-8 -*-
"""
Created on Wed Nov 11 14:08:57 2020

@author: rgarcia1
"""


import deepdish as dd
import numpy as np
import scipy.io
import matplotlib.pyplot as plt
plt.close('all')
PSD = {}
color = ['g', 'k']
for indD, d in enumerate([1,11]):
    PSD = scipy.io.loadmat('Day{}/PSDday{}LLF.mat'.format(d,d))
    for trt in PSD.keys():
        if trt[0] not in ['S','M']:
            continue
        plt.loglog(PSD['SE20'][0][0][1][0,:],PSD[trt][0][0][0][:,0], alpha=0.1, color = color[indD])
plt.xlim([0.1,1000])
