# Supplementary material for: Graphene active sensor arrays for long-term and wireless mapping of wide frequency band epicortical brain activity
Source: Nat Commun. 2021 Jan 11;12:211. doi: 10.1038/s41467-020-20546-w (PMC7801381; doi:10.1038/s41467-020-20546-w)
Supplement: Supplementary file 4 — Source Data [file 41467_2020_20546_MOESM4_ESM.zip › Source Data/Source Data & plotting scripts/Figs5-6_S10-S12/source_data_plot.m]

%
addpath('./utils');
load('NatCom2020_SourceData_check.mat');


%%%%%%%%%%%%%%%%%%%%%%%%%%%%%%%%%
%%% Figure5 plotting %%%%%%%%%%%%
%%%%%%%%%%%%%%%%%%%%%%%%%%%%%%%%%

%% Figure 5
colormap parula
global default_colormap;
default_colormap = 'parula';

%% Figure 5b

figure(500); clf

tper=[3250 4550]; tper2=[3350 4200] % time section to display (in sec)

ax(1)=subplot(5,1,1)
plot(1/10:1/10:length(F5b.dc_sig_resamp)/10,F5b.volt_scale*F5b.dc_sig_resamp,'k')
xlim(tper2)
ylabel('uV')
xlabel('seconds')

ax(2)=subplot(5,1,2)
pcolor(F5b.SpecMatFast.t,F5b.SpecMatFast.f,log10(F5b.SpecMatFast.y)');shading flat; caxis([0 2.5]); set(gca, 'YScale', 'log')
xlim(tper2)
ylabel('Frequency (Hz)')

ax(3)=subplot(5,1,3)
pcolor(F5b.SpecMatSlow.t,F5b.SpecMatSlow.f,log10(F5b.SpecMatSlow.y)');shading flat; caxis([0 2]);set(gca, 'YScale','log');
ylabel('Frequency (Hz)')
xlim(tper2)

ax(4)=subplot(5,1,4)
color={'r';'k';'b';'w'}

alpha=0.1
for k=1:length(F5b.MotionPeriod);
    for i = 1:size(F5b.MotionPeriod{k},1)
        harea = area([F5b.MotionPeriod{k}(i,1),F5b.MotionPeriod{k}(i,2)],[150 150], 'FaceColor',color{k},'EdgeColor',color{k},'FaceAlpha',alpha,'EdgeAlpha',alpha);
        hold on
    end
end

plot(1/F5b.MocSR:1/F5b.MocSR:length(F5b.HeadSpeed)/F5b.MocSR,F5b.HeadSpeed/10);
ylabel('cm/s')
manual_legend(color,F5b.MotionPeriodLabels);
xlim(tper2);

ax(5)=subplot(5,1,5)

color={'c';'r';'b';'k';'m'}
color={'c';'r';'k';'m'}

alpha=0.1
for k=1:length(F5b.BrainState);
    for i = 1:size(F5b.BrainState{k},1)
        harea(2) = area([F5b.BrainState{k}(i,1),F5b.BrainState{k}(i,2)],[100 100], 'FaceColor',color{k},'EdgeColor',color{k},'FaceAlpha',alpha,'EdgeAlpha',alpha);
        hold on
    end
end

xlim(tper2)
manual_legend(color,F5b.BrainStateLabels);
xlabel('seconds')
set(gca,'YTickLabel',[])
linkaxes(ax,'x')

%% Figure 5c

figure(510); clf

subplot(2,1,1) % percent active/inactive per h
h1=bar(F5c.States_Activity(:,[1 2]),'Stacked','FaceColor','flat')
set(h1,{'FaceColor'},{[1 0.5 0.5];[0.5 0.5 0.5]});
legend('Active','Inactive')
set(gca,'YTicklabel',[''])
xlabel('hours')

subplot(2,1,2) % percent in each brain state per h
h3=bar(F5c.States_Brain(:,[1 2 4 3]),'Stacked','FaceColor','flat')
legend('AwakeTheta','AwakeNoTheta','SWS','REM')
set(h3,{'FaceColor'},{[1 0.3 0.3];[0.4 0.7 0.4];[0.5 0.5 0.5];[1 0.5 1]})
set(gca,'YTicklabel',[''])
xlabel('hours')

%% Figure 5d

figure(520); clf

pcolor(F5d.t, F5d.f, log10(F5d.SpecMat)'); shading flat; caxis([-0.5 1.3]); set(gca, 'YScale', 'log')
hold on
xline(0,'w')
colorbar
ylabel('Frequency');
xlim([-30 30]);
xlabel('seconds')
grid on
title(['SWS-REM (Ch ' num2str(F5d.ch) ')'])

%% Figure 5e

figure(530); clf

plot(F5e.f,log10(F5e.PreRemMat),'k');hold on
plot(F5e.f,log10(F5e.RemMat));

ylabel('PSD (mV2/Hz');
xlabel('Frequency (Hz)')
title(['SWS-REM Ch ' num2str(F5e.ch)])
grid on
y1=[-0.8 1.2 1.2 -0.8];
patch([F5e.sigfreqs{1}],[repmat(y1',length(F5e.sigfreqs{1})/4,1)'],[repmat(0,length(F5e.sigfreqs{1}),1)],'EdgeColor','flat','FaceAlpha',.1,'FaceColor','k','EdgeAlpha',0);
legend({'30s pre REM-on';'30s post REM-on';'p<0.05'});
set(gca,'xscale','log')

%% Figure 5f

figure(501);clf

for s=1:2
subplot2(2, 2, 1, s);
imagescnangray(F5f(s).x,F5f(s).y,F5f(s).c'); colorbar; axis xy
xlabel('ISA phase frequency'); ylabel('LFP power frequency'); 
title(F5f(s).Title);

subplot2(2,2, 2, s);
polarplot(F5f(s).phi,F5f(s).R'); axis tight; box off
end

%% Figure5g plots
figure(502);clf
for s=1:2
subplot2(1,2, 1, s);
MapBrainCom64(F5g(s).map);
title(F5g(s).Title);
xlabel('ML'); ylabel('AP');
end


%% Figure5h plots
figure(503);clf
for s=1:2
subplot2(2, 2, 1, s);
imagescnangray(F5h(s).x,F5h(s).y,F5h(s).c'); colorbar; axis xy
xlabel(F5h(s).XLabel); 
ylabel('LFP power frequency'); 
title(F5h(s).Title);

subplot2(2,2, 2, s);
polarplot(F5h(s).phi,F5h(s).R'); axis tight; box off
end


%% Figure 5i

figure(540); clf

subplot(2,2,1);
imagesc(F5i.RearTrigSpec.t,F5i.RearTrigSpec.f,F5i.RearTrigSpec.y');axis xy;hold on %took out rear 87 bc of artefact!
ylim([50 200]); ylabel('Frequency (Hz)')
xlim([-6 6])
xlabel('time (s)')
hold on
xline(0,'Color','w');
caxis([19 26])
title(['Ch ' num2str(F5i.ch) ' Rear onset'])

%% Figure 5j

subplot(2,2,2);
imagesc(F5j.RearSegs_highfreq.t,[],F5j.RearSegs_highfreq.y(:,F5j.RearDurOrder)');caxis([14 31])
xline(0,'Color','w');
title(['Ch ' num2str(F5j.ch) ' Power 90-200 Hz'])
colorbar
xlabel('time (s)')
ylabel('sorted rear events')

%head elevation during duration sorted rear events
subplot2(2,2,2,2);
imagesc(F5j.HeadElevSegs.t,[],(F5j.HeadElevSegs.y(:,F5j.RearDurOrder)./10)');

xline(0,'Color','w');
xlabel('time (s)')
ylabel('sorted rear events')
colorbar
title('Head elevation (cm)')


%%
%%%%%%%%%%%%%%%%%%%%%%%%%%%%%%%%%
%%% Figure6 plotting %%%%%%%%%%%%
%%%%%%%%%%%%%%%%%%%%%%%%%%%%%%%%%


%% Figure6 a,b examples

PlotStruc.F6a=F6a;
PlotStruc.F6b=F6b;

figure(600); clf
colormap parula
L ={'a','b'};
for s=1:2
    for k=2:-1:1
        subplot2(4,2,k,s);
        Plot = PlotStruc.(['F6' L{s}])(k);% structure containing plot fields
        imagesc(Plot.x, Plot.y, Plot.c'); axis xy
        if k==2
            ca = caxis;
        else
            caxis(ca);
            title(Plot.Title);
        end
        set(gca,'XTick',[]);
        ylabel('Frequency, Hz');
        
    end
    
    subplot2(4,2,3,s);
    Plot = PlotStruc.(['F6' L{s}])(3);
    plot( Plot.x,  Plot.y); axis tight
    box off
    ylabel('DC-LFP, uV')
    
    subplot2(4,2,4,s);
    Plot = PlotStruc.(['F6' L{s}])(4);
    plot( Plot.x,  Plot.y); axis tight
    
    ylabel('Speed, cm/s');
    box off
end
%% Figure 6 ,  subplot d
figure(601); clf
cols ={'b','r'};
for s=1:2
    segs_offs = bsxfun(@plus, F6d(s).y, [7*100:-100:0]);
    
    subplot(1,2,1)
    plot(F6d(s).x,segs_offs(:,1:4),cols{s}); grid on;
    axis off
    xlim([-4 8]);
    hold on;
    subplot(1,2,2)
    plot(F6d(s).x,segs_offs(:,5:8),cols{s}); grid on;
    axis off
    xlim([-4 8]);
        hold on;
end
legend('Immobility','REM');

%% Figure 6 ,  subplot e
figure(602); clf
colormap parula
for s=1:2
    for ch=1:2
        subplot2(2,2,ch,s);
        imagesc(F6e(s).x, F6e(s).y, F6e(s).c(:,:,ch)');axis xy
        ylabel('Frequency');
        caxis([3 5]); grid on
        if ch==2
            xlabel('time lag from HVS onset, sec');
        else
            title(F6e(s).Title);
        end
    end
end

%% Figure 6 , subplot f
figure(603);clf
colormap parula
for s=1:2
    subplot2(1,2,1,s);
    MapBrainCom64(F6f(s).map,[],1,F6f(s).BadChannels);
    caxis([0 1]);
    ylabel('AP');
    xlabel('ML');
    title(F6f(s).Title);
end

%% Figure 6 , subplot g
 figure(604); clf
cols ={'b','r'};
 for s=1:2
    plot(F6g(s).x+0.3*(rand(size(F6g(s).x))-0.5), F6g(s).y,['.' cols{s}], 'MarkerSize',10);
    xlim([5 10]); ylim([4 6]);
    hold on
 end
 ylabel('HVS power, dB'); xlabel('HVS Frequency, Hz'); 
 legend('Immobility','REM'); legend('boxoff');
 grid on
 box off

%% Figure 6 , subplot h
figure(605); clf
cols ={'b','r'};
for s=1:2 
    plot(F6h(s).x,F6h(s).y,['.' cols{s}],'MarkerSize',10);
    hold on
end
xlabel('DC posterior peak, uV');
ylabel('DC frontal trough, uV');
legend('Immobility','REM'); legend('boxoff'); 
grid on
box off

%%
%%%%%%%%%%%%%%%%%%%%%%%%%%%%%%%%%
%%% Supplementary plotting %%%%%%%%%%%%
%%%%%%%%%%%%%%%%%%%%%%%%%%%%%%%%%


%% Figures S10 


figure

subplot2(2,3,1,1) 
h1=bar(FS10.States_Rear(:,[1])./1000,'Stacked','FaceColor','flat')
set(h1,{'FaceColor'},{[0.5 0.5 0.5]});
legend('rearing')
xlabel('hours')
ylabel('time (s)')


% S10 B: Headelevation (z, in mm) timecourse example + rear threshold
subplot2(2,3,2,1)
sess=4
MocSR=FS10.MocSR;
plot(1/MocSR:1/MocSR:length(FS10.z{sess})/MocSR,FS10.z{sess},'k');hold on
yline(200,'r') 
xlim([0 460])
ylabel('Head elevation (mm)')
xlabel('time(s)')


% S10 C: Headelevation (z, in mm) histogram + rear threshold
subplot2(2,3,1,2)
histogram(vertcat(FS10.z{:}),100,'FaceColor','k','EdgeColor','k')
xlabel('Head elevation (mm)')
ylabel('Samples')
xline(200,'r')


% S10 C: inset for rear detection threshold
subplot2(2,3,1,3)
histogram(vertcat(FS10.z{:}),100,'FaceColor','k','EdgeColor','k')
xlabel('Head elevation (mm)')
ylabel('Samples')
xline(FS10.rearthresh,'r')
xlim([160 350])
ylim([0 5000])


% S10 D: Rear stats: RearPeaks
subplot2(2,3,2,2)
boxplot(FS10.RearPeak)
hold on
[r,c]=size(FS10.RearPeak)
xdat=repmat(1:c, r, 1);
scatter(ones(1,length(FS10.RearPeak)),FS10.RearPeak(:),8,'k','filled','jitter','on','jitterAmount',0.05)
set(gca,'XTick',[])
xlim([0.75 1.25])
ylabel('Head elevation (mm)')
title('Rear peak height')


% S10 D: Rear stats: Rear Durations
subplot2(2,3,2,3)
boxplot(FS10.rear_diff)
h=findobj(gca,'tag','Outliers'); % Get handles for outlier lines.
set(h,'Marker','none'); 
hold on
scatter(ones(1,length(FS10.rear_diff)),FS10.rear_diff(:),8,'k','filled','jitter','on','jitterAmount',0.05)
set(gca,'XTick',[])
xlim([0.75 1.25])
ylabel('Rear duration (sec)')
title('Rear duration')

%% Figures S11

figure

%S11 A

clims=0.59;
subplot2(2,3,1,1)
h = imagesc(FS11A.HighFreqMaps{1});
set(h,'AlphaData',~isnan(FS11A.HighFreqMaps{1}));
caxis([-clims clims])
xlabel('lateral-medial')
ylabel('anterior-posterior')
title(['pre-rear ' num2str(FS11A.flims(1)) '-' num2str(FS11A.flims(2)) 'hz'])
colorbar

subplot2(2,3,1,2)
h=imagesc(FS11A.HighFreqMaps{2});
set(h,'AlphaData',~isnan(FS11A.HighFreqMaps{2}));
title(['rear ' num2str(FS11A.flims(1)) '-' num2str(FS11A.flims(1)) 'hz'])
caxis([-clims clims])
xlabel('lateral-medial')
colorbar


%S11 B

%head elevation during peak sorted rear events
subplot2(2,3,2,1)
imagesc(F5j.HeadElevSegs.t,[],(F5j.HeadElevSegs.y(:,F5j.PeakOrder)./10)');
xline(0,'w')
xlabel('time (s)')
ylabel('rear events sorted by height')
colorbar
title('Head elevation (cm)')

%mid gamma sorted by 
subplot2(2,3,2,2)
imagesc(F5j.RearSegs_midfreq.t,[],F5j.RearSegs_midfreq.y(:,F5j.PeakOrder)');caxis([5 40])
xline(0,'w')
title(['Ch ' num2str(F5j.ch) ' Power 60-70 Hz'])
colorbar
xlabel('time (s)')
ylabel('rear events sorted by height')

%mid gamma sorted by 
subplot2(2,3,2,3)
imagesc(F5j.RearSegs_midfreq.t,[],F5j.RearSegs_midfreq.y(:,F5j.RearDurOrder)');caxis([5 40])
xline(0,'w')
title(['Ch ' num2str(F5j.ch) ' Power 60-70 Hz'])
colorbar
xlabel('time (s)')
ylabel('rear events sorted by duration')

%% Figure S12 A

figure(121); clf

cols ={'b','r'};
arridx=[1 3 5 7 2 4 6 8]

k=7
for p=[1:4 6:8];
    ch=FS12A.chans(p)
    subplot(4,2,arridx(p))   
    pcolor(FS12A.t, FS12A.f, log10(squeeze(FS12A.SpecMat(:,:,ch)))'); shading flat; caxis([-0.5 1.3]); set(gca, 'YScale', 'log')
    colorbar
    ylabel('Frequency');
    xlim([-30 30])
    title(num2str(ch))
    if p==4 || p==8
        xlabel('seconds')
    end
    grid on
end

%% Figure S12 B

figure;

subplot(1,2,1)
imagesc(FS12B.REMonHeadMov.t,[],FS12B.REMonHeadMov.y(:,FS12B.REM_DurOrder)');caxis([4 20])
xlabel('seconds')
ylabel('SWS-REM transitions sorted by REM duration')
title(['Headspeed ' FS12B.StateLabel])
xline(0,'w')
colorbar

subplot(1,2,2)
imagesc(FS12B.REMonHeadMov.t,[],FS12B.REMonHeadMov.y(:,FS12B.REM_DurOrder)');caxis([4 20])
xlabel('seconds')
title(['Headspeed ' FS12B.StateLabel])
xline(0,'w')
xlim([-40 40])
colorbar

%% Figure S12 C

arridx=[1 3 5 7 2 4 6 8];
y1=[-1 2 2 -1]

figure

for p=[1:4 6:8];
    ch=FS12C.dc_Chan(p);
    subplot(4,2,arridx(p))
    plot(FS12C.f,log10(FS12C.PreRemMat(:,p)),'k');hold on
    plot(FS12C.f,log10(FS12C.RemMat(:,p)));
    set(gca,'xscale','log')
    ylim([-1 1.5])
    axis tight
    ylabel('log10 power');
    xlabel('Frequency')
    title(num2str(ch))
    grid on
    patch([FS12C.sigfreqs{p}],[repmat(y1',length(FS12C.sigfreqs{p})/4,1)'],[repmat(0,length(FS12C.sigfreqs{p}),1)],'EdgeColor','flat','FaceAlpha',.1,'FaceColor','k','EdgeAlpha',0);
    if p==1
        legend({'30s pre REM-on';'30s post REM-on';'p<0.05'});
    end
end


%% Figure S12 D
figure

arridx=[1 3 5 7 2 4 6 8]

for ch=[1:4 6:8];
    
    subplot(4,2,arridx(ch))
    plot(FS12D.kdens_XI_REM(:,ch),FS12D.kdens_F_REM(:,ch),'r');hold on
    plot(FS12D.kdens_XI_SWS(:,ch),FS12D.kdens_F_SWS(:,ch),'k');
    xlabel([num2str(FS12D.freq(1)) '-' num2str(FS12D.freq(2)) ' Hz power (log10)'])
    title(['Chan ' num2str(FS12D.dc_Chan(ch)) '; REM vs SWS p = ' num2str(FS12D.ranksum_p(ch)) ' (ranksum)'])
    ylabel('kernel density')
    xlim([3 9])
    if ch==1
        legend('REM','SWS','AWKTH');
    end
end
