# Supplementary material for: Graphene active sensor arrays for long-term and wireless mapping of wide frequency band epicortical brain activity
Source: Nat Commun. 2021 Jan 11;12:211. doi: 10.1038/s41467-020-20546-w (PMC7801381; doi:10.1038/s41467-020-20546-w)
Supplement: Supplementary file 4 — Source Data [file 41467_2020_20546_MOESM4_ESM.zip › Source Data/Source Data & plotting scripts/Figs5-6_S10-S12/utils/imagescnangray.m]

%%function h = imagescnangray(x,y,c, ... )
% plots imagesc using colormap default_colormap 
% default_colormap is a global variable to be defined in your workspace to
% avoid passing extra arguments to this function and use native args
% hangling of builtin functions
% will replace NaN values with gray
% plots using normal imagesc parameters otherwise
function h = imagescnangray(varargin)
global default_colormap;
if nargin>1
    x= varargin{3};
elseif nargin==1
    x= varargin{1};
end
pmap =  [hsv2rgb([1 0 0.8]) ; eval([default_colormap '(256)'])];
nanx = reshape(isnan(x),[],1); 
x(nanx) = min(x(~nanx)) - range(x(~nanx))/256*3;
colormap(pmap );
if nargin==3 
    varargin{3} = x;
elseif nargin==1
    varargin{1} =x;
else
    error('wrong inputs number');
end
h = imagesc(varargin{:});
