# Supplementary material for: Graphene active sensor arrays for long-term and wireless mapping of wide frequency band epicortical brain activity
Source: Nat Commun. 2021 Jan 11;12:211. doi: 10.1038/s41467-020-20546-w (PMC7801381; doi:10.1038/s41467-020-20546-w)
Supplement: Supplementary file 4 — Source Data [file 41467_2020_20546_MOESM4_ESM.zip › Source Data/Source Data & plotting scripts/Figs5-6_S10-S12/utils/manual_legend.m]

%function h = manual_legend(colors,labels)
% plots legend using manually passed cell array of colors and labels.

function h = manual_legend(colors,labels)

hold on;

h = zeros(length(colors), 1);
for c=1:length(colors);
    h(c) = plot(NaN,NaN,colors{c});
end

h = legend(h, labels);
hold off;
