# Supplementary material for: Graphene active sensor arrays for long-term and wireless mapping of wide frequency band epicortical brain activity
Source: Nat Commun. 2021 Jan 11;12:211. doi: 10.1038/s41467-020-20546-w (PMC7801381; doi:10.1038/s41467-020-20546-w)
Supplement: Supplementary file 4 — Source Data [file 41467_2020_20546_MOESM4_ESM.zip › Source Data/Source Data & plotting scripts/Figs5-6_S10-S12/utils/MapBrainCom64.m]

%function MapBrainCom64(x,  Circ, ColBar, BadChannels)
function MapBrainCom64(x, varargin)
[ Circ, ColBar,  BadChannels] = DefaultArgs(varargin,{0,1,[ 1 56 57 35  46 47 48 66]});

gch = setdiff([1:66],[1 56]); % all channels of 6x11 array map, 1&56 are corners that have no sites.
map = nan(66,1);
map(gch) = x;
map(BadChannels)=nan;
colormap parula
%imagescnan(reshape(map,11,6),Scale,Circ,ColBar);
% one way to set nan to white
% hi = imagesc(reshape(map,11,6));
% set(hi,'AlphaData',~isnan(reshape(map,11,6)));

hi = imagescnangray(reshape(map,11,6));
maskempty = ones(11,6); maskempty(1,1)=0; maskempty(1,6)=0;
set(hi,'AlphaData', maskempty);
if Circ
    CircColormap;
end
if ColBar
    colorbar;
end
xlabel('ML'); ylabel('AP');
