# Supplementary material for: Graphene active sensor arrays for long-term and wireless mapping of wide frequency band epicortical brain activity
Source: Nat Commun. 2021 Jan 11;12:211. doi: 10.1038/s41467-020-20546-w (PMC7801381; doi:10.1038/s41467-020-20546-w)
Supplement: Supplementary file 4 — Source Data [file 41467_2020_20546_MOESM4_ESM.zip › Source Data/Source Data & plotting scripts/Figs5-6_S10-S12/utils/subplot2.m]

%function h = subplot2b(ny,nx,py,px)
% 2d indexing of subplot -nx, ny as before
% but px and py are subplot index coordinates 
% e.g. subplot(2,2,3) = subplot2(2,2,2,1);
%
% Mod history 
% JG - added feature: now suports retangular subplots
function h = subplot2(ny,nx,py,px)

sc = 0:ny-1;
p = [];
for i = 1:length(py),
p = cat(2,p,px+sc(py(i)).*nx);
end

h = subplot(ny,nx,p(:));
