# Supplementary material for: Graphene active sensor arrays for long-term and wireless mapping of wide frequency band epicortical brain activity
Source: Nat Commun. 2021 Jan 11;12:211. doi: 10.1038/s41467-020-20546-w (PMC7801381; doi:10.1038/s41467-020-20546-w)
Supplement: Supplementary file 4 — Source Data [file 41467_2020_20546_MOESM4_ESM.zip › Source Data/Source Data & plotting scripts/FigS5/PlotBodeMagandPhase.py]

# -*- coding: utf-8 -*-
"""
Created on Wed Nov 11 16:17:56 2020

@author: rgarcia1
"""

import scipy.io
import matplotlib.pyplot as plt

plt.close('all')
GmMod = scipy.io.loadmat('GmMod.mat')
GmPhase = scipy.io.loadmat('GmPhase.mat')
Fsigs = GmMod['ff']
Fig, (ax1,ax2) = plt.subplots(2,1)
for trt in GmMod.keys():
    if trt[0] not in ['M','S']:
        continue
    
    ax1.loglog(Fsigs[0,:], GmMod[trt][0,:],'k')
    ax2.semilogx(Fsigs[0,:], GmPhase[trt][0,:]-360,'k')        

ax1.set_ylabel('Mod(Gm) (arb. u.)', fontsize=12) 
ax1.set_xlim([2.1,1000])
ax1.set_ylim([1e-4,2e-3])
    

ax2.set_xlabel('Frequency (Hz)', fontsize=12)
ax2.set_ylabel('Phase(Gm) (Degrees)', fontsize=12) 
ax2.set_xlim([2.1,1000])
ax2.set_ylim([-200,-170])
plt.xticks(fontsize = 12)
plt.yticks(fontsize = 12)
