# Supplementary material for: Graphene active sensor arrays for long-term and wireless mapping of wide frequency band epicortical brain activity
Source: Nat Commun. 2021 Jan 11;12:211. doi: 10.1038/s41467-020-20546-w (PMC7801381; doi:10.1038/s41467-020-20546-w)
Supplement: Supplementary file 4 — Source Data [file 41467_2020_20546_MOESM4_ESM.zip › Source Data/source data.xls]

## Sheet: Fig S6 Serum cytokines
TNFa	Graphene				Platinum				Blank				Sham
2 weeks	0	0	0	0	0	0	0	0	0	0	0	0	0	0	0
6 weeks	2.2	0	0		0	0	11.6	14.3	0	0	0	0	3.9	7.04	0	0
12 weeks	0	0	0	0	0	0	0	0	19.7	0	0	0	0	0	0	0
IL7	Graphene				Platinum				Blank				Sham
2 weeks	0	0	0	0	0	0	0	0	0	0	0	0	0	0	0
6 weeks	0	0	0		0	0	0	0	0	0	0	0	0	0	0	0
12 weeks	0	0	0	0	0	0	0	0	0	0	0	0	0	0	0	0
IL6	Graphene				Platinum				Blank				Sham
2 weeks	0	37.8	0	0	0	0	0.04	0	0.035	0.023	0	0	20.15	0	0
6 weeks	0	0	16.06		0	0	0	0	0	0	0	0	4.39	25.043	0	0
12 weeks	0	0	0	0	0	0	0	0	0	0	0	0	0	0	0	0
IFNy	Graphene				Platinum				Blank				Sham
2 weeks	0	4.94	4.73	0	0	0	0	0	0	0	2.64	2.85	0	0	0
6 weeks	0	0	0		0	0	0	0	0	0	0	0	0	0	0	0
12 weeks	0	0	0	0	0	0	0	0	0	0	0	0	0	0	0	0

## Sheet: Fig. 4d,S7 Brain cytokines
IL7	Graphene				Platinum				Blank				Sham				Naive
2 weeks	18.3	20	20	23.8	16.2	17.8	15.1	16.7	0	0	0	0.8	3.6	5.8	2	0	0	0	0	0
6 weeks	5.2	6.3	7.4	6.4	0	6.9	3.6	2	0	0	0	0	0	0	2.5	0	0	0	0	0
12 weeks	0	0	0		0	0	0		0	0	0		0	0	0		0	0	0
IL6	Graphene				Platinum				Blank				Sham				Naive
2 weeks	31.601	30.113	28.253	31.601	28.997	0	46.853	1.469	18.581	0	17.837	0	0	0	43.505	1.097	6.677	0	0	0
6 weeks	8.165	13.745	5.189	6.137	23.417	3.701	0	0.725	0	0	1.469	0	0	0	0	0	0	0	0	0
12 weeks	2.213	0	0		1.469	0	0		0	0	0		0	0	0		0	0	0
TNFa	Graphene				Platinum				Blank				Sham				Naive
2 weeks	26.8	32.1	32.2	24.5	22.8	22.5	29.1	20.2	2	0.5	0	1.06	7.1	3.4	12	17.4	0	0	0	0
6 weeks	2.8	6.5	0	2.1	3.1	0	0	1.06	0	0	0	0	0	0	0	0	0	0	0	0
12 weeks	0	0	0		0	0	0		0	0	0		0	0	0		0	0	0
IFNy	Graphene				Platinum				Blank				Sham				Naive
2 weeks	18.5	13	25	16	7.9	11.5	14.1	8.4	1.8	3.1	0	0	0	9.9	4.5	4.2	0	0	0	0
6 weeks	8.4	9.5	7.8	7.9	4.7	2.7	2.9	5.8	0	0	0	0	0	2.3	3.2	0	0	0	0	0
12 weeks	1.8	0	0		0	0	0		0	0	0		0	0	0		0	0	0

## Sheet: Fig. 9c TUNEL
	Graphene			Platinum			Blank			Sham			Naive
2 weeks	26.5278	52.4688	83.9565	50.6667	11.7083	23.8083	9.7	9.87037	9.973	51.7273	24.5417	23.9167	2.34375	5.28125	12.9708
6 weeks	18.9	19.625		18.85	18.5333		10	10.3		4.725	9.3		3.7	8.7
12 weeks	14.108	10.7833	9.1	19.225	14.1083	3.75	16.825	31.55	12.6	2.27778	3.625	7.375	9.75833	5.275	4.30833

## Sheet: Fig. 4e Microglia
	Graphene			Platinum			Blank			Sham			Naive
2 weeks	22.2603	15.5479	16.35	21.5661	15.816	17.43	21.3021	16.0346	16.702	17.8419	13.364	14.6958	8.02384	7.73224	10.5765
6 weeks	14.4358	16.903		13.2365	16.224		14.4118	11.6447		11.7687	13.816		8.4046	7.50775	7.95933
12 weeks	11.3478	10.307	12.16	10.0153	10.642	11.62	9.27572	5.8814	7.605	10.4688	10.15	9.796	7.1895	6.26355	8.8537

## Sheet: Fig. 4c Behavioural data
	Graphene							Platinum							Blank							Sham							Naive
Baseline	0.758951	0.710631	0.514053	0.611796	0.687437	0.462713	0.735965	0.788444	0.508619	0.685229	0.627192	0.5034	0.429324	0.42455	0.494446	0.670413	0.602859	0.450306	0.515691	0.668693	0.483899	0.687732	0.750014	0.738888	0.490313	0.89431	0.655615	0.649547	0.676404	0.651344	0.6337	0.446015	0.690633	0.284444	0.674061
2 weeks	0.793018	0.719295	0.628951	0.87272	0.675204	0.561434	0.458896	0.728217	0.607132	0.712876	0.605916	0.66729	0.618999	0.67392	0.707933	0.382996	0.750523	0.652224	0.81056	0.668693	0.682983	0.473229	0.734189	0.706421	0.627222	0.61107	0.691756	0.718798	0.619984	0.563106	0.747467	0.368788	0.825069	0.802345	0.414743
6 weeks	0.537563	0.614079	0.375073	0.479245	0.72652	0.776944	0.756543	0.608751	0.654779	0.662152	0.705441	0.583897	0.569696	0.690903	0.595225	0.630207	0.729945	0.694471	0.708042	0.595255	0.487137	0.583978	0.713638	0.645874	0.559768	0.54169	0.595607	0.498661	0.716758	0.450714	0.726825	0.726698	0.67084	0.606896	0.716758
12 weeks	0.749186	0.523302	0.47846	0.424334	0.534041			0.75519	0.559712	0.610924	0.756419				0.360989	0.505345	0.505345	0.461124	0.420235	0.755577	0.565454	0.505288	0.795864	0.409262					0.798108	0.758097	0.660043	0.614773

## Sheet: Fig. 2a,b
Urms											Gm
	GFET											GFET
device	1	2	3	4	5	6	7	8	9		device	1	2	3	4	5	6	7	8	9
1	32.2336	10.3787	7.10559	9.52846	36.0049	40.4085	12.2646	11.7438	3.19153		1	1.96028	2.62334	2.93689	1.55486	1.85084	2.00786	3.1581	2.03244	1.91642
2	36.0708	12.1759	17.9357	25.9945	11.1157	39.1285	12.2469	5.35235	3.82311		2	2.58443	2.16689	2903	1.46304	1.66347	2.21684	2.76254	1.52654	1.91155
3	15.5685	20.3323	8.61596	26.6826	17.3598	13.2783	11.1201	4.64586	6.68294		3	2.48394	2.35002	2.46929	1.70389	1.75189	1.88943	2.7075	1.73293	2.27053
4	23.6929	1653.96	10.8518	9.42266	16.5011	32.1112	19.7586	5.06629	4.09949		4	2.44508	2.19853	2.82159	1.44655	1.3424	0.50714	2.86128	2.33432	1.96752
5	20.4537	10.9801	7.95712	27.6642	21.1014	42.3775	23.0372	4.90951	4.51424		5	2.45892	2.32273	2.56264	1.7735	1.49181	2.43171	2.77234	2.25451	1.57344
6	11.2055	12.713	6.3429	11.6456	18.1718	24.3501	75.5102	4.69687	4.60571		6	2.52981	2.58108	2.33906	1.89191	1.28787	2.17122	2.86942	2.4389	2.24747
7	21.5475	9.85144	15.4424	23.3992	38.3973	10.7085	32.7615	11.2121	4.13289		7	1.8693	2.18293	2.68333	1.48472	1.32214	2.14981	2.55824	1.73354	2.18505
8	15.4915	12.0751	43.8148	35.4324	547.45	64.6032	10.7725	3.98074	3.8436		8	2.74421	2.60442	2.77251	1.8245	1.61832	2.39983	2.87892	0.00452	1.56153
9	22.3604	8.65724	13.9996	27.0129	15.4724	25.3122	37.2238	7.47168	3.44168		9	1.9689	2.24107	2.84008	1.53904	1.40797	2.28857	2.72132	2.17329	2.2126
10	17.0916	8.48215	9.63735	10.2286	32.0788	37.0362	12.7051	3.81285	3.70601		10	2.55138	2.4908	2.90442	1.82969	1.82444	2.36835	2.97626	1.47552	1.9662
11	25.3793	15.2744	7.62769	11.6512	24.1354	36.0256	11.8959	5.82666	5.05315		11	2.36255	2.58951	2.62655	1.59918	1.68648	2.2354	2.67224	1.92938	2.04709
12	17.5212	86.1489	8.39434	8.20435	38.1377	14.9441	8.26995	4.13723	4.05476		12	2.37286	2.26517	2.74534	1.68779	1.82004	2.04738	2.97902	1.9209	1.67041
13	58.7395	41.0805	8.11241	17.1435	1000	1000	16.7972	4.59298	4.39402		13	2.89898	2.7027	2.80297	1.44682	1.47291	2.16549	2.46613	1.43309e-29	1.43309e-29
14	13.1546	21.7413	5.57911	8.26826	21.5795	31.6853	9.20061	6.22338	4.08444		14	2.34035	2.66776	2.81158	2.12431	1.69546	2.02388	3.0932	2.32649	2.00977
15	92.3392	15.3564	6.54916	14.8276	29.4932	57.1493	10.2582	4.50293	4.27141		15	2.58031	2.39961	2.62695	1.32694	1.68188	2.20624	2.82395	1.81163	1.72014
16	45.3736	9.70615	6.34849	10.3404	76.9545	30.1429	11.6135	5.29467	4.14119		16	2.46518	2.58241	2.86218	1.70834	1.6818	2.16795	3.08223	1.67571	1.89537
17	16.8192	6.45564	6.64834	7.50279	61.5029	29.5476	20.5506	4.63287	4.68824		17	2.44235	2.3526	2.79615	1.62547	1.49347	2.32566	2.82381	1.60261	2.01096
18	23.4139	10.4166	5.58959	14274	52.0133	15.6841	18.5764	4.45436	3.91887		18	2.63573	2.72907	2.88234	1.55677	1.17926	2.05806	3.05344	1.42718	2.3246
19	31.4587	14.0325	5.89356	16.3947	15.6924	26.7936	12.311	5.04636	4.09981		19	2.46524	2.83342	2.68861	1.51655	1.67488	2.11037	2.64948	2.5591	2.18929
20	43.639	25.9676	11.5623	26.064	24.6995	1000	24.7011	8.03036	8.07644		20	2.41969	2.52093	2.54898	1.55909	1.68011	2.18806	2.68186	1.98682	1.43309e-29
21	20.0715	87.0513	5.7543	12.9117	31.8578	35.889	13.7313	5.44267	9.19861		21	2.36982	2.6641	1.64327	1.58461	1.65799	2.10673	2.84935	1.5432	1.57674
22	61.8331	8.24352	5.61644	16.44	23.0789	30.5222	20.4209	4.93961	3.63343		22	2.19018	2.58776	2.71219	1.79786	1.47137	2.18688	2.87875	1.68581	2.01146
23	34.2903	13.1405	5.45156	13.4797	21.3166	16.4793	15.7326	4.34222	4.35377		23	2.44194	2.73779	2.51165	2.00356	1.31909	1.98395	2.87457	2.32175	2.27027
24	26.0797	11.0037	5.82309	12.7241	13.0971	22.9342	13.1598	4.41074	3.4864		24	2.67733	2.63447	2.84618	1.54235	1364	1.99355	3.02671	2.26269	2.26562
25	16.1641	16.8484	6.59228	14.2782	23.2958	12.8351	91.4936	5.67907	2.89305		25	2.35976	2.72418	2.94888	1.75539	1.16618	1.95315	3.05121	1.92803	2.32502
26	34.202	110.05	7.44256	18.1952	26.7978	42.2458	10.9335	3.4349	3.46499		26	2.71392	2.58652	2.99264	1.55302	1.42168	2.16929	2.45852	1.70705	1.72201
27	22.4617	11.4821	7.66803	13.5627	25.6066	34.459	16.7851	4.82675	3.93352		27	2.35349	2.6533	2.82342	2.0485	1.24194	2.0894	2.83028	2.16301	2.02236
28	330.217	12.2068	5.77607	12.1549	40.9041	39.4722	14.1563	4.29806	5.67949		28	2.71291	2.6725	2.78546	0.00671	1.46208	2.15889	2.83775	2.34617	1.82454
29	23.0673	20.2729	7.41836	43.5796	20.305	25.5431	13.6828	4.48469	4.75293		29	2.40488	2.20718	2.70269	1.55386	1.4501	1.85651	2.55046	2.06576	1.82719
30	28.0674	17.265	6.04225	28.3833	23.7624	32.7347	12.345	4.47277	3.73706		30	2.4014	2.66481	2.86239	1.97076	1.20357	1.81191	3.20055	2.1709	1.69825
31	11.553	23.0264	6.8355	17.2707	53.6511	41.9856	28.1021	5.17123	4.84684		31	2.64978	2.54743	2.7338	2.01815	1.16242	1.87783	2.18961	1.88508	1.80991
32	20.5184	20.878	6.47355	9.04118	18.9836	25.4039	10.5228	4.79982	3.22261		32	2.42157	2.49635	2.88807	1.7783	1.6469	1.67642	2.89869	2.00518	2.0595
33	12.8615	21.6581	6.95226	10.936	19.1102	17.3589	11.5262	4.8317	4.36254		33	2.33152	2.47633	2.8088	1.7972	1.74757	1.99427	3.13187	2.11692	2.24662
34	14.3267	8.90956	7.35052	31.0095	692736	55.4882	10.7964	4.89723	4.91936		34	2.41799	2.32555	2.57362	1.79374	1.94145	2.27695	2.76124	0.0041	1.97476
35	14.0115	14.9986	5.9889	21.5623	18.4432	45.7404	8.44458	15.5281	4.10602		35	2.38805	2.60634	2.75348	1.55677	1.78742	2.21279	2.7219	2.16643	1.78102
36	9.55039	21.6507	58.3333	32.1614	19.9231	20.2085	28.4535	5.02557	3.85237		36	2.58213	2.20148	2.79051	2.20211	1.48846	2.09648	2.71076	2.38015	2.1689
37	35.7335	13.9162	5.81881	24.2562	21.1266	34.6396	12.7235	4.66392	3.96456		37	2.58677	2.73563	2.81534	2.02555	1.31742	1.90173	3.16123	2.1028	1.96336
38	35.3131	10.2167	9.61803	9.78933	30.2935	25.1867	11.2549	4.91082	3.36076		38	2.43734	2.43579	2.76561	1.52373	1.70475	2.22323	3.13584	2189	1.77393
39	21.0589	54.8139	6.74297	7.81043	17.4768	47.1623	25.4211	3.94882	3.563		39	2.48271	2.35807	2.68729	1.68107	1.38102	2.02337	2.72865	2.11025	1.81478
40	43.2733	12.4217	7.714	21.8129	81.768	32.9419	22.0358	7.70049	6.33755		40	2.51634	2.5996	2.81554	1.59275	1.83382	2.16646	2.8527	1.75405	1.99935
41	48.0607	53.3804	8.94068	11.0041	38.7995	23.9898	10.6409	5.67572	3.62201		41	2.38901	2.39648	2.7793	1.49579	1.72216	2.02163	2.63394	1.91154	1.86112
42	1000	59.3737	56.0141	24.7082	1000	61.8508	97.1618	16.9182	40.9088		42	2.53221	2.46384	2.4537	1.6089	1.32054	2.21232	3.26549	1.43309e-29	1.68505
43	71.9254	7.54435	7.10207	13.746	21.8404	13.2227	13.7376	4.14776	4.5663		43	2.51488	2.11383	2.62082	1.52026	1.73705	2.09747	2.60155	2.12815	1.91116
44	56.0542	14.4182	16.4884	21.5351	20.5385	22.612	7.89074	8.18747	3.83668		44	2.01762	2.19992	2.42115	1.37245	1.76204	0.0152	2.54162	1.91357	1.96511
45	13.4925	57.3522	7.95923	14.9034	19.6066	55.9292	19.7867	5.77294	5.32038		45	2.22633	2.3909	2.38942	2.01718	1.44893	1.99279	2.78098	2.02731	1.7627
46	108.069	26.4286	5.84066	12.6925	31.4867	23.2238	13.6566	6.16101	4.62594		46	2.27755	2.2913	2.51803	1.17327	1.56049	1.98014	2.63584	2.10977	1.82597
47	53.0124	8.64761	7.63714	13973	25.9379	27.1486	12.0752	15.5003	4.37253		47	2.35868	2.38802	2.52592	1.18025	1.7634	2.15267	2.81805	1.8931	1.53579
48	19.1168	19.9857	7.98754	18.1598	24.2024	30.0019	19.2117	5.00708	4.08742		48	2.41425	2.60089	2.91599	1.63491	1.60168	1.82061	2.94567	2.19906	2.02343
49	16.3838	13059	24.0807	10.5114	21.7749	12.9411	12.3175	7.06562	4.14068		49	2.15325	2.40815	2.84998	2.16297	1.66221	2.0607	3.15711	2.10005	2.37797
50	17.0411	8.66082	45.6704	16.2966	19.3666	45.6885	22.0221	5.53186	5.20317		50	2.35582	2.67234	2.50579	1.62346	1.28251	2.30755	2.88182	2.23025	1.78344
51	10.4463	16.0611	7.11281	14.6012	14.0101	35.6858	16.6259	5.26674	4.27848		51	2.55893	2.46152	2.59854	2.25254	0.40428	1.87294	2.66857	2.58046	2.43532
52	26.2617	8.56124	13.5715	23.2108	30.9581	16.4102	12.6966	4.19686	3.49283		52	2.55289	2.12115	2.96448	1.53906	1.62759	2.32162	2.50487	1.97562	1.22316
53	17.8233	10.5974	7.71846	24.3395	16.5813	39.8577	12.1253	4.49446	3.80986		53	2.26816	2.47679	2.68782	1.64942	1.62517	2.05392	2.68124	2.07108	1.59731
54	25.9867	22.7492	6.25619	9.3915	15.6332	28.2438	10.5789	5.21919	5.4605		54	2.01003	2.46102	2.35484	1.90651	1.62265	1.99473	2.90605	2.2435	1.87358
55	86.9931	9.76596	7.21328	12.9125	23.1811	15.6998	8.98953	4.24096	7.06535		55	2.45873	2.38042	2.22711	1.54214	1.7482	2.18926	2.38337	1.97171	2.12471
56	41.9981	7.7698	6.64902	18.3646	47.7577	21.4437	12.7484	5.42478	3.58385		56	1.97961	2.49319	2.75626	1.76707	1.65605	2.32325	2.68829	1.78516	2.05591
57	29.5861	20.2651	9.53564	7.48573	59.1793	25.4076	7.98563	4.0149	3.89424		57	2.41205	2.29529	2.70009	1.88755	1.74806	1.99648	2.81764	1.68384	1.92225
58	31.2338	9.85651	7.79091	176065	24.2262	66.5726	20.0239	3.79273	4.26643		58	2.65519	2.49768	2.90624	1.40351	1.26743	2.27182	0.02004	1.96971	1.55786
59	43.6335	14.1681	6.97801	14.5506	52.1273	15.3016	8.90645	5.98508	4.90953		59	2.25811	2.59592	2.65088	1.66039	1.81394	1.94509	2.85423	1.53501	2.20831
60	15.5555	12.0103	7.75306	25.304	19.5118	15.3123	8.83146	4.73939	3.65248		60	2.58998	2.48542	2.62796	1.68455	1.83292	2.17292	2.47288	1.98052	1.74832
61	49.5926	12.8574	9.06028	28.775	23.3967	20.5142	23.9586	5.66542	4.37418		61	2.43744	2.43903	2.72252	1.92038	1.39305	2.15725	2.92692	2.37333	1.9416
62	20.4216	6.96679	6.51964	13.9673	42.5124	87.9932	9.01779	4.28311	3.92133		62	2.52281	2.40235	2.86192	1.68146	1.61624	2.39239	2.86068	1.93708	2.07819
63	40.3144	14.4407	7.20973	9.08847	21.7576	46.1171	19.4711	4.66558	4.1101		63	2.31913	2.2333	2.71523	1.68096	1.47327	1.94223	2.43957	2.23961	1.92203
64	54.5827	12.4929	7.60697	14.5273	31.1779	51.1434	22.7625	8.25689	6.24594		64	2.60634	2.75332	2.94501	1.43758	1.67366	1.97947	2.75827	2.18705	1.53578
									--

## Sheet: Fig. 3a
	day
device	1	2	3	4	6	11	28
1	0.4	0.35	0.32586	0.2996	0.28647	0.2299	0.07717
2	0.4	0.35909	0.33111	0.30222	0.28081	0.24121	0.06586
3	0.4	0.35909	0.32586	0.2996	0.28081	0.24687	0.07717
4	0.4	0.36818	0.32849	0.2996	0.28647	0.25253	0.09414
5	0.4	0.35909	0.33374	0.30748	0.29212	0.27515	0.11677
6	0.4	0.34546	0.32323	0.29697	0.28081	0.25818	0.10545
7	0.4	0.36818	0.33899	0.3101	0.29778	0.27515	0.12242

## Sheet: Fig. 3d
		Vgs bias
		-0.4	-0.38095	-0.3619	-0.34286	-0.32381	-0.30476	-0.28571	-0.26667	-0.24762	-0.22857	-0.20952	-0.19048	-0.17143	-0.15238	-0.13333	-0.11429	-0.09524	-0.07619	-0.05714	-0.0381	-0.01905	0
	device
	1	7.16854e-05	5.74561e-05	5.40102e-05	4.63139e-05	4.78618e-05	3.21605e-05	3.52873e-05	3.62952e-05	2.90266e-05	2.63872e-05	2.362e-05	2.16045e-05	1.72706e-05	1.61096e-05	1.23942e-05	1.13138e-05	1.0286e-05	9.38541e-06	9.21563e-06	9.55588e-06	9.41617e-06	1.13271e-05
	2	3.5709e-05	3.50051e-05	3.43044e-05	3.04979e-05	2.49693e-05	2.13181e-05	2.45883e-05	2.16076e-05	1.731e-05	1.54129e-05	1.63657e-05	1.30872e-05	1.28084e-05	9.17575e-06	9.21648e-06	8.84818e-06	7.02041e-06	7.16451e-06	7.61026e-06	9.83763e-06	3.97893e-05	2.20284e-05
	3	3.49235e-05	3.26755e-05	2.96982e-05	2.54539e-05	2.09317e-05	2.17946e-05	1.95382e-05	1.71133e-05	1.78721e-05	1.37516e-05	1.17614e-05	9.30055e-06	8.81308e-06	8.12117e-06	7.08827e-06	5.83186e-06	5.73281e-06	4.60738e-06	5.13353e-06	5.39876e-06	9.3238e-06	9.06885e-05
	4	3.63942e-05	3.05635e-05	2.85977e-05	2.61267e-05	2.85721e-05	2.23339e-05	2.01593e-05	2.22967e-05	1.86703e-05	1.46928e-05	1.55444e-05	1.22878e-05	1.04734e-05	8.3987e-06	7.79382e-06	7.21255e-06	7.03863e-06	6.61289e-06	6.88302e-06	8.68928e-06	2.92456e-05	1.35058e-05
	5	4.7811e-05	3.89825e-05	4.11709e-05	3.24442e-05	3.51927e-05	2.92816e-05	2.42073e-05	2.41545e-05	2.08696e-05	1.92691e-05	1.72356e-05	1.38744e-05	1.14735e-05	8.72153e-06	8.63585e-06	7.43115e-06	7.95902e-06	6.75393e-06	6.47799e-06	6.18452e-06	1.01627e-05	3.56589e-05
	6	5.86386e-05	4.71102e-05	4.57694e-05	4.0205e-05	3.98619e-05	3.53072e-05	3.75446e-05	3.62027e-05	2.71744e-05	3.05728e-05	2.4338e-05	1.95591e-05	1.89014e-05	1.34903e-05	1.07175e-05	9.42029e-06	9.3942e-06	8.35364e-06	9.25706e-06	1.48887e-05	3.49788e-05	0.000156615
	7	4.34658e-05	4.26894e-05	3.94495e-05	3.75127e-05	3.3417e-05	3.0942e-05	3.10273e-05	2.45091e-05	2.26859e-05	1.86787e-05	1.75805e-05	1.45359e-05	1.07029e-05	8.67377e-06	9.01033e-06	7.62182e-06	8.15233e-06	6.68052e-06	7.35814e-06	7.69362e-06	1.45103e-05	0.000111388
	8	4.83767e-05	5.49185e-05	4.54555e-05	3.77549e-05	3.87845e-05	3.61789e-05	3.59559e-05	2.78407e-05	2.88384e-05	2.25593e-05	1.83848e-05	1.69555e-05	1.48012e-05	1.16979e-05	1.05228e-05	9.36986e-06	7.82754e-06	7.80018e-06	7.21413e-06	8.33959e-06	1.1258e-05	2.03914e-05
	9	3.95096e-05	3.57299e-05	2.98498e-05	3.00514e-05	2.7548e-05	2.92368e-05	2.53196e-05	1.90308e-05	1.69468e-05	1.85135e-05	1.43054e-05	1.3008e-05	1.06584e-05	8.86362e-06	9.12722e-06	8.21263e-06	7.08748e-06	6.32763e-06	6.00212e-06	7.07994e-06	1.27651e-05	0.000103293
	10	5.57028e-05	6.7219e-05	5.24931e-05	5.36734e-05	4.34015e-05	4.39578e-05	4.14196e-05	4.01869e-05	3.89029e-05	3.41722e-05	2.53762e-05	2.39603e-05	2.00884e-05	1.44046e-05	1.11717e-05	7.78374e-06	7.98696e-06	6.83314e-06	9.28366e-06	7.60461e-06	1.23029e-05	2.97926e-05
	11	3.08482e-05	3.46527e-05	2.96786e-05	2.78017e-05	2.49431e-05	2.08114e-05	2.22822e-05	1.63064e-05	1.94716e-05	1.59905e-05	1.49524e-05	1.14344e-05	1.09387e-05	8.87811e-06	7.65108e-06	7.01705e-06	6.10846e-06	5.1975e-06	5.2794e-06	6.4528e-06	1.03716e-05	0.000121142
	12	6.43944e-05	5.39253e-05	5.25976e-05	4.06e-05	3.78228e-05	3.68542e-05	3.43413e-05	2.8634e-05	2.79434e-05	2.67069e-05	1.82169e-05	1.64545e-05	1.33204e-05	1.10031e-05	9.59738e-06	8.00375e-06	7.6602e-06	6.77206e-06	8.9138e-06	8.23141e-06	9.61658e-06	2.95489e-05
	13	3.82915e-05	3.03614e-05	3.31528e-05	2.85004e-05	2.51353e-05	2.27841e-05	1.77637e-05	1.80253e-05	1.54739e-05	1.35105e-05	1.27423e-05	1.03372e-05	1.00719e-05	8.54373e-06	6.12753e-06	5.25363e-06	5.60941e-06	5.43075e-06	4.62527e-06	4.81663e-06	1.54494e-05	1.8102e-05
	14	4.98459e-05	5.10112e-05	4.63432e-05	4.62084e-05	3.68529e-05	3.64475e-05	3.13611e-05	2.85669e-05	2.38126e-05	2.64385e-05	1.92384e-05	1.6464e-05	1.62576e-05	1.36854e-05	1.11332e-05	8.47019e-06	8.27639e-06	6.4396e-06	7.50384e-06	7.53384e-06	1.13285e-05	7.16299e-05
	15	4.4992e-05	4.68554e-05	4.60356e-05	4.27141e-05	3.43629e-05	2.57309e-05	2.67561e-05	2.48645e-05	2.19999e-05	2.20145e-05	1.86661e-05	1.54672e-05	1.34439e-05	1.14418e-05	7.9342e-06	6.65276e-06	7.54538e-06	7.79379e-06	6.41968e-06	8.68198e-06	1.1148e-05	3.14533e-05
	16	5.16444e-05	3.76625e-05	3.96668e-05	3.56846e-05	3.21471e-05	2.5915e-05	2.59777e-05	2.68092e-05	1.71381e-05	1.77713e-05	1.55109e-05	1.33068e-05	1.04873e-05	9.6303e-06	8.98689e-06	7.02927e-06	6.65548e-06	6.00973e-06	6.09967e-06	6.65306e-06	9.57545e-06	4.04845e-05
	17	8.36985e-05	6.94815e-05	6.31671e-05	5.45749e-05	6.84378e-05	5.30328e-05	4.98413e-05	4.91966e-05	4.82247e-05	3.70107e-05	3.11768e-05	3.0633e-05	2.97715e-05	2.29918e-05	2.26117e-05	1.99418e-05	1.81135e-05	1.69043e-05	1.74212e-05	2.42377e-05	3.26681e-05	0.000350998
	18	5.4237e-05	5.2439e-05	4.02648e-05	3.51671e-05	3.92659e-05	3.0608e-05	2.63073e-05	2.23378e-05	2.187e-05	1.91556e-05	1.35508e-05	1.43363e-05	9.73472e-06	1.17948e-05	8.51589e-06	6.79938e-06	7.33797e-06	6.70399e-06	6.58396e-06	7.27811e-06	8.32991e-06	2.01482e-05
	19	9.66468e-05	7.4742e-05	6.1613e-05	5.73552e-05	5.06888e-05	5.00115e-05	3.81291e-05	3.29423e-05	3.03527e-05	3.21626e-05	2.29128e-05	2.08918e-05	1.98585e-05	1.57642e-05	1.22656e-05	1.16805e-05	9.86319e-06	7.67672e-06	8.27968e-06	8.71375e-06	1.17604e-05	3.74782e-05
	20	3.51214e-05	2.96484e-05	2.46188e-05	2.47293e-05	2.21344e-05	1.92077e-05	1.84838e-05	1.67943e-05	1.46824e-05	1.50914e-05	1.16558e-05	9.85886e-06	9.09967e-06	7.89149e-06	6.84469e-06	6.43237e-06	6.08696e-06	4.78269e-06	4.83351e-06	5.1704e-06	9.94416e-06	6.16835e-05
	21	8.76065e-05	6.9965e-05	6.99083e-05	6.87646e-05	5.43282e-05	5.64407e-05	4.92993e-05	4.31727e-05	3.58422e-05	3.29414e-05	2.97462e-05	3.12127e-05	2.55717e-05	2.76223e-05	1.86321e-05	1.77312e-05	1.4032e-05	1.56514e-05	1.59887e-05	1.63434e-05	2.81644e-05	0.000821869
	22	5.35519e-05	5.59913e-05	5.26972e-05	5.24083e-05	3.89099e-05	3.26209e-05	3.08695e-05	2.93796e-05	3.12001e-05	2.32922e-05	2.00048e-05	1.78799e-05	1.77211e-05	1.25773e-05	1.17576e-05	8.90058e-06	1.02504e-05	8.62162e-06	8.1039e-06	8.67917e-06	9.03814e-06	2.91216e-05
	23	3.98588e-05	4.20744e-05	3.31934e-05	3.25648e-05	2.85759e-05	2.99663e-05	3.1477e-05	2.65677e-05	2.73733e-05	2.37774e-05	2.03651e-05	1.79397e-05	1.44202e-05	1.36663e-05	9.76356e-06	1.0191e-05	9.12072e-06	8.7791e-06	7.73026e-06	1.264e-05	2.88453e-05	0.000120216
	24	7.81781e-05	7.23148e-05	7.58438e-05	5.94665e-05	5.5306e-05	5.77804e-05	4.63174e-05	4.51107e-05	3.88177e-05	2.96267e-05	2.5973e-05	2.36238e-05	2.25935e-05	1.9295e-05	1.5409e-05	1.31842e-05	1.24214e-05	9.7141e-06	9.95725e-06	1.12632e-05	1.50567e-05	2.73849e-05
	25	6.75542e-05	6.03148e-05	4.50965e-05	5.29795e-05	3.97548e-05	3.87418e-05	3.43296e-05	2.68821e-05	2.90552e-05	2.25762e-05	2.09038e-05	1.75959e-05	1.48529e-05	1.31639e-05	9.17001e-06	8.71472e-06	8.31533e-06	7.69173e-06	7.3236e-06	6.99963e-06	1.15099e-05	4.73454e-05
	26	7.65316e-05	7.75069e-05	7.21349e-05	6.81515e-05	5.96105e-05	5.13256e-05	4.63022e-05	4.34434e-05	3.93006e-05	3.43376e-05	3.18854e-05	2.9049e-05	2.21456e-05	2.30132e-05	1.85509e-05	1.60737e-05	1.72956e-05	1.70302e-05	1.6036e-05	2.47125e-05	3.46068e-05	0.000126705
	27	3.89584e-05	3.61895e-05	2.56125e-05	2.83325e-05	3.01667e-05	2.08122e-05	2.36226e-05	1.88614e-05	1.72093e-05	1.53364e-05	1.44275e-05	1.23306e-05	1.04097e-05	8.57785e-06	8.15921e-06	6.93093e-06	6.50449e-06	6.58257e-06	6.02481e-06	7.37564e-06	2.16786e-05	3.19862e-05
	28	3.5934e-05	3.31495e-05	3.22406e-05	3.20075e-05	2.99817e-05	2.81311e-05	2.17629e-05	2.1136e-05	2.12795e-05	1.67685e-05	1.60657e-05	1.30851e-05	1.18039e-05	7.64281e-06	7.54125e-06	7.98118e-06	6.72075e-06	6.86484e-06	6.43443e-06	6.92677e-06	1.4693e-05	5.47752e-05
	29	3.625e-05	3.28584e-05	3.14975e-05	3.08821e-05	2.48778e-05	2.54396e-05	2.17712e-05	2.28312e-05	1.84902e-05	1.5494e-05	1.40614e-05	1.40434e-05	1.16127e-05	9.84508e-06	8.04194e-06	6.83297e-06	6.27098e-06	5.46345e-06	5.55758e-06	6.50668e-06	1.70332e-05	2.67798e-05
	30	5.05452e-05	4.72556e-05	4.1282e-05	3.21154e-05	4.0993e-05	3.2533e-05	2.89368e-05	2.62407e-05	2.21394e-05	2.14773e-05	1.48053e-05	1.49445e-05	1.29521e-05	1.08061e-05	9.40883e-06	9.04643e-06	7.91356e-06	6.47767e-06	6.62305e-06	7.65475e-06	9.53376e-06	2.50265e-05
	31	2.6579e-05	2.27693e-05	2.10229e-05	1.69986e-05	1.80397e-05	1.5142e-05	1.76977e-05	1.45644e-05	1.38392e-05	1.16213e-05	1.04731e-05	8.04992e-06	8.11893e-06	7.58961e-06	6.01969e-06	5.89958e-06	6.38751e-06	5.12686e-06	5.31994e-06	1.07207e-05	1.86722e-05	7.14675e-06
	32	4.31215e-05	3.92516e-05	3.3779e-05	3.05688e-05	3.23676e-05	2.82797e-05	2.62263e-05	2.39252e-05	2.10117e-05	1.65883e-05	1.61832e-05	1.2456e-05	1.13457e-05	9.43956e-06	9.07909e-06	7.39279e-06	7.37526e-06	6.57394e-06	6.60228e-06	7.26136e-06	8.07495e-06	1.83e-05
	33	5.93268e-05	6.28503e-05	5.63802e-05	5.35839e-05	4.23598e-05	3.64441e-05	3.45186e-05	3.76089e-05	3.02471e-05	2.51147e-05	2.12964e-05	2.04015e-05	1.61647e-05	1.52785e-05	1.37146e-05	1.00838e-05	9.87994e-06	7.43473e-06	7.53785e-06	9.62634e-06	1.92831e-05	8.86714e-05
	34	6.96058e-05	8.6659e-05	6.96287e-05	7.19265e-05	5.67488e-05	5.27063e-05	5.14967e-05	4.90581e-05	3.77947e-05	3.31766e-05	3.365e-05	2.46768e-05	2.04724e-05	2.31123e-05	1.81786e-05	1.53437e-05	1.70218e-05	1.72931e-05	1.4426e-05	2.46825e-05	3.307e-05	0.000124752
	35	7.03185e-05	6.26389e-05	6.17442e-05	5.26512e-05	4.88413e-05	4.2013e-05	4.35415e-05	3.54353e-05	3.52906e-05	2.95901e-05	2.31507e-05	2.07524e-05	1.65988e-05	1.49081e-05	1.26487e-05	1.36529e-05	1.05441e-05	9.75483e-06	8.14227e-06	7.22446e-06	7.16227e-06	9.08043e-06
	36	4.90177e-05	4.85076e-05	4.82223e-05	4.2426e-05	4.35961e-05	3.24458e-05	3.07401e-05	3.24203e-05	3.09253e-05	2.47329e-05	1.92912e-05	1.64051e-05	1.69327e-05	1.37022e-05	1.30578e-05	1.07404e-05	1.02988e-05	8.79435e-06	8.62386e-06	7.69474e-06	8.99669e-06	1.31055e-05
	37	4.9582e-05	4.14775e-05	4.22769e-05	3.50269e-05	3.08393e-05	3.55317e-05	2.90405e-05	2.26155e-05	2.17267e-05	1.83949e-05	1.50555e-05	1.54128e-05	1.262e-05	9.96959e-06	7.72086e-06	7.15162e-06	7.56541e-06	6.49759e-06	5.83774e-06	6.00206e-06	7.60033e-06	1.87162e-05
	38	4.6275e-05	3.90782e-05	3.83769e-05	3.58276e-05	3.00845e-05	2.97151e-05	2.74276e-05	2.47873e-05	2.3381e-05	1.90028e-05	1.48357e-05	1.41604e-05	1.10419e-05	1.01817e-05	8.06187e-06	7.20727e-06	6.18021e-06	6.81789e-06	5.83422e-06	5.5308e-06	9.3367e-06	2.6408e-05
	39	5.1928e-05	4.72282e-05	4.04387e-05	2.85491e-05	3.20125e-05	3.05235e-05	2.46848e-05	2.6759e-05	1.89173e-05	1.93793e-05	1.46112e-05	1.45193e-05	1.20527e-05	9.80709e-06	8.2175e-06	8.65921e-06	8.02241e-06	6.366e-06	7.1691e-06	7.13905e-06	9.2587e-06	3.60586e-05
	40	4.12309e-05	4.1917e-05	3.77387e-05	3.6008e-05	3.59302e-05	3.02363e-05	2.79612e-05	2.29853e-05	1.94627e-05	1.8465e-05	1.49294e-05	1.20786e-05	1.00017e-05	1.05984e-05	8.62029e-06	7.55573e-06	6.81724e-06	7.18684e-06	5.83436e-06	7.11514e-06	7.2881e-06	1.56156e-05
	41	3.26038e-05	3.27328e-05	2.73781e-05	2.76159e-05	2.3776e-05	2.44436e-05	1.69259e-05	1.73475e-05	1.57293e-05	1.53331e-05	1.41715e-05	9.37461e-06	1.11469e-05	8.74081e-06	7.14971e-06	6.34849e-06	6.21728e-06	6.45623e-06	4.86466e-06	7.08305e-06	1.12468e-05	0.000166116
	42	7.48851e-05	6.61813e-05	5.64913e-05	4.6732e-05	5.46635e-05	3.72688e-05	3.23389e-05	3.03768e-05	2.80268e-05	2.30303e-05	2.08724e-05	1.63343e-05	1.54328e-05	1.16115e-05	8.75501e-06	9.35708e-06	7.12931e-06	7.14449e-06	5.51449e-06	6.91331e-06	6.77637e-06	1.24906e-05
	43	3.36304e-05	2.59398e-05	2.68175e-05	2.77416e-05	2.27381e-05	2.13834e-05	1.91333e-05	1.74984e-05	1.79923e-05	1.49009e-05	1.21433e-05	1.08041e-05	9.56163e-06	9.22387e-06	6.72312e-06	6.66945e-06	7.15801e-06	6.81423e-06	6.64269e-06	6.51198e-06	1.14108e-05	7.78042e-05
	44	4.33272e-05	3.13558e-05	3.67434e-05	2.9777e-05	3.33182e-05	2.92009e-05	2.93848e-05	2.46814e-05	2.14496e-05	1.94567e-05	1.71726e-05	1.29208e-05	1.28451e-05	1.18161e-05	8.66655e-06	8.05972e-06	8.50169e-06	7.25951e-06	7.33308e-06	9.96508e-06	0.000126803	1.48523e-05
	45	3.21961e-05	3.37168e-05	2.78664e-05	2.55125e-05	2.58208e-05	2.48749e-05	1.9625e-05	2.17764e-05	1.7476e-05	1.57087e-05	1.4929e-05	1.17848e-05	1.07902e-05	7.97111e-06	7.08177e-06	7.12942e-06	6.27005e-06	5.86893e-06	6.49545e-06	8.11528e-06	5.50824e-05	1.41819e-05
	46	3.15654e-05	2.63684e-05	2.3148e-05	2.43544e-05	2.41699e-05	2.01291e-05	1.63391e-05	1.65653e-05	1.3315e-05	1.48593e-05	1.26276e-05	1.1682e-05	1.10873e-05	9.77991e-06	7.51041e-06	8.21395e-06	7.8931e-06	5.92333e-06	9.01584e-06	1.21414e-05	8.37467e-05	1.70525e-05
	47	3.72743e-05	3.88383e-05	3.18886e-05	3.11228e-05	3.28338e-05	2.21988e-05	2.23987e-05	2.26437e-05	1.63843e-05	1.582e-05	1.38934e-05	1.07978e-05	8.77534e-06	8.33109e-06	7.02451e-06	6.75553e-06	6.53351e-06	6.58087e-06	5.58373e-06	6.58814e-06	8.93657e-06	5.81375e-05
	48	4.33685e-05	4.94358e-05	5.50868e-05	4.90869e-05	4.45393e-05	4.74983e-05	3.35415e-05	3.28391e-05	2.75367e-05	2.55272e-05	2.22099e-05	1.89844e-05	2.49777e-05	2.23273e-05	2.01164e-05	1.23538e-05	1.18889e-05	1.42363e-05	1.2809e-05	1.46454e-05	2.97292e-05	0.000237029
	49	8.54108e-05	6.54636e-05	5.07334e-05	5.02696e-05	5.02876e-05	3.64236e-05	3.51254e-05	3.00108e-05	2.94044e-05	2.50054e-05	2.00722e-05	1.33033e-05	1.32753e-05	9.23515e-06	8.95259e-06	6.44855e-06	7.21137e-06	6.10435e-06	5.68632e-06	5.75536e-06	8.04974e-06	4.35373e-05
	50	3.45979e-05	2.93009e-05	3.07821e-05	2.58788e-05	2.65667e-05	2.33604e-05	1.98789e-05	1.62794e-05	1.83817e-05	1.25333e-05	1.2362e-05	1.06264e-05	9.9294e-06	7.55048e-06	6.28231e-06	5.37697e-06	4.9142e-06	4.77206e-06	4.79632e-06	7.39222e-06	9.80265e-05	1.01205e-05
	51	3.66424e-05	3.44384e-05	3.49791e-05	2.24697e-05	2.20318e-05	2.02742e-05	2.08702e-05	1.90773e-05	1.56619e-05	1.51999e-05	1.44554e-05	1.2083e-05	1.18745e-05	9.02016e-06	6.89766e-06	6.02741e-06	7.21547e-06	5.24529e-06	6.69484e-06	1.12474e-05	0.000155461	1.51364e-05
	52	5.07438e-05	4.98388e-05	4.35589e-05	3.70971e-05	3.11545e-05	2.77431e-05	2.13866e-05	2.31677e-05	2.07885e-05	1.64477e-05	1.64925e-05	1.46534e-05	1.10558e-05	9.89243e-06	7.79399e-06	6.98225e-06	6.12353e-06	5.88633e-06	7.16094e-06	6.63006e-06	9.75634e-06	4.58943e-05
	53	4.3975e-05	4.30515e-05	4.05702e-05	3.28936e-05	3.59941e-05	3.09439e-05	2.49126e-05	2.20419e-05	2.15003e-05	1.7931e-05	1.73383e-05	1.50829e-05	1.12204e-05	9.58147e-06	9.27169e-06	7.48327e-06	7.22447e-06	5.87921e-06	6.12117e-06	7.7029e-06	1.93506e-05	2.68633e-05
	54	6.06895e-05	4.90567e-05	4.90229e-05	3.76249e-05	3.60641e-05	3.02311e-05	2.47679e-05	2.70887e-05	2.2003e-05	1.90416e-05	1.97422e-05	1.67924e-05	1.46664e-05	1.22485e-05	8.86811e-06	9.97914e-06	1.36072e-05	8.8393e-06	1.13175e-05	1.47154e-05	1.7977e-05	0.000111041
	55	9.91503e-05	8.68544e-05	7.10397e-05	6.63958e-05	7.2014e-05	5.91706e-05	5.92965e-05	5.17491e-05	4.2502e-05	3.17697e-05	2.82633e-05	2.57995e-05	2.15642e-05	1.79748e-05	1.66486e-05	1.08859e-05	8.69519e-06	8.59988e-06	8.2202e-06	9.58159e-06	1.53469e-05	0.000187513
	56	4.86903e-05	3.64159e-05	3.95058e-05	4.1975e-05	3.39557e-05	3.03883e-05	2.53621e-05	2.39903e-05	2.57669e-05	2.01816e-05	1.60298e-05	1.61477e-05	1.20171e-05	1.11118e-05	9.06379e-06	8.09752e-06	6.98787e-06	7.42982e-06	6.54639e-06	7.41319e-06	1.37734e-05	9.15904e-05
	57	0.00010006	7.71978e-05	6.62273e-05	7.3404e-05	4.79212e-05	4.14805e-05	3.53838e-05	3.60493e-05	3.02872e-05	2.91326e-05	2.41035e-05	2.00455e-05	2.04804e-05	1.70153e-05	1.20686e-05	1.33476e-05	1.39374e-05	8.39072e-06	9.38997e-06	1.21203e-05	9.1573e-06	3.56581e-05
	58	5.91422e-05	5.72363e-05	5.36541e-05	4.96122e-05	3.47487e-05	3.65613e-05	2.96869e-05	2.51041e-05	2.71082e-05	2.15416e-05	1.61502e-05	1.41642e-05	1.35269e-05	1.05204e-05	8.67151e-06	7.20121e-06	8.04483e-06	6.19417e-06	6.5421e-06	6.84563e-06	1.14785e-05	0.000115437
	59	5.51232e-05	4.84925e-05	3.91553e-05	3.41034e-05	3.50296e-05	3.01976e-05	2.80708e-05	2.42369e-05	2.28305e-05	1.97071e-05	1.71491e-05	1.31106e-05	1.26434e-05	1.18709e-05	1.09586e-05	7.28118e-06	7.96351e-06	6.42022e-06	5.76108e-06	8.36644e-06	1.62175e-05	4.02366e-05
	60	0.000217429	0.000128568	0.000117078	8.51807e-05	4.62002e-05	6.13633e-05	4.6806e-05	3.53547e-05	3.0764e-05	3.30993e-05	5.43251e-05	2.47687e-05	2.59627e-05	2.51877e-05	1.91348e-05	3.47521e-05	3.89274e-05	1.17411e-05	1.19091e-05	2.20557e-05	2.42381e-05	5.68943e-05
	61	4.8183e-05	3.64653e-05	4.25521e-05	3.09584e-05	3.57582e-05	2.98643e-05	2.40196e-05	2.35442e-05	2.09955e-05	1.98002e-05	1.63209e-05	1.6275e-05	1.04373e-05	9.68906e-06	8.89903e-06	7.92305e-06	6.28048e-06	7.35699e-06	6.63327e-06	9.58764e-06	1.87828e-05	9.91395e-05
	62	7.69899e-05	7.10512e-05	6.31945e-05	5.48526e-05	4.63079e-05	4.39916e-05	3.48433e-05	3.65545e-05	3.2095e-05	3.29807e-05	2.63833e-05	2.40369e-05	1.82099e-05	2.11537e-05	1.25305e-05	1.4564e-05	1.47217e-05	1.18333e-05	1.15443e-05	1.32756e-05	1.21282e-05	3.59601e-05
	63	5.57277e-05	5.4544e-05	5.07071e-05	4.98526e-05	4.14969e-05	3.99709e-05	3.37274e-05	3.07998e-05	2.75917e-05	2.58032e-05	2.04337e-05	1.46666e-05	1.46721e-05	1.39626e-05	1.19149e-05	9.23896e-06	8.52411e-06	7.33384e-06	8.29086e-06	7.06925e-06	8.27543e-06	1.26175e-05
	64	8.62577e-05	6.51077e-05	6.20112e-05	6.04292e-05	4.71245e-05	3.62393e-05	3.94722e-05	3.38069e-05	3.30114e-05	2.84226e-05	2.3588e-05	2.13695e-05	1.88266e-05	1.58381e-05	1.31844e-05	1.26147e-05	1.18302e-05	1.06973e-05	9.80024e-06	9.24862e-06	9.48703e-06	2.26642e-05

## Sheet: Fig. 3e
Gm
	day
device	1	2	3	5	6	11	29
1	1.87767	1.43027	2.06343	2.4976	2.03929	1.39555	1.57666
2	2.08172	1.56368	2.27351	2.68543	1.95654	1.61888	1.36537
3	2.05761	1.55463	2.07569	2.49144	2.05119	1.5199	1.53573
4	2.27067	1.60657	2.34737	2.82879	2.34669	1.84233	2.21791
5	1.87381	1.35346	2.04167	2.35646	1.97827	1.5817	1.72075
6	1.88883	1.35708	2.01394	2.28644	1.89644	1.49119	1.81628
7	1.93691	1.39243	2.0504	2.44607	2.00089	1.64629	1.70799
Urms	day
device	1	2	3	6	11	29
1	6.04344	14.0811	4.5383	4241	8.85993	22.2621
2	5.83597	13.5961	3.71033	4.02605	9.36547	20.0508
3	5.65741	14.2185	4591	3.61452	7.99888	17.2109
4	5.85429	35.8582	7.40714	5.63096	7.76279	19.8543
5	6.43942	15.1453	4.51691	4.15593	6.48291	18.5622
6	5.41997	14.5422	4.94023	3.78922	7.31264	16.8549
7	5.60376	14494	5.91822	4.40422	5.81276	17.7378

## Sheet: Fig. 3f
	day
device	1	2	3	6	11	29
1	9.7296e-10	1.22601e-09	5.48637e-10	5.70827e-10	6.2888e-10	8.55866e-10
2	2.47637e-09	2.1493e-09	9.22903e-10	1.29318e-09	8.99084e-10	1.38928e-09
3	1.00873e-09	1.2283e-09	4.49129e-10	7.1568e-10	5.69564e-10	8.32914e-10
4	9.65872e-10	9.80111e-10	4.08493e-10	5.31861e-10	7.62662e-10	1.0712e-09
5	8.73947e-10	1.07104e-09	5.16621e-10	5.13408e-10	6.79611e-10	1.23396e-09
6	1.70405e-09	1.74272e-09	4.57958e-10	1.04828e-09	6.6612e-10	1.05398e-09
7	9.17154e-10	1.11275e-09	5.12761e-10	5.77658e-10	8.51108e-10	9.6205e-10
8	1.37949e-09	1.28554e-09	5.91199e-10	5.60866e-10	6.65662e-10	1.02463e-09
9	8.35174e-10	1.01215e-09	4.97965e-10	4.65937e-10	5.32772e-10	1.00038e-09
10	8.89309e-10	1.57836e-09	7.33894e-10	8.3012e-10	1.41599e-09	2.43479e-09
11	9.14482e-10	8.74163e-10	4.54431e-10	4.83428e-10	6.43782e-10	8.39793e-10
12	9.52103e-10	1.66615e-09	6.61087e-10	8.47312e-10	1.43604e-09	2.54387e-09
13	9.76473e-10	1.01668e-09	4.21262e-10	4.76506e-10	5.18631e-10	1.11437e-09
14	1.00251e-09	1.06675e-09	6.00332e-10	5.41886e-10	5.52021e-10	1.49433e-09
15	9.33016e-10	1.06128e-09	5.37954e-10	4.9852e-10	5.33121e-10	1.08159e-09
16	1.43863e-09	1.23302e-09	6.86633e-10	5.96562e-10	6.63783e-10	1.67465e-09
17	8.02304e-10	1.54663e-09	7.79729e-10	6.78983e-10	1.08684e-09	1.96973e-09
18	9.43106e-10	1.10222e-09	4.69253e-10	4.72487e-10	7.19421e-10	1.2831e-09
19	8.57666e-10	9.76832e-10	4.37359e-10	4.56226e-10	8.46748e-10	1.25796e-09
20	8.50625e-10	1.58165e-09	9.50997e-10	8.44281e-10	9.11496e-10	2.28853e-09
21	7.84527e-10	1.10778e-09	4.35664e-10	4.49469e-10	4.0424e-10	2.37665e-09
22	1.76318e-09	2.08978e-09	2.03324e-09	1.05755e-09	6.68852e-10	2.36488e-09
23	7.6266e-10	1.1327e-09	5.36276e-10	5.14808e-10	5.03024e-10	1.30238e-09
24	9.41076e-10	1.04811e-09	3.85176e-10	4.59274e-10	6.59836e-10	1.33002e-09
25	7.86579e-10	9.53082e-10	4.46017e-10	4.89769e-10	5.54684e-10	1.02436e-09
26	9.48501e-10	1.12704e-09	4.23195e-10	4.7733e-10	6.94406e-10	9.85672e-10
27	7.8515e-10	9.00222e-10	4.77612e-10	5.06735e-10	5.27477e-10	9.27604e-10
28	8.78708e-10	1.07031e-09	4.32472e-10	4.69218e-10	4.82104e-10	1.69568e-09
29	9.97978e-10	9.96948e-10	5.01411e-10	5.06165e-10	6.31254e-10	1.88444e-09
30	1.05787e-09	1.19614e-09	4.60066e-10	4.98922e-10	6.23904e-10	7.85505e-10
31	8.58505e-10	9.99497e-10	4.49091e-10	4.96856e-10	2.17607e-09	6.19165e-10
32	8.68548e-10	1.11552e-09	4.01465e-10	4.08659e-10	4.77649e-10	6.76491e-10
33	9.90775e-10	1.25665e-09	6.08862e-10	4.74477e-10	5.44732e-10	9.7038e-10
34	1.04962e-09	1.12357e-09	4.84613e-10	5.49386e-10	5.02353e-10	1.19289e-09
35	9.25658e-10	1.12218e-09	4.37529e-10	4.68201e-10	1.40658e-09	3.33248e-09
36	8.27448e-10	9.61175e-10	4.23884e-10	4.31522e-10	4.95517e-10	9.21624e-10
37	8.43481e-10	1.09049e-09	5.02905e-10	4.74675e-10	3.69913e-10	1.074e-06
38	7.83107e-10	1.04353e-09	4.73344e-10	4.18542e-10	4.01908e-10	9.536e-07
39	9.4563e-10	1.60647e-09	7.22731e-10	7.67499e-10	1.00509e-09	2.30092e-09
40	9.52044e-10	9.38321e-10	3.90773e-10	4.51497e-10	4.36225e-10	9.10589e-10
41	1.04178e-09	4.51479e-09	1.36264e-09	1.24834e-09	1.42765e-09	2.86664e-09
42	1.29201e-09	1.94982e-09	1.10895e-09	6.57762e-10	1.53586e-09	3.81348e-10
43	1.49443e-09	2.44715e-09	9.80953e-10	1.18204e-09	2.17002e-09	3.2721e-10
44	1.95687e-09	9.62484e-10	5.22736e-10	5.21563e-10	4.40879e-10	1.6241e-09
45	8.25477e-10	1.60485e-09	8.12558e-10	8.69529e-10	1.18874e-09	1.01218e-09
46	1.4655e-09	1.73232e-09	7.46825e-10	7.05751e-10	1.28583e-09	1.17374e-09
47	9.12285e-10	1.10712e-09	5.59059e-10	5.81159e-10	5.49391e-10	2.05007e-09
48	9.28294e-10	9.93762e-10	4.2648e-10	5.08559e-10	8.48798e-10	9.49204e-10
49	9.87217e-10	1.02531e-09	5.2578e-10	4.55143e-10	9.70447e-10	1.09051e-09
50	1.09117e-09	3.10606e-09	1.21651e-09	1.12917e-09	9.33342e-10	1.24893e-09
51	2.50472e-09	9.80917e-10	4.50947e-10	4.6506e-10	4.15423e-10	2.94796e-09
52	8.10933e-10	9.23685e-10	4.28992e-10	4.92611e-10	3.87213e-10	1.01786e-09
53	8.3435e-10	9.92147e-10	5.38206e-10	4.6804e-10	4.0069e-10	8.58407e-10
54	8.04567e-10	9.35793e-10	3.85741e-10	4.3906e-10	3.57829e-10	9.59723e-10
55	8.1137e-10	8.64035e-10	3.73093e-10	5.05809e-10	4.00518e-10	8.41892e-10
56	8.13918e-10	1.86437e-09	7.3726e-10	8.78162e-10	1.21139e-09	1.00538e-09
57	1.3988e-09	9.24602e-10	5.09351e-10	4.68426e-10	3.95971e-10	3.79728e-10
58	9.32304e-10	1.18444e-09	4.319e-07	4.90489e-10	4.78703e-10	8.69764e-10
59	9.52473e-10	8.95182e-10	4.11844e-10	4.17936e-10	3.92782e-10	9.49276e-10
60	7.57844e-10	1.17641e-09	5.9773e-10	5.07308e-10	1.21549e-09	1.30457e-09
61	1.00047e-09	9.89468e-10	4.832e-07	5.06582e-10	4.00927e-10	1.29134e-09
62	8.20207e-10	9.70728e-10	4.39394e-10	5.39313e-10	4.07214e-10	1.34403e-09
63	8.58135e-10					1.00261e-09

[truncated: 8 more sheets: Fig 5.c, Fig. 5e, Fig. 6g, Fig. 6h, Fig. S10a, Fig. S10d, Fig. S10e, Fig. S12c]
