# Supplementary material for: Graphene active sensor arrays for long-term and wireless mapping of wide frequency band epicortical brain activity
Source: Nat Commun. 2021 Jan 11;12:211. doi: 10.1038/s41467-020-20546-w (PMC7801381; doi:10.1038/s41467-020-20546-w)
Supplement: Supplementary file 4 — Source Data [file 41467_2020_20546_MOESM4_ESM.zip › Source Data/Source Data & plotting scripts/README.txt]

The folder "Source Data & plotting scripts" contains all the data
corresponding to the figures presented in the article "Graphene
active sensor arrays for long-term and wireless mapping of wide 
frequency band epicortical brain activity" except Fig. 2h,2c-right,
and S3a, which can be found in GIN repository with 
DOI:10.12751/g-node.iic3w6.

Source Data is in a binary MAT format. For Fig.1-3 and Fig. S2-S5 the
MAT files can be opened and plotted using the Python 2.7 scripts 
contained within the folder corresponding to each figure. For Fig. 
5-6 and Fig. S10-S12 the MAT files can be loaded and plotted with 
a single matlab script "source_data_plot" inside "Figs5-6_S10-S12"
folder.

  
